# Supplementary material for: Expanding the Genetic Code with Lysine Aminoacylation
Source: J Am Chem Soc. 2026 Mar 16;148(11):12411–22. doi: 10.1021/jacs.6c03157 (PMC13022859; doi:10.1021/jacs.6c03157)
Supplement: Supplementary file 1 [file ja6c03157_si_001.xlsx]

## Sheet: sfGFP-151AK
Checked	Confidence	Identifying Node	PSM Ambiguity	Start	Stop	Annotated Sequence	Modifications	Charge	DeltaScore	DeltaCn	Rank	Search Engine Rank	m/z [Da]	MH+ [Da]	Theo. MH+ [Da]	DeltaM [ppm]	Deltam/z [Da]	Activation Type	NCE [%]	MS Order	Isolation Interference [%]	Ion Inject Time [ms]	RT [min]	First Scan	Spectrum File	File ID	Ions Score	# Protein Groups	Identity Strict	Identity Relaxed	Expectation Value	Percolator q-Value	Percolator PEP	Precursor Abundance	Apex RT [min]
TRUE	High	Mascot (A3)	Unambiguous	31	41	GEGEGDATnGK	N9(Deamidated)	2	1	0	1	1	518.215	1035.42	1035.42	-0.58	-0.0003	HCD (High Energy Collision Dissociation)	28	MS2	14.1587	100	15.3762	3106	QEp24-4026_Fan_AK.raw	F3	46	1	21	14	2.94404e-05	0.0004634	0.0008258	79845808	14.73
TRUE	High	Mascot (A3)	Unambiguous	31	41	GEGEGDATnGK	N9(Deamidated)	2	1	0	1	1	518.215	1035.42	1035.42	0.48	0.00025	HCD (High Energy Collision Dissociation)	28	MS2	32.3173	35.046	14.9498	2935	QEp24-4026_Fan_AK.raw	F3	49	1	21	14	1.73757e-05	0.0004634	0.0004245	79845808	14.73
TRUE	High	Mascot (A3)	Unambiguous	31	41	GEGEGDATnGK	N9(Deamidated)	2	1	0	1	1	518.215	1035.42	1035.42	-0.34	-0.00018	HCD (High Energy Collision Dissociation)	28	MS2	12.1519	100	14.6043	2787	QEp24-4026_Fan_AK.raw	F3	49	1	21	14	1.46873e-05	0.0004634	8.306e-05	79845808	14.73
TRUE	High	Mascot (A3)	Unambiguous	31	45	GEGEGDATnGKLTLK	N9(Deamidated)	3	1	0	1	1	497.582	1490.73	1490.73	-1.79	-0.00089	HCD (High Energy Collision Dissociation)	28	MS2	32.3719	100	47.6263	15244	QEp24-4026_Fan_AK.raw	F3	29	1	32	25	0.0220163	0.0004634	0.0009572	499927	47.41
TRUE	High	Mascot (A3)	Unambiguous	31	45	GEGEGDATnGKLTLK	N9(Deamidated)	3	1	0	1	1	497.582	1490.73	1490.73	-1.48	-0.00074	HCD (High Energy Collision Dissociation)	28	MS2	0.414986	24.986	33.3451	10019	QEp24-4026_Fan_AK.raw	F3	61	1	32	25	1.43548e-05	0.0004634	3.741e-07	259901280	32.76
TRUE	High	Mascot (A3)	Unambiguous	31	45	GEGEGDATnGKLTLK	N9(Deamidated)	3	1	0	1	1	497.582	1490.73	1490.73	-1.42	-0.00071	HCD (High Energy Collision Dissociation)	28	MS2	1.87871	16.499	31.6272	9351	QEp24-4026_Fan_AK.raw	F3	68	1	32	25	2.51341e-06	0.0004634	4.726e-07	158073088	31.49
TRUE	High	Mascot (A3)	Unambiguous	31	45	GEGEGDATnGKLTLK	N9(Deamidated)	3	1	0	1	1	497.582	1490.73	1490.73	-1.42	-0.00071	HCD (High Energy Collision Dissociation)	28	MS2	5.98119	18.843	29.5698	8532	QEp24-4026_Fan_AK.raw	F3	68	1	32	25	2.56604e-06	0.0004634	7.593e-09	207133424	29.69
TRUE	High	Mascot (A3)	Unambiguous	31	45	GEGEGDATnGKLTLK	N9(Deamidated)	3	1	0	1	1	497.582	1490.73	1490.73	-1.36	-0.00068	HCD (High Energy Collision Dissociation)	28	MS2	1.06465	27.901	33.6889	10153	QEp24-4026_Fan_AK.raw	F3	61	1	32	25	1.4134e-05	0.0004634	1.152e-07	106780912	33.49
TRUE	High	Mascot (A3)	Unambiguous	31	45	GEGEGDATnGKLTLK	N9(Deamidated)	3	1	0	1	1	497.582	1490.73	1490.73	-1.36	-0.00068	HCD (High Energy Collision Dissociation)	28	MS2	4.18181	13.069	30.2669	8804	QEp24-4026_Fan_AK.raw	F3	68	1	32	25	2.53667e-06	0.0004634	6.444e-08	465685600	30.49
TRUE	High	Mascot (A3)	Unambiguous	31	45	GEGEGDATnGKLTLK	N9(Deamidated)	3	1	0	1	1	497.582	1490.73	1490.73	-1.3	-0.00065	HCD (High Energy Collision Dissociation)	28	MS2	0.483724	19.097	32.6577	9751	QEp24-4026_Fan_AK.raw	F3	73	1	32	25	9.42463e-07	0.0004634	8.971e-07	259901280	32.76
TRUE	High	Mascot (A3)	Unambiguous	31	45	GEGEGDATnGKLTLK	N9(Deamidated)	3	1	0	1	1	497.582	1490.73	1490.73	-1.3	-0.00065	HCD (High Energy Collision Dissociation)	28	MS2	1.72086	16.834	31.9713	9485	QEp24-4026_Fan_AK.raw	F3	48	1	32	25	0.000300099	0.0004634	1.088e-07	183655056	31.79
TRUE	High	Mascot (A3)	Unambiguous	31	45	GEGEGDATnGKLTLK	N9(Deamidated)	3	1	0	1	1	497.582	1490.73	1490.73	-1.3	-0.00065	HCD (High Energy Collision Dissociation)	28	MS2	7.3347	18.029	28.8684	8247	QEp24-4026_Fan_AK.raw	F3	68	1	32	25	2.53084e-06	0.0004634	4.085e-08	320937216	28.93
TRUE	High	Mascot (A3)	Unambiguous	31	45	GEGEGDATnGKLTLK	N9(Deamidated)	3	1	0	1	1	497.582	1490.73	1490.73	-1.18	-0.00058	HCD (High Energy Collision Dissociation)	28	MS2	0.671416	19.524	32.9998	9884	QEp24-4026_Fan_AK.raw	F3	61	1	32	25	1.37805e-05	0.0004634	1.404e-07	259901280	32.76
TRUE	High	Mascot (A3)	Unambiguous	31	45	GEGEGDATnGKLTLK	N9(Deamidated)	3	1	0	1	1	497.582	1490.73	1490.73	-1.18	-0.00058	HCD (High Energy Collision Dissociation)	28	MS2	5.15165	13.748	29.9194	8668	QEp24-4026_Fan_AK.raw	F3	68	1	32	25	2.56014e-06	0.0004634	1.49e-07	216260080	30.08
TRUE	High	Mascot (A3)	Unambiguous	31	45	GEGEGDATnGKLTLK	N9(Deamidated)	3	1	0	1	1	497.582	1490.73	1490.73	-1.11	-0.00055	HCD (High Energy Collision Dissociation)	28	MS2	1.1754	14.065	31.2888	9217	QEp24-4026_Fan_AK.raw	F3	63	1	32	25	9.29532e-06	0.0004634	1.469e-06	89882912	31.23
TRUE	High	Mascot (A3)	Unambiguous	31	45	GEGEGDATnGKLTLK	N9(Deamidated)	3	1	0	1	1	497.582	1490.73	1490.73	-1.11	-0.00055	HCD (High Energy Collision Dissociation)	28	MS2	2.32953	14.844	30.9472	9080	QEp24-4026_Fan_AK.raw	F3	68	1	32	25	2.50763e-06	0.0004634	4.827e-07	129903120	31
TRUE	High	Mascot (A3)	Unambiguous	31	45	GEGEGDATnGKLTLK	N9(Deamidated)	3	1	0	1	1	497.582	1490.73	1490.73	-0.99	-0.00049	HCD (High Energy Collision Dissociation)	28	MS2	1.22148	18.027	32.3149	9617	QEp24-4026_Fan_AK.raw	F3	60	1	32	25	1.79188e-05	0.0004634	8.641e-08	128119136	32.12
TRUE	High	Mascot (A3)	Unambiguous	31	45	GEGEGDATnGKLTLK	N9(Deamidated)	3	1	0	1	1	497.582	1490.73	1490.73	-0.93	-0.00046	HCD (High Energy Collision Dissociation)	28	MS2	10.7491	100	85.8573	24386	QEp24-4026_Fan_AK.raw	F3	29	1	32	25	0.0232439	0.0004634	0.0007547	3.59719e+06	85.56
TRUE	High	Mascot (A3)	Unambiguous	31	45	GEGEGDATnGKLTLK	N9(Deamidated)	3	1	0	1	1	497.582	1490.73	1490.73	-1.54	-0.00077	HCD (High Energy Collision Dissociation)	28	MS2	10.1023	14.365	29.2193	8388	QEp24-4026_Fan_AK.raw	F3	68	1	32	25	2.61664e-06	0.0004634	3.115e-08	87724552	29.13
TRUE	High	Mascot (A3)	Unambiguous	31	45	GEGEGDATnGKLTLK	N9(Deamidated)	3	1	0	1	1	497.582	1490.73	1490.73	-0.93	-0.00046	HCD (High Energy Collision Dissociation)	28	MS2	2.46571	13.186	30.6108	8943	QEp24-4026_Fan_AK.raw	F3	61	1	32	25	1.40705e-05	0.0004634	1.255e-09	465685600	30.49
TRUE	High	Mascot (A3)	Unambiguous	31	45	GEGEGDATnGKLTLK	N9(Deamidated)	3	1	0	1	1	497.582	1490.73	1490.73	-0.93	-0.00046	HCD (High Energy Collision Dissociation)	28	MS2	0.606801	28.201	34.0386	10287	QEp24-4026_Fan_AK.raw	F3	59	1	32	25	2.00129e-05	0.0004634	6.864e-07	57398128	34.08
TRUE	High	Mascot (A3)	Unambiguous	31	45	GEGEGDATnGKLTLK	N9(Deamidated)	2	1	0	1	1	745.87	1490.73	1490.73	0.02	2e-05	HCD (High Energy Collision Dissociation)	28	MS2	0	100	50.0327	16060	QEp24-4026_Fan_AK.raw	F3	55	1	32	25	5.51333e-05	0.0004634	0.0003807
TRUE	High	Mascot (A3)	Unambiguous	31	45	GEGEGDATnGKLTLK	N9(Deamidated)	2	1	0	1	1	745.87	1490.73	1490.73	0.02	2e-05	HCD (High Energy Collision Dissociation)	28	MS2	28.991	100	43.8712	13946	QEp24-4026_Fan_AK.raw	F3	49	1	32	25	0.000194274	0.0004634	2.155e-05
TRUE	High	Mascot (A3)	Unambiguous	31	45	GEGEGDATnGKLTLK	N9(Deamidated)	3	1	0	1	1	497.583	1490.73	1490.73	0.05	3e-05	HCD (High Energy Collision Dissociation)	28	MS2	4.05603	64.982	39.5387	12415	QEp24-4026_Fan_AK.raw	F3	45	1	32	25	0.000508644	0.0004634	5.051e-09	25807654	39.67
TRUE	High	Mascot (A3)	Unambiguous	31	45	GEGEGDATnGKLTLK	N9(Deamidated)	3	1	0	1	1	497.583	1490.73	1490.73	0.05	3e-05	HCD (High Energy Collision Dissociation)	28	MS2	1.15757	37.425	37.8192	11768	QEp24-4026_Fan_AK.raw	F3	68	1	32	25	2.44576e-06	0.0004634	7.524e-09	136915008	37.62
TRUE	High	Mascot (A3)	Unambiguous	31	45	GEGEGDATnGKLTLK	N9(Deamidated)	3	1	0	1	1	497.583	1490.73	1490.73	0.05	3e-05	HCD (High Energy Collision Dissociation)	28	MS2	0.952497	26.885	36.8037	11379	QEp24-4026_Fan_AK.raw	F3	61	1	32	25	1.39449e-05	0.0004634	6.13e-09	46191672	36.73
TRUE	High	Mascot (A3)	Unambiguous	31	45	GEGEGDATnGKLTLK	N9(Deamidated)	3	1	0	1	1	497.583	1490.73	1490.73	0.05	3e-05	HCD (High Energy Collision Dissociation)	28	MS2	2.27516	30.476	36.1175	11113	QEp24-4026_Fan_AK.raw	F3	68	1	32	25	2.49698e-06	0.0004634	8.993e-08	140775040	36.37
TRUE	High	Mascot (A3)	Unambiguous	31	45	GEGEGDATnGKLTLK	N9(Deamidated)	2	1	0	1	1	745.87	1490.73	1490.73	0.1	8e-05	HCD (High Energy Collision Dissociation)	28	MS2	10.7173	94.783	39.7683	12497	QEp24-4026_Fan_AK.raw	F3	69	1	32	25	1.88545e-06	0.0004634	0.0001327	3.06956e+06	39.84
TRUE	High	Mascot (A3)	Unambiguous	31	45	GEGEGDATnGKLTLK	N9(Deamidated)	2	1	0	1	1	745.87	1490.73	1490.73	0.1	8e-05	HCD (High Energy Collision Dissociation)	28	MS2	0.229515	27.267	32.9009	9845	QEp24-4026_Fan_AK.raw	F3	80	1	32	25	1.81725e-07	0.0004634	1.023e-06	223294160	32.72
TRUE	High	Mascot (A3)	Unambiguous	31	45	GEGEGDATnGKLTLK	N9(Deamidated)	3	1	0	1	1	497.583	1490.73	1490.73	0.11	6e-05	HCD (High Energy Collision Dissociation)	28	MS2	83.6569	100	46.5722	14883	QEp24-4026_Fan_AK.raw	F3	11	1	32	25	1.30441	0.0004634	0.002601
TRUE	High	Mascot (A3)	Unambiguous	31	45	GEGEGDATnGKLTLK	N9(Deamidated)	3	1	0	1	1	497.583	1490.73	1490.73	0.11	6e-05	HCD (High Energy Collision Dissociation)	28	MS2	17.5291	100	43.5477	13831	QEp24-4026_Fan_AK.raw	F3	56	1	32	25	4.14395e-05	0.0004634	3.635e-07	1.6381e+06	43.63
TRUE	High	Mascot (A3)	Unambiguous	31	45	GEGEGDATnGKLTLK	N9(Deamidated)	3	1	0	1	1	497.583	1490.73	1490.73	0.11	6e-05	HCD (High Energy Collision Dissociation)	28	MS2	6.95097	100	41.5863	13146	QEp24-4026_Fan_AK.raw	F3	52	1	32	25	9.98652e-05	0.0004634	1.737e-07	2.42452e+06	41.83
TRUE	High	Mascot (A3)	Unambiguous	31	45	GEGEGDATnGKLTLK	N9(Deamidated)	3	1	0	1	1	497.583	1490.73	1490.73	0.11	6e-05	HCD (High Energy Collision Dissociation)	28	MS2	2.07783	54.35	38.8511	12159	QEp24-4026_Fan_AK.raw	F3	56	1	32	25	4.04962e-05	0.0004634	1.446e-08	70016016	38.4
TRUE	High	Mascot (A3)	Unambiguous	31	45	GEGEGDATnGKLTLK	N9(Deamidated)	3	1	0	1	1	497.583	1490.73	1490.73	0.18	9e-05	HCD (High Energy Collision Dissociation)	28	MS2	1.89708	95.905	39.8846	12540	QEp24-4026_Fan_AK.raw	F3	54	1	32	25	6.55261e-05	0.0004634	3.387e-08	25807654	39.67
TRUE	High	Mascot (A3)	Unambiguous	31	45	GEGEGDATnGKLTLK	N9(Deamidated)	2	1	0	1	1	745.87	1490.73	1490.73	0.18	0.00014	HCD (High Energy Collision Dissociation)	28	MS2	8.49861	73.904	39.0869	12249	QEp24-4026_Fan_AK.raw	F3	82	1	32	25	1.07501e-07	0.0004634	9.548e-06	42266944	38.41
TRUE	High	Mascot (A3)	Unambiguous	31	45	GEGEGDATnGKLTLK	N9(Deamidated)	3	1	0	1	1	497.583	1490.73	1490.73	-0.01	0	HCD (High Energy Collision Dissociation)	28	MS2	67.6204	100	49.061	15722	QEp24-4026_Fan_AK.raw	F3	44	1	32	25	0.000633015	0.0004634	1.664e-07	1.73096e+06	49.6
TRUE	High	Mascot (A3)	Unambiguous	31	45	GEGEGDATnGKLTLK	N9(Deamidated)	2	1	0	1	1	745.87	1490.73	1490.73	0.18	0.00014	HCD (High Energy Collision Dissociation)	28	MS2	0.677605	20.288	31.5099	9305	QEp24-4026_Fan_AK.raw	F3	96	1	32	25	4.58579e-09	0.0004634	3.74e-09	421900320	30.7
TRUE	High	Mascot (A3)	Unambiguous	31	45	GEGEGDATnGKLTLK	N9(Deamidated)	2	1	0	1	1	745.87	1490.73	1490.73	0.18	0.00014	HCD (High Energy Collision Dissociation)	28	MS2	0.577705	37.201	33.5922	10117	QEp24-4026_Fan_AK.raw	F3	78	1	32	25	2.75686e-07	0.0004634	9.512e-07	92202736	33.5
TRUE	High	Mascot (A3)	Unambiguous	31	45	GEGEGDATnGKLTLK	N9(Deamidated)	2	1	0	1	1	745.87	1490.73	1490.73	0.18	0.00014	HCD (High Energy Collision Dissociation)	28	MS2	0	59.257	35.6822	10934	QEp24-4026_Fan_AK.raw	F3	98	1	32	25	2.76958e-09	0.0004634	4.104e-09	84375272	35.43
TRUE	High	Mascot (A3)	Unambiguous	31	45	GEGEGDATnGKLTLK	N9(Deamidated)	3	1	0	1	1	497.583	1490.73	1490.73	0.24	0.00012	HCD (High Energy Collision Dissociation)	28	MS2	24.162	100	48.7117	15605	QEp24-4026_Fan_AK.raw	F3	33	1	32	25	0.0076559	0.0004634	0.0001683	1.83216e+06	48.72
TRUE	High	Mascot (A3)	Unambiguous	31	45	GEGEGDATnGKLTLK	N9(Deamidated)	3	1	0	1	1	497.583	1490.73	1490.73	0.24	0.00012	HCD (High Energy Collision Dissociation)	28	MS2	28.3623	100	46.1751	14750	QEp24-4026_Fan_AK.raw	F3	29	1	32	25	0.0199066	0.0004634	3.873e-05	1.60147e+06	45.68
TRUE	High	Mascot (A3)	Unambiguous	31	45	GEGEGDATnGKLTLK	N9(Deamidated)	3	1	0	1	1	497.583	1490.73	1490.73	0.24	0.00012	HCD (High Energy Collision Dissociation)	28	MS2	3.29361	98.932	40.9089	12908	QEp24-4026_Fan_AK.raw	F3	58	1	32	25	2.51765e-05	0.0004634	1.116e-07	3.32579e+06	40.97
TRUE	High	Mascot (A3)	Unambiguous	31	45	GEGEGDATnGKLTLK	N9(Deamidated)	3	1	0	1	1	497.583	1490.73	1490.73	0.24	0.00012	HCD (High Energy Collision Dissociation)	28	MS2	2.79872	75.28	39.1964	12291	QEp24-4026_Fan_AK.raw	F3	47	1	32	25	0.000378439	0.0004634	1.852e-08	41847480	38.93
TRUE	High	Mascot (A3)	Unambiguous	31	45	GEGEGDATnGKLTLK	N9(Deamidated)	3	1	0	1	1	497.583	1490.73	1490.73	0.24	0.00012	HCD (High Energy Collision Dissociation)	28	MS2	1.44427	42.372	38.1587	11896	QEp24-4026_Fan_AK.raw	F3	68	1	32	25	2.53511e-06	0.0004634	1.109e-07	136915008	37.62
TRUE	High	Mascot (A3)	Unambiguous	31	45	GEGEGDATnGKLTLK	N9(Deamidated)	2	1	0	1	1	745.87	1490.73	1490.73	0.27	0.0002	HCD (High Energy Collision Dissociation)	28	MS2	7.74467	76.585	39.4247	12372	QEp24-4026_Fan_AK.raw	F3	77	1	32	25	3.48935e-07	0.0004634	3.902e-08	6.58802e+06	39.24
TRUE	High	Mascot (A3)	Unambiguous	31	45	GEGEGDATnGKLTLK	N9(Deamidated)	2	1	0	1	1	745.87	1490.73	1490.73	0.27	0.0002	HCD (High Energy Collision Dissociation)	28	MS2	13.6154	100	40.1028	12622	QEp24-4026_Fan_AK.raw	F3	71	1	32	25	1.40846e-06	0.0004634	3.663e-05	1507064	40.14
TRUE	High	Mascot (A3)	Unambiguous	31	45	GEGEGDATnGKLTLK	N9(Deamidated)	2	1	0	1	1	745.87	1490.73	1490.73	0.27	0.0002	HCD (High Energy Collision Dissociation)	28	MS2	2.65874	28.177	28.7377	8194	QEp24-4026_Fan_AK.raw	F3	80	1	32	25	1.76094e-07	0.0004634	1.066e-07	359409152	28.82
TRUE	High	Mascot (A3)	Unambiguous	31	45	GEGEGDATnGKLTLK	N9(Deamidated)	2	1	0	1	1	745.87	1490.73	1490.73	0.27	0.0002	HCD (High Energy Collision Dissociation)	28	MS2	0.793264	38.52	33.9435	10249	QEp24-4026_Fan_AK.raw	F3	99	1	32	25	2.01254e-09	0.0004634	3.274e-10	161405120	34.07
TRUE	High	Mascot (A3)	Unambiguous	31	45	GEGEGDATnGKLTLK	N9(Deamidated)	2	1	0	1	1	745.87	1490.73	1490.73	0.27	0.0002	HCD (High Energy Collision Dissociation)	28	MS2	0.540447	45.169	34.2964	10385	QEp24-4026_Fan_AK.raw	F3	106	1	32	25	4.34255e-10	0.0004634	9.459e-06	161405120	34.07
TRUE	High	Mascot (A3)	Unambiguous	31	45	GEGEGDATnGKLTLK	N9(Deamidated)	2	1	0	1	1	745.87	1490.73	1490.73	0.27	0.0002	HCD (High Energy Collision Dissociation)	28	MS2	3.79853	22.553	29.7821	8614	QEp24-4026_Fan_AK.raw	F3	86	1	32	25	4.04338e-08	0.0004634	4.63e-09	342615008	30.04
TRUE	High	Mascot (A3)	Unambiguous	31	45	GEGEGDATnGKLTLK	N9(Deamidated)	3	1	0	1	1	497.583	1490.73	1490.73	0.3	0.00015	HCD (High Energy Collision Dissociation)	28	MS2	7.23646	100	41.9259	13264	QEp24-4026_Fan_AK.raw	F3	60	1	32	25	1.68556e-05	0.0004634	1.999e-09	1.72991e+06	42.11
TRUE	High	Mascot (A3)	Unambiguous	31	45	GEGEGDATnGKLTLK	N9(Deamidated)	2	1	0	1	1	745.87	1490.73	1490.73	0.18	0.00014	HCD (High Energy Collision Dissociation)	28	MS2	0.604391	28.92	33.2558	9987	QEp24-4026_Fan_AK.raw	F3	95	1	32	25	5.65476e-09	0.0004634	5.112e-08	223294160	32.72
TRUE	High	Mascot (A3)	Unambiguous	31	45	GEGEGDATnGKLTLK	N9(Deamidated)	3	1	0	1	1	497.583	1490.73	1490.73	-0.01	0	HCD (High Energy Collision Dissociation)	28	MS2	76.6437	100	49.4173	15845	QEp24-4026_Fan_AK.raw	F3	29	1	32	25	0.0230364	0.0004634	9.597e-05	1.73096e+06	49.6
TRUE	High	Mascot (A3)	Unambiguous	31	45	GEGEGDATnGKLTLK	N9(Deamidated)	2	1	0	1	1	745.87	1490.73	1490.73	-0.06	-5e-05	HCD (High Energy Collision Dissociation)	28	MS2	0	83.349	28.0486	7923	QEp24-4026_Fan_AK.raw	F3	90	1	32	25	1.62336e-08	0.0004634	3.531e-08	359409152	28.82
TRUE	High	Mascot (A3)	Unambiguous	31	45	GEGEGDATnGKLTLK	N9(Deamidated)	2	1	0	1	1	745.87	1490.73	1490.73	-0.06	-5e-05	HCD (High Energy Collision Dissociation)	28	MS2	12.4978	100	41.4643	13101	QEp24-4026_Fan_AK.raw	F3	57	1	32	25	3.41519e-05	0.0004634	2.143e-06	1.34745e+06	41.27
TRUE	High	Mascot (A3)	Unambiguous	31	45	GEGEGDATnGKLTLK	N9(Deamidated)	3	1	0	1	1	497.582	1490.73	1490.73	-0.68	-0.00034	HCD (High Energy Collision Dissociation)	28	MS2	11.6803	100	85.5109	24292	QEp24-4026_Fan_AK.raw	F3	26	1	32	25	0.0398391	0.0004634	0.004834	3.59719e+06	85.56
TRUE	High	Mascot (A3)	Unambiguous	31	45	GEGEGDATnGKLTLK	N9(Deamidated)	3	1	0	1	1	497.582	1490.73	1490.73	-0.68	-0.00034	HCD (High Energy Collision Dissociation)	28	MS2	72.9424	100	47.2769	15129	QEp24-4026_Fan_AK.raw	F3	28	1	32	25	0.0247919	0.0004634	0.0006512	499927	47.41
TRUE	High	Mascot (A3)	Unambiguous	31	45	GEGEGDATnGKLTLK	N9(Deamidated)	3	1	0	1	1	497.582	1490.73	1490.73	-0.68	-0.00034	HCD (High Energy Collision Dissociation)	28	MS2	1.09045	29.392	34.3783	10417	QEp24-4026_Fan_AK.raw	F3	61	1	32	25	1.39415e-05	0.0004634	4.07e-07	130657544	34.42
TRUE	High	Mascot (A3)	Unambiguous	31	45	GEGEGDATnGKLTLK	N9(Deamidated)	2	1	0	1	1	745.87	1490.73	1490.73	-0.63	-0.00047	HCD (High Energy Collision Dissociation)	28	MS2	0	100	49.682	15938	QEp24-4026_Fan_AK.raw	F3	30	1	32	25	0.0175513	0.0004634	0.00169
TRUE	High	Mascot (A3)	Unambiguous	31	45	GEGEGDATnGKLTLK	N9(Deamidated)	3	1	0	1	1	497.582	1490.73	1490.73	-0.62	-0.00031	HCD (High Energy Collision Dissociation)	28	MS2	1.01966	33.817	35.0674	10689	QEp24-4026_Fan_AK.raw	F3	61	1	32	25	1.37819e-05	0.0004634	7.359e-07	69314176	34.95
TRUE	High	Mascot (A3)	Unambiguous	31	45	GEGEGDATnGKLTLK	N9(Deamidated)	2	1	0	1	1	745.87	1490.73	1490.73	-0.55	-0.00041	HCD (High Energy Collision Dissociation)	28	MS2	40.1892	100	44.21	14069	QEp24-4026_Fan_AK.raw	F3	23	1	32	25	0.0768094	0.0004634	0.006936
TRUE	High	Mascot (A3)	Unambiguous	31	45	GEGEGDATnGKLTLK	N9(Deamidated)	3	1	0	1	1	497.582	1490.73	1490.73	-0.56	-0.00028	HCD (High Energy Collision Dissociation)	28	MS2	16.1941	100	27.7498	7799	QEp24-4026_Fan_AK.raw	F3	56	1	32	25	4.50209e-05	0.0004634	7.243e-07	320937216	28.93
TRUE	High	Mascot (A3)	Unambiguous	31	45	GEGEGDATnGKLTLK	N9(Deamidated)	3	1	0	1	1	497.582	1490.73	1490.73	-0.5	-0.00025	HCD (High Energy Collision Dissociation)	28	MS2	12.732	100	85.1637	24191	QEp24-4026_Fan_AK.raw	F3	23	1	32	25	0.0898285	0.0004634	0.00603	2.5849e+06	85.29
TRUE	High	Mascot (A3)	Unambiguous	31	45	GEGEGDATnGKLTLK	N9(Deamidated)	3	1	0	1	1	497.582	1490.73	1490.73	-0.5	-0.00025	HCD (High Energy Collision Dissociation)	28	MS2	68.0861	100	50.1065	16085	QEp24-4026_Fan_AK.raw	F3	27	1	32	25	0.030298	0.0004634	0.00147
TRUE	High	Mascot (A3)	Unambiguous	31	45	GEGEGDATnGKLTLK	N9(Deamidated)	3	1	0	1	1	497.582	1490.73	1490.73	-0.5	-0.00025	HCD (High Energy Collision Dissociation)	28	MS2	75.8941	100	50.8439	16332	QEp24-4026_Fan_AK.raw	F3	34	1	32	25	0.00728474	0.0004634	6.613e-06	4.0492e+06	50.85
TRUE	High	Mascot (A3)	Unambiguous	31	45	GEGEGDATnGKLTLK	N9(Deamidated)	3	1	0	1	1	497.582	1490.73	1490.73	-0.44	-0.00022	HCD (High Energy Collision Dissociation)	28	MS2	74.8914	100	52.2202	16769	QEp24-4026_Fan_AK.raw	F3	25	1	32	25	0.0560292	0.0004634	9.183e-05	1275622	52.18
TRUE	High	Mascot (A3)	Unambiguous	31	45	GEGEGDATnGKLTLK	N9(Deamidated)	3	1	0	1	1	497.582	1490.73	1490.73	-0.44	-0.00022	HCD (High Energy Collision Dissociation)	28	MS2	1.35348	37.036	35.4063	10821	QEp24-4026_Fan_AK.raw	F3	69	1	32	25	2.26159e-06	0.0004634	9.979e-10	135896016	35.44
TRUE	High	Mascot (A3)	Unambiguous	31	45	GEGEGDATnGKLTLK	N9(Deamidated)	3	1	0	1	1	497.582	1490.73	1490.73	-0.44	-0.00022	HCD (High Energy Collision Dissociation)	28	MS2	6.91192	18.143	28.5303	8109	QEp24-4026_Fan_AK.raw	F3	61	1	32	25	1.40092e-05	0.0004634	1.234e-06	320937216	28.93
TRUE	High	Mascot (A3)	Unambiguous	31	45	GEGEGDATnGKLTLK	N9(Deamidated)	2	1	0	1	1	745.87	1490.73	1490.73	-0.39	-0.00029	HCD (High Energy Collision Dissociation)	28	MS2	0	100	27.7017	7779	QEp24-4026_Fan_AK.raw	F3	84	1	32	25	6.95688e-08	0.0004634	2.209e-08	359409152	28.82
TRUE	High	Mascot (A3)	Unambiguous	31	45	GEGEGDATnGKLTLK	N9(Deamidated)	2	1	0	1	1	745.87	1490.73	1490.73	-0.39	-0.00029	HCD (High Energy Collision Dissociation)	28	MS2	0	100	27.3588	7640	QEp24-4026_Fan_AK.raw	F3	64	1	32	25	6.08715e-06	0.0004634	6.253e-06	13701944	27.6
TRUE	High	Mascot (A3)	Unambiguous	31	45	GEGEGDATnGKLTLK	N9(Deamidated)	3	1	0	1	1	497.582	1490.73	1490.73	-0.38	-0.00019	HCD (High Energy Collision Dissociation)	28	MS2	72.5145	100	48.3553	15482	QEp24-4026_Fan_AK.raw	F3	30	1	32	25	0.0177998	0.0004634	2.241e-05	1.14012e+06	48.27
TRUE	High	Mascot (A3)	Unambiguous	31	45	GEGEGDATnGKLTLK	N9(Deamidated)	3	1	0	1	1	497.582	1490.73	1490.73	-0.38	-0.00019	HCD (High Energy Collision Dissociation)	28	MS2	0.224934	28.353	34.7271	10554	QEp24-4026_Fan_AK.raw	F3	68	1	32	25	2.37911e-06	0.0004634	2.666e-08	130657544	34.42
TRUE	High	Mascot (A3)	Unambiguous	31	45	GEGEGDATnGKLTLK	N9(Deamidated)	2	1	0	1	1	745.87	1490.73	1490.73	-0.06	-5e-05	HCD (High Energy Collision Dissociation)	28	MS2	14.376	100	42.1494	13346	QEp24-4026_Fan_AK.raw	F3	84	1	32	25	6.62848e-08	0.0004634	5.936e-06	719233	42.02
TRUE	High	Mascot (A3)	Unambiguous	31	45	GEGEGDATnGKLTLK	N9(Deamidated)	2	1	0	1	1	745.87	1490.73	1490.73	-0.06	-5e-05	HCD (High Energy Collision Dissociation)	28	MS2	0	100	51.415	16521	QEp24-4026_Fan_AK.raw	F3	50	1	32	25	0.000186816	0.0004634	0.00207	673349	51.19
TRUE	High	Mascot (A3)	Unambiguous	31	45	GEGEGDATnGKLTLK	N9(Deamidated)	3	1	0	1	1	497.583	1490.73	1490.73	-0.13	-7e-05	HCD (High Energy Collision Dissociation)	28	MS2	1.99834	36.419	35.7663	10970	QEp24-4026_Fan_AK.raw	F3	61	1	32	25	1.37535e-05	0.0004634	3.048e-07	135896016	35.44
TRUE	High	Mascot (A3)	Unambiguous	31	45	GEGEGDATnGKLTLK	N9(Deamidated)	3	1	0	1	1	497.583	1490.73	1490.73	-0.13	-7e-05	HCD (High Energy Collision Dissociation)	28	MS2	33.164	100	44.0959	14028	QEp24-4026_Fan_AK.raw	F3	38	1	32	25	0.00238459	0.0004634	2.677e-07	419957	44.01
TRUE	High	Mascot (A3)	Unambiguous	31	45	GEGEGDATnGKLTLK	N9(Deamidated)	2	1	0	1	1	745.87	1490.73	1490.73	-0.14	-0.00011	HCD (High Energy Collision Dissociation)	28	MS2	6.35456	96.418	38.7505	12122	QEp24-4026_Fan_AK.raw	F3	92	1	32	25	1.04331e-08	0.0004634	5.193e-10	42266944	38.41
TRUE	High	Mascot (A3)	Unambiguous	31	45	GEGEGDATnGKLTLK	N9(Deamidated)	2	1	0	1	1	745.87	1490.73	1490.73	-0.14	-0.00011	HCD (High Energy Collision Dissociation)	28	MS2	14.1359	100	41.1244	12984	QEp24-4026_Fan_AK.raw	F3	68	1	32	25	2.7253e-06	0.0004634	1.935e-07	2.11813e+06	40.99
TRUE	High	Mascot (A3)	Unambiguous	31	45	GEGEGDATnGKLTLK	N9(Deamidated)	3	1	0	1	1	497.583	1490.73	1490.73	0.3	0.00015	HCD (High Energy Collision Dissociation)	28	MS2	5.72394	100	41.2461	13029	QEp24-4026_Fan_AK.raw	F3	59	1	32	25	2.42518e-05	0.0004634	4.954e-07	2.2228e+06	41.3
TRUE	High	Mascot (A3)	Unambiguous	31	45	GEGEGDATnGKLTLK	N9(Deamidated)	2	1	0	1	1	745.87	1490.73	1490.73	-0.14	-0.00011	HCD (High Energy Collision Dissociation)	28	MS2	0	100	49.3412	15817	QEp24-4026_Fan_AK.raw	F3	40	1	32	25	0.00179231	0.0004634	0.001471
TRUE	High	Mascot (A3)	Unambiguous	31	45	GEGEGDATnGKLTLK	N9(Deamidated)	3	1	0	1	1	497.582	1490.73	1490.73	-0.25	-0.00013	HCD (High Energy Collision Dissociation)	28	MS2	75.2007	100	46.9345	15011	QEp24-4026_Fan_AK.raw	F3	16	1	32	25	0.384959	0.0004634	0.0009273	499927	47.41
TRUE	High	Mascot (A3)	Unambiguous	31	45	GEGEGDATnGKLTLK	N9(Deamidated)	2	1	0	1	1	745.87	1490.73	1490.73	-0.31	-0.00023	HCD (High Energy Collision Dissociation)	28	MS2	18.504	100	40.7833	12861	QEp24-4026_Fan_AK.raw	F3	75	1	32	25	4.8352e-07	0.0004634	6.483e-07	1.34745e+06	41.27
TRUE	High	Mascot (A3)	Unambiguous	31	45	GEGEGDATnGKLTLK	N9(Deamidated)	2	1	0	1	1	745.87	1490.73	1490.73	-0.31	-0.00023	HCD (High Energy Collision Dissociation)	28	MS2	0	100	48.3109	15467	QEp24-4026_Fan_AK.raw	F3	37	1	32	25	0.00357614	0.0004634	0.003293
TRUE	High	Mascot (A3)	Unambiguous	31	45	GEGEGDATnGKLTLK	N9(Deamidated)	3	1	0	1	1	497.582	1490.73	1490.73	-0.32	-0.00016	HCD (High Energy Collision Dissociation)	28	MS2	69.1553	100	50.4652	16207	QEp24-4026_Fan_AK.raw	F3	29	1	32	25	0.0211064	0.0004634	5.206e-05	4.0492e+06	50.85
TRUE	High	Mascot (A3)	Unambiguous	31	45	GEGEGDATnGKLTLK	N9(Deamidated)	3	1	0	1	1	497.582	1490.73	1490.73	-0.32	-0.00016	HCD (High Energy Collision Dissociation)	28	MS2	11.538	100	86.1959	24484	QEp24-4026_Fan_AK.raw	F3	34	1	32	25	0.00694088	0.0004634	0.006645	3.59719e+06	85.56
TRUE	High	Mascot (A3)	Unambiguous	31	45	GEGEGDATnGKLTLK	N9(Deamidated)	3	1	0	1	1	497.583	1490.73	1490.73	-0.19	-0.0001	HCD (High Energy Collision Dissociation)	28	MS2	72.3421	100	49.7581	15966	QEp24-4026_Fan_AK.raw	F3	50	1	32	25	0.000168041	0.0004634	3.199e-08	1.73096e+06	49.6
TRUE	High	Mascot (A3)	Unambiguous	31	45	GEGEGDATnGKLTLK	N9(Deamidated)	3	1	0	1	1	497.583	1490.73	1490.73	0.3	0.00015	HCD (High Energy Collision Dissociation)	28	MS2	2.28745	49.599	38.5033	12031	QEp24-4026_Fan_AK.raw	F3	61	1	32	25	1.42477e-05	0.0004634	1.636e-08	70016016	38.4
TRUE	High	Mascot (A3)	Unambiguous	31	45	GEGEGDATnGKLTLK	N9(Deamidated)	3	1	0	1	1	497.583	1490.73	1490.73	0.3	0.00015	HCD (High Energy Collision Dissociation)	28	MS2	0.7603	24.654	37.1397	11510	QEp24-4026_Fan_AK.raw	F3	59	1	32	25	2.11225e-05	0.0004634	8.07e-08	105649792	36.97
TRUE	High	Mascot (A3)	Unambiguous	31	45	GEGEGDATnGKLTLK	N9(Deamidated)	2	1	0	1	1	745.871	1490.73	1490.73	0.35	0.00026	HCD (High Energy Collision Dissociation)	28	MS2	15.5233	100	43.181	13701	QEp24-4026_Fan_AK.raw	F3	67	1	32	25	3.63701e-06	0.0004634	9.042e-07
TRUE	High	Mascot (A3)	Unambiguous	31	45	GEGEGDATnGKLTLK	N9(Deamidated)	2	1	0	1	1	745.871	1490.73	1490.73	0.68	0.0005	HCD (High Energy Collision Dissociation)	28	MS2	2.95031	20.256	30.1241	8750	QEp24-4026_Fan_AK.raw	F3	82	1	32	25	1.13434e-07	0.0004634	2.274e-08	342615008	30.04
TRUE	High	Mascot (A3)	Unambiguous	31	45	GEGEGDATnGKLTLK	N9(Deamidated)	2	1	0	1	1	745.871	1490.73	1490.73	0.76	0.00056	HCD (High Energy Collision Dissociation)	28	MS2	0	100	51.7569	16627	QEp24-4026_Fan_AK.raw	F3	43	1	32	25	0.000831221	0.0004634	0.0008526
TRUE	High	Mascot (A3)	Unambiguous	31	45	GEGEGDATnGKLTLK	N9(Deamidated)	2	1	0	1	1	745.871	1490.73	1490.73	0.76	0.00056	HCD (High Energy Collision Dissociation)	28	MS2	17.3737	100	41.8059	13225	QEp24-4026_Fan_AK.raw	F3	70	1	32	25	1.62075e-06	0.0004634	1.929e-06	926043	41.82
TRUE	High	Mascot (A3)	Unambiguous	31	45	GEGEGDATnGKLTLK	N9(Deamidated)	2	1	0	1	1	745.871	1490.73	1490.73	0.76	0.00056	HCD (High Energy Collision Dissociation)	28	MS2	6.2973	28.632	29.4345	8477	QEp24-4026_Fan_AK.raw	F3	89	1	32	25	1.99856e-08	0.0004634	6.827e-09	342615008	30.04
TRUE	High	Mascot (A3)	Unambiguous	31	45	GEGEGDATnGKLTLK	N9(Deamidated)	2	1	0	1	1	745.871	1490.73	1490.73	1.09	0.00081	HCD (High Energy Collision Dissociation)	28	MS2	0	100	53.1173	17026	QEp24-4026_Fan_AK.raw	F3	41	1	31	24	0.00112132	0.0004634	0.003365
TRUE	High	Mascot (A3)	Unambiguous	31	45	GEGEGDATnGKLTLK	N9(Deamidated)	2	1	0	1	1	745.871	1490.74	1490.73	1.17	0.00087	HCD (High Energy Collision Dissociation)	28	MS2	0	100	50.7285	16294	QEp24-4026_Fan_AK.raw	F3	41	1	32	25	0.00116519	0.0004634	0.009816
TRUE	High	Mascot (A3)	Unambiguous	31	45	GEGEGDATnGKLTLK	N9(Deamidated)	2	1	0	1	1	745.871	1490.74	1490.73	1.33	0.00099	HCD (High Energy Collision Dissociation)	28	MS2	26.4045	100	45.2618	14433	QEp24-4026_Fan_AK.raw	F3	28	1	31	24	0.0234778	0.0004634	0.00707
TRUE	High	Mascot (A3)	Unambiguous	31	45	GEGEGDATnGKLTLK	N9(Deamidated)	3	1	0	1	1	497.584	1490.74	1490.73	2.08	0.00103	HCD (High Energy Collision Dissociation)	28	MS2	63.6259	67.724	28.1695	7974	QEp24-4026_Fan_AK.raw	F3	61	1	31	24	1.35295e-05	0.0004634	1.02e-07	320937216	28.93
TRUE	High	Mascot (A3)	Unambiguous	31	45	GEGEGDATnGKLTLK	N9(Deamidated)	2	1	0	1	1	745.871	1490.73	1490.73	0.59	0.00044	HCD (High Energy Collision Dissociation)	28	MS2	3.835	28.641	28.397	8055	QEp24-4026_Fan_AK.raw	F3	87	1	32	25	3.18233e-08	0.0004634	5.571e-08	359409152	28.82
TRUE	High	Mascot (A3)	Unambiguous	31	45	GEGEGDATnGKLTLK	N9(Deamidated)	2	1	0	1	1	745.87	1490.73	1490.73	-0.88	-0.00066	HCD (High Energy Collision Dissociation)	28	MS2	0	100	45.5995	14548	QEp24-4026_Fan_AK.raw	F3	44	1	32	25	0.000650593	0.0004634	0.00145	1.19536e+06	45.9
TRUE	High	Mascot (A3)	Unambiguous	31	45	GEGEGDATnGKLTLK	N9(Deamidated)	2	1	0	1	1	745.871	1490.73	1490.73	0.59	0.00044	HCD (High Energy Collision Dissociation)	28	MS2	19.4771	100	42.4915	13461	QEp24-4026_Fan_AK.raw	F3	74	1	32	25	7.61631e-07	0.0004634	8.975e-06	1.01036e+06	42.31
TRUE	High	Mascot (A3)	Unambiguous	31	45	GEGEGDATnGKLTLK	N9(Deamidated)	2	1	0	1	1	745.871	1490.73	1490.73	0.51	0.00038	HCD (High Energy Collision Dissociation)	28	MS2	4.84906	63.773	37.7335	11735	QEp24-4026_Fan_AK.raw	F3	90	1	32	25	1.62459e-08	0.0004634	1.003e-07	185815088	36.94
TRUE	High	Mascot (A3)	Unambiguous	31	45	GEGEGDATnGKLTLK	N9(Deamidated)	2	1	0	1	1	745.871	1490.73	1490.73	0.35	0.00026	HCD (High Energy Collision Dissociation)	28	MS2	8.23846	100	40.4434	12747	QEp24-4026_Fan_AK.raw	F3	79	1	32	25	2.25811e-07	0.0004634	8.828e-08	2.11991e+06	40.56
TRUE	High	Mascot (A3)	Unambiguous	31	45	GEGEGDATnGKLTLK	N9(Deamidated)	2	1	0	1	1	745.871	1490.73	1490.73	0.35	0.00026	HCD (High Energy Collision Dissociation)	28	MS2	0.703279	23.424	31.8486	9440	QEp24-4026_Fan_AK.raw	F3	89	1	32	25	1.99409e-08	0.0004634	5.829e-08	172025504	31.74
TRUE	High	Mascot (A3)	Unambiguous	31	45	GEGEGDATnGKLTLK	N9(Deamidated)	2	1	0	1	1	745.871	1490.73	1490.73	0.35	0.00026	HCD (High Energy Collision Dissociation)	28	MS2	2.83525	18.83	30.8191	9029	QEp24-4026_Fan_AK.raw	F3	89	1	32	25	2.11712e-08	0.0004634	6.973e-06	421900320	30.7
TRUE	High	Mascot (A3)	Unambiguous	31	45	GEGEGDATnGKLTLK	N9(Deamidated)	2	1	0	1	1	745.871	1490.73	1490.73	0.35	0.00026	HCD (High Energy Collision Dissociation)	28	MS2	0.474427	30.134	32.5402	9705	QEp24-4026_Fan_AK.raw	F3	86	1	32	25	4.40296e-08	0.0004634	1.714e-05	90463472	32.4
TRUE	High	Mascot (A3)	Unambiguous	31	45	GEGEGDATnGKLTLK	N9(Deamidated)	2	1	0	1	1	745.871	1490.73	1490.73	0.35	0.00026	HCD (High Energy Collision Dissociation)	28	MS2	2.25877	19.308	30.468	8886	QEp24-4026_Fan_AK.raw	F3	77	1	32	25	3.74753e-07	0.0004634	9.147e-09	421900320	30.7
TRUE	High	Mascot (A3)	Unambiguous	31	45	GEGEGDATnGKLTLK	N9(Deamidated)	3	1	0	1	1	497.583	1490.73	1490.73	0.36	0.00018	HCD (High Energy Collision Dissociation)	28	MS2	0.68416	98.331	40.2201	12663	QEp24-4026_Fan_AK.raw	F3	54	1	32	25	6.81938e-05	0.0004634	2.426e-09	10883473	40.12
TRUE	High	Mascot (A3)	Unambiguous	31	45	GEGEGDATnGKLTLK	N9(Deamidated)	3	1	0	1	1	497.583	1490.73	1490.73	0.36	0.00018	HCD (High Energy Collision Dissociation)	28	MS2	0.21296	33.807	37.4756	11636	QEp24-4026_Fan_AK.raw	F3	63	1	32	25	8.25553e-06	0.0004634	1.975e-07	81950216	37.25
TRUE	High	Mascot (A3)	Unambiguous	31	45	GEGEGDATnGKLTLK	N9(Deamidated)	3	1	0	1	1	497.583	1490.73	1490.73	0.42	0.00021	HCD (High Energy Collision Dissociation)	28	MS2	75.1156	100	45.8337	14633	QEp24-4026_Fan_AK.raw	F3	23	1	32	25	0.0926285	0.0004634	0.0001148	1.60147e+06	45.68
TRUE	High	Mascot (A3)	Unambiguous	31	45	GEGEGDATnGKLTLK	N9(Deamidated)	3	1	0	1	1	497.583	1490.73	1490.73	0.42	0.00021	HCD (High Energy Collision Dissociation)	28	MS2	13.4931	100	42.6159	13505	QEp24-4026_Fan_AK.raw	F3	51	1	32	25	0.000138914	0.0004634	1.09e-08	1.5974e+06	42.23
TRUE	High	Mascot (A3)	Unambiguous	31	45	GEGEGDATnGKLTLK	N9(Deamidated)	3	1	0	1	1	497.583	1490.73	1490.73	0.42	0.00021	HCD (High Energy Collision Dissociation)	28	MS2	0.815305	21.936	36.4677	11248	QEp24-4026_Fan_AK.raw	F3	68	1	32	25	2.56298e-06	0.0004634	3.645e-07	83549040	36.58
TRUE	High	Mascot (A3)	Unambiguous	31	45	GEGEGDATnGKLTLK	N9(Deamidated)	2	1	0	1	1	745.871	1490.73	1490.73	0.43	0.00032	HCD (High Energy Collision Dissociation)	28	MS2	0	100	50.3888	16180	QEp24-4026_Fan_AK.raw	F3	35	1	32	25	0.00506693	0.0004634	0.002179
TRUE	High	Mascot (A3)	Unambiguous	31	45	GEGEGDATnGKLTLK	N9(Deamidated)	2	1	0	1	1	745.871	1490.73	1490.73	0.43	0.00032	HCD (High Energy Collision Dissociation)	28	MS2	0.740375	25.042	32.1961	9574	QEp24-4026_Fan_AK.raw	F3	88	1	32	25	2.84279e-08	0.0004634	5.047e-08	96420944	32.15
TRUE	High	Mascot (A3)	Unambiguous	31	45	GEGEGDATnGKLTLK	N9(Deamidated)	2	1	0	1	1	745.871	1490.73	1490.73	0.43	0.00032	HCD (High Energy Collision Dissociation)	28	MS2	5.04873	69.544	38.0742	11866	QEp24-4026_Fan_AK.raw	F3	93	1	32	25	9.17793e-09	0.0004634	1.026e-07	185815088	36.94
TRUE	High	Mascot (A3)	Unambiguous	31	45	GEGEGDATnGKLTLK	N9(Deamidated)	2	1	0	1	1	745.871	1490.73	1490.73	0.43	0.00032	HCD (High Energy Collision Dissociation)	28	MS2	1.98509	45.835	34.6455	10522	QEp24-4026_Fan_AK.raw	F3	73	1	32	25	8.33191e-07	0.0004634	3.253e-07	161405120	34.07
TRUE	High	Mascot (A3)	Unambiguous	31	45	GEGEGDATnGKLTLK	N9(Deamidated)	2	1	0	1	1	745.871	1490.73	1490.73	0.43	0.00032	HCD (High Energy Collision Dissociation)	28	MS2	1.35114	50.331	34.9917	10658	QEp24-4026_Fan_AK.raw	F3	95	1	32	25	5.96684e-09	0.0004634	1.376e-08	52790648	34.94
TRUE	High	Mascot (A3)	Unambiguous	31	45	GEGEGDATnGKLTLK	N9(Deamidated)	2	1	0	1	1	745.871	1490.73	1490.73	0.43	0.00032	HCD (High Energy Collision Dissociation)	28	MS2	0.654198	53.917	36.0304	11078	QEp24-4026_Fan_AK.raw	F3	82	1	32	25	1.10597e-07	0.0004634	3.222e-08	173222736	36.59
TRUE	High	Mascot (A3)	Unambiguous	31	45	GEGEGDATnGKLTLK	N9(Deamidated)	2	1	0	1	1	745.871	1490.73	1490.73	0.43	0.00032	HCD (High Energy Collision Dissociation)	28	MS2	8.08283	79.074	38.4102	11995	QEp24-4026_Fan_AK.raw	F3	84	1	32	25	6.58787e-08	0.0004634	3.677e-08	42266944	38.41
TRUE	High	Mascot (A3)	Unambiguous	31	45	GEGEGDATnGKLTLK	N9(Deamidated)	2	1	0	1	1	745.871	1490.73	1490.73	0.51	0.00038	HCD (High Energy Collision Dissociation)	28	MS2	0.252055	60.503	35.3409	10795	QEp24-4026_Fan_AK.raw	F3	91	1	32	25	1.38275e-08	0.0004634	1.861e-08	84375272	35.43
TRUE	High	Mascot (A3)	Unambiguous	31	45	GEGEGDATnGKLTLK	N9(Deamidated)	2	1	0	1	1	745.871	1490.73	1490.73	0.51	0.00038	HCD (High Energy Collision Dissociation)	28	MS2	1.99208	38.226	36.375	11212	QEp24-4026_Fan_AK.raw	F3	95	1	32	25	6.03594e-09	0.0004634	6.17e-08	173222736	36.59
TRUE	High	Mascot (A3)	Unambiguous	31	45	GEGEGDATnGKLTLK	N9(Deamidated)	2	1	0	1	1	745.871	1490.73	1490.73	0.51	0.00038	HCD (High Energy Collision Dissociation)	28	MS2	3.59166	42.226	37.0543	11476	QEp24-4026_Fan_AK.raw	F3	82	1	32	25	1.11364e-07	0.0004634	1.041e-06	185815088	36.94
TRUE	High	Mascot (A3)	Unambiguous	31	45	GEGEGDATnGKLTLK	N9(Deamidated)	2	1	0	1	1	745.871	1490.73	1490.73	0.51	0.00038	HCD (High Energy Collision Dissociation)	28	MS2	2.94325	47.115	37.3962	11607	QEp24-4026_Fan_AK.raw	F3	82	1	32	25	1.11108e-07	0.0004634	2.378e-05	185815088	36.94
TRUE	High	Mascot (A3)	Unambiguous	31	45	GEGEGDATnGKLTLK	N9(Deamidated)	2	1	0	1	1	745.871	1490.73	1490.73	0.51	0.00038	HCD (High Energy Collision Dissociation)	28	MS2	2.02651	37.525	36.7121	11343	QEp24-4026_Fan_AK.raw	F3	94	1	32	25	7.27352e-09	0.0004634	9.844e-06	173222736	36.59
TRUE	High	Mascot (A3)	Unambiguous	31	45	GEGEGDATnGKLTLK	N9(Deamidated)	2	1	0	1	1	745.871	1490.73	1490.73	0.51	0.00038	HCD (High Energy Collision Dissociation)	28	MS2	5.08885	28.129	29.0809	8333	QEp24-4026_Fan_AK.raw	F3	86	1	32	25	4.86121e-08	0.0004634	8.8e-08	359409152	28.82
TRUE	High	Mascot (A3)	Unambiguous	31	45	GEGEGDATnGKLTLK	N9(Deamidated)	2	1	0	1	1	745.871	1490.73	1490.73	0.51	0.00038	HCD (High Energy Collision Dissociation)	28	MS2	1.15766	21.83	31.1668	9169	QEp24-4026_Fan_AK.raw	F3	79	1	32	25	2.28952e-07	0.0004634	6.588e-05	421900320	30.7
TRUE	High	Mascot (A3)	Unambiguous	31	45	GEGEGDATnGKLTLK	N9(Deamidated)	2	1	0	1	1	745.871	1490.73	1490.73	0.51	0.00038	HCD (High Energy Collision Dissociation)	28	MS2	19.3287	100	42.8311	13580	QEp24-4026_Fan_AK.raw	F3	45	1	32	25	0.000535482	0.0004634	1.316e-05	1.01036e+06	42.31
TRUE	High	Mascot (A3)	Unambiguous	31	45	GEGEGDATnGKLTLK	N9(Deamidated)	2	1	0	1	1	745.871	1490.73	1490.73	0.51	0.00038	HCD (High Energy Collision Dissociation)	28	MS2	3.43904	100	48.9958	15698	QEp24-4026_Fan_AK.raw	F3	55	1	32	25	5.93943e-05	0.0004634	0.0001911
TRUE	High	Mascot (A3)	Unambiguous	31	45	GEGEGDATnGKLTLK	N9(Deamidated)	3	1	0	1	1	497.583	1490.73	1490.73	0.48	0.00024	HCD (High Energy Collision Dissociation)	28	MS2	4.48057	100	40.5616	12784	QEp24-4026_Fan_AK.raw	F3	53	1	32	25	9.45681e-05	0.0004634	5.759e-07	3.22117e+06	40.53
TRUE	High	Mascot (A3)	Unambiguous	31	45	GEGEGDATnGKLTLK	N9(Deamidated)	3	1	0	1	1	497.583	1490.73	1490.73	0.48	0.00024	HCD (High Energy Collision Dissociation)	28	MS2	5.92853	100	42.2751	13387	QEp24-4026_Fan_AK.raw	F3	49	1	32	25	0.000218145	0.0004634	1.293e-08	1.5974e+06	42.23
TRUE	High	Mascot (A3)	Unambiguous	31	45	GEGEGDATnGKLTLK	N9(Deamidated)	3	1	0	1	1	497.583	1490.73	1490.73	0.48	0.00024	HCD (High Energy Collision Dissociation)	28	MS2	19.7444	100	42.9577	13621	QEp24-4026_Fan_AK.raw	F3	49	1	32	25	0.000201254	0.0004634	6.489e-09	785340	43.31
TRUE	High	Mascot (A3)	Unambiguous	31	45	GEGEGDATnGKLTLK	N9(Deamidated)	3	1	0	1	1	497.583	1490.73	1490.73	0.48	0.00024	HCD (High Energy Collision Dissociation)	28	MS2	37.6823	100	44.4819	14164	QEp24-4026_Fan_AK.raw	F3	22	1	32	25	0.105863	0.0004634	0.0002452	419957	44.01
TRUE	High	Mascot (A3)	Unambiguous	31	45	GEGEGDATnGKLTLK	N9(Deamidated)	2	1	0	1	1	745.871	1490.73	1490.73	0.51	0.00038	HCD (High Energy Collision Dissociation)	28	MS2	25.9269	100	43.5282	13823	QEp24-4026_Fan_AK.raw	F3	42	1	32	25	0.00102978	0.0004634	6.231e-05
TRUE	High	Mascot (A3)	Unambiguous	31	45	GEGEGDATnGKLTLK	N9(Deamidated)	2	1	0	1	1	745.871	1490.73	1490.73	0.35	0.00026	HCD (High Energy Collision Dissociation)	28	MS2	0	100	48.6525	15581	QEp24-4026_Fan_AK.raw	F3	47	1	32	25	0.000337866	0.0008957	0.01143
TRUE	High	Mascot (A3)	Unambiguous	31	45	GEGEGDATnGKLTLK	N9(Deamidated)	2	1	0	1	1	745.87	1490.73	1490.73	-0.47	-0.00035	HCD (High Energy Collision Dissociation)	28	MS2	0	100	51.0683	16403	QEp24-4026_Fan_AK.raw	F3	30	1	32	25	0.0156825	0.0008957	0.01215	673349	51.19
TRUE	High	Mascot (A3)	Unambiguous	31	45	GEGEGDATnGKLTLK	N9(Deamidated)	2	1	0	1	1	745.871	1490.74	1490.73	1.17	0.00087	HCD (High Energy Collision Dissociation)	28	MS2	33.4561	100	47.0053	15037	QEp24-4026_Fan_AK.raw	F3	28	1	32	25	0.0241211	0.0008957	0.01202
TRUE	High	Mascot (A3)	Unambiguous	31	45	GEGEGDATnGKLTLK	N9(Deamidated)	2	1	0	1	1	745.872	1490.74	1490.73	1.9	0.00142	HCD (High Energy Collision Dissociation)	28	MS2	13.0301	100	57.7121	18277	QEp24-4026_Fan_AK.raw	F3	41	1	31	24	0.00130401	0.001667	0.01746
TRUE	High	Mascot (A3)	Unambiguous	31	45	GEGEGDATnGKLTLK	N9(Deamidated)	2	1	0	1	1	745.872	1490.74	1490.73	1.82	0.00136	HCD (High Energy Collision Dissociation)	28	MS2	14.0914	100	56.6839	18014	QEp24-4026_Fan_AK.raw	F3	35	1	31	24	0.00520332	0.001667	0.01706	612136	56.74
TRUE	High	Mascot (A3)	Unambiguous	31	45	GEGEGDATnGKLTLK	N9(Deamidated)	2	1	0	1	1	745.87	1490.73	1490.73	-0.39	-0.00029	HCD (High Energy Collision Dissociation)	28	MS2	37.4353	100	44.5607	14193	QEp24-4026_Fan_AK.raw	F3	19	1	32	25	0.196523	0.002058	0.02086
TRUE	High	Mascot (A3)	Unambiguous	31	45	GEGEGDATnGKLTLK	N9(Deamidated)	2	1	0	1	1	745.871	1490.74	1490.73	1.17	0.00087	HCD (High Energy Collision Dissociation)	28	MS2	0	100	52.1	16730	QEp24-4026_Fan_AK.raw	F3	27	1	32	25	0.0315063	0.002058	0.02027
TRUE	High	Mascot (A3)	Unambiguous	31	45	GEGEGDATnGKLTLK	N9(Deamidated)	2	1	0	1	1	745.87	1490.73	1490.73	0.27	0.0002	HCD (High Energy Collision Dissociation)	28	MS2	0	100	52.4419	16832	QEp24-4026_Fan_AK.raw	F3	30	1	32	25	0.0192196	0.002351	0.02864
TRUE	High	Mascot (A3)	Unambiguous	31	45	GEGEGDATnGKLTLK	N9(Deamidated)	2	1	0	1	1	745.87	1490.73	1490.73	-0.06	-5e-05	HCD (High Energy Collision Dissociation)	28	MS2	45.7516	100	47.9688	15351	QEp24-4026_Fan_AK.raw	F3	20	1	32	25	0.17718	0.002351	0.02701
TRUE	High	Mascot (A3)	Unambiguous	31	45	GEGEGDATnGKLTLK	N9(Deamidated)	2	1	0	1	1	745.871	1490.73	1490.73	0.92	0.00069	HCD (High Energy Collision Dissociation)	28	MS2	0	100	59.1323	18617	QEp24-4026_Fan_AK.raw	F3	19	1	31	24	0.193522	0.002625	0.03548
TRUE	High	Mascot (A3)	Unambiguous	31	45	GEGEGDATnGKLTLK	N9(Deamidated)	2	1	0	1	1	745.87	1490.73	1490.73	-0.22	-0.00017	HCD (High Energy Collision Dissociation)	28	MS2	0	100	52.7816	16930	QEp24-4026_Fan_AK.raw	F3	21	1	32	25	0.129842	0.002625	0.03322
TRUE	High	Mascot (A3)	Unambiguous	31	45	GEGEGDATnGKLTLK	N9(Deamidated)	2	1	0	1	1	745.871	1490.73	1490.73	1	0.00075	HCD (High Energy Collision Dissociation)	28	MS2	0	100	54.8123	17510	QEp24-4026_Fan_AK.raw	F3	25	1	31	24	0.0535464	0.002947	0.04288
TRUE	High	Mascot (A3)	Unambiguous	31	45	GEGEGDATnGKLTLK	N9(Deamidated)	2	1	0	1	1	745.872	1490.74	1490.73	2.56	0.00191	HCD (High Energy Collision Dissociation)	28	MS2	0	100	53.7944	17222	QEp24-4026_Fan_AK.raw	F3	30	1	32	25	0.0192639	0.003268	0.04732
TRUE	High	Mascot (A3)	Unambiguous	31	45	GEGEGDATnGKLTLK	N9(Deamidated)	2	1	0	1	1	745.87	1490.73	1490.73	-0.72	-0.00053	HCD (High Energy Collision Dissociation)	28	MS2	31.4154	100	44.9163	14317	QEp24-4026_Fan_AK.raw	F3	15	1	32	25	0.483403	0.003268	0.04988
TRUE	High	Mascot (A3)	Unambiguous	31	45	GEGEGDATnGKLTLK	N9(Deamidated)	2	1	0	1	1	745.871	1490.73	1490.73	0.51	0.00038	HCD (High Energy Collision Dissociation)	28	MS2	50.7338	100	47.3448	15151	QEp24-4026_Fan_AK.raw	F3	16	1	32	25	0.429284	0.008443	0.1016
TRUE	High	Mascot (A3)	Unambiguous	46	52	FIcTTGK	C3(Carbamidomethyl)	2	1	0	1	1	413.71	826.412	826.413	-0.57	-0.00024	HCD (High Energy Collision Dissociation)	28	MS2	60.0101	100	23.6218	6168	QEp24-4026_Fan_AK.raw	F3	31	1	31	24	0.0105227	0.0004634	0.002308
TRUE	High	Mascot (A3)	Unambiguous	46	52	FIcTTGK	C3(Carbamidomethyl)	2	1	0	1	1	413.71	826.412	826.413	-0.42	-0.00017	HCD (High Energy Collision Dissociation)	28	MS2	36.5032	100	76.0347	22038	QEp24-4026_Fan_AK.raw	F3	27	1	31	24	0.0328648	0.0004634	0.007859	7295911	76.07
TRUE	High	Mascot (A3)	Unambiguous	46	52	FIcTTGK	C3(Carbamidomethyl)	2	1	0	1	1	413.71	826.414	826.413	1.05	0.00044	HCD (High Energy Collision Dissociation)	28	MS2	24.2736	100	32.1671	9562	QEp24-4026_Fan_AK.raw	F3	40	1	30	23	0.0011532	0.0004634	0.005352	17270782	31.36
TRUE	High	Mascot (A3)	Unambiguous	46	52	FIcTTGK	C3(Carbamidomethyl)	2	1	0	1	1	413.711	826.414	826.413	1.2	0.0005	HCD (High Energy Collision Dissociation)	28	MS2	32.9181	100	36.3469	11201	QEp24-4026_Fan_AK.raw	F3	34	1	30	23	0.00429442	0.0004634	0.007638
TRUE	High	Mascot (A3)	Unambiguous	46	52	FIcTTGK	C3(Carbamidomethyl)	2	1	0	1	1	413.711	826.414	826.413	1.28	0.00053	HCD (High Energy Collision Dissociation)	28	MS2	20.5626	100	32.6284	9739	QEp24-4026_Fan_AK.raw	F3	38	1	30	23	0.00191384	0.0004634	0.009576
TRUE	High	Mascot (A3)	Unambiguous	46	52	FIcTTGK	C3(Carbamidomethyl)	2	1	0	1	1	413.711	826.414	826.413	1.35	0.00056	HCD (High Energy Collision Dissociation)	28	MS2	20.0666	100	33.1701	9953	QEp24-4026_Fan_AK.raw	F3	31	1	30	23	0.00897232	0.0004634	0.00858
TRUE	High	Mascot (A3)	Unambiguous	46	52	FIcTTGK	C3(Carbamidomethyl)	2	1	0	1	1	413.711	826.414	826.413	1.5	0.00062	HCD (High Energy Collision Dissociation)	28	MS2	45.2757	100	37.0414	11471	QEp24-4026_Fan_AK.raw	F3	37	1	30	23	0.00206969	0.0004634	0.001581
TRUE	High	Mascot (A3)	Unambiguous	46	52	FIcTTGK	C3(Carbamidomethyl)	2	1	0	1	1	413.711	826.414	826.413	1.5	0.00062	HCD (High Energy Collision Dissociation)	28	MS2	0.273611	8.836	20.2432	4865	QEp24-4026_Fan_AK.raw	F3	38	1	30	23	0.00173742	0.0004634	0.008359	18949582848	19.25
TRUE	High	Mascot (A3)	Unambiguous	46	52	FIcTTGK	C3(Carbamidomethyl)	2	1	0	1	1	413.71	826.414	826.413	0.98	0.0004	HCD (High Energy Collision Dissociation)	28	MS2	30.5291	100	26.6199	7350	QEp24-4026_Fan_AK.raw	F3	36	1	31	24	0.00428283	0.0004634	0.001506	8839510	26.52
TRUE	High	Mascot (A3)	Unambiguous	46	52	FIcTTGK	C3(Carbamidomethyl)	2	1	0	1	1	413.71	826.412	826.413	-0.5	-0.00021	HCD (High Energy Collision Dissociation)	28	MS2	45.7939	100	84.7954	24090	QEp24-4026_Fan_AK.raw	F3	27	1	31	24	0.0267508	0.0004634	0.001667	46716876	84.16
TRUE	High	Mascot (A3)	Unambiguous	46	52	FIcTTGK	C3(Carbamidomethyl)	2	1	0	1	1	413.71	826.413	826.413	0.91	0.00037	HCD (High Energy Collision Dissociation)	28	MS2	29.9052	100	31.713	9386	QEp24-4026_Fan_AK.raw	F3	30	1	31	24	0.0168163	0.0004634	0.004343	17270782	31.36
TRUE	High	Mascot (A3)	Unambiguous	46	52	FIcTTGK	C3(Carbamidomethyl)	2	1	0	1	1	413.71	826.413	826.413	0.83	0.00034	HCD (High Energy Collision Dissociation)	28	MS2	44.736	100	38.8208	12147	QEp24-4026_Fan_AK.raw	F3	24	1	31	24	0.0627669	0.0004634	0.006545
TRUE	High	Mascot (A3)	Unambiguous	46	52	FIcTTGK	C3(Carbamidomethyl)	2	1	0	1	1	413.71	826.412	826.413	-0.35	-0.00014	HCD (High Energy Collision Dissociation)	28	MS2	52.1879	100	38.0777	11867	QEp24-4026_Fan_AK.raw	F3	21	1	31	24	0.129339	0.0004634	0.009501
TRUE	High	Mascot (A3)	Unambiguous	46	52	FIcTTGK	C3(Carbamidomethyl)	2	1	0	1	1	413.71	826.413	826.413	-0.05	-2e-05	HCD (High Energy Collision Dissociation)	28	MS2	36.3743	100	85.1319	24180	QEp24-4026_Fan_AK.raw	F3	31	1	31	24	0.0138271	0.0004634	0.004057	2687932	85.02
TRUE	High	Mascot (A3)	Unambiguous	46	52	FIcTTGK	C3(Carbamidomethyl)	2	1	0	1	1	413.71	826.413	826.413	-0.05	-2e-05	HCD (High Energy Collision Dissociation)	28	MS2	68.7845	82.576	23.2795	6033	QEp24-4026_Fan_AK.raw	F3	26	1	31	24	0.0431251	0.0004634	0.007334	19998924	22.94
TRUE	High	Mascot (A3)	Unambiguous	46	52	FIcTTGK	C3(Carbamidomethyl)	2	1	0	1	1	413.71	826.413	826.413	0.02	1e-05	HCD (High Energy Collision Dissociation)	28	MS2	15.5151	100	24.7782	6622	QEp24-4026_Fan_AK.raw	F3	36	1	31	24	0.00354593	0.0004634	0.003039	8.0383e+06	24.81
TRUE	High	Mascot (A3)	Unambiguous	46	52	FIcTTGK	C3(Carbamidomethyl)	2	1	0	1	1	413.71	826.413	826.413	0.09	4e-05	HCD (High Energy Collision Dissociation)	28	MS2	33.2498	100	26.2751	7213	QEp24-4026_Fan_AK.raw	F3	36	1	31	24	0.00404325	0.0004634	0.009535	13885544	25.85
TRUE	High	Mascot (A3)	Unambiguous	46	52	FIcTTGK	C3(Carbamidomethyl)	2	1	0	1	1	413.71	826.413	826.413	0.24	0.0001	HCD (High Energy Collision Dissociation)	28	MS2	12.463	100	25.6655	6976	QEp24-4026_Fan_AK.raw	F3	41	1	31	24	0.00134193	0.0004634	0.0103	13825501	25.42
TRUE	High	Mascot (A3)	Unambiguous	46	52	FIcTTGK	C3(Carbamidomethyl)	2	1	0	1	1	413.71	826.413	826.413	0.24	0.0001	HCD (High Energy Collision Dissociation)	28	MS2	34.8487	100	35.9976	11065	QEp24-4026_Fan_AK.raw	F3	29	1	31	24	0.0209764	0.0004634	0.009963
TRUE	High	Mascot (A3)	Unambiguous	46	52	FIcTTGK	C3(Carbamidomethyl)	2	1	0	1	1	413.71	826.413	826.413	0.24	0.0001	HCD (High Energy Collision Dissociation)	28	MS2	36.3142	89.552	79.095	22853	QEp24-4026_Fan_AK.raw	F3	36	1	31	24	0.00379953	0.0004634	0.009745	7563809	79.07
TRUE	High	Mascot (A3)	Unambiguous	46	52	FIcTTGK	C3(Carbamidomethyl)	2	1	0	1	1	413.71	826.413	826.413	0.32	0.00013	HCD (High Energy Collision Dissociation)	28	MS2	40.5842	100	35.6325	10914	QEp24-4026_Fan_AK.raw	F3	36	1	31	24	0.00365368	0.0004634	0.003725
TRUE	High	Mascot (A3)	Unambiguous	46	52	FIcTTGK	C3(Carbamidomethyl)	2	1	0	1	1	413.71	826.413	826.413	0.32	0.00013	HCD (High Energy Collision Dissociation)	28	MS2	28.5662	53.981	77.7338	22495	QEp24-4026_Fan_AK.raw	F3	38	1	31	24	0.00257472	0.0004634	0.00512	43593068	77.76
TRUE	High	Mascot (A3)	Unambiguous	46	52	FIcTTGK	C3(Carbamidomethyl)	2	1	0	1	1	413.71	826.413	826.413	0.91	0.00037	HCD (High Energy Collision Dissociation)	28	MS2	47.1224	100	38.4309	12003	QEp24-4026_Fan_AK.raw	F3	34	1	31	24	0.00588478	0.0004634	0.004668
TRUE	High	Mascot (A3)	Unambiguous	46	52	FIcTTGK	C3(Carbamidomethyl)	2	1	0	1	1	413.71	826.413	826.413	0.39	0.00016	HCD (High Energy Collision Dissociation)	28	MS2	28.5383	70.333	77.0528	22301	QEp24-4026_Fan_AK.raw	F3	36	1	31	24	0.00373878	0.0004634	0.006578	35651084	77.09
TRUE	High	Mascot (A3)	Unambiguous	46	52	FIcTTGK	C3(Carbamidomethyl)	2	1	0	1	1	413.71	826.413	826.413	0.39	0.00016	HCD (High Energy Collision Dissociation)	28	MS2	36.8425	100	76.3775	22122	QEp24-4026_Fan_AK.raw	F3	36	1	31	24	0.00377338	0.0004634	0.003804	7295911	76.07
TRUE	High	Mascot (A3)	Unambiguous	46	52	FIcTTGK	C3(Carbamidomethyl)	2	1	0	1	1	413.71	826.413	826.413	0.46	0.00019	HCD (High Energy Collision Dissociation)	28	MS2	56.4969	100	34.9055	10624	QEp24-4026_Fan_AK.raw	F3	29	1	31	24	0.0194415	0.0004634	0.006321	4769495	34.55
TRUE	High	Mascot (A3)	Unambiguous	46	52	FIcTTGK	C3(Carbamidomethyl)	2	1	0	1	1	413.71	826.413	826.413	0.46	0.00019	HCD (High Energy Collision Dissociation)	28	MS2	36.0011	100	80.1094	23086	QEp24-4026_Fan_AK.raw	F3	36	1	31	24	0.00396945	0.0004634	0.0051	19697830	79.79
TRUE	High	Mascot (A3)	Unambiguous	46	52	FIcTTGK	C3(Carbamidomethyl)	2	1	0	1	1	413.71	826.413	826.413	0.54	0.00022	HCD (High Energy Collision Dissociation)	28	MS2	50.1092	100	35.2555	10762	QEp24-4026_Fan_AK.raw	F3	31	1	31	24	0.0126395	0.0004634	0.00744	4769495	34.55
TRUE	High	Mascot (A3)	Unambiguous	46	52	FIcTTGK	C3(Carbamidomethyl)	2	1	0	1	1	413.71	826.413	826.413	0.61	0.00025	HCD (High Energy Collision Dissociation)	28	MS2	0	90.915	21.0343	5158	QEp24-4026_Fan_AK.raw	F3	36	1	31	24	0.00373878	0.0004634	0.001482	73751992	21.38
TRUE	High	Mascot (A3)	Unambiguous	46	52	FIcTTGK	C3(Carbamidomethyl)	2	1	0	1	1	413.71	826.413	826.413	0.61	0.00025	HCD (High Energy Collision Dissociation)	28	MS2	72.6735	100	81.8077	23440	QEp24-4026_Fan_AK.raw	F3	32	1	31	24	0.00994788	0.0004634	0.001662	205442	82.02
TRUE	High	Mascot (A3)	Unambiguous	46	52	FIcTTGK	C3(Carbamidomethyl)	2	1	0	1	1	413.71	826.413	826.413	0.68	0.00028	HCD (High Energy Collision Dissociation)	28	MS2	27.8063	100	33.5224	10088	QEp24-4026_Fan_AK.raw	F3	33	1	31	24	0.00739146	0.0004634	0.001685
TRUE	High	Mascot (A3)	Unambiguous	46	52	FIcTTGK	C3(Carbamidomethyl)	2	1	0	1	1	413.71	826.413	826.413	0.68	0.00028	HCD (High Energy Collision Dissociation)	28	MS2	36.3588	100	37.3842	11603	QEp24-4026_Fan_AK.raw	F3	31	1	31	24	0.0129339	0.0004634	0.001859
TRUE	High	Mascot (A3)	Unambiguous	46	52	FIcTTGK	C3(Carbamidomethyl)	2	1	0	1	1	413.71	826.413	826.413	0.76	0.00031	HCD (High Energy Collision Dissociation)	28	MS2	52.0542	100	36.6948	11336	QEp24-4026_Fan_AK.raw	F3	33	1	31	24	0.00766885	0.0004634	0.001488
TRUE	High	Mascot (A3)	Unambiguous	46	52	FIcTTGK	C3(Carbamidomethyl)	2	1	0	1	1	413.71	826.413	826.413	0.76	0.00031	HCD (High Energy Collision Dissociation)	28	MS2	19.5049	46.055	21.3743	5289	QEp24-4026_Fan_AK.raw	F3	37	1	31	24	0.002869	0.0004634	0.01002	73751992	21.38
TRUE	High	Mascot (A3)	Unambiguous	46	52	FIcTTGK	C3(Carbamidomethyl)	2	1	0	1	1	413.711	826.414	826.413	1.2	0.0005	HCD (High Energy Collision Dissociation)	28	MS2	10.5652	50.2	20.6964	5036	QEp24-4026_Fan_AK.raw	F3	36	1	30	23	0.00297102	0.0008957	0.01046
TRUE	High	Mascot (A3)	Unambiguous	46	52	FIcTTGK	C3(Carbamidomethyl)	2	1	0	1	1	413.71	826.413	826.413	0.61	0.00025	HCD (High Energy Collision Dissociation)	28	MS2	18.5247	54.283	77.3946	22399	QEp24-4026_Fan_AK.raw	F3	41	1	31	24	0.00126395	0.0008957	0.01165	32780630	77.47
TRUE	High	Mascot (A3)	Unambiguous	46	52	FIcTTGK	C3(Carbamidomethyl)	2	1	0	1	1	413.71	826.413	826.413	0.46	0.00019	HCD (High Energy Collision Dissociation)	28	MS2	62.9022	100	82.149	23511	QEp24-4026_Fan_AK.raw	F3	27	1	31	24	0.0278439	0.001311	0.0127	479139	82.27
TRUE	High	Mascot (A3)	Unambiguous	46	52	FIcTTGK	C3(Carbamidomethyl)	2	1	0	1	1	413.71	826.414	826.413	1.05	0.00044	HCD (High Energy Collision Dissociation)	28	MS2	36.0682	100	37.7249	11732	QEp24-4026_Fan_AK.raw	F3	34	1	30	23	0.00495342	0.001667	0.01579
TRUE	High	Mascot (A3)	Unambiguous	46	52	FIcTTGK	C3(Carbamidomethyl)	2	1	0	1	1	413.71	826.413	826.413	0.76	0.00031	HCD (High Energy Collision Dissociation)	28	MS2	0	100	26.993	7503	QEp24-4026_Fan_AK.raw	F3	37	1	31	24	0.00288224	0.001667	0.01619	9524314	26.81
TRUE	High	Mascot (A3)	Unambiguous	46	52	FIcTTGK	C3(Carbamidomethyl)	2	1	0	1	1	413.71	826.413	826.413	0.32	0.00013	HCD (High Energy Collision Dissociation)	28	MS2	40.0196	100	81.1301	23301	QEp24-4026_Fan_AK.raw	F3	39	1	31	24	0.00190867	0.001667	0.01735	274691	81.15
TRUE	High	Mascot (A3)	Unambiguous	46	52	FIcTTGK	C3(Carbamidomethyl)	2	1	0	1	1	413.71	826.413	826.413	0.02	1e-05	HCD (High Energy Collision Dissociation)	28	MS2	57.2136	100	80.7914	23228	QEp24-4026_Fan_AK.raw	F3	35	1	31	24	0.00507844	0.001667	0.01817	913560	80.79
TRUE	High	Mascot (A3)	Unambiguous	46	52	FIcTTGK	C3(Carbamidomethyl)	2	1	0	1	1	413.71	826.413	826.413	0.17	7e-05	HCD (High Energy Collision Dissociation)	28	MS2	39.7619	100	85.4736	24279	QEp24-4026_Fan_AK.raw	F3	23	1	31	24	0.0854536	0.002058	0.02052	2687932	85.02
TRUE	High	Mascot (A3)	Unambiguous	46	52	FIcTTGK	C3(Carbamidomethyl)	2	1	0	1	1	413.71	826.413	826.413	0.46	0.00019	HCD (High Energy Collision Dissociation)	28	MS2	28.8539	96.539	78.0755	22589	QEp24-4026_Fan_AK.raw	F3	39	1	31	24	0.0021965	0.002058	0.02087	43593068	77.76
TRUE	High	Mascot (A3)	Unambiguous	46	52	FIcTTGK	C3(Carbamidomethyl)	2	1	0	1	1	413.71	826.413	826.413	0.02	1e-05	HCD (High Energy Collision Dissociation)	28	MS2	30.5639	100	25.3246	6835	QEp24-4026_Fan_AK.raw	F3	35	1	31	24	0.00458913	0.002351	0.02514	13825501	25.42
TRUE	High	Mascot (A3)	Unambiguous	46	52	FIcTTGK	C3(Carbamidomethyl)	2	1	0	1	1	413.71	826.413	826.413	0.24	0.0001	HCD (High Energy Collision Dissociation)	28	MS2	55.3767	100	34.5641	10490	QEp24-4026_Fan_AK.raw	F3	21	1	31	24	0.115539	0.002351	0.02765	4769495	34.55
TRUE	High	Mascot (A3)	Unambiguous	46	52	FIcTTGK	C3(Carbamidomethyl)	2	1	0	1	1	413.71	826.413	826.413	0.24	0.0001	HCD (High Energy Collision Dissociation)	28	MS2	47.9064	100	81.4684	23371	QEp24-4026_Fan_AK.raw	F3	34	1	31	24	0.00596665	0.002351	0.02722	614246	81.29
TRUE	High	Mascot (A3)	Unambiguous	46	52	FIcTTGK	C3(Carbamidomethyl)	2	1	0	1	1	413.71	826.413	826.413	0.39	0.00016	HCD (High Energy Collision Dissociation)	28	MS2	67.1974	100	75.4699	21909	QEp24-4026_Fan_AK.raw	F3	35	1	31	24	0.00456805	0.002351	0.02488	3.76509e+06	75.55
TRUE	High	Mascot (A3)	Unambiguous	46	52	FIcTTGK	C3(Carbamidomethyl)	2	1	0	1	1	413.71	826.414	826.413	1.05	0.00044	HCD (High Energy Collision Dissociation)	28	MS2	18.3814	100	27.9147	7868	QEp24-4026_Fan_AK.raw	F3	38	1	30	23	0.001936	0.002351	0.02166	10117089	27.92
TRUE	High	Mascot (A3)	Unambiguous	46	52	FIcTTGK	C3(Carbamidomethyl)	2	1	0	1	1	413.71	826.413	826.413	0.24	0.0001	HCD (High Energy Collision Dissociation)	28	MS2	30.6139	81.839	79.4322	22933	QEp24-4026_Fan_AK.raw	F3	36	1	31	24	0.00375604	0.002625	0.03557	7.81307e+06	79.41
TRUE	High	Mascot (A3)	Unambiguous	46	52	FIcTTGK	C3(Carbamidomethyl)	2	1	0	1	1	413.709	826.41	826.413	-3.23	-0.00133	HCD (High Energy Collision Dissociation)	28	MS2	47.7515	100	84.4511	23996	QEp24-4026_Fan_AK.raw	F3	27	1	31	24	0.027235	0.002625	0.03002	46716876	84.16
TRUE	High	Mascot (A3)	Unambiguous	46	52	FIcTTGK	C3(Carbamidomethyl)	2	1	0	1	1	413.711	826.414	826.413	1.5	0.00062	HCD (High Energy Collision Dissociation)	28	MS2	36.8926	100	28.8081	8223	QEp24-4026_Fan_AK.raw	F3	22	1	30	23	0.0709422	0.002625	0.03744
TRUE	High	Mascot (A3)	Unambiguous	46	52	FIcTTGK	C3(Carbamidomethyl)	2	1	0	1	1	413.71	826.413	826.413	0.68	0.00028	HCD (High Energy Collision Dissociation)	28	MS2	41.5295	94.493	79.7695	23012	QEp24-4026_Fan_AK.raw	F3	36	1	31	24	0.00365368	0.002625	0.03308	19697830	79.79
TRUE	High	Mascot (A3)	Unambiguous	46	52	FIcTTGK	C3(Carbamidomethyl)	2	1	0	1	1	413.71	826.413	826.413	-0.28	-0.00011	HCD (High Energy Collision Dissociation)	28	MS2	35.706	100	24.4408	6495	QEp24-4026_Fan_AK.raw	F3	35	1	31	24	0.0045366	0.002625	0.02974	8.0383e+06	24.81
TRUE	High	Mascot (A3)	Unambiguous	46	52	FIcTTGK	C3(Carbamidomethyl)	2	1	0	1	1	413.71	826.413	826.413	0.54	0.00022	HCD (High Energy Collision Dissociation)	28	MS2	63.1235	100	80.4504	23157	QEp24-4026_Fan_AK.raw	F3	34	1	31	24	0.00614795	0.002625	0.03174	2.10722e+06	80.36
TRUE	High	Mascot (A3)	Unambiguous	46	52	FIcTTGK	C3(Carbamidomethyl)	2	1	0	1	1	413.71	826.413	826.413	0.39	0.00016	HCD (High Energy Collision Dissociation)	28	MS2	34.1355	100	78.4165	22680	QEp24-4026_Fan_AK.raw	F3	38	1	31	24	0.00245319	0.002625	0.03217	2.37027e+06	78.41
TRUE	High	Mascot (A3)	Unambiguous	46	52	FIcTTGK	C3(Carbamidomethyl)	2	1	0	1	1	413.71	826.413	826.413	0.24	0.0001	HCD (High Energy Collision Dissociation)	28	MS2	31.0378	100	76.7168	22209	QEp24-4026_Fan_AK.raw	F3	41	1	31	24	0.00126395	0.002625	0.03834	35651084	77.09
TRUE	High	Mascot (A3)	Unambiguous	46	52	FIcTTGK	C3(Carbamidomethyl)	2	1	0	1	1	413.708	826.409	826.413	-4.41	-0.00182	HCD (High Energy Collision Dissociation)	28	MS2	47.438	42.176	84.112	23907	QEp24-4026_Fan_AK.raw	F3	32	1	31	24	0.008112	0.003268	0.04966	46716876	84.16
TRUE	High	Mascot (A3)	Unambiguous	46	52	FIcTTGK	C3(Carbamidomethyl)	2	1	0	1	1	413.71	826.412	826.413	-1.01	-0.00042	HCD (High Energy Collision Dissociation)	28	MS2	0	100	18.7081	4315	QEp24-4026_Fan_AK.raw	F3	20	1	31	24	0.152802	0.003947	0.0529	1.8904e+06	18.72
TRUE	High	Mascot (A3)	Unambiguous	46	52	FIcTTGK	C3(Carbamidomethyl)	2	1	0	1	1	413.71	826.413	826.413	0.61	0.00025	HCD (High Energy Collision Dissociation)	28	MS2	34.8817	76.684	78.7604	22769	QEp24-4026_Fan_AK.raw	F3	38	1	31	24	0.00222193	0.004264	0.05854	14341911	78.73
TRUE	High	Mascot (A3)	Unambiguous	46	52	FIcTTGK	C3(Carbamidomethyl)	2	1	0	1	1	413.711	826.414	826.413	1.87	0.00077	HCD (High Energy Collision Dissociation)	28	MS2	0.444033	3.362	19.9003	4741	QEp24-4026_Fan_AK.raw	F3	36	1	30	23	0.00261761	0.005221	0.0682	18949582848	19.25
TRUE	High	Mascot (A3)	Unambiguous	46	52	FIcTTGK	C3(Carbamidomethyl)	2	1	0	1	1	413.709	826.41	826.413	-3.45	-0.00143	HCD (High Energy Collision Dissociation)	28	MS2	22.3753	100	84.5127	24012	QEp24-4026_Fan_AK.raw	F3	32	1	31	24	0.00950885	0.005221	0.07198	46716876	84.16
TRUE	High	Mascot (A3)	Unambiguous	46	52	FIcTTGK	C3(Carbamidomethyl)	2	1	0	1	1	413.711	826.414	826.413	1.57	0.00065	HCD (High Energy Collision Dissociation)	28	MS2	55.2141	100	24.0579	6345	QEp24-4026_Fan_AK.raw	F3	32	1	30	23	0.00715987	0.005546	0.07544
TRUE	High	Mascot (A3)	Unambiguous	46	52	FIcTTGK	C3(Carbamidomethyl)	2	1	0	1	1	413.711	826.416	826.413	3.34	0.00138	HCD (High Energy Collision Dissociation)	28	MS2	0.351887	0.381	19.5558	4623	QEp24-4026_Fan_AK.raw	F3	36	1	30	23	0.00257576	0.007776	0.1001	18949582848	19.25
TRUE	High	Mascot (A3)	Unambiguous	74	79	YPDHMK		2	1	0	1	1	395.682	790.357	790.355	1.9	0.00075	HCD (High Energy Collision Dissociation)	28	MS2	0.548184	2.125	16.8326	3639	QEp24-4026_Fan_AK.raw	F3	24	1	28	21	0.0302902	0.0004634	0.007757	959087104	16.9
TRUE	High	Mascot (A3)	Unambiguous	74	79	YPDHmK	M5(Oxidation)	2	1	0	1	1	403.679	806.35	806.35	0.07	3e-05	HCD (High Energy Collision Dissociation)	28	MS2	12.8696	100	21.5006	5333	QEp24-4026_Fan_AK.raw	F3	22	1	25	18	0.0225312	0.0004634	0.009152	78967024	20.88
TRUE	High	Mascot (A3)	Unambiguous	74	79	YPDHMK		2	1	0	1	1	395.681	790.355	790.355	0.12	5e-05	HCD (High Energy Collision Dissociation)	28	MS2	29.3212	77.389	23.3952	6078	QEp24-4026_Fan_AK.raw	F3	23	1	29	22	0.0424024	0.0004634	0.006529	142241968	23.12
TRUE	High	Mascot (A3)	Unambiguous	74	79	YPDHMK		2	1	0	1	1	395.681	790.356	790.355	0.43	0.00017	HCD (High Energy Collision Dissociation)	28	MS2	2.11652	25.061	22.3566	5663	QEp24-4026_Fan_AK.raw	F3	24	1	29	22	0.0343867	0.0004634	0.004038	518179840	21.38
TRUE	High	Mascot (A3)	Unambiguous	74	79	YPDHMK		2	1	0	1	1	395.682	790.356	790.355	0.66	0.00026	HCD (High Energy Collision Dissociation)	28	MS2	1.45579	19.242	20.9856	5140	QEp24-4026_Fan_AK.raw	F3	21	1	28	21	0.057584	0.0004634	0.008212	215735888	21.2
TRUE	High	Mascot (A3)	Unambiguous	74	79	YPDHMK		2	1	0	1	1	395.682	790.356	790.355	0.82	0.00032	HCD (High Energy Collision Dissociation)	28	MS2	1.72591	12.837	21.6722	5396	QEp24-4026_Fan_AK.raw	F3	24	1	28	21	0.0296689	0.0004634	0.003138	518179840	21.38
TRUE	High	Mascot (A3)	Unambiguous	74	79	YPDHmK	M5(Oxidation)	2	1	0	1	1	403.679	806.35	806.35	-0.46	-0.00019	HCD (High Energy Collision Dissociation)	28	MS2	2.5841	35.111	18.2249	4135	QEp24-4026_Fan_AK.raw	F3	27	1	25	18	0.00770519	0.0008957	0.01241	51330124	18.26
TRUE	High	Mascot (A3)	Unambiguous	74	79	YPDHMK		2	1	0	1	1	395.681	790.355	790.355	-0.03	-1e-05	HCD (High Energy Collision Dissociation)	28	MS2	10.177	100	86.3399	24516	QEp24-4026_Fan_AK.raw	F3	30	1	29	22	0.00892052	0.0008957	0.01214	7056510	86.05
TRUE	High	Mascot (A3)	Unambiguous	74	79	YPDHMK		2	1	0	1	1	395.681	790.355	790.355	0.05	2e-05	HCD (High Energy Collision Dissociation)	28	MS2	2.84906	100	86.0008	24427	QEp24-4026_Fan_AK.raw	F3	31	1	29	22	0.00725087	0.001311	0.01438	7056510	86.05
TRUE	High	Mascot (A3)	Unambiguous	74	79	YPDHmK	M5(Oxidation)	2	1	0	1	1	403.679	806.35	806.35	-0.08	-3e-05	HCD (High Energy Collision Dissociation)	28	MS2	68.6941	100	30.9763	9092	QEp24-4026_Fan_AK.raw	F3	23	1	25	18	0.0206911	0.001311	0.01411
TRUE	High	Mascot (A3)	Unambiguous	74	79	YPDHmK	M5(Oxidation)	2	1	0	1	1	403.678	806.349	806.35	-1.29	-0.00052	HCD (High Energy Collision Dissociation)	28	MS2	20.1506	41.343	17.5376	3887	QEp24-4026_Fan_AK.raw	F3	19	1	25	18	0.049568	0.001667	0.01694	2078838656	16.04
TRUE	High	Mascot (A3)	Unambiguous	74	79	YPDHMK		2	1	0	1	1	395.681	790.355	790.355	-0.03	-1e-05	HCD (High Energy Collision Dissociation)	28	MS2	0	5.084	18.9063	4392	QEp24-4026_Fan_AK.raw	F3	22	1	29	22	0.0519266	0.001667	0.01712	1710075520	19.09
TRUE	High	Mascot (A3)	Unambiguous	74	79	YPDHMK		2	1	0	1	1	395.681	790.356	790.355	0.51	0.0002	HCD (High Energy Collision Dissociation)	28	MS2	2.47367	34.156	22.7021	5796	QEp24-4026_Fan_AK.raw	F3	24	1	29	22	0.0351067	0.001667	0.01805	518179840	21.38
TRUE	High	Mascot (A3)	Unambiguous	74	79	YPDHMK		2	1	0	1	1	395.682	790.357	790.355	1.9	0.00075	HCD (High Energy Collision Dissociation)	28	MS2	0.692523	2.176	17.183	3763	QEp24-4026_Fan_AK.raw	F3	24	1	28	21	0.0296007	0.001667	0.01857	2075021824	17.19
TRUE	High	Mascot (A3)	Unambiguous	74	79	YPDHMK		2	1	0	1	1	395.681	790.355	790.355	-0.19	-7e-05	HCD (High Energy Collision Dissociation)	28	MS2	58.4918	100	33.8277	10205	QEp24-4026_Fan_AK.raw	F3	17	1	29	22	0.195438	0.001667	0.01599	3.18374e+06	34.22
TRUE	High	Mascot (A3)	Unambiguous	74	79	YPDHmK	M5(Oxidation)	2	1	0	1	1	403.679	806.35	806.35	-0.23	-9e-05	HCD (High Energy Collision Dissociation)	28	MS2	2.43487	60.505	18.9341	4404	QEp24-4026_Fan_AK.raw	F3	23	1	25	18	0.0213198	0.001667	0.01825	83436232	19.03
TRUE	High	Mascot (A3)	Unambiguous	74	79	YPDHMK		2	1	0	1	1	395.681	790.355	790.355	-0.11	-4e-05	HCD (High Energy Collision Dissociation)	28	MS2	71.3258	100	33.3375	10016	QEp24-4026_Fan_AK.raw	F3	12	1	29	22	0.510514	0.002058	0.02088
TRUE	High	Mascot (A3)	Unambiguous	74	79	YPDHMK		2	1	0	1	1	395.681	790.356	790.355	0.35	0.00014	HCD (High Energy Collision Dissociation)	28	MS2	3.04727	21.929	20.2669	4874	QEp24-4026_Fan_AK.raw	F3	24	1	29	22	0.0339149	0.002058	0.02037	1710075520	19.09
TRUE	High	Mascot (A3)	Unambiguous	74	79	YPDHMK		2	1	0	1	1	395.681	790.355	790.355	0.12	5e-05	HCD (High Energy Collision Dissociation)	28	MS2	1.88952	25.864	23.0489	5937	QEp24-4026_Fan_AK.raw	F3	24	1	29	22	0.034865	0.002351	0.02337	142241968	23.12
TRUE	High	Mascot (A3)	Unambiguous	74	79	YPDHmK	M5(Oxidation)	2	1	0	1	1	403.678	806.35	806.35	-0.76	-0.00031	HCD (High Energy Collision Dissociation)	28	MS2	0.77131	4.768	16.4943	3518	QEp24-4026_Fan_AK.raw	F3	25	1	25	18	0.0112404	0.002351	0.02257	2078838656	16.04
TRUE	High	Mascot (A3)	Unambiguous	74	79	YPDHmK	M5(Oxidation)	2	1	0	1	1	403.679	806.351	806.35	1.36	0.00055	HCD (High Energy Collision Dissociation)	28	MS2	55.5907	100	25.0508	6725	QEp24-4026_Fan_AK.raw	F3	18	1	25	18	0.0559798	0.002351	0.02759	3074730	25.06
TRUE	High	Mascot (A3)	Unambiguous	74	79	YPDHmK	M5(Oxidation)	2	1	0	1	1	403.678	806.349	806.35	-1.82	-0.00074	HCD (High Energy Collision Dissociation)	28	MS2	1.70626	13.366	16.8446	3643	QEp24-4026_Fan_AK.raw	F3	21	1	25	18	0.0292551	0.002351	0.02724	2078838656	16.04
TRUE	High	Mascot (A3)	Unambiguous	74	79	YPDHmK	M5(Oxidation)	2	1	0	1	1	403.679	806.35	806.35	-0.46	-0.00019	HCD (High Energy Collision Dissociation)	28	MS2	3.8973	39.265	18.5715	4263	QEp24-4026_Fan_AK.raw	F3	20	1	25	18	0.0394261	0.002625	0.03268	81702392	18.42
TRUE	High	Mascot (A3)	Unambiguous	74	79	YPDHmK	M5(Oxidation)	2	1	0	1	1	403.679	806.35	806.35	-0.39	-0.00016	HCD (High Energy Collision Dissociation)	28	MS2	19.7786	100	23.5685	6147	QEp24-4026_Fan_AK.raw	F3	23	1	25	18	0.0180627	0.002625	0.04026	808963	23.93
TRUE	High	Mascot (A3)	Unambiguous	74	79	YPDHMK		2	1	0	1	1	395.681	790.355	790.355	-0.19	-7e-05	HCD (High Energy Collision Dissociation)	28	MS2	58.3608	100	32.9601	9868	QEp24-4026_Fan_AK.raw	F3	11	1	29	22	0.706331	0.002625	0.0399
TRUE	High	Mascot (A3)	Unambiguous	74	79	YPDHMK		2	1	0	1	1	395.681	790.355	790.355	-0.65	-0.00026	HCD (High Energy Collision Dissociation)	28	MS2	84.5241	100	32.579	9721	QEp24-4026_Fan_AK.raw	F3	12	1	29	22	0.606748	0.002625	0.0322
TRUE	High	Mascot (A3)	Unambiguous	74	79	YPDHmK	M5(Oxidation)	2	1	0	1	1	403.679	806.35	806.35	0.37	0.00015	HCD (High Energy Collision Dissociation)	28	MS2	23.8118	100	22.5311	5731	QEp24-4026_Fan_AK.raw	F3	19	1	25	18	0.0531843	0.002625	0.03918	78967024	20.88
TRUE	High	Mascot (A3)	Unambiguous	74	79	YPDHmK	M5(Oxidation)	2	1	0	1	1	403.679	806.35	806.35	-0.23	-9e-05	HCD (High Energy Collision Dissociation)	28	MS2	0	100	21.1574	5203	QEp24-4026_Fan_AK.raw	F3	18	1	25	18	0.0577808	0.002625	0.03468	78967024	20.88
TRUE	High	Mascot (A3)	Unambiguous	74	79	YPDHMK		2	1	0	1	1	395.681	790.355	790.355	0.2	8e-05	HCD (High Energy Collision Dissociation)	28	MS2	0.219048	13.802	21.3324	5272	QEp24-4026_Fan_AK.raw	F3	24	1	29	22	0.034865	0.002625	0.03902	518179840	21.38
TRUE	High	Mascot (A3)	Unambiguous	74	79	YPDHmK	M5(Oxidation)	2	1	0	1	1	403.679	806.35	806.35	0.07	3e-05	HCD (High Energy Collision Dissociation)	28	MS2	7.21648	100	86.4629	24543	QEp24-4026_Fan_AK.raw	F3	26	1	25	18	0.0105873	0.002625	0.03873	28169086	85.78
TRUE	High	Mascot (A3)	Unambiguous	74	79	YPDHmK	M5(Oxidation)	2	1	0	1	1	403.679	806.35	806.35	0.14	6e-05	HCD (High Energy Collision Dissociation)	28	MS2	5.01054	100	86.1234	24464	QEp24-4026_Fan_AK.raw	F3	23	1	25	18	0.0195787	0.002625	0.03609	28169086	85.78
TRUE	High	Mascot (A3)	Unambiguous	74	79	YPDHmK	M5(Oxidation)	2	1	0	1	1	403.679	806.351	806.35	0.52	0.00021	HCD (High Energy Collision Dissociation)	28	MS2	13.4841	100	22.1861	5596	QEp24-4026_Fan_AK.raw	F3	25	1	25	18	0.0117161	0.002625	0.03582	78967024	20.88
TRUE	High	Mascot (A3)	Unambiguous	74	79	YPDHMK		2	1	0	1	1	395.682	790.356	790.355	1.36	0.00054	HCD (High Energy Collision Dissociation)	28	MS2	0.455174	2.976	17.5213	3880	QEp24-4026_Fan_AK.raw	F3	24	1	28	21	0.0302902	0.002625	0.03632	2075021824	17.19
TRUE	High	Mascot (A3)	Unambiguous	74	79	YPDHmK	M5(Oxidation)	2	1	0	1	1	403.678	806.35	806.35	-0.76	-0.00031	HCD (High Energy Collision Dissociation)	28	MS2	4.19138	20.27	17.1841	3764	QEp24-4026_Fan_AK.raw	F3	23	1	25	18	0.020596	0.002625	0.0352	2078838656	16.04
TRUE	High	Mascot (A3)	Unambiguous	74	79	YPDHMK		2	1	0	1	1	395.682	790.357	790.355	2.36	0.00093	HCD (High Energy Collision Dissociation)	28	MS2	0.514059	2.304	16.4931	3517	QEp24-4026_Fan_AK.raw	F3	21	1	28	21	0.0574515	0.002625	0.03386	1204289024	16.7
TRUE	High	Mascot (A3)	Unambiguous	74	79	YPDHMK		2	1	0	1	1	395.681	790.356	790.355	0.35	0.00014	HCD (High Energy Collision Dissociation)	28	MS2	0.680844	13.701	19.9256	4750	QEp24-4026_Fan_AK.raw	F3	24	1	29	22	0.0339149	0.002625	0.0356	1710075520	19.09
TRUE	High	Mascot (A3)	Unambiguous	74	79	YPDHMK		2	1	0	1	1	395.681	790.356	790.355	0.35	0.00014	HCD (High Energy Collision Dissociation)	28	MS2	1.88225	15.35	22.0098	5525	QEp24-4026_Fan_AK.raw	F3	24	1	29	22	0.0340714	0.002947	0.04522	518179840	21.38
TRUE	High	Mascot (A3)	Unambiguous	74	79	YPDHmK	M5(Oxidation)	2	1	0	1	1	403.678	806.35	806.35	-0.61	-0.00025	HCD (High Energy Collision Dissociation)	28	MS2	13.0375	35.605	17.8841	4009	QEp24-4026_Fan_AK.raw	F3	18	1	25	18	0.0605039	0.002947	0.04653	38833596	17.92
TRUE	High	Mascot (A3)	Unambiguous	74	79	YPDHmK	M5(Oxidation)	2	1	0	1	1	403.679	806.35	806.35	0.07	3e-05	HCD (High Energy Collision Dissociation)	28	MS2	9.57209	100	85.7756	24363	QEp24-4026_Fan_AK.raw	F3	24	1	25	18	0.0165876	0.002947	0.0465	28169086	85.78
TRUE	High	Mascot (A3)	Unambiguous	74	79	YPDHmK	M5(Oxidation)	2	1	0	1	1	403.679	806.351	806.35	0.83	0.00033	HCD (High Energy Collision Dissociation)	28	MS2	0	100	20.7465	5051	QEp24-4026_Fan_AK.raw	F3	23	1	25	18	0.0200001	0.002947	0.04336	78967024	20.88
TRUE	High	Mascot (A3)	Unambiguous	74	79	YPDHMK		2	1	0	1	1	395.681	790.355	790.355	-0.19	-7e-05	HCD (High Energy Collision Dissociation)	28	MS2	26.59	100	85.6602	24334	QEp24-4026_Fan_AK.raw	F3	29	1	29	22	0.0118034	0.002947	0.04074	4.0111e+06	85.81
TRUE	High	Mascot (A3)	Unambiguous	74	79	YPDHMK		2	1	0	1	1	395.681	790.356	790.355	0.59	0.00023	HCD (High Energy Collision Dissociation)	28	MS2	0	7.457	19.5873	4636	QEp24-4026_Fan_AK.raw	F3	24	1	29	22	0.0342287	0.003268	0.04763	1710075520	19.09
TRUE	High	Mascot (A3)	Unambiguous	74	79	YPDHmK	M5(Oxidation)	2	1	0	1	1	403.679	806.35	806.35	0.22	9e-05	HCD (High Energy Collision Dissociation)	28	MS2	11.7689	100	21.8431	5459	QEp24-4026_Fan_AK.raw	F3	20	1	25	18	0.036123	0.003268	0.04759	78967024	20.88
TRUE	High	Mascot (A3)	Unambiguous	74	79	YPDHMK		2	1	0	1	1	395.682	790.356	790.355	1.05	0.00041	HCD (High Energy Collision Dissociation)	28	MS2	30.0758	42.123	20.6349	5013	QEp24-4026_Fan_AK.raw	F3	21	1	28	21	0.0678112	0.003268	0.04962	1710075520	19.09
TRUE	High	Mascot (A3)	Unambiguous	74	79	YPDHMK		2	1	0	1	1	395.682	790.356	790.355	0.97	0.00038	HCD (High Energy Collision Dissociation)	28	MS2	0	4.006	19.2455	4527	QEp24-4026_Fan_AK.raw	F3	24	1	28	21	0.0306409	0.003268	0.04801	1710075520	19.09
TRUE	High	Mascot (A3)	Unambiguous	74	79	YPDHmK	M5(Oxidation)	2	1	0	1	1	403.679	806.35	806.35	-0.31	-0.00012	HCD (High Energy Collision Dissociation)	28	MS2	0	100	22.8732	5864	QEp24-4026_Fan_AK.raw	F3	26	1	25	18	0.010275	0.003268	0.04797	19545142	23.05
TRUE	High	Mascot (A3)	Unambiguous	74	79	YPDHmK	M5(Oxidation)	2	1	0	1	1	403.679	806.35	806.35	0.37	0.00015	HCD (High Energy Collision Dissociation)	28	MS2	50.1539	100	26.1256	7152	QEp24-4026_Fan_AK.raw	F3	10	1	25	18	0.424408	0.003621	0.05251	4.02883e+06	25.88
TRUE	High	Mascot (A3)	Unambiguous	74	79	YPDHmK	M5(Oxidation)	2	1	0	1	1	403.679	806.351	806.35	0.52	0.00021	HCD (High Energy Collision Dissociation)	28	MS2	51.479	100	26.8512	7443	QEp24-4026_Fan_AK.raw	F3	9	1	25	18	0.463216	0.003621	0.0519	4489973	26.61
TRUE	High	Mascot (A3)	Unambiguous	74	79	YPDHMK		2	1	0	1	1	395.681	790.355	790.355	0.05	2e-05	HCD (High Energy Collision Dissociation)	28	MS2	0.390735	4.436	17.8713	4004	QEp24-4026_Fan_AK.raw	F3	24	1	29	22	0.0339149	0.003947	0.0554	2075021824	17.19
TRUE	High	Mascot (A3)	Unambiguous	74	79	YPDHmK	M5(Oxidation)	2	1	0	1	1	403.679	806.35	806.35	0.37	0.00015	HCD (High Energy Collision Dissociation)	28	MS2	0	100	25.7737	7013	QEp24-4026_Fan_AK.raw	F3	18	1	25	18	0.0567262	0.003947	0.05574	4.02883e+06	25.88
TRUE	High	Mascot (A3)	Unambiguous	74	79	YPDHMK		2	1	0	1	1	395.682	790.356	790.355	1.36	0.00054	HCD (High Energy Collision Dissociation)	28	MS2	0.640346	6.104	18.5549	4257	QEp24-4026_Fan_AK.raw	F3	24	1	28	21	0.0295326	0.004264	0.05983	1710075520	19.09
TRUE	High	Mascot (A3)	Unambiguous	74	79	YPDHMK		2	1	0	1	1	395.681	790.355	790.355	0.28	0.00011	HCD (High Energy Collision Dissociation)	28	MS2	82.6032	100	34.1686	10338	QEp24-4026_Fan_AK.raw	F3	11	1	29	22	0.713493	0.004264	0.06025	3.18374e+06	34.22
TRUE	High	Mascot (A3)	Unambiguous	74	79	YPDHmK	M5(Oxidation)	2	1	0	1	1	403.679	806.351	806.35	0.75	0.0003	HCD (High Energy Collision Dissociation)	28	MS2	11.2276	100	20.0645	4800	QEp24-4026_Fan_AK.raw	F3	22	1	25	18	0.0214676	0.004577	0.06709	83436232	19.03
TRUE	High	Mascot (A3)	Unambiguous	74	79	YPDHMK		2	1	0	1	1	395.682	790.356	790.355	1.05	0.00041	HCD (High Energy Collision Dissociation)	28	MS2	0.834597	5.719	18.2127	4131	QEp24-4026_Fan_AK.raw	F3	24	1	28	21	0.0295326	0.004577	0.06473	2075021824	17.19
TRUE	High	Mascot (A3)	Unambiguous	74	79	YPDHmK	M5(Oxidation)	2	1	0	1	1	403.678	806.349	806.35	-0.99	-0.0004	HCD (High Energy Collision Dissociation)	28	MS2	64.7523	100	32.797	9805	QEp24-4026_Fan_AK.raw	F3	13	1	25	18	0.200347	0.005221	0.06797
TRUE	High	Mascot (A3)	Unambiguous	74	79	YPDHmK	M5(Oxidation)	2	1	0	1	1	403.679	806.351	806.35	1.2	0.00049	HCD (High Energy Collision Dissociation)	28	MS2	22.5633	100	23.229	6014	QEp24-4026_Fan_AK.raw	F3	20	1	25	18	0.0383735	0.005846	0.07882	19545142	23.05
TRUE	High	Mascot (A3)	Unambiguous	74	79	YPDHmK	M5(Oxidation)	2	1	0	1	1	403.679	806.351	806.35	0.52	0.00021	HCD (High Energy Collision Dissociation)	28	MS2	47.3473	100	20.4051	4924	QEp24-4026_Fan_AK.raw	F3	20	1	25	18	0.0353821	0.007121	0.09128	78967024	20.88
TRUE	High	Mascot (A3)	Unambiguous	74	79	YPDHmK	M5(Oxidation)	2	1	0	1	1	403.679	806.351	806.35	1.51	0.00061	HCD (High Energy Collision Dissociation)	28	MS2	0.535249	5.244	15.4676	3141	QEp24-4026_Fan_AK.raw	F3	23	1	25	18	0.0200924	0.007121	0.09352	648332480	15.65
TRUE	High	Mascot (A3)	Unambiguous	74	79	YPDHmK	M5(Oxidation)	2	1	0	1	1	403.68	806.352	806.35	2.87	0.00116	HCD (High Energy Collision Dissociation)	28	MS2	0.541331	2.101	16.1571	3392	QEp24-4026_Fan_AK.raw	F3	23	1	25	18	0.0207234	0.007121	0.09197	2078838656	16.04
TRUE	High	Mascot (A3)	Unambiguous	74	79	YPDHmK	M5(Oxidation)	2	1	0	1	1	403.679	806.35	806.35	-0.16	-6e-05	HCD (High Energy Collision Dissociation)	28	MS2	31.2774	100	85.4411	24270	QEp24-4026_Fan_AK.raw	F3	25	1	25	18	0.0123249	0.007121	0.09058	28169086	85.78
TRUE	High	Mascot (A3)	Unambiguous	74	79	YPDHmK	M5(Oxidation)	2	1	0	1	1	403.679	806.351	806.35	1.28	0.00052	HCD (High Energy Collision Dissociation)	28	MS2	10.0589	100	19.6141	4646	QEp24-4026_Fan_AK.raw	F3	22	1	25	18	0.0211851	0.009415	0.1053	83436232	19.03
TRUE	High	Mascot (A3)	Unambiguous	74	80	YPDHmKR	M5(Oxidation)	2	1	0	1	1	481.729	962.451	962.451	0.15	7e-05	HCD (High Energy Collision Dissociation)	28	MS2	7.836	95.957	37.6948	11721	QEp24-4026_Fan_AK.raw	F3	30	1	29	22	0.00773334	0.0004634	0.003025	17207014	37.76
TRUE	High	Mascot (A3)	Unambiguous	74	80	YPDHmKR	M5(Oxidation)	2	1	0	1	1	481.729	962.451	962.451	0.21	0.0001	HCD (High Energy Collision Dissociation)	28	MS2	7.00657	89.314	38.0522	11858	QEp24-4026_Fan_AK.raw	F3	38	1	29	22	0.0012427	0.0004634	0.007743	17207014	37.76
TRUE	High	Mascot (A3)	Unambiguous	74	80	YPDHmKR	M5(Oxidation)	3	1	0	1	1	321.489	962.451	962.451	0.23	7e-05	HCD (High Energy Collision Dissociation)	28	MS2	25.3583	36.774	36.7133	11344	QEp24-4026_Fan_AK.raw	F3	19	1	29	22	0.0929752	0.0004634	0.004404	14289624	36.72
TRUE	High	Mascot (A3)	Unambiguous	74	80	YPDHmKR	M5(Oxidation)	3	1	0	1	1	321.489	962.451	962.451	0.23	7e-05	HCD (High Energy Collision Dissociation)	28	MS2	23.9837	46.27	37.3975	11608	QEp24-4026_Fan_AK.raw	F3	19	1	29	22	0.0949221	0.0004634	0.001381	38266248	37.19
TRUE	High	Mascot (A3)	Unambiguous	74	80	YPDHmKR	M5(Oxidation)	2	1	0	1	1	481.729	962.452	962.451	0.27	0.00013	HCD (High Energy Collision Dissociation)	28	MS2	14.1718	100	40.8126	12872	QEp24-4026_Fan_AK.raw	F3	38	1	29	22	0.00157918	0.0004634	0.007261	2.98482e+06	40.72
TRUE	High	Mascot (A3)	Unambiguous	74	80	YPDHmKR	M5(Oxidation)	2	1	0	1	1	481.729	962.452	962.451	0.27	0.00013	HCD (High Energy Collision Dissociation)	28	MS2	8.62574	67.959	37.3475	11590	QEp24-4026_Fan_AK.raw	F3	37	1	29	22	0.00169212	0.0004634	0.00478	15351874	37.23
TRUE	High	Mascot (A3)	Unambiguous	74	80	YPDHmKR	M5(Oxidation)	3	1	0	1	1	321.489	962.452	962.451	0.32	0.0001	HCD (High Energy Collision Dissociation)	28	MS2	36.9483	52.847	38.7821	12135	QEp24-4026_Fan_AK.raw	F3	17	1	30	23	0.209533	0.0004634	0.005215	38507452	38.44
TRUE	High	Mascot (A3)	Unambiguous	74	80	YPDHmKR	M5(Oxidation)	3	0.9524	0	1	1	321.489	962.452	962.451	0.32	0.0001	HCD (High Energy Collision Dissociation)	28	MS2	32.874	60.034	38.4395	12006	QEp24-4026_Fan_AK.raw	F3	21	1	30	23	0.0865471	0.0004634	0.004281	38507452	38.44
TRUE	High	Mascot (A3)	Unambiguous	74	80	YPDHmKR	M5(Oxidation)	2	1	0	1	1	481.729	962.452	962.451	0.34	0.00016	HCD (High Energy Collision Dissociation)	28	MS2	3.95472	62.718	36.6624	11323	QEp24-4026_Fan_AK.raw	F3	38	1	30	23	0.00159313	0.0004634	0.002432	32071604	36.58
TRUE	High	Mascot (A3)	Unambiguous	74	80	YPDHmKR	M5(Oxidation)	2	1	0	1	1	481.729	962.452	962.451	0.4	0.00019	HCD (High Energy Collision Dissociation)	28	MS2	16.015	100	35.9716	11054	QEp24-4026_Fan_AK.raw	F3	34	1	30	23	0.00445915	0.0004634	0.002024	38102496	36.38
TRUE	High	Mascot (A3)	Unambiguous	74	80	YPDHmKR	M5(Oxidation)	2	1	0	1	1	481.729	962.452	962.451	0.46	0.00022	HCD (High Energy Collision Dissociation)	28	MS2	7.88531	54.803	36.3124	11187	QEp24-4026_Fan_AK.raw	F3	30	1	30	23	0.00966613	0.0004634	0.005482	38102496	36.38
TRUE	High	Mascot (A3)	Unambiguous	74	80	YPDHmKR	M5(Oxidation)	2	1	0	1	1	481.73	962.452	962.451	0.53	0.00025	HCD (High Energy Collision Dissociation)	28	MS2	7.65836	100	35.2599	10764	QEp24-4026_Fan_AK.raw	F3	34	1	30	23	0.00424866	0.0004634	0.00475	999905	35.44
TRUE	High	Mascot (A3)	Unambiguous	74	80	YPDHmKR	M5(Oxidation)	2	1	0	1	1	481.73	962.452	962.451	0.59	0.00028	HCD (High Energy Collision Dissociation)	28	MS2	9.62738	100	34.4997	10466	QEp24-4026_Fan_AK.raw	F3	36	1	30	23	0.00291241	0.0004634	0.006268	2.01345e+06	34.76
TRUE	High	Mascot (A3)	Unambiguous	74	80	YPDHmKR	M5(Oxidation)	2	1	0	1	1	481.73	962.452	962.451	1.03	0.0005	HCD (High Energy Collision Dissociation)	28	MS2	0	62.906	27.9524	7883	QEp24-4026_Fan_AK.raw	F3	33	1	29	22	0.00446536	0.0004634	0.005869	38258720	28.15
TRUE	High	Mascot (A3)	Unambiguous	74	80	YPDHmKR	M5(Oxidation)	2	1	0	1	1	481.73	962.452	962.451	1.1	0.00053	HCD (High Energy Collision Dissociation)	28	MS2	0	71.712	30.3568	8841	QEp24-4026_Fan_AK.raw	F3	38	1	29	22	0.00129377	0.0004634	0.004109	52725068	30.24
TRUE	High	Mascot (A3)	Unambiguous	74	80	YPDHmKR	M5(Oxidation)	2	1	0	1	1	481.73	962.452	962.451	1.22	0.00059	HCD (High Energy Collision Dissociation)	28	MS2	39.5762	99.066	32.4316	9663	QEp24-4026_Fan_AK.raw	F3	31	1	29	22	0.00651413	0.0004634	0.009273	14423315	32.17
TRUE	High	Mascot (A3)	Unambiguous	74	80	YPDHmKR	M5(Oxidation)	2	1	0	1	1	481.73	962.452	962.451	1.22	0.00059	HCD (High Energy Collision Dissociation)	28	MS2	18.1965	100	32.7755	9796	QEp24-4026_Fan_AK.raw	F3	30	1	29	22	0.00856755	0.0004634	0.003528	14423315	32.17
TRUE	High	Mascot (A3)	Unambiguous	74	80	YPDHmKR	M5(Oxidation)	2	0.9474	0	1	1	481.73	962.453	962.451	1.35	0.00065	HCD (High Energy Collision Dissociation)	28	MS2	0.809178	48.032	29.3294	8434	QEp24-4026_Fan_AK.raw	F3	38	1	29	22	0.0012214	0.0004634	0.001276	63295620	29.09
TRUE	High	Mascot (A3)	Unambiguous	74	80	YPDHmKR	M5(Oxidation)	2	1	0	1	1	481.73	962.453	962.451	1.41	0.00068	HCD (High Energy Collision Dissociation)	28	MS2	7.10057	100	31.4013	9263	QEp24-4026_Fan_AK.raw	F3	38	1	29	22	0.00142842	0.0004634	0.005382	25784592	31.01
TRUE	High	Mascot (A3)	Unambiguous	74	80	YPDHmKR	M5(Oxidation)	2	1	0	1	1	481.73	962.453	962.451	1.48	0.00071	HCD (High Energy Collision Dissociation)	28	MS2	2.67554	100	32.0917	9532	QEp24-4026_Fan_AK.raw	F3	38	1	29	22	0.00128782	0.0004634	0.00989	14423315	32.17
TRUE	High	Mascot (A3)	Unambiguous	74	80	YPDHmKR	M5(Oxidation)	2	1	0	1	1	481.73	962.452	962.451	0.84	0.00041	HCD (High Energy Collision Dissociation)	28	MS2	8.78105	100	34.1577	10334	QEp24-4026_Fan_AK.raw	F3	32	1	30	23	0.00685887	0.0004634	0.008456	2.65307e+06	33.82
TRUE	High	Mascot (A3)	Unambiguous	74	80	YPDHmKR	M5(Oxidation)	3	1	0	1	1	321.489	962.451	962.451	0.13	4e-05	HCD (High Energy Collision Dissociation)	28	MS2	51.1739	71.981	40.1609	12644	QEp24-4026_Fan_AK.raw	F3	16	1	29	22	0.179212	0.0004634	0.002457	18773482	40.14
TRUE	High	Mascot (A3)	Unambiguous	74	80	YPDHmKR	M5(Oxidation)	3	1	0	1	1	321.489	962.451	962.451	0.13	4e-05	HCD (High Energy Collision Dissociation)	28	MS2	58.5474	71.929	39.8152	12514	QEp24-4026_Fan_AK.raw	F3	20	1	29	22	0.0804206	0.0004634	0.001441	12209773	39.81
TRUE	High	Mascot (A3)	Unambiguous	74	80	YPDHmKR	M5(Oxidation)	3	1	0	1	1	321.489	962.451	962.451	0.13	4e-05	HCD (High Energy Collision Dissociation)	28	MS2	52.1378	40.569	37.0555	11477	QEp24-4026_Fan_AK.raw	F3	21	1	29	22	0.0583939	0.0004634	0.009463	23911218	36.92
TRUE	High	Mascot (A3)	Unambiguous	74	80	YPDHmKR	M5(Oxidation)	2	1	0	1	1	481.729	962.451	962.451	0.08	4e-05	HCD (High Energy Collision Dissociation)	28	MS2	12.8077	100	38.4039	11993	QEp24-4026_Fan_AK.raw	F3	37	1	29	22	0.00144002	0.0004634	0.001941	9618558	38.34
TRUE	High	Mascot (A3)	Unambiguous	74	80	YPDHmKR	M5(Oxidation)	3	1	0	1	1	321.489	962.451	962.451	-0.25	-8e-05	HCD (High Energy Collision Dissociation)	28	MS2	61.2357	69.755	39.47	12389	QEp24-4026_Fan_AK.raw	F3	19	1	29	22	0.0964644	0.0004634	0.00472	7077141	39.41
TRUE	High	Mascot (A3)	Unambiguous	74	80	YPDHmKR	M5(Oxidation)	3	1	0	1	1	321.489	962.451	962.451	-0.25	-8e-05	HCD (High Energy Collision Dissociation)	28	MS2	70.0846	100	26.0223	7109	QEp24-4026_Fan_AK.raw	F3	16	1	29	22	0.186366	0.0004634	0.001725	5.00826e+06	26
TRUE	High	Mascot (A3)	Unambiguous	74	80	YPDHmKR	M5(Oxidation)	2	1	0	1	1	481.729	962.451	962.451	-0.17	-8e-05	HCD (High Energy Collision Dissociation)	28	MS2	18.1789	100	39.7916	12505	QEp24-4026_Fan_AK.raw	F3	33	1	29	22	0.00423026	0.0004634	0.00155	13290054	39.7
TRUE	High	Mascot (A3)	Unambiguous	74	80	YPDHmKR	M5(Oxidation)	2	1	0	1	1	481.729	962.451	962.451	-0.17	-8e-05	HCD (High Energy Collision Dissociation)	28	MS2	4.2165	43.087	28.302	8021	QEp24-4026_Fan_AK.raw	F3	38	1	29	22	0.00120051	0.0004634	0.003238	65727868	28.38
TRUE	High	Mascot (A3)	Unambiguous	74	80	YPDHmKR	M5(Oxidation)	3	1	0	1	1	321.489	962.451	962.451	-0.15	-5e-05	HCD (High Energy Collision Dissociation)	28	MS2	69.8238	86.539	35.6648	10927	QEp24-4026_Fan_AK.raw	F3	22	1	29	22	0.0525251	0.0004634	0.001494	67729416	36.37
TRUE	High	Mascot (A3)	Unambiguous	74	80	YPDHmKR	M5(Oxidation)	2	1	0	1	1	481.729	962.451	962.451	-0.11	-5e-05	HCD (High Energy Collision Dissociation)	28	MS2	12.4957	100	39.455	12383	QEp24-4026_Fan_AK.raw	F3	28	1	29	22	0.0121721	0.0004634	0.008053	4757164	39.42
TRUE	High	Mascot (A3)	Unambiguous	74	80	YPDHmKR	M5(Oxidation)	3	1	0	1	1	321.489	962.451	962.451	-0.06	-2e-05	HCD (High Energy Collision Dissociation)	28	MS2	60.3231	58.653	36.0151	11072	QEp24-4026_Fan_AK.raw	F3	16	1	29	22	0.199236	0.0004634	0.001632	67729416	36.37
TRUE	High	Mascot (A3)	Unambiguous	74	80	YPDHmKR	M5(Oxidation)	2	1	0	1	1	481.729	962.451	962.451	-0.04	-2e-05	HCD (High Energy Collision Dissociation)	28	MS2	14.5234	100	40.1321	12633	QEp24-4026_Fan_AK.raw	F3	38	1	29	22	0.00120606	0.0004634	0.005258	13290054	39.7
TRUE	High	Mascot (A3)	Unambiguous	74	80	YPDHmKR	M5(Oxidation)	3	1	0	1	1	321.489	962.451	962.451	0.04	1e-05	HCD (High Energy Collision Dissociation)	28	MS2	59.4657	48.539	38.0945	11872	QEp24-4026_Fan_AK.raw	F3	21	1	29	22	0.05907	0.0004634	0.001991	13253069	38.14
TRUE	High	Mascot (A3)	Unambiguous	74	80	YPDHmKR	M5(Oxidation)	3	1	0	1	1	321.489	962.451	962.451	0.04	1e-05	HCD (High Energy Collision Dissociation)	28	MS2	54.8825	57.369	37.7529	11743	QEp24-4026_Fan_AK.raw	F3	21	1	29	22	0.0589342	0.0004634	0.003758	38266248	37.19
TRUE	High	Mascot (A3)	Unambiguous	74	80	YPDHmKR	M5(Oxidation)	2	1	0	1	1	481.729	962.451	962.451	0.08	4e-05	HCD (High Energy Collision Dissociation)	28	MS2	14.723	100	41.5007	13114	QEp24-4026_Fan_AK.raw	F3	38	1	29	22	0.00121721	0.0004634	0.00572	3971880	41
TRUE	High	Mascot (A3)	Unambiguous	74	80	YPDHmKR	M5(Oxidation)	3	0.8333	0	1	1	321.488	962.451	962.451	-0.72	-0.00023	HCD (High Energy Collision Dissociation)	28	MS2	43.8016	100	25.6785	6980	QEp24-4026_Fan_AK.raw	F3	18	1	29	22	0.129231	0.0004634	0.00607	3.73655e+06	25.77
TRUE	High	Mascot (A3)	Unambiguous	74	80	YPDHmKR	M5(Oxidation)	2	1	0	1	1	481.73	962.452	962.451	0.65	0.00031	HCD (High Energy Collision Dissociation)	28	MS2	3.49346	100	27.6083	7743	QEp24-4026_Fan_AK.raw	F3	38	1	30	23	0.00161902	0.0008957	0.01073	35380332	27.77
TRUE	High	Mascot (A3)	Unambiguous	74	80	YPDHmKR	M5(Oxidation)	2	1	0	1	1	481.729	962.452	962.451	0.4	0.00019	HCD (High Energy Collision Dissociation)	28	MS2	35.2405	100	42.7815	13563	QEp24-4026_Fan_AK.raw	F3	37	1	30	23	0.0020242	0.0008957	0.0122	1886107	42.73
TRUE	High	Mascot (A3)	Unambiguous	74	80	YPDHmKR	M5(Oxidation)	3	1	0	1	1	321.489	962.451	962.451	0.13	4e-05	HCD (High Energy Collision Dissociation)	28	MS2	18.8181	34.377	36.3642	11208	QEp24-4026_Fan_AK.raw	F3	19	1	29	22	0.0947037	0.0008957	0.01197	67729416	36.37
TRUE	High	Mascot (A3)	Unambiguous	74	80	YPDHmKR	M5(Oxidation)	2	1	0	1	1	481.729	962.451	962.451	-0.17	-8e-05	HCD (High Energy Collision Dissociation)	28	MS2	15.28	90.797	38.7525	12123	QEp24-4026_Fan_AK.raw	F3	28	1	29	22	0.0130127	0.0008957	0.01232	17000608	38.6
TRUE	High	Mascot (A3)	Unambiguous	74	80	YPDHmKR	M5(Oxidation)	2	1	0	1	1	481.729	962.451	962.451	0.15	7e-05	HCD (High Energy Collision Dissociation)	28	MS2	19.4441	100	41.1478	12992	QEp24-4026_Fan_AK.raw	F3	38	1	29	22	0.00126289	0.0008957	0.012	3971880	41
TRUE	High	Mascot (A3)	Unambiguous	74	80	YPDHmKR	M5(Oxidation)	2	1	0	1	1	481.73	962.452	962.451	1.29	0.00062	HCD (High Energy Collision Dissociation)	28	MS2	3.57642	100	33.4608	10064	QEp24-4026_Fan_AK.raw	F3	38	1	29	22	0.00129377	0.001311	0.01369	7345055	33.27
TRUE	High	Mascot (A3)	Unambiguous	74	80	YPDHmKR	M5(Oxidation)	2	1	0	1	1	481.729	962.452	962.451	0.27	0.00013	HCD (High Energy Collision Dissociation)	28	MS2	1.11138	49.077	29.671	8572	QEp24-4026_Fan_AK.raw	F3	38	1	29	22	0.00141069	0.001311	0.0131	61354252	29.68
TRUE	High	Mascot (A3)	Unambiguous	74	80	YPDHmKR	M5(Oxidation)	3	1	0	1	1	321.489	962.451	962.451	0.13	4e-05	HCD (High Energy Collision Dissociation)	28	MS2	39.4571	65.274	39.1192	12262	QEp24-4026_Fan_AK.raw	F3	16	1	29	22	0.200155	0.001311	0.01461	14499416	39.08
TRUE	High	Mascot (A3)	Unambiguous	74	80	YPDHmKR	M5(Oxidation)	2	1	0	1	1	481.73	962.452	962.451	1.16	0.00056	HCD (High Energy Collision Dissociation)	28	MS2	0	45.458	28.6389	8152	QEp24-4026_Fan_AK.raw	F3	38	1	29	22	0.00122703	0.001667	0.01623	65727868	28.38
TRUE	High	Mascot (A3)	Unambiguous	74	80	YPDHmKR	M5(Oxidation)	2	1	0	1	1	481.729	962.451	962.451	0.08	4e-05	HCD (High Energy Collision Dissociation)	28	MS2	25.3685	100	42.434	13441	QEp24-4026_Fan_AK.raw	F3	34	1	29	22	0.00354297	0.001667	0.01486	2726423	42.24
TRUE	High	Mascot (A3)	Unambiguous	74	80	YPDHmKR	M5(Oxidation)	2	1	0	1	1	481.73	962.453	962.451	1.54	0.00074	HCD (High Energy Collision Dissociation)	28	MS2	0	100	31.745	9398	QEp24-4026_Fan_AK.raw	F3	38	1	29	22	0.00130875	0.001667	0.01707	12094421	31.74
TRUE	High	Mascot (A3)	Unambiguous	74	80	YPDHmKR	M5(Oxidation)	2	1	0	1	1	481.73	962.452	962.451	0.84	0.00041	HCD (High Energy Collision Dissociation)	28	MS2	4.84014	61.211	30.0175	8709	QEp24-4026_Fan_AK.raw	F3	38	1	30	23	0.00161902	0.001667	0.01805	61354252	29.68
TRUE	High	Mascot (A3)	Unambiguous	74	80	YPDHmKR	M5(Oxidation)	2	1	0	1	1	481.729	962.452	962.451	0.34	0.00016	HCD (High Energy Collision Dissociation)	28	MS2	14.1486	100	40.4668	12753	QEp24-4026_Fan_AK.raw	F3	32	1	30	23	0.00631324	0.001667	0.015	3.23162e+06	40.56
TRUE	High	Mascot (A3)	Unambiguous	74	80	YPDHmKR	M5(Oxidation)	2	1	0	1	1	481.73	962.452	962.451	0.59	0.00028	HCD (High Energy Collision Dissociation)	28	MS2	18.0387	100	35.6217	10909	QEp24-4026_Fan_AK.raw	F3	33	1	30	23	0.00590544	0.001667	0.01763	38102496	36.38
TRUE	High	Mascot (A3)	Unambiguous	74	80	YPDHmKR	M5(Oxidation)	2	1	0	1	1	481.73	962.452	962.451	0.59	0.00028	HCD (High Energy Collision Dissociation)	28	MS2	3.6878	100	34.8619	10607	QEp24-4026_Fan_AK.raw	F3	38	1	30	23	0.00162275	0.002058	0.02108	2.01345e+06	34.76
TRUE	High	Mascot (A3)	Unambiguous	74	80	YPDHmKR	M5(Oxidation)	2	1	0	1	1	481.73	962.453	962.451	1.48	0.00071	HCD (High Energy Collision Dissociation)	28	MS2	3.68572	87.88	30.6967	8979	QEp24-4026_Fan_AK.raw	F3	38	1	29	22	0.00133923	0.002351	0.02332	52725068	30.24
TRUE	High	Mascot (A3)	Unambiguous	74	80	YPDHmKR	M5(Oxidation)	2	1	0	1	1	481.73	962.452	962.451	1.29	0.00062	HCD (High Energy Collision Dissociation)	28	MS2	12.7726	100	33.8083	10197	QEp24-4026_Fan_AK.raw	F3	38	1	29	22	0.00125273	0.002625	0.03119	2.65307e+06	33.82
TRUE	High	Mascot (A3)	Unambiguous	74	80	YPDHmKR	M5(Oxidation)	2	1	0	1	1	481.73	962.452	962.451	1.22	0.00059	HCD (High Energy Collision Dissociation)	28	MS2	0	89.366	31.0443	9119	QEp24-4026_Fan_AK.raw	F3	38	1	29	22	0.00135163	0.002625	0.03477	25784592	31.01
TRUE	High	Mascot (A3)	Unambiguous	74	80	YPDHmKR	M5(Oxidation)	2	1	0	1	1	481.729	962.451	962.451	0.08	4e-05	HCD (High Energy Collision Dissociation)	28	MS2	9.03233	100	39.1084	12258	QEp24-4026_Fan_AK.raw	F3	38	1	29	22	0.00126581	0.002625	0.03372	4499111	39.05
TRUE	High	Mascot (A3)	Unambiguous	74	80	YPDHmKR	M5(Oxidation)	2	1	0	1	1	481.729	962.451	962.451	0.08	4e-05	HCD (High Energy Collision Dissociation)	28	MS2	4.94116	55.529	36.9997	11457	QEp24-4026_Fan_AK.raw	F3	30	1	29	22	0.00740231	0.003268	0.05149	21729164	36.99
TRUE	High	Mascot (A3)	Unambiguous	74	80	YPDHmKR	M5(Oxidation)	2	1	0	1	1	481.73	962.453	962.451	1.35	0.00065	HCD (High Energy Collision Dissociation)	28	MS2	0	100	27.2509	7597	QEp24-4026_Fan_AK.raw	F3	37	1	29	22	0.00152005	0.003947	0.05624	19339268	27.21
TRUE	High	Mascot (A3)	Unambiguous	74	80	YPDHmKR	M5(Oxidation)	2	1	0	1	1	481.73	962.453	962.451	1.41	0.00068	HCD (High Energy Collision Dissociation)	28	MS2	15.3215	100	24.8791	6657	QEp24-4026_Fan_AK.raw	F3	37	1	29	22	0.00152005	0.003947	0.05606	5638120	24.84
TRUE	High	Mascot (A3)	Unambiguous	74	80	YPDHmKR	M5(Oxidation)	2	1	0	1	1	481.729	962.451	962.451	0.15	7e-05	HCD (High Energy Collision Dissociation)	28	MS2	20.6908	100	41.928	13265	QEp24-4026_Fan_AK.raw	F3	38	1	29	22	0.00123415	0.003947	0.05467	2.42863e+06	41.99
TRUE	High	Mascot (A3)	Unambiguous	74	80	YPDHmKR	M5(Oxidation)	2	1	0	1	1	481.73	962.452	962.451	1.1	0.00053	HCD (High Energy Collision Dissociation)	28	MS2	1.26776	42.877	28.983	8294	QEp24-4026_Fan_AK.raw	F3	31	1	29	22	0.00741066	0.005221	0.07085	37750768	28.84
TRUE	High	Mascot (A3)	Unambiguous	74	80	YPDHmKR	M5(Oxidation)	2	1	0	1	1	481.73	962.452	962.451	1.03	0.0005	HCD (High Energy Collision Dissociation)	28	MS2	36.8229	100	24.5279	6529	QEp24-4026_Fan_AK.raw	F3	37	1	29	22	0.00176139	0.005546	0.07638	5638120	24.84
TRUE	High	Mascot (A3)	Unambiguous	74	80	YPDHmKR	M5(Oxidation)	2	1	0	1	1	481.73	962.453	962.451	1.6	0.00077	HCD (High Energy Collision Dissociation)	28	MS2	2.92991	100	33.1226	9934	QEp24-4026_Fan_AK.raw	F3	38	1	29	22	0.00128191	0.007121	0.09106	7345055	33.27
TRUE	High	Mascot (A3)	Unambiguous	80	85	RHDFFK		2	1	0	1	1	425.222	849.436	849.437	-0.25	-0.0001	HCD (High Energy Collision Dissociation)	28	MS2	29.9931	100	38.1139	11880	QEp24-4026_Fan_AK.raw	F3	27	1	31	24	0.032647	0.001667	0.01551
TRUE	High	Mascot (A3)	Unambiguous	80	85	RHDFFK		2	1	0	1	1	425.223	849.439	849.437	2.7	0.00115	HCD (High Energy Collision Dissociation)	28	MS2	51.6318	100	36.5685	11288	QEp24-4026_Fan_AK.raw	F3	19	1	33	26	0.257149	0.002625	0.02981	18535506	36.65
TRUE	High	Mascot (A3)	Unambiguous	80	85	RHDFFK		2	1	0	1	1	425.223	849.439	849.437	2.63	0.00112	HCD (High Energy Collision Dissociation)	28	MS2	30.0976	100	37.6282	11695	QEp24-4026_Fan_AK.raw	F3	24	1	33	26	0.0828221	0.002625	0.03868
TRUE	High	Mascot (A3)	Unambiguous	80	85	RHDFFK		2	1	0	1	1	425.223	849.438	849.437	1.98	0.00084	HCD (High Energy Collision Dissociation)	28	MS2	24.7718	100	39.6533	12456	QEp24-4026_Fan_AK.raw	F3	24	1	33	26	0.0833962	0.005221	0.07028
TRUE	High	Mascot (A3)	Unambiguous	80	85	RHDFFK		2	1	0	1	1	425.222	849.438	849.437	1.12	0.00047	HCD (High Energy Collision Dissociation)	28	MS2	32.5601	100	40.0019	12583	QEp24-4026_Fan_AK.raw	F3	27	1	31	24	0.0300827	0.006507	0.08581
TRUE	High	Mascot (A3)	Unambiguous	86	96	SAmPEGYVqER	M3(Oxidation); Q9(Deamidated)	2	1	0	1	1	642.285	1283.56	1283.56	3.85	0.00247	HCD (High Energy Collision Dissociation)	28	MS2	19.6745	3.807	22.0559	5544	QEp24-4026_Fan_AK.raw	F3	46	1	27	20	0.00014502	0.0004634	0.001424	664102592	22.01
TRUE	High	Mascot (A3)	Unambiguous	86	96	SAmPEGYVQER	M3(Oxidation)	2	1	0	1	1	641.792	1282.58	1282.57	3.38	0.00217	HCD (High Energy Collision Dissociation)	28	MS2	0.294901	0.367	21.0388	5160	QEp24-4026_Fan_AK.raw	F3	70	1	28	21	7.17896e-07	0.0004634	0.002633	29544718336	20.8
TRUE	High	Mascot (A3)	Unambiguous	86	96	SAmPEGYVQER	M3(Oxidation)	2	1	0	1	1	641.79	1282.57	1282.57	0.14	9e-05	HCD (High Energy Collision Dissociation)	28	MS2	14.6494	100	37.9399	11813	QEp24-4026_Fan_AK.raw	F3	50	1	28	21	7.69239e-05	0.0004634	0.0005435
TRUE	High	Mascot (A3)	Unambiguous	86	96	SAmPEGYVQER	M3(Oxidation)	2	1	0	1	1	641.79	1282.57	1282.57	0.14	9e-05	HCD (High Energy Collision Dissociation)	28	MS2	0.263169	6.087	24.4851	6512	QEp24-4026_Fan_AK.raw	F3	64	1	28	21	2.74828e-06	0.0004634	0.005669	6960911872	22.97
TRUE	High	Mascot (A3)	Unambiguous	86	96	SAmPEGYVQER	M3(Oxidation)	2	1	0	1	1	641.79	1282.57	1282.57	0.14	9e-05	HCD (High Energy Collision Dissociation)	28	MS2	14.1245	100	77.9463	22554	QEp24-4026_Fan_AK.raw	F3	37	1	28	21	0.00150682	0.0004634	0.001452	133187672	76.77
TRUE	High	Mascot (A3)	Unambiguous	86	96	SAmPEGYVQER	M3(Oxidation)	2	1	0	1	1	641.79	1282.57	1282.57	0.24	0.00015	HCD (High Energy Collision Dissociation)	28	MS2	3.41226	100	43.4439	13795	QEp24-4026_Fan_AK.raw	F3	79	1	28	21	8.67084e-08	0.0004634	0.000104
TRUE	High	Mascot (A3)	Unambiguous	86	96	SAmPEGYVQER	M3(Oxidation)	2	1	0	1	1	641.79	1282.57	1282.57	0.24	0.00015	HCD (High Energy Collision Dissociation)	28	MS2	7.0597	100	40.6948	12830	QEp24-4026_Fan_AK.raw	F3	37	1	28	21	0.001656	0.0004634	0.0002694
TRUE	High	Mascot (A3)	Unambiguous	86	96	SAmPEGYVQER	M3(Oxidation)	2	1	0	1	1	641.79	1282.57	1282.57	0.24	0.00015	HCD (High Energy Collision Dissociation)	28	MS2	20.5119	100	36.793	11375	QEp24-4026_Fan_AK.raw	F3	39	1	28	21	0.00100476	0.0004634	0.001544	8982147	36.41
TRUE	High	Mascot (A3)	Unambiguous	86	96	SAmPEGYVQER	M3(Oxidation)	2	1	0	1	1	641.79	1282.57	1282.57	0.24	0.00015	HCD (High Energy Collision Dissociation)	28	MS2	32.4804	100	38.6281	12078	QEp24-4026_Fan_AK.raw	F3	29	1	28	21	0.0088524	0.0004634	0.0002898
TRUE	High	Mascot (A3)	Unambiguous	86	96	SAmPEGYVQER	M3(Oxidation)	2	1	0	1	1	641.79	1282.57	1282.57	0.24	0.00015	HCD (High Energy Collision Dissociation)	28	MS2	11.0363	100	19.7879	4699	QEp24-4026_Fan_AK.raw	F3	54	1	28	21	2.87119e-05	0.0004634	0.000119	146951952	19.28
TRUE	High	Mascot (A3)	Unambiguous	86	96	SAmPEGYVQER	M3(Oxidation)	2	1	0	1	1	641.79	1282.57	1282.57	0.24	0.00015	HCD (High Energy Collision Dissociation)	28	MS2	5.16178	100	77.261	22357	QEp24-4026_Fan_AK.raw	F3	67	1	28	21	1.39015e-06	0.0004634	0.0008368	133187672	76.77
TRUE	High	Mascot (A3)	Unambiguous	86	96	SAmPEGYVQER	M3(Oxidation)	2	1	0	1	1	641.79	1282.57	1282.57	0.33	0.00021	HCD (High Energy Collision Dissociation)	28	MS2	2.87465	100	48.2344	15442	QEp24-4026_Fan_AK.raw	F3	33	1	28	21	0.00354047	0.0004634	0.0005902
TRUE	High	Mascot (A3)	Unambiguous	86	96	SAmPEGYVQER	M3(Oxidation)	2	1	0	1	1	641.79	1282.57	1282.57	0.33	0.00021	HCD (High Energy Collision Dissociation)	28	MS2	14.0458	100	44.4754	14161	QEp24-4026_Fan_AK.raw	F3	32	1	28	21	0.0046996	0.0004634	0.0006571
TRUE	High	Mascot (A3)	Unambiguous	86	96	SAmPEGYVQER	M3(Oxidation)	2	1	0	1	1	641.791	1282.57	1282.57	0.43	0.00028	HCD (High Energy Collision Dissociation)	28	MS2	30.5701	100	55.0667	17585	QEp24-4026_Fan_AK.raw	F3	24	1	28	21	0.0327387	0.0004634	0.004394
TRUE	High	Mascot (A3)	Unambiguous	86	96	SAmPEGYVQER	M3(Oxidation)	2	1	0	1	1	641.791	1282.57	1282.57	0.43	0.00028	HCD (High Energy Collision Dissociation)	28	MS2	10.713	100	44.8205	14281	QEp24-4026_Fan_AK.raw	F3	45	1	28	21	0.000222875	0.0004634	9.27e-05
TRUE	High	Mascot (A3)	Unambiguous	86	96	SAmPEGYVQER	M3(Oxidation)	2	1	0	1	1	641.791	1282.57	1282.57	0.43	0.00028	HCD (High Energy Collision Dissociation)	28	MS2	0	100	42.4017	13430	QEp24-4026_Fan_AK.raw	F3	62	1	28	21	4.76498e-06	0.0004634	0.0001698
TRUE	High	Mascot (A3)	Unambiguous	86	96	SAmPEGYVQER	M3(Oxidation)	2	1	0	1	1	641.791	1282.57	1282.57	0.43	0.00028	HCD (High Energy Collision Dissociation)	28	MS2	20.1106	100	41.037	12954	QEp24-4026_Fan_AK.raw	F3	28	1	28	21	0.0109159	0.0004634	0.001919
TRUE	High	Mascot (A3)	Unambiguous	86	96	SAmPEGYVQER	M3(Oxidation)	2	1	0	1	1	641.791	1282.57	1282.57	0.43	0.00028	HCD (High Energy Collision Dissociation)	28	MS2	19.4248	100	38.2817	11945	QEp24-4026_Fan_AK.raw	F3	43	1	28	21	0.000400001	0.0004634	0.001529
TRUE	High	Mascot (A3)	Unambiguous	86	96	SAmPEGYVQER	M3(Oxidation)	2	1	0	1	1	641.792	1282.58	1282.57	3	0.00192	HCD (High Energy Collision Dissociation)	28	MS2	0.627514	0.974	21.373	5288	QEp24-4026_Fan_AK.raw	F3	52	1	28	21	4.92109e-05	0.0004634	0.001127	29544718336	20.8
TRUE	High	Mascot (A3)	Unambiguous	86	96	SAmPEGYVQER	M3(Oxidation)	2	1	0	1	1	641.792	1282.58	1282.57	2.9	0.00186	HCD (High Energy Collision Dissociation)	28	MS2	0	100	19.1038	4472	QEp24-4026_Fan_AK.raw	F3	52	1	28	21	4.2664e-05	0.0004634	0.0006739	146951952	19.28
TRUE	High	Mascot (A3)	Unambiguous	86	96	SAmPEGYVQER	M3(Oxidation)	3	1	0	1	1	428.197	1282.58	1282.57	1.56	0.00067	HCD (High Energy Collision Dissociation)	28	MS2	23.7947	100	22.7925	5832	QEp24-4026_Fan_AK.raw	F3	47	1	28	21	0.000133456	0.0004634	0.0002788	12255200	23
TRUE	High	Mascot (A3)	Unambiguous	86	96	SAmPEGYVQER	M3(Oxidation)	3	1	0	1	1	428.197	1282.58	1282.57	1.49	0.00064	HCD (High Energy Collision Dissociation)	28	MS2	10.7933	100	20.5338	4969	QEp24-4026_Fan_AK.raw	F3	53	1	28	21	3.43035e-05	0.0004634	0.004941	62055576	20.67
TRUE	High	Mascot (A3)	Unambiguous	86	96	SAmPEGYVQER	M3(Oxidation)	2	1	0	1	1	641.791	1282.57	1282.57	1.1	0.0007	HCD (High Energy Collision Dissociation)	28	MS2	44.4129	100	78.3076	22653	QEp24-4026_Fan_AK.raw	F3	26	1	28	21	0.0195912	0.0004634	0.002337	133187672	76.77
TRUE	High	Mascot (A3)	Unambiguous	86	96	SAmPEGYVQER	M3(Oxidation)	3	1	0	1	1	428.196	1282.57	1282.57	1.06	0.00045	HCD (High Energy Collision Dissociation)	28	MS2	0	14.768	20.883	5100	QEp24-4026_Fan_AK.raw	F3	57	1	28	21	1.43569e-05	0.0004634	0.0006336	163509600	20.8
TRUE	High	Mascot (A3)	Unambiguous	86	96	SAmPEGYVQER	M3(Oxidation)	2	1	0	1	1	641.791	1282.57	1282.57	0.81	0.00052	HCD (High Energy Collision Dissociation)	28	MS2	1.5622	100	26.8981	7461	QEp24-4026_Fan_AK.raw	F3	31	1	28	21	0.00642778	0.0004634	0.006193	30431700	27.71
TRUE	High	Mascot (A3)	Unambiguous	86	96	SAmPEGYVQER	M3(Oxidation)	2	1	0	1	1	641.791	1282.57	1282.57	0.72	0.00046	HCD (High Energy Collision Dissociation)	28	MS2	12.5862	100	50.6222	16257	QEp24-4026_Fan_AK.raw	F3	47	1	28	21	0.000145902	0.0004634	9.359e-05	547883	51.07
TRUE	High	Mascot (A3)	Unambiguous	86	96	SAmPEGYVQER	M3(Oxidation)	2	1	0	1	1	641.791	1282.57	1282.57	0.62	0.0004	HCD (High Energy Collision Dissociation)	28	MS2	20.5581	100	21.787	5438	QEp24-4026_Fan_AK.raw	F3	13	1	28	21	0.404633	0.0004634	0.0055	29544718336	20.8
TRUE	High	Mascot (A3)	Unambiguous	86	96	SAmPEGYVQER	M3(Oxidation)	2	1	0	1	1	641.791	1282.57	1282.57	0.62	0.0004	HCD (High Energy Collision Dissociation)	28	MS2	0.278658	8.743	24.8293	6639	QEp24-4026_Fan_AK.raw	F3	66	1	28	21	1.80327e-06	0.0004634	6.119e-05
TRUE	High	Mascot (A3)	Unambiguous	86	96	SAmPEGYVQER	M3(Oxidation)	2	1	0	1	1	641.791	1282.57	1282.57	0.62	0.0004	HCD (High Energy Collision Dissociation)	28	MS2	0.747019	4.78	21.7173	5412	QEp24-4026_Fan_AK.raw	F3	67	1	28	21	1.58877e-06	0.0004634	0.006387	29544718336	20.8
TRUE	High	Mascot (A3)	Unambiguous	86	96	SAmPEGYVQER	M3(Oxidation)	2	1	0	1	1	641.791	1282.57	1282.57	0.52	0.00034	HCD (High Energy Collision Dissociation)	28	MS2	0	56.017	19.4476	4587	QEp24-4026_Fan_AK.raw	F3	62	1	28	21	4.6888e-06	0.0004634	5.117e-05	146951952	19.28
TRUE	High	Mascot (A3)	Unambiguous	86	96	SAmPEGYVQER	M3(Oxidation)	2	1	0	1	1	641.791	1282.57	1282.57	1	0.00064	HCD (High Energy Collision Dissociation)	28	MS2	0.121916	5.074	22.7623	5820	QEp24-4026_Fan_AK.raw	F3	63	1	28	21	4.00923e-06	0.0004634	0.008424	6960911872	22.97
TRUE	High	Mascot (A3)	Unambiguous	86	96	SAmPEGYVQER	M3(Oxidation)	2	1	0	1	1	641.79	1282.57	1282.57	0.14	9e-05	HCD (High Energy Collision Dissociation)	28	MS2	48.2422	100	57.1642	18144	QEp24-4026_Fan_AK.raw	F3	18	1	28	21	0.123328	0.0004634	0.002609	542004	57.69
TRUE	High	Mascot (A3)	Unambiguous	86	96	SAmPEGYVQER	M3(Oxidation)	2	1	0	1	1	641.79	1282.57	1282.57	0.05	3e-05	HCD (High Energy Collision Dissociation)	28	MS2	8.45341	100	77.6054	22460	QEp24-4026_Fan_AK.raw	F3	64	1	28	21	2.93131e-06	0.0004634	0.000918	133187672	76.77
TRUE	High	Mascot (A3)	Unambiguous	86	96	SAmPEGYVQER	M3(Oxidation)	2	1	0	1	1	641.79	1282.57	1282.57	0.05	3e-05	HCD (High Energy Collision Dissociation)	28	MS2	0.128467	12.874	25.1757	6776	QEp24-4026_Fan_AK.raw	F3	62	1	28	21	4.79801e-06	0.0004634	0.003573
TRUE	High	Mascot (A3)	Unambiguous	86	96	SAmPEGYVQER	M3(Oxidation)	2	1	0	1	1	641.787	1282.57	1282.57	-4.33	-0.00278	HCD (High Energy Collision Dissociation)	28	MS2	13.9852	70.253	25.8584	7044	QEp24-4026_Fan_AK.raw	F3	52	1	27	20	2.99783e-05	0.0004634	0.003287
TRUE	High	Mascot (A3)	Unambiguous	86	96	SAmPEGYVQER	M3(Oxidation)	2	1	0	1	1	641.788	1282.57	1282.57	-3.76	-0.00241	HCD (High Energy Collision Dissociation)	28	MS2	1.91068	24.345	25.5153	6912	QEp24-4026_Fan_AK.raw	F3	65	1	27	20	1.62989e-06	0.0004634	0.004485
TRUE	High	Mascot (A3)	Unambiguous	86	96	SAmPEGYVQER	M3(Oxidation)	2	1	0	1	1	641.788	1282.57	1282.57	-3.57	-0.00229	HCD (High Energy Collision Dissociation)	28	MS2	35.8649	100	27.6292	7750	QEp24-4026_Fan_AK.raw	F3	31	1	27	20	0.00393694	0.0004634	0.009718	30431700	27.71
TRUE	High	Mascot (A3)	Unambiguous	86	96	SAmPEGYVQER	M3(Oxidation)	2	1	0	1	1	641.788	1282.57	1282.57	-3.28	-0.0021	HCD (High Energy Collision Dissociation)	28	MS2	0	40.204	84.3078	23961	QEp24-4026_Fan_AK.raw	F3	64	1	27	20	2.27593e-06	0.0004634	0.004082	107795776	84.24
TRUE	High	Mascot (A3)	Unambiguous	86	96	SAmPEGYVQER	M3(Oxidation)	2	1	0	1	1	641.789	1282.57	1282.57	-2.52	-0.00162	HCD (High Energy Collision Dissociation)	28	MS2	9.1564	100	32.2841	9606	QEp24-4026_Fan_AK.raw	F3	41	1	27	20	0.000422824	0.0004634	0.0004051	20915176	32.81
TRUE	High	Mascot (A3)	Unambiguous	86	96	SAmPEGYVQER	M3(Oxidation)	2	1	0	1	1	641.789	1282.57	1282.57	-2.52	-0.00162	HCD (High Energy Collision Dissociation)	28	MS2	0	100	30.5645	8924	QEp24-4026_Fan_AK.raw	F3	50	1	27	20	5.16606e-05	0.0004634	0.0004498	62790048	29.87
TRUE	High	Mascot (A3)	Unambiguous	86	96	SAmPEGYVQER	M3(Oxidation)	2	1	0	1	1	641.789	1282.57	1282.57	-2.43	-0.00156	HCD (High Energy Collision Dissociation)	28	MS2	0.679188	100	84.6471	24051	QEp24-4026_Fan_AK.raw	F3	55	1	27	20	1.56372e-05	0.0004634	0.002079	107795776	84.24
TRUE	High	Mascot (A3)	Unambiguous	86	96	SAmPEGYVQER	M3(Oxidation)	2	1	0	1	1	641.789	1282.57	1282.57	-2.33	-0.00149	HCD (High Energy Collision Dissociation)	28	MS2	9.45729	100	29.8604	8643	QEp24-4026_Fan_AK.raw	F3	45	1	27	20	0.00018283	0.0004634	0.0006399	62790048	29.87
TRUE	High	Mascot (A3)	Unambiguous	86	96	SAmPEGYVQER	M3(Oxidation)	2	1	0	1	1	641.789	1282.57	1282.57	-2.24	-0.00143	HCD (High Energy Collision Dissociation)	28	MS2	18.6203	100	33.3224	10010	QEp24-4026_Fan_AK.raw	F3	35	1	27	20	0.00202244	0.0004634	0.0003902	20915176	32.81
TRUE	High	Mascot (A3)	Unambiguous	86	96	SAmPEGYVQER	M3(Oxidation)	2	1	0	1	1	641.789	1282.57	1282.57	-2.05	-0.00131	HCD (High Energy Collision Dissociation)	28	MS2	13.4196	100	33.6622	10144	QEp24-4026_Fan_AK.raw	F3	38	1	27	20	0.00091385	0.0004634	0.0005631	20915176	32.81
TRUE	High	Mascot (A3)	Unambiguous	86	96	SAmPEGYVQER	M3(Oxidation)	2	1	0	1	1	641.789	1282.57	1282.57	-1.95	-0.00125	HCD (High Energy Collision Dissociation)	28	MS2	16.2625	100	31.9358	9471	QEp24-4026_Fan_AK.raw	F3	32	1	27	20	0.00388039	0.0004634	0.002314
TRUE	High	Mascot (A3)	Unambiguous	86	96	SAmPEGYVQER	M3(Oxidation)	2	1	0	1	1	641.789	1282.57	1282.57	-1.95	-0.00125	HCD (High Energy Collision Dissociation)	28	MS2	8.28074	100	27.9954	7901	QEp24-4026_Fan_AK.raw	F3	57	1	27	20	1.20469e-05	0.0004634	0.005419	30431700	27.71
TRUE	High	Mascot (A3)	Unambiguous	86	96	SAmPEGYVQER	M3(Oxidation)	2	1	0	1	1	641.789	1282.57	1282.57	-1.57	-0.00101	HCD (High Energy Collision Dissociation)	28	MS2	0	100	30.2094	8782	QEp24-4026_Fan_AK.raw	F3	35	1	27	20	0.00171117	0.0004634	0.004316	62790048	29.87
TRUE	High	Mascot (A3)	Unambiguous	86	96	SAmPEGYVQER	M3(Oxidation)	2	1	0	1	1	641.789	1282.57	1282.57	-1.47	-0.00095	HCD (High Energy Collision Dissociation)	28	MS2	9.12722	100	28.6919	8174	QEp24-4026_Fan_AK.raw	F3	36	1	27	20	0.00153212	0.0004634	0.0001787
TRUE	High	Mascot (A3)	Unambiguous	86	96	SAmPEGYVQER	M3(Oxidation)	2	1	0	1	1	641.789	1282.57	1282.57	-1.47	-0.00095	HCD (High Energy Collision Dissociation)	28	MS2	10.1385	100	26.1972	7180	QEp24-4026_Fan_AK.raw	F3	67	1	27	20	1.22544e-06	0.0004634	0.001661
TRUE	High	Mascot (A3)	Unambiguous	86	96	SAmPEGYVQER	M3(Oxidation)	2	1	0	1	1	641.789	1282.57	1282.57	-1.38	-0.00088	HCD (High Energy Collision Dissociation)	28	MS2	17.2471	100	35.7403	10959	QEp24-4026_Fan_AK.raw	F3	31	1	27	20	0.00400215	0.0004634	0.0009564	30557704	34.15
TRUE	High	Mascot (A3)	Unambiguous	86	96	SAmPEGYVQER	M3(Oxidation)	2	1	0	1	1	641.789	1282.57	1282.57	-1.28	-0.00082	HCD (High Energy Collision Dissociation)	28	MS2	5.60336	90.204	76.5836	22174	QEp24-4026_Fan_AK.raw	F3	63	1	27	20	3.11382e-06	0.0004634	0.002976	103604008	76.23
TRUE	High	Mascot (A3)	Unambiguous	86	96	SAmPEGYVQER	M3(Oxidation)	2	1	0	1	1	641.789	1282.57	1282.57	-1.19	-0.00076	HCD (High Energy Collision Dissociation)	28	MS2	13.1884	100	34.6859	10538	QEp24-4026_Fan_AK.raw	F3	45	1	28	21	0.00026352	0.0004634	0.001393	30557704	34.15
TRUE	High	Mascot (A3)	Unambiguous	86	96	SAmPEGYVQER	M3(Oxidation)	2	1	0	1	1	641.789	1282.57	1282.57	-1.19	-0.00076	HCD (High Energy Collision Dissociation)	28	MS2	22.6768	100	34.3437	10404	QEp24-4026_Fan_AK.raw	F3	24	1	28	21	0.0288944	0.0004634	0.00217	30557704	34.15
TRUE	High	Mascot (A3)	Unambiguous	86	96	SAmPEGYVQER	M3(Oxidation)	2	1	0	1	1	641.79	1282.57	1282.57	-1.09	-0.0007	HCD (High Energy Collision Dissociation)	28	MS2	18.1629	100	53.3594	17098	QEp24-4026_Fan_AK.raw	F3	31	1	28	21	0.00539279	0.0004634	0.0008544
TRUE	High	Mascot (A3)	Unambiguous	86	96	SAmPEGYVQER	M3(Oxidation)	2	1	0	1	1	641.79	1282.57	1282.57	-1	-0.00064	HCD (High Energy Collision Dissociation)	28	MS2	17.0359	100	40.3593	12713	QEp24-4026_Fan_AK.raw	F3	37	1	28	21	0.00158057	0.0004634	0.000216
TRUE	High	Mascot (A3)	Unambiguous	86	96	SAmPEGYVQER	M3(Oxidation)	2	1	0	1	1	641.789	1282.57	1282.57	-2.33	-0.00149	HCD (High Energy Collision Dissociation)	28	MS2	3.17043	100	29.0369	8315	QEp24-4026_Fan_AK.raw	F3	42	1	27	20	0.000328888	0.0004634	0.001555
TRUE	High	Mascot (A3)	Unambiguous	86	96	SAMPEGYVQER		2	0.8125	0	1	1	633.793	1266.58	1266.58	0.47	0.0003	HCD (High Energy Collision Dissociation)	28	MS2	65.2724	100	74.5427	21723	QEp24-4026_Fan_AK.raw	F3	16	1	28	21	0.148438	0.0004634	0.0007496	1.45034e+06	74.75
TRUE	High	Mascot (A3)	Unambiguous	86	96	SAMPEGYVQER		2	1	0	1	1	633.793	1266.58	1266.58	0.56	0.00036	HCD (High Energy Collision Dissociation)	28	MS2	34.1003	100	37.4985	11645	QEp24-4026_Fan_AK.raw	F3	18	1	28	21	0.113643	0.0004634	0.009338
TRUE	High	Mascot (A3)	Unambiguous	86	96	SAMPEGYVQER		2	0.8621	0	1	1	633.793	1266.58	1266.58	0.56	0.00036	HCD (High Energy Collision Dissociation)	28	MS2	23.6536	65.094	24.7593	6616	QEp24-4026_Fan_AK.raw	F3	58	1	28	21	1.14695e-05	0.0004634	8.959e-05	60209280	24.61
TRUE	High	Mascot (A3)	Unambiguous	86	96	SAMPEGYVQER		2	1	0	1	1	633.793	1266.58	1266.58	0.76	0.00048	HCD (High Energy Collision Dissociation)	28	MS2	81.2797	100	55.4578	17690	QEp24-4026_Fan_AK.raw	F3	21	1	28	21	0.0527891	0.0004634	0.003866
TRUE	High	Mascot (A3)	Unambiguous	86	96	SAMPEGYVQER		2	1	0	1	1	633.793	1266.58	1266.58	0.76	0.00048	HCD (High Energy Collision Dissociation)	28	MS2	49.5874	100	33.0906	9921	QEp24-4026_Fan_AK.raw	F3	20	1	28	21	0.0627399	0.0004634	0.0009828	1.13137e+06	32.99
TRUE	High	Mascot (A3)	Unambiguous	86	96	SAMPEGYVQER		2	1	0	1	1	633.793	1266.58	1266.58	0.85	0.00054	HCD (High Energy Collision Dissociation)	28	MS2	0.321817	3.319	26.0891	7137	QEp24-4026_Fan_AK.raw	F3	52	1	28	21	4.50344e-05	0.0004634	0.001138	16534384640	25.64
TRUE	High	Mascot (A3)	Unambiguous	86	96	SAMPEGYVQER		2	1	0	1	1	633.794	1266.58	1266.58	1.24	0.00078	HCD (High Energy Collision Dissociation)	28	MS2	44.0713	100	37.1453	11512	QEp24-4026_Fan_AK.raw	F3	21	1	27	21	0.0479006	0.0004634	0.0007268	820378	36.63
TRUE	High	Mascot (A3)	Unambiguous	86	96	SAMPEGYVQER		2	0.963	0	1	1	633.794	1266.58	1266.58	1.62	0.00103	HCD (High Energy Collision Dissociation)	28	MS2	8.97989	100	24.4129	6484	QEp24-4026_Fan_AK.raw	F3	27	1	28	21	0.0119926	0.0004634	0.001693	60209280	24.61
TRUE	High	Mascot (A3)	Unambiguous	86	96	SAMPEGYVQER		2	1	0	1	1	633.795	1266.58	1266.58	3.07	0.00194	HCD (High Energy Collision Dissociation)	28	MS2	0.197576	0.266	25.7458	7003	QEp24-4026_Fan_AK.raw	F3	63	1	28	21	3.60507e-06	0.0004634	0.000844	16534384640	25.64
TRUE	High	Mascot (A3)	Unambiguous	86	96	SAMPEGYVqER	Q9(Deamidated)	2	1	0	1	1	634.287	1267.57	1267.56	3.83	0.00243	HCD (High Energy Collision Dissociation)	28	MS2	25.217	19.255	26.7728	7411	QEp24-4026_Fan_AK.raw	F3	61	1	28	21	5.73194e-06	0.0004634	0.000133	422100064	26.57
TRUE	High	Mascot (A3)	Unambiguous	86	96	SAMPEGYVqER	Q9(Deamidated)	2	1	0	1	1	634.289	1267.57	1267.56	6.24	0.00395	HCD (High Energy Collision Dissociation)	28	MS2	35.0813	15.981	26.4251	7273	QEp24-4026_Fan_AK.raw	F3	36	1	29	22	0.00192246	0.0004634	0.003071	422100064	26.57
TRUE	High	Mascot (A3)	Unambiguous	86	96	SAmPEGYVQER	M3(Oxidation)	2	1	0	1	1	641.79	1282.57	1282.57	-1	-0.00064	HCD (High Energy Collision Dissociation)	28	MS2	6.44505	37.023	76.2466	22087	QEp24-4026_Fan_AK.raw	F3	66	1	28	21	2.02681e-06	0.0004634	0.001917	103604008	76.23
TRUE	High	Mascot (A3)	Unambiguous	86	96	SAmPEGYVQER	M3(Oxidation)	2	1	0	1	1	641.79	1282.57	1282.57	-0.9	-0.00058	HCD (High Energy Collision Dissociation)	28	MS2	4.1694	100	32.9708	9872	QEp24-4026_Fan_AK.raw	F3	47	1	28	21	0.000150596	0.0004634	0.0002422	20915176	32.81
TRUE	High	Mascot (A3)	Unambiguous	86	96	SAmPEGYVQER	M3(Oxidation)	2	1	0	1	1	641.79	1282.57	1282.57	-0.24	-0.00015	HCD (High Energy Collision Dissociation)	28	MS2	0	100	49.2559	15790	QEp24-4026_Fan_AK.raw	F3	43	1	28	21	0.000402774	0.0004634	0.0002075
TRUE	High	Mascot (A3)	Unambiguous	86	96	SAmPEGYVQER	M3(Oxidation)	2	1	0	1	1	641.79	1282.57	1282.57	-0.24	-0.00015	HCD (High Energy Collision Dissociation)	28	MS2	11.1577	100	54.3926	17392	QEp24-4026_Fan_AK.raw	F3	35	1	28	21	0.00238815	0.0004634	0.001609
TRUE	High	Mascot (A3)	Unambiguous	86	96	SAmPEGYVQER	M3(Oxidation)	2	1	0	1	1	641.79	1282.57	1282.57	-0.24	-0.00015	HCD (High Energy Collision Dissociation)	28	MS2	7.66858	100	43.7901	13917	QEp24-4026_Fan_AK.raw	F3	39	1	28	21	0.00100245	0.0004634	0.0001918
TRUE	High	Mascot (A3)	Unambiguous	86	96	SAmPEGYVQER	M3(Oxidation)	2	1	0	1	1	641.79	1282.57	1282.57	-0.24	-0.00015	HCD (High Energy Collision Dissociation)	28	MS2	0.129904	3.436	23.8044	6247	QEp24-4026_Fan_AK.raw	F3	58	1	28	21	1.33064e-05	0.0004634	0.001487	6960911872	22.97
TRUE	High	Mascot (A3)	Unambiguous	86	96	SAmPEGYVQER	M3(Oxidation)	2	1	0	1	1	641.79	1282.57	1282.57	-0.24	-0.00015	HCD (High Energy Collision Dissociation)	28	MS2	31.2696	86.943	74.9002	21793	QEp24-4026_Fan_AK.raw	F3	54	1	28	21	2.74828e-05	0.0004634	3.693e-05	41019012	75.09
TRUE	High	Mascot (A3)	Unambiguous	86	96	SAmPEGYVQER	M3(Oxidation)	2	1	0	1	1	641.79	1282.57	1282.57	-0.14	-9e-05	HCD (High Energy Collision Dissociation)	28	MS2	2.41059	100	48.9159	15674	QEp24-4026_Fan_AK.raw	F3	40	1	28	21	0.000803639	0.0004634	0.001476
TRUE	High	Mascot (A3)	Unambiguous	86	96	SAmPEGYVQER	M3(Oxidation)	2	1	0	1	1	641.79	1282.57	1282.57	-0.14	-9e-05	HCD (High Energy Collision Dissociation)	28	MS2	0	100	46.2057	14762	QEp24-4026_Fan_AK.raw	F3	35	1	28	21	0.00265498	0.0004634	0.002337
TRUE	High	Mascot (A3)	Unambiguous	86	96	SAmPEGYVQER	M3(Oxidation)	2	1	0	1	1	641.79	1282.57	1282.57	-0.14	-9e-05	HCD (High Energy Collision Dissociation)	28	MS2	0	100	47.5576	15221	QEp24-4026_Fan_AK.raw	F3	37	1	28	21	0.00155977	0.0004634	0.003403
TRUE	High	Mascot (A3)	Unambiguous	86	96	SAmPEGYVQER	M3(Oxidation)	2	1	0	1	1	641.79	1282.57	1282.57	-0.14	-9e-05	HCD (High Energy Collision Dissociation)	28	MS2	6.42708	100	43.0905	13669	QEp24-4026_Fan_AK.raw	F3	32	1	28	21	0.00422728	0.0004634	0.002606
TRUE	High	Mascot (A3)	Unambiguous	86	96	SAmPEGYVQER	M3(Oxidation)	2	1	0	1	1	641.79	1282.57	1282.57	-0.14	-9e-05	HCD (High Energy Collision Dissociation)	28	MS2	23.4589	100	54.7287	17488	QEp24-4026_Fan_AK.raw	F3	47	1	28	21	0.000144232	0.0004634	0.0001632
TRUE	High	Mascot (A3)	Unambiguous	86	96	SAmPEGYVQER	M3(Oxidation)	2	1	0	1	1	641.79	1282.57	1282.57	-0.14	-9e-05	HCD (High Energy Collision Dissociation)	28	MS2	12.5675	100	44.1333	14041	QEp24-4026_Fan_AK.raw	F3	38	1	28	21	0.00127075	0.0004634	0.0001315
TRUE	High	Mascot (A3)	Unambiguous	86	96	SAmPEGYVQER	M3(Oxidation)	2	1	0	1	1	641.79	1282.57	1282.57	-0.14	-9e-05	HCD (High Energy Collision Dissociation)	28	MS2	32.3059	100	55.4058	17675	QEp24-4026_Fan_AK.raw	F3	38	1	28	21	0.00111189	0.0004634	0.0002775
TRUE	High	Mascot (A3)	Unambiguous	86	96	SAmPEGYVQER	M3(Oxidation)	2	1	0	1	1	641.79	1282.57	1282.57	-0.14	-9e-05	HCD (High Energy Collision Dissociation)	28	MS2	7.18301	100	40.0212	12591	QEp24-4026_Fan_AK.raw	F3	37	1	28	21	0.00161831	0.0004634	0.0002642
TRUE	High	Mascot (A3)	Unambiguous	86	96	SAmPEGYVQER	M3(Oxidation)	2	1	0	1	1	641.79	1282.57	1282.57	-0.14	-9e-05	HCD (High Energy Collision Dissociation)	28	MS2	13.7622	100	41.3841	13074	QEp24-4026_Fan_AK.raw	F3	49	1	28	21	9.46371e-05	0.0004634	7.777e-05
TRUE	High	Mascot (A3)	Unambiguous	86	96	SAmPEGYVQER	M3(Oxidation)	2	1	0	1	1	641.79	1282.57	1282.57	-0.14	-9e-05	HCD (High Energy Collision Dissociation)	28	MS2	20.8441	100	36.4505	11241	QEp24-4026_Fan_AK.raw	F3	57	1	28	21	1.47932e-05	0.0004634	6.337e-05	8982147	36.41
TRUE	High	Mascot (A3)	Unambiguous	86	96	SAmPEGYVQER	M3(Oxidation)	2	1	0	1	1	641.79	1282.57	1282.57	0.05	3e-05	HCD (High Energy Collision Dissociation)	28	MS2	57.6013	100	74.5613	21727	QEp24-4026_Fan_AK.raw	F3	42	1	28	21	0.000477597	0.0004634	2.598e-05	41019012	75.09
TRUE	High	Mascot (A3)	Unambiguous	86	96	SAmPEGYVQER	M3(Oxidation)	2	1	0	1	1	641.79	1282.57	1282.57	0.05	3e-05	HCD (High Energy Collision Dissociation)	28	MS2	14.4194	100	38.9761	12207	QEp24-4026_Fan_AK.raw	F3	47	1	28	21	0.000134915	0.0004634	3.235e-05
TRUE	High	Mascot (A3)	Unambiguous	86	96	SAmPEGYVQER	M3(Oxidation)	2	1	0	1	1	641.79	1282.57	1282.57	0.05	3e-05	HCD (High Energy Collision Dissociation)	28	MS2	6.55808	100	45.1651	14401	QEp24-4026_Fan_AK.raw	F3	34	1	28	21	0.00295843	0.0004634	0.001288
TRUE	High	Mascot (A3)	Unambiguous	86	96	SAmPEGYVQER	M3(Oxidation)	2	1	0	1	1	641.79	1282.57	1282.57	0.05	3e-05	HCD (High Energy Collision Dissociation)	28	MS2	9.23393	100	49.5958	15909	QEp24-4026_Fan_AK.raw	F3	25	1	28	21	0.0260652	0.0004634	0.009972
TRUE	High	Mascot (A3)	Unambiguous	86	96	SAmPEGYVQER	M3(Oxidation)	2	1	0	1	1	641.79	1282.57	1282.57	0.05	3e-05	HCD (High Energy Collision Dissociation)	28	MS2	6.50508	100	51.652	16594	QEp24-4026_Fan_AK.raw	F3	26	1	28	21	0.0207043	0.0004634	0.002091	547883	51.07
TRUE	High	Mascot (A3)	Unambiguous	86	96	SAmPEGYVQER	M3(Oxidation)	2	1	0	1	1	641.79	1282.57	1282.57	-0.05	-3e-05	HCD (High Energy Collision Dissociation)	28	MS2	14.6916	100	42.7418	13550	QEp24-4026_Fan_AK.raw	F3	28	1	28	21	0.0110423	0.0004634	0.001204
TRUE	High	Mascot (A3)	Unambiguous	86	96	SAmPEGYVQER	M3(Oxidation)	2	1	0	1	1	641.79	1282.57	1282.57	-0.24	-0.00015	HCD (High Energy Collision Dissociation)	28	MS2	1.6503	100	46.8799	14992	QEp24-4026_Fan_AK.raw	F3	25	1	28	21	0.0226496	0.0004634	0.009288
TRUE	High	Mascot (A3)	Unambiguous	86	96	SAmPEGYVQER	M3(Oxidation)	2	1	0	1	1	641.79	1282.57	1282.57	-0.05	-3e-05	HCD (High Energy Collision Dissociation)	28	MS2	2.69824	100	46.5448	14875	QEp24-4026_Fan_AK.raw	F3	40	1	28	21	0.000781738	0.0004634	0.0001761
TRUE	High	Mascot (A3)	Unambiguous	86	96	SAmPEGYVQER	M3(Oxidation)	2	1	0	1	1	641.79	1282.57	1282.57	-0.05	-3e-05	HCD (High Energy Collision Dissociation)	28	MS2	7.38891	100	45.8599	14643	QEp24-4026_Fan_AK.raw	F3	48	1	28	21	0.000119416	0.0004634	0.0009051
TRUE	High	Mascot (A3)	Unambiguous	86	96	SAmPEGYVQER	M3(Oxidation)	2	1	0	1	1	641.79	1282.57	1282.57	-0.05	-3e-05	HCD (High Energy Collision Dissociation)	28	MS2	0	100	86.003	24428	QEp24-4026_Fan_AK.raw	F3	35	1	28	21	0.00229647	0.0004634	0.003099
TRUE	High	Mascot (A3)	Unambiguous	86	96	SAmPEGYVQER	M3(Oxidation)	2	1	0	1	1	641.79	1282.57	1282.57	-0.05	-3e-05	HCD (High Energy Collision Dissociation)	28	MS2	0	100	48.5786	15557	QEp24-4026_Fan_AK.raw	F3	25	1	28	21	0.0223389	0.0004634	0.009022
TRUE	High	Mascot (A3)	Unambiguous	86	96	SAmPEGYVQER	M3(Oxidation)	2	1	0	1	1	641.79	1282.57	1282.57	-0.14	-9e-05	HCD (High Energy Collision Dissociation)	28	MS2	0.107081	2.123	23.4499	6100	QEp24-4026_Fan_AK.raw	F3	72	1	28	21	5.2247e-07	0.0004634	0.000861	6960911872	22.97
TRUE	High	Mascot (A3)	Unambiguous	86	96	SAmPEGYVQER	M3(Oxidation)	2	1	0	1	1	641.79	1282.57	1282.57	-0.14	-9e-05	HCD (High Energy Collision Dissociation)	28	MS2	17.8683	100	32.6263	9738	QEp24-4026_Fan_AK.raw	F3	38	1	28	21	0.00110933	0.0004634	0.0008785	20915176	32.81
TRUE	High	Mascot (A3)	Unambiguous	86	96	SAmPEGYVQER	M3(Oxidation)	2	1	0	1	1	641.79	1282.57	1282.57	-0.14	-9e-05	HCD (High Energy Collision Dissociation)	28	MS2	20.9727	100	39.6791	12466	QEp24-4026_Fan_AK.raw	F3	49	1	28	21	8.83204e-05	0.0004634	2.658e-05
TRUE	High	Mascot (A3)	Unambiguous	86	96	SAmPEGYVQER	M3(Oxidation)	2	1	0	1	1	641.79	1282.57	1282.57	-0.05	-3e-05	HCD (High Energy Collision Dissociation)	28	MS2	23.2721	100	50.631	16260	QEp24-4026_Fan_AK.raw	F3	29	1	28	21	0.00924829	0.0004634	0.002576	547883	51.07
TRUE	High	Mascot (A3)	Unambiguous	86	96	SAmPEGYVQER	M3(Oxidation)	2	1	0	1	1	641.79	1282.57	1282.57	-0.33	-0.00021	HCD (High Energy Collision Dissociation)	28	MS2	0	100	47.8986	15329	QEp24-4026_Fan_AK.raw	F3	32	1	28	21	0.00492109	0.0004634	0.002325
TRUE	High	Mascot (A3)	Unambiguous	86	96	SAmPEGYVQER	M3(Oxidation)	3	1	0	1	1	428.196	1282.57	1282.57	-0.37	-0.00016	HCD (High Energy Collision Dissociation)	28	MS2	0	48.176	21.2344	5234	QEp24-4026_Fan_AK.raw	F3	43	1	28	21	0.000403702	0.0004634	0.0006527	163509600	20.8
TRUE	High	Mascot (A3)	Unambiguous	86	96	SAmPEGYVQER	M3(Oxidation)	2	1	0	1	1	641.79	1282.57	1282.57	-0.81	-0.00052	HCD (High Energy Collision Dissociation)	28	MS2	8.39267	100	37.5851	11678	QEp24-4026_Fan_AK.raw	F3	40	1	28	21	0.000721019	0.0004634	0.0009135
TRUE	High	Mascot (A3)	Unambiguous	86	96	SAmPEGYVQER	M3(Oxidation)	2	1	0	1	1	641.79	1282.57	1282.57	-0.81	-0.00052	HCD (High Energy Collision Dissociation)	28	MS2	15.0602	100	35.3758	10809	QEp24-4026_Fan_AK.raw	F3	48	1	28	21	0.000115066	0.0004634	1.777e-05	30557704	34.15
TRUE	High	Mascot (A3)	Unambiguous	86	96	SAmPEGYVQER	M3(Oxidation)	2	1	0	1	1	641.79	1282.57	1282.57	-0.81	-0.00052	HCD (High Energy Collision Dissociation)	28	MS2	19.03	100	35.037	10677	QEp24-4026_Fan_AK.raw	F3	57	1	28	21	1.61045e-05	0.0004634	0.0004357	30557704	34.15
TRUE	High	Mascot (A3)	Unambiguous	86	96	SAmPEGYVQER	M3(Oxidation)	2	1	0	1	1	641.79	1282.57	1282.57	-0.81	-0.00052	HCD (High Energy Collision Dissociation)	28	MS2	20.0064	100	34.002	10273	QEp24-4026_Fan_AK.raw	F3	46	1	28	21	0.000187477	0.0004634	3.402e-05	30557704	34.15
TRUE	High	Mascot (A3)	Unambiguous	86	96	SAmPEGYVQER	M3(Oxidation)	2	1	0	1	1	641.79	1282.57	1282.57	-0.81	-0.00052	HCD (High Energy Collision Dissociation)	28	MS2	41.5913	100	36.1045	11108	QEp24-4026_Fan_AK.raw	F3	31	1	28	21	0.00635253	0.0004634	0.0001775	8982147	36.41
TRUE	High	Mascot (A3)	Unambiguous	86	96	SAmPEGYVQER	M3(Oxidation)	2	1	0	1	1	641.79	1282.57	1282.57	-0.62	-0.0004	HCD (High Energy Collision Dissociation)	28	MS2	18.9758	100	53.0099	16998	QEp24-4026_Fan_AK.raw	F3	22	1	28	21	0.0458086	0.0004634	0.005724
TRUE	High	Mascot (A3)	Unambiguous	86	96	SAmPEGYVQER	M3(Oxidation)	2	1	0	1	1	641.79	1282.57	1282.57	-0.62	-0.0004	HCD (High Energy Collision Dissociation)	28	MS2	12.1735	100	53.7019	17196	QEp24-4026_Fan_AK.raw	F3	18	1	28	21	0.109887	0.0004634	0.01006
TRUE	High	Mascot (A3)	Unambiguous	86	96	SAmPEGYVQER	M3(Oxidation)	2	1	0	1	1	641.79	1282.57	1282.57	-0.62	-0.0004	HCD (High Energy Collision Dissociation)	28	MS2	0	100	45.5119	14521	QEp24-4026_Fan_AK.raw	F3	31	1	28	21	0.0055074	0.0004634	0.00307
TRUE	High	Mascot (A3)	Unambiguous	86	96	SAmPEGYVQER	M3(Oxidation)	2	1	0	1	1	641.79	1282.57	1282.57	-0.62	-0.0004	HCD (High Energy Collision Dissociation)	28	MS2	1.72371	100	84.9842	24141	QEp24-4026_Fan_AK.raw	F3	52	1	28	21	4.45602e-05	0.0004634	7.842e-05	107795776	84.24
TRUE	High	Mascot (A3)	Unambiguous	86	96	SAmPEGYVQER	M3(Oxidation)	2	1	0	1	1	641.79	1282.57	1282.57	-0.62	-0.0004	HCD (High Energy Collision Dissociation)	28	MS2	22.8468	100	42.0612	13312	QEp24-4026_Fan_AK.raw	F3	45	1	28	21	0.000228006	0.0004634	3.456e-05
TRUE	High	Mascot (A3)	Unambiguous	86	96	SAmPEGYVQER	M3(Oxidation)	2	1	0	1	1	641.79	1282.57	1282.57	-0.62	-0.0004	HCD (High Energy Collision Dissociation)	28	MS2	14.7675	100	39.3338	12340	QEp24-4026_Fan_AK.raw	F3	47	1	28	21	0.000137704	0.0004634	0.0001983
TRUE	High	Mascot (A3)	Unambiguous	86	96	SAmPEGYVQER	M3(Oxidation)	2	1	0	1	1	641.79	1282.57	1282.57	-0.62	-0.0004	HCD (High Energy Collision Dissociation)	28	MS2	4.13359	100	20.378	4914	QEp24-4026_Fan_AK.raw	F3	55	1	28	21	2.39854e-05	0.0004634	8.95e-05	14785655	20.27
TRUE	High	Mascot (A3)	Unambiguous	86	96	SAmPEGYVQER	M3(Oxidation)	2	1	0	1	1	641.79	1282.57	1282.57	-0.62	-0.0004	HCD (High Energy Collision Dissociation)	28	MS2	2.34397	5.775	24.1434	6379	QEp24-4026_Fan_AK.raw	F3	57	1	28	21	1.65557e-05	0.0004634	8.643e-05	6960911872	22.97
TRUE	High	Mascot (A3)	Unambiguous	86	96	SAmPEGYVQER	M3(Oxidation)	2	1	0	1	1	641.79	1282.57	1282.57	-0.52	-0.00033	HCD (High Energy Collision Dissociation)	28	MS2	0	100	47.2186	15111	QEp24-4026_Fan_AK.raw	F3	55	1	28	21	2.65428e-05	0.0004634	0.0004719
TRUE	High	Mascot (A3)	Unambiguous	86	96	SAmPEGYVQER	M3(Oxidation)	2	1	0	1	1	641.79	1282.57	1282.57	-0.52	-0.00033	HCD (High Energy Collision Dissociation)	28	MS2	12.522	100	49.9367	16027	QEp24-4026_Fan_AK.raw	F3	36	1	28	21	0.0018028	0.0004634	0.000309
TRUE	High	Mascot (A3)	Unambiguous	86	96	SAmPEGYVQER	M3(Oxidation)	2	1	0	1	1	641.79	1282.57	1282.57	-0.43	-0.00027	HCD (High Energy Collision Dissociation)	28	MS2	4.21063	42.21	76.9247	22264	QEp24-4026_Fan_AK.raw	F3	66	1	28	21	2.05091e-06	0.0004634	1.081e-05	133187672	76.77
TRUE	High	Mascot (A3)	Unambiguous	86	96	SAmPEGYVQER	M3(Oxidation)	2	1	0	1	1	641.79	1282.57	1282.57	-0.43	-0.00027	HCD (High Energy Collision Dissociation)	28	MS2	22.1824	67.459	75.2349	21861	QEp24-4026_Fan_AK.raw	F3	63	1	28	21	3.88998e-06	0.0004634	0.001009	53147656	75.49
TRUE	High	Mascot (A3)	Unambiguous	86	96	SAmPEGYVQER	M3(Oxidation)	2	1	0	1	1	641.79	1282.57	1282.57	-0.43	-0.00027	HCD (High Energy Collision Dissociation)	28	MS2	0	1.968	23.1033	5961	QEp24-4026_Fan_AK.raw	F3	65	1	28	21	2.28006e-06	0.0004634	0.002754	6960911872	22.97
TRUE	High	Mascot (A3)	Unambiguous	86	96	SAmPEGYVQER	M3(Oxidation)	2	1	0	1	1	641.79	1282.57	1282.57	-0.43	-0.00027	HCD (High Energy Collision Dissociation)	28	MS2	2.93137	100	26.546	7321	QEp24-4026_Fan_AK.raw	F3	69	1	28	21	1.00681e-06	0.0004634	0.0009461
TRUE	High	Mascot (A3)	Unambiguous	86	96	SAmPEGYVQER	M3(Oxidation)	2	1	0	1	1	641.79	1282.57	1282.57	-0.43	-0.00027	HCD (High Energy Collision Dissociation)	28	MS2	20.1703	100	31.5978	9339	QEp24-4026_Fan_AK.raw	F3	37	1	28	21	0.00141888	0.0004634	0.0006925	62790048	29.87
TRUE	High	Mascot (A3)	Unambiguous	86	96	SAmPEGYVQER	M3(Oxidation)	2	1	0	1	1	641.79	1282.57	1282.57	-0.43	-0.00027	HCD (High Energy Collision Dissociation)	28	MS2	7.20106	100	30.9134	9066	QEp24-4026_Fan_AK.raw	F3	47	1	28	21	0.000160305	0.0004634	4.485e-05	62790048	29.87
TRUE	High	Mascot (A3)	Unambiguous	86	96	SAmPEGYVQER	M3(Oxidation)	2	1	0	1	1	641.79	1282.57	1282.57	-0.33	-0.00021	HCD (High Energy Collision Dissociation)	28	MS2	1.12482	100	85.6581	24333	QEp24-4026_Fan_AK.raw	F3	38	1	28	21	0.00126783	0.0004634	0.0009117	107795776	84.24
TRUE	High	Mascot (A3)	Unambiguous	86	96	SAmPEGYVQER	M3(Oxidation)	2	1	0	1	1	641.79	1282.57	1282.57	-0.43	-0.00027	HCD (High Energy Collision Dissociation)	28	MS2	4.68443	100	41.7206	13194	QEp24-4026_Fan_AK.raw	F3	43	1	28	21	0.000368084	0.0004634	0.0001518
TRUE	High	Mascot (A3)	Unambiguous	86	96	SAmPEGYVQER	M3(Oxidation)	2	1	0	1	1	641.79	1282.57	1282.57	-0.52	-0.00033	HCD (High Energy Collision Dissociation)	28	MS2	14.1211	73.091	75.9096	22008	QEp24-4026_Fan_AK.raw	F3	51	1	28	21	6.45575e-05	0.0004634	0.007062	52197172	76.07
TRUE	High	Mascot (A3)	Unambiguous	86	96	SAmPEGYVQER	M3(Oxidation)	2	1	0	1	1	641.79	1282.57	1282.57	-0.52	-0.00033	HCD (High Energy Collision Dissociation)	28	MS2	16.2234	55.935	75.5709	21932	QEp24-4026_Fan_AK.raw	F3	59	1	28	21	9.63711e-06	0.0004634	0.0001696	53147656	75.49
TRUE	High	Mascot (A3)	Unambiguous	86	96	SAmPEGYVQER	M3(Oxidation)	2	1	0	1	1	641.79	1282.57	1282.57	-0.52	-0.00033	HCD (High Energy Collision Dissociation)	28	MS2	18.5164	100	31.2502	9202	QEp24-4026_Fan_AK.raw	F3	37	1	28	21	0.00160305	0.0004634	0.0001527	62790048	29.87
TRUE	High	Mascot (A3)	Unambiguous	86	96	SAmPEGYVQER	M3(Oxidation)	2	1	0	1	1	641.79	1282.57	1282.57	-0.52	-0.00033	HCD (High Energy Collision Dissociation)	28	MS2	0	100	85.3212	24238	QEp24-4026_Fan_AK.raw	F3	42	1	28	21	0.000432461	0.0004634	0.0001402	107795776	84.24
TRUE	High	Mascot (A3)	Unambiguous	86	96	SAmPEGYVQER	M3(Oxidation)	2	1	0	1	1	641.79	1282.57	1282.57	-0.52	-0.00033	HCD (High Energy Collision Dissociation)	28	MS2	3.34944	100	50.971	16371	QEp24-4026_Fan_AK.raw	F3	25	1	28	21	0.0219254	0.0004634	0.001197	547883	51.07
TRUE	High	Mascot (A3)	Unambiguous	86	96	SAmPEGYVQER	M3(Oxidation)	2	1	0	1	1	641.79	1282.57	1282.57	-0.43	-0.00027	HCD (High Energy Collision Dissociation)	28	MS2	33.6238	100	55.7408	17765	QEp24-4026_Fan_AK.raw	F3	25	1	28	21	0.0218749	0.0004634	0.001417	1.34563e+06	56.36
TRUE	High	Mascot (A3)	Unambiguous	86	96	SAMPEGYVQER		2	0.9737	0	1	1	633.793	1266.58	1266.58	0.47	0.0003	HCD (High Energy Collision Dissociation)	28	MS2	0	100	30.5279	8909	QEp24-4026_Fan_AK.raw	F3	38	1	28	21	0.00100819	0.0004634	0.0007623	2271197	30.58
TRUE	High	Mascot (A3)	Unambiguous	86	96	SAMPEGYVQER		2	0.98	0	1	1	633.793	1266.58	1266.58	0.47	0.0003	HCD (High Energy Collision Dissociation)	28	MS2	11.7232	100	32.0832	9529	QEp24-4026_Fan_AK.raw	F3	50	1	28	21	6.20217e-05	0.0004634	8.872e-06	603407	31.93
TRUE	High	Mascot (A3)	Unambiguous	86	96	SAMPEGYVQER		2	1	0	1	1	633.793	1266.58	1266.58	0.28	0.00017	HCD (High Energy Collision Dissociation)	28	MS2	57.7734	100	38.539	12045	QEp24-4026_Fan_AK.raw	F3	9	1	28	21	0.888268	0.0004634	0.006451
TRUE	High	Mascot (A3)	Unambiguous	86	96	SAMPEGYVQER		2	0.973	0	1	1	633.793	1266.58	1266.58	0.37	0.00024	HCD (High Energy Collision Dissociation)	28	MS2	8.88819	100	30.1819	8772	QEp24-4026_Fan_AK.raw	F3	37	1	28	21	0.00122333	0.0004634	0.0002425	3969446	30.26
TRUE	High	Mascot (A3)	Unambiguous	86	96	SAMPEGYVQER		2	1	0	1	1	633.791	1266.57	1266.58	-3.39	-0.00215	HCD (High Energy Collision Dissociation)	28	MS2	54.3023	87.466	27.5246	7709	QEp24-4026_Fan_AK.raw	F3	38	1	27	20	0.000909603	0.0004634	0.0006689	61464512	28.02
TRUE	High	Mascot (A3)	Unambiguous	86	96	SAMPEGYVQER		2	0.9048	0	1	1	633.792	1266.58	1266.58	-0.5	-0.00031	HCD (High Energy Collision Dissociation)	28	MS2	37.6791	100	49.4458	15855	QEp24-4026_Fan_AK.raw	F3	21	1	28	21	0.049493	0.0004634	0.002816
TRUE	High	Mascot (A3)	Unambiguous	86	96	SAMPEGYVQER		2	0.7826	0	1	1	633.792	1266.58	1266.58	-0.5	-0.00031	HCD (High Energy Collision Dissociation)	28	MS2	24.0228	100	34.838	10597	QEp24-4026_Fan_AK.raw	F3	23	1	28	21	0.0367743	0.0004634	0.00133	950640	34.66
TRUE	High	Mascot (A3)	Unambiguous	86	96	SAMPEGYVQER		2	0.9677	0	1	1	633.792	1266.58	1266.58	-0.5	-0.00031	HCD (High Energy Collision Dissociation)	28	MS2	22.8156	100	33.435	10054	QEp24-4026_Fan_AK.raw	F3	31	1	28	21	0.00506459	0.0004634	0.0003069	1.13137e+06	32.99
TRUE	High	Mascot (A3)	Unambiguous	86	96	SAMPEGYVQER		2	0.9444	0	1	1	633.793	1266.58	1266.58	-0.4	-0.00025	HCD (High Energy Collision Dissociation)	28	MS2	16.4099	100	46.6778	14922	QEp24-4026_Fan_AK.raw	F3	36	1	28	21	0.00160896	0.0004634	0.00214
TRUE	High	Mascot (A3)	Unambiguous	86	96	SAMPEGYVQER		2	1	0	1	1	633.793	1266.58	1266.58	-0.4	-0.00025	HCD (High Energy Collision Dissociation)	28	MS2	36.0791	100	41.8325	13235	QEp24-4026_Fan_AK.raw	F3	19	1	28	21	0.0779012	0.0004634	0.001814	1.04392e+06	42.27
TRUE	High	Mascot (A3)	Unambiguous	86	96	SAMPEGYVQER		2	1	0	1	1	633.793	1266.58	1266.58	-0.4	-0.00025	HCD (High Energy Collision Dissociation)	28	MS2	58.4272	100	37.8463	11778	QEp24-4026_Fan_AK.raw	F3	19	1	28	21	0.0866052	0.0004634	0.002956
TRUE	High	Mascot (A3)	Unambiguous	86	96	SAMPEGYVQER		2	0.9767	0	1	1	633.793	1266.58	1266.58	-0.4	-0.00025	HCD (High Energy Collision Dissociation)	28	MS2	33.9269	100	76.932	22266	QEp24-4026_Fan_AK.raw	F3	43	1	28	21	0.000301678	0.0004634	0.0001152	5423556	76.89
TRUE	High	Mascot (A3)	Unambiguous	86	96	SAMPEGYVQER		2	0.8605	0	1	1	633.793	1266.58	1266.58	-0.4	-0.00025	HCD (High Energy Collision Dissociation)	28	MS2	26.8635	100	75.2218	21858	QEp24-4026_Fan_AK.raw	F3	43	1	28	21	0.000323999	0.0004634	7.718e-06	3.69365e+06	75.23
TRUE	High	Mascot (A3)	Unambiguous	86	96	SAMPEGYVQER		2	0.6897	0	1	1	633.793	1266.58	1266.58	-0.3	-0.00019	HCD (High Energy Collision Dissociation)	28	MS2	19.6835	100	44.9437	14327	QEp24-4026_Fan_AK.raw	F3	29	1	28	21	0.00752565	0.0004634	0.0009168
TRUE	High	Mascot (A3)	Unambiguous	86	96	SAMPEGYVQER		2	0.9744	0	1	1	633.793	1266.58	1266.58	-0.3	-0.00019	HCD (High Energy Collision Dissociation)	28	MS2	4.38247	100	33.7911	10190	QEp24-4026_Fan_AK.raw	F3	39	1	28	21	0.000742239	0.0004634	0.0004765	187022	34.2
TRUE	High	Mascot (A3)	Unambiguous	86	96	SAMPEGYVQER		2	1	0	1	1	633.793	1266.58	1266.58	-0.3	-0.00019	HCD (High Energy Collision Dissociation)	28	MS2	57.0025	100	40.3636	12715	QEp24-4026_Fan_AK.raw	F3	18	1	28	21	0.0951796	0.0004634	0.001686
TRUE	High	Mascot (A3)	Unambiguous	86	96	SAMPEGYVQER		2	0.9231	0	1	1	633.792	1266.58	1266.58	-0.5	-0.00031	HCD (High Energy Collision Dissociation)	28	MS2	10.9937	100	44.5934	14206	QEp24-4026_Fan_AK.raw	F3	26	1	28	21	0.0178051	0.0004634	0.008153
TRUE	High	Mascot (A3)	Unambiguous	86	96	SAMPEGYVQER		2	0.9583	0	1	1	633.793	1266.58	1266.58	-0.3	-0.00019	HCD (High Energy Collision Dissociation)	28	MS2	53.5238	100	77.2847	22365	QEp24-4026_Fan_AK.raw	F3	24	1	28	21	0.0272611	0.0004634	0.0002039	4880220	77.1
TRUE	High	Mascot (A3)	Unambiguous	86	96	SAMPEGYVQER		2	0.8571	0	1	1	633.793	1266.58	1266.58	-0.21	-0.00013	HCD (High Energy Collision Dissociation)	28	MS2	27.4185	100	35.5437	10876	QEp24-4026_Fan_AK.raw	F3	42	1	28	21	0.000434054	0.0004634	3.419e-05	1.60858e+06	35.22
TRUE	High	Mascot (A3)	Unambiguous	86	96	SAMPEGYVQER		2	0.8205	0	1	1	633.793	1266.58	1266.58	-0.21	-0.00013	HCD (High Energy Collision Dissociation)	28	MS2	17.3283	100	75.5592	21928	QEp24-4026_Fan_AK.raw	F3	39	1	28	21	0.00086406	0.0004634	2.097e-05	3.69365e+06	75.23
TRUE	High	Mascot (A3)	Unambiguous	86	96	SAMPEGYVQER		2	1	0	1	1	633.793	1266.58	1266.58	-0.21	-0.00013	HCD (High Energy Collision Dissociation)	28	MS2	13.4796	86.387	27.8764	7853	QEp24-4026_Fan_AK.raw	F3	29	1	28	21	0.00752565	0.0004634	0.0001814	61464512	28.02
TRUE	High	Mascot (A3)	Unambiguous	86	96	SAMPEGYVQER		2	0.88	0	1	1	633.793	1266.58	1266.58	-0.21	-0.00013	HCD (High Energy Collision Dissociation)	28	MS2	23.7803	100	75.9024	22006	QEp24-4026_Fan_AK.raw	F3	50	1	28	21	5.89582e-05	0.0004634	0.0001713	4033055	75.91
TRUE	High	Mascot (A3)	Unambiguous	86	96	SAMPEGYVQER		2	0.8667	0	1	1	633.793	1266.58	1266.58	-0.01	-1e-05	HCD (High Energy Collision Dissociation)	28	MS2	19.2477	100	35.1901	10736	QEp24-4026_Fan_AK.raw	F3	15	1	28	21	0.22261	0.0004634	0.002764	1.60858e+06	35.22
TRUE	High	Mascot (A3)	Unambiguous	86	96	SAMPEGYVQER		2	1	0	1	1	633.793	1266.58	1266.58	-0.01	-1e-05	HCD (High Energy Collision Dissociation)	28	MS2	0	35.477	25.4082	6868	QEp24-4026_Fan_AK.raw	F3	63	1	28	21	3.46373e-06	0.0004634	0.0008832	16534384640	25.64
TRUE	High	Mascot (A3)	Unambiguous	86	96	SAMPEGYVQER		2	0.8571	0	1	1	633.793	1266.58	1266.58	-0.01	-1e-05	HCD (High Energy Collision Dissociation)	28	MS2	33.8668	100	74.8816	21789	QEp24-4026_Fan_AK.raw	F3	42	1	28	21	0.000433056	0.0004634	7.743e-05	1.26262e+06	74.85
TRUE	High	Mascot (A3)	Unambiguous	86	96	SAMPEGYVQER		2	0.8605	0	1	1	633.793	1266.58	1266.58	0.08	5e-05	HCD (High Energy Collision Dissociation)	28	MS2	19.3666	100	35.8932	11022	QEp24-4026_Fan_AK.raw	F3	43	1	28	21	0.000340051	0.0004634	0.00013	1.60858e+06	35.22
TRUE	High	Mascot (A3)	Unambiguous	86	96	SAMPEGYVQER		2	0.9756	0	1	1	633.793	1266.58	1266.58	0.08	5e-05	HCD (High Energy Collision Dissociation)	28	MS2	4.89872	100	32.5747	9719	QEp24-4026_Fan_AK.raw	F3	41	1	28	21	0.000478128	0.0004634	0.0003557	1.13137e+06	32.99
TRUE	High	Mascot (A3)	Unambiguous	86	96	SAMPEGYVQER		2	1	0	1	1	633.793	1266.58	1266.58	0.08	5e-05	HCD (High Energy Collision Dissociation)	28	MS2	0	100	29.1397	8356	QEp24-4026_Fan_AK.raw	F3	63	1	28	21	3.44781e-06	0.0004634	0.0001806	15496883	28.84
TRUE	High	Mascot (A3)	Unambiguous	86	96	SAMPEGYVQER		2	1	0	1	1	633.793	1266.58	1266.58	0.18	0.00011	HCD (High Energy Collision Dissociation)	28	MS2	27.5523	100	53.1599	17040	QEp24-4026_Fan_AK.raw	F3	15	1	28	21	0.224669	0.0004634	0.007991	238536	52.98
TRUE	High	Mascot (A3)	Unambiguous	86	96	SAMPEGYVQER		2	0.95	0	1	1	633.79	1266.57	1266.58	-5.03	-0.00318	HCD (High Energy Collision Dissociation)	28	MS2	17.683	100	84.1142	23908	QEp24-4026_Fan_AK.raw	F3	20	1	27	20	0.0500691	0.0004634	0.008037	10526987	84.2
TRUE	High	Mascot (A3)	Unambiguous	86	96	SAMPEGYVQER		2	1	0	1	1	633.792	1266.58	1266.58	-0.59	-0.00037	HCD (High Energy Collision Dissociation)	28	MS2	57.0663	100	39.2248	12301	QEp24-4026_Fan_AK.raw	F3	14	1	28	21	0.285459	0.0004634	0.001114	394354	39.39
TRUE	High	Mascot (A3)	Unambiguous	86	96	SAMPEGYVQER		2	1	0	1	1	633.792	1266.58	1266.58	-0.59	-0.00037	HCD (High Energy Collision Dissociation)	28	MS2	43.898	100	36.7973	11377	QEp24-4026_Fan_AK.raw	F3	22	1	28	21	0.0420285	0.0004634	0.0006021	820378	36.63
TRUE	High	Mascot (A3)	Unambiguous	86	96	SAMPEGYVQER		2	1	0	1	1	633.791	1266.58	1266.58	-2.33	-0.00147	HCD (High Energy Collision Dissociation)	28	MS2	5.49209	100	28.4475	8077	QEp24-4026_Fan_AK.raw	F3	46	1	27	20	0.000134231	0.0004634	2.834e-05	6821286	28.37
TRUE	High	Mascot (A3)	Unambiguous	86	96	SAMPEGYVQER		2	1	0	1	1	633.792	1266.58	1266.58	-1.94	-0.00123	HCD (High Energy Collision Dissociation)	28	MS2	40.0151	100	39.9127	12551	QEp24-4026_Fan_AK.raw	F3	21	1	28	21	0.0480922	0.0004634	0.0004904	394354	39.39
TRUE	High	Mascot (A3)	Unambiguous	86	96	SAMPEGYVQER		2	1	0	1	1	633.792	1266.58	1266.58	-1.94	-0.00123	HCD (High Energy Collision Dissociation)	28	MS2	86.7367	100	77.7136	22490	QEp24-4026_Fan_AK.raw	F3	14	1	28	21	0.271691	0.0004634	0.007687	2.8955e+06	77.44
TRUE	High	Mascot (A3)	Unambiguous	86	96	SAMPEGYVQER		2	0.931	0	1	1	633.792	1266.58	1266.58	-1.75	-0.00111	HCD (High Energy Collision Dissociation)	28	MS2	41.4865	100	42.1807	13357	QEp24-4026_Fan_AK.raw	F3	29	1	28	21	0.00924857	0.0004634	0.0003266	1.04392e+06	42.27
TRUE	High	Mascot (A3)	Unambiguous	86	96	SAMPEGYVQER		2	0.8696	0	1	1	633.792	1266.58	1266.58	-1.46	-0.00092	HCD (High Energy Collision Dissociation)	28	MS2	3.44682	100	28.7975	8219	QEp24-4026_Fan_AK.raw	F3	46	1	28	21	0.000167523	0.0004634	0.002113	15496883	28.84
TRUE	High	Mascot (A3)	Unambiguous	86	96	SAMPEGYVQER		2	0.9286	0	1	1	633.792	1266.58	1266.58	-1.27	-0.0008	HCD (High Energy Collision Dissociation)	28	MS2	40.0464	100	44.2384	14080	QEp24-4026_Fan_AK.raw	F3	14	1	28	21	0.266118	0.0004634	0.009789
TRUE	High	Mascot (A3)	Unambiguous	86	96	SAMPEGYVQER		2	1	0	1	1	633.792	1266.58	1266.58	-1.27	-0.0008	HCD (High Energy Collision Dissociation)	28	MS2	53.5606	100	38.1932	11910	QEp24-4026_Fan_AK.raw	F3	17	1	28	21	0.13492	0.0004634	0.001122
TRUE	High	Mascot (A3)	Unambiguous	86	96	SAMPEGYVQER		2	0.88	0	1	1	633.792	1266.58	1266.58	-1.17	-0.00074	HCD (High Energy Collision Dissociation)	28	MS2	41.8771	100	48.7466	15619	QEp24-4026_Fan_AK.raw	F3	25	1	28	21	0.0231246	0.0004634	0.008695
TRUE	High	Mascot (A3)	Unambiguous	86	96	SAMPEGYVQER		2	0.64	0	1	1	633.792	1266.58	1266.58	-1.07	-0.00068	HCD (High Energy Collision Dissociation)	28	MS2	11.5853	100	47.6932	15266	QEp24-4026_Fan_AK.raw	F3	25	1	28	21	0.0245183	0.0004634	0.002181
TRUE	High	Mascot (A3)	Unambiguous	86	96	SAMPEGYVQER		2	0.9778	0	1	1	633.792	1266.58	1266.58	-0.59	-0.00037	HCD (High Energy Collision Dissociation)	28	MS2	0	100	29.4831	8496	QEp24-4026_Fan_AK.raw	F3	45	1	28	21	0.00020209	0.0004634	0.000241	15496883	28.84
TRUE	High	Mascot (A3)	Unambiguous	86	96	SAMPEGYVQER		2	0.5	0	1	1	633.792	1266.58	1266.58	-0.98	-0.00062	HCD (High Energy Collision Dissociation)	28	MS2	50.4479	100	54.5116	17427	QEp24-4026_Fan_AK.raw	F3	16	1	28	21	0.184308	0.0004634	0.005096	425280	54.13
TRUE	High	Mascot (A3)	Unambiguous	86	96	SAMPEGYVQER		2	0.5217	0	1	1	633.792	1266.58	1266.58	-0.98	-0.00062	HCD (High Energy Collision Dissociation)	28	MS2	15.254	100	34.1296	10323	QEp24-4026_Fan_AK.raw	F3	23	1	28	21	0.0352812	0.0004634	0.001655	187022	34.2
TRUE	High	Mascot (A3)	Unambiguous	86	96	SAMPEGYVQER		2	0.92	0	1	1	633.792	1266.58	1266.58	-0.98	-0.00062	HCD (High Energy Collision Dissociation)	28	MS2	21.2431	100	34.4889	10462	QEp24-4026_Fan_AK.raw	F3	25	1	28	21	0.0209191	0.0004634	0.000657	950640	34.66
TRUE	High	Mascot (A3)	Unambiguous	86	96	SAMPEGYVQER		2	1	0	1	1	633.792	1266.58	1266.58	-0.98	-0.00062	HCD (High Energy Collision Dissociation)	28	MS2	0	100	30.8682	9048	QEp24-4026_Fan_AK.raw	F3	46	1	28	21	0.00016351	0.0004634	1.441e-05	3282998	30.91
TRUE	High	Mascot (A3)	Unambiguous	86	96	SAMPEGYVQER		2	0.7333	0	1	1	633.792	1266.58	1266.58	-0.88	-0.00056	HCD (High Energy Collision Dissociation)	28	MS2	17.3705	100	47.3535	15154	QEp24-4026_Fan_AK.raw	F3	15	1	28	21	0.192107	0.0004634	0.006862
TRUE	High	Mascot (A3)	Unambiguous	86	96	SAMPEGYVQER		2	0.7879	0	1	1	633.792	1266.58	1266.58	-0.88	-0.00056	HCD (High Energy Collision Dissociation)	28	MS2	13.9288	100	51.1004	16414	QEp24-4026_Fan_AK.raw	F3	33	1	28	21	0.00351191	0.0004634	0.0003812	180663	51.42
TRUE	High	Mascot (A3)	Unambiguous	86	96	SAMPEGYVQER		2	0.8679	0	1	1	633.792	1266.58	1266.58	-0.88	-0.00056	HCD (High Energy Collision Dissociation)	28	MS2	22.4641	67.432	76.2482	22088	QEp24-4026_Fan_AK.raw	F3	53	1	28	21	3.61031e-05	0.0004634	0.0008771	19095178	76.24
TRUE	High	Mascot (A3)	Unambiguous	86	96	SAMPEGYVQER		2	0.9583	0	1	1	633.792	1266.58	1266.58	-0.78	-0.0005	HCD (High Energy Collision Dissociation)	28	MS2	19.7473	100	42.5215	13473	QEp24-4026_Fan_AK.raw	F3	24	1	28	21	0.0236344	0.0004634	0.002553	1.04392e+06	42.27
TRUE	High	Mascot (A3)	Unambiguous	86	96	SAMPEGYVQER		2	1	0	1	1	633.792	1266.58	1266.58	-0.78	-0.0005	HCD (High Energy Collision Dissociation)	28	MS2	31.2236	100	36.4548	11243	QEp24-4026_Fan_AK.raw	F3	17	1	28	21	0.1201	0.0004634	0.00275	820378	36.63
TRUE	High	Mascot (A3)	Unambiguous	86	96	SAMPEGYVQER		2	0.8667	0	1	1	633.792	1266.58	1266.58	-0.69	-0.00044	HCD (High Energy Collision Dissociation)	28	MS2	23.087	100	43.8921	13954	QEp24-4026_Fan_AK.raw	F3	30	1	28	21	0.00631748	0.0004634	0.000439
TRUE	High	Mascot (A3)	Unambiguous	86	96	SAMPEGYVQER		2	0.9459	0	1	1	633.792	1266.58	1266.58	-0.69	-0.00044	HCD (High Energy Collision Dissociation)	28	MS2	12.521	100	29.8328	8633	QEp24-4026_Fan_AK.raw	F3	37	1	28	21	0.00139169	0.0004634	0.0005145	3969446	30.26
TRUE	High	Mascot (A3)	Unambiguous	86	96	SAMPEGYVQER		2	0.8511	0	1	1	633.792	1266.58	1266.58	-0.69	-0.00044	HCD (High Energy Collision Dissociation)	28	MS2	14.2651	100	76.5949	22178	QEp24-4026_Fan_AK.raw	F3	47	1	28	21	0.000139169	0.0004634	1.922e-05	4.66277e+06	76.62
TRUE	High	Mascot (A3)	Unambiguous	86	96	SAMPEGYVQER		2	0.875	0	1	1	633.792	1266.58	1266.58	-0.59	-0.00037	HCD (High Energy Collision Dissociation)	28	MS2	22.1959	100	43.2018	13709	QEp24-4026_Fan_AK.raw	F3	16	1	28	21	0.157596	0.0008957	0.01217
TRUE	High	Mascot (A3)	Unambiguous	86	96	SAMPEGYVQER		2	0.92	0	1	1	633.792	1266.58	1266.58	-0.5	-0.00031	HCD (High Energy Collision Dissociation)	28	MS2	17.0834	100	48.0423	15376	QEp24-4026_Fan_AK.raw	F3	25	1	28	21	0.0210157	0.0008957	0.01205
TRUE	High	Mascot (A3)	Unambiguous	86	96	SAMPEGYVQER		2	1	0	1	1	633.792	1266.58	1266.58	-0.69	-0.00044	HCD (High Energy Collision Dissociation)	28	MS2	55.1786	100	39.5646	12425	QEp24-4026_Fan_AK.raw	F3	21	1	28	21	0.0569566	0.0008957	0.01217	394354	39.39
TRUE	High	Mascot (A3)	Unambiguous	86	96	SAMPEGYVQER		2	0.8333	0	1	1	633.792	1266.58	1266.58	-1.56	-0.00099	HCD (High Energy Collision Dissociation)	28	MS2	6.9522	100	46.3385	14806	QEp24-4026_Fan_AK.raw	F3	18	1	28	21	0.0968445	0.0008957	0.0112
TRUE	High	Mascot (A3)	Unambiguous	86	96	SAMPEGYVQER		2	0.9091	0	1	1	633.792	1266.58	1266.58	-1.07	-0.00068	HCD (High Energy Collision Dissociation)	28	MS2	39.8254	100	49.1005	15737	QEp24-4026_Fan_AK.raw	F3	22	1	28	21	0.0469343	0.0008957	0.01152
TRUE	High	Mascot (A3)	Unambiguous	86	96	SAmPEGYVQER	M3(Oxidation)	2	1	0	1	1	641.79	1282.57	1282.57	0.14	9e-05	HCD (High Energy Collision Dissociation)	28	MS2	44.4067	100	56.7742	18039	QEp24-4026_Fan_AK.raw	F3	20	1	28	21	0.0801791	0.0008957	0.01069	699026	56.8
TRUE	High	Mascot (A3)	Unambiguous	86	96	SAMPEGYVQER		2	0.7368	0	1	1	633.793	1266.58	1266.58	-0.11	-7e-05	HCD (High Energy Collision Dissociation)	28	MS2	0	100	85.487	24284	QEp24-4026_Fan_AK.raw	F3	19	1	28	21	0.082138	0.0008957	0.01246	2495582	85.08
TRUE	High	Mascot (A3)	Unambiguous	86	96	SAmPEGYVQER	M3(Oxidation)	2	1	0	1	1	641.791	1282.57	1282.57	0.52	0.00034	HCD (High Energy Collision Dissociation)	28	MS2	10.5019	100	50.2802	16141	QEp24-4026_Fan_AK.raw	F3	21	1	28	21	0.0553428	0.0008957	0.01053
TRUE	High	Mascot (A3)	Unambiguous	86	96	SAmPEGYVQER	M3(Oxidation)	2	1	0	1	1	641.787	1282.57	1282.57	-5.76	-0.00369	HCD (High Energy Collision Dissociation)	28	MS2	64.0743	100	83.9585	23872	QEp24-4026_Fan_AK.raw	F3	24	1	27	20	0.0203841	0.001311	0.01453	107795776	84.24
TRUE	High	Mascot (A3)	Unambiguous	86	96	SAMPEGYVQER		2	0.8125	0	1	1	633.793	1266.58	1266.58	-0.21	-0.00013	HCD (High Energy Collision Dissociation)	28	MS2	30.1107	100	43.5456	13830	QEp24-4026_Fan_AK.raw	F3	16	1	28	21	0.184733	0.001667	0.01939
TRUE	High	Mascot (A3)	Unambiguous	86	96	SAMPEGYVQER		2	0.913	0	1	1	633.792	1266.58	1266.58	-0.59	-0.00037	HCD (High Energy Collision Dissociation)	28	MS2	0	100	45.6437	14564	QEp24-4026_Fan_AK.raw	F3	23	1	28	21	0.0326997	0.001667	0.017
TRUE	High	Mascot (A3)	Unambiguous	86	96	SAMPEGYVQER		2	0.9375	0	1	1	633.793	1266.58	1266.58	-0.01	-1e-05	HCD (High Energy Collision Dissociation)	28	MS2	38.7969	100	51.7949	16637	QEp24-4026_Fan_AK.raw	F3	16	1	28	21	0.183039	0.001667	0.01718	583921	51.66
TRUE	High	Mascot (A3)	Unambiguous	86	96	SAMPEGYVQER		2	1	0	1	1	633.793	1266.58	1266.58	0.66	0.00042	HCD (High Energy Collision Dissociation)	28	MS2	48.0586	100	56.3178	17917	QEp24-4026_Fan_AK.raw	F3	16	1	28	21	0.162384	0.001667	0.01811	201424	56.02
TRUE	High	Mascot (A3)	Unambiguous	86	96	SAMPEGYVQER		2	1	0	1	1	633.793	1266.58	1266.58	0.76	0.00048	HCD (High Energy Collision Dissociation)	28	MS2	43.7342	100	41.4838	13109	QEp24-4026_Fan_AK.raw	F3	13	1	28	21	0.321029	0.001667	0.016
TRUE	High	Mascot (A3)	Unambiguous	86	96	SAMPEGYVQER		2	0.7895	0	1	1	633.791	1266.57	1266.58	-3.29	-0.00208	HCD (High Energy Collision Dissociation)	28	MS2	0	100	84.4587	23998	QEp24-4026_Fan_AK.raw	F3	19	1	27	20	0.0794058	0.001667	0.01956	10526987	84.2
TRUE	High	Mascot (A3)	Unambiguous	86	96	SAMPEGYVQER		2	0.8125	0	1	1	633.792	1266.58	1266.58	-1.85	-0.00117	HCD (High Energy Collision Dissociation)	28	MS2	26.1725	100	50.7632	16305	QEp24-4026_Fan_AK.raw	F3	16	1	28	21	0.172614	0.001667	0.01777	298632	51.17
TRUE	High	Mascot (A3)	Unambiguous	86	96	SAmPEGYVQER	M3(Oxidation)	3	1	0	1	1	428.195	1282.57	1282.57	-1.72	-0.00074	HCD (High Energy Collision Dissociation)	28	MS2	35.4676	100	21.5823	5363	QEp24-4026_Fan_AK.raw	F3	28	1	27	20	0.00908433	0.001667	0.01882	163509600	20.8
TRUE	High	Mascot (A3)	Unambiguous	86	96	SAmPEGYVQER	M3(Oxidation)	2	1	0	1	1	641.79	1282.57	1282.57	-0.33	-0.00021	HCD (High Energy Collision Dissociation)	28	MS2	39.0924	100	56.4311	17947	QEp24-4026_Fan_AK.raw	F3	15	1	28	21	0.244378	0.002351	0.02693	1.34563e+06	56.36
TRUE	High	Mascot (A3)	Unambiguous	86	96	SAmPEGYVQER	M3(Oxidation)	2	1	0	1	1	641.79	1282.57	1282.57	-0.05	-3e-05	HCD (High Energy Collision Dissociation)	28	MS2	6.11133	100	51.3083	16480	QEp24-4026_Fan_AK.raw	F3	16	1	28	21	0.173006	0.002351	0.02833	547883	51.07
TRUE	High	Mascot (A3)	Unambiguous	86	96	SAMPEGYVQER		2	0.7857	0	1	1	633.792	1266.58	1266.58	-0.59	-0.00037	HCD (High Energy Collision Dissociation)	28	MS2	19.4368	100	47.0163	15041	QEp24-4026_Fan_AK.raw	F3	14	1	28	21	0.245779	0.002351	0.02591
TRUE	High	Mascot (A3)	Unambiguous	86	96	SAMPEGYVQER		2	0.75	0	1	1	633.792	1266.58	1266.58	-0.88	-0.00056	HCD (High Energy Collision Dissociation)	28	MS2	12.8428	100	45.988	14688	QEp24-4026_Fan_AK.raw	F3	16	1	28	21	0.180944	0.002351	0.02241
TRUE	High	Mascot (A3)	Unambiguous	86	96	SAMPEGYVQER		2	0.75	0	1	1	633.792	1266.58	1266.58	-0.59	-0.00037	HCD (High Energy Collision Dissociation)	28	MS2	26.5626	100	48.3983	15498	QEp24-4026_Fan_AK.raw	F3	16	1	28	21	0.176013	0.002351	0.02214
TRUE	High	Mascot (A3)	Unambiguous	86	96	SAmPEGYVQER	M3(Oxidation)	2	1	0	1	1	641.79	1282.57	1282.57	-0.71	-0.00046	HCD (High Energy Collision Dissociation)	28	MS2	14.1311	100	52.333	16802	QEp24-4026_Fan_AK.raw	F3	25	1	28	21	0.0231711	0.002625	0.03311
TRUE	High	Mascot (A3)	Unambiguous	86	96	SAMPEGYVQER		2	0.9231	0	1	1	633.792	1266.58	1266.58	-1.07	-0.00068	HCD (High Energy Collision Dissociation)	28	MS2	68.1292	100	53.4967	17134	QEp24-4026_Fan_AK.raw	F3	13	1	28	21	0.345534	0.002625	0.03462
TRUE	High	Mascot (A3)	Unambiguous	86	96	SAMPEGYVQER		2	0.875	0	1	1	633.791	1266.58	1266.58	-2.33	-0.00147	HCD (High Energy Collision Dissociation)	28	MS2	73.2117	100	52.1336	16741	QEp24-4026_Fan_AK.raw	F3	16	1	27	20	0.156983	0.002625	0.03646	583921	51.66
TRUE	High	Mascot (A3)	Unambiguous	86	96	SAMPEGYVQER		2	0.9583	0	1	1	633.791	1266.58	1266.58	-2.42	-0.00153	HCD (High Energy Collision Dissociation)	28	MS2	27.764	100	52.8141	16941	QEp24-4026_Fan_AK.raw	F3	24	1	27	20	0.0209822	0.002625	0.03634	238536	52.98
TRUE	High	Mascot (A3)	Unambiguous	86	96	SAMPEGYVQER		2	0.7778	0	1	1	633.792	1266.58	1266.58	-0.98	-0.00062	HCD (High Energy Collision Dissociation)	28	MS2	5.98923	100	84.7976	24091	QEp24-4026_Fan_AK.raw	F3	18	1	28	21	0.0938737	0.002625	0.03902	10526987	84.2
TRUE	High	Mascot (A3)	Unambiguous	86	96	SAMPEGYVQER		2	0.8571	0	1	1	633.793	1266.58	1266.58	-0.21	-0.00013	HCD (High Energy Collision Dissociation)	28	MS2	24.557	100	42.8607	13590	QEp24-4026_Fan_AK.raw	F3	14	1	28	21	0.281542	0.002625	0.03139	1.04392e+06	42.27
TRUE	High	Mascot (A3)	Unambiguous	86	96	SAMPEGYVQER		2	0.8182	0	1	1	633.793	1266.58	1266.58	0.66	0.00042	HCD (High Energy Collision Dissociation)	28	MS2	20.3526	100	45.2944	14446	QEp24-4026_Fan_AK.raw	F3	11	1	28	21	0.474836	0.002625	0.03929
TRUE	High	Mascot (A3)	Unambiguous	86	96	SAmPEGYVQER	M3(Oxidation)	3	1	0	1	1	428.197	1282.58	1282.57	1.42	0.00061	HCD (High Energy Collision Dissociation)	28	MS2	28.0711	100	23.3285	6052	QEp24-4026_Fan_AK.raw	F3	15	1	28	21	0.254295	0.002625	0.03265	8.31625e+06	23.32
TRUE	High	Mascot (A3)	Unambiguous	86	96	SAmPEGYVQER	M3(Oxidation)	2	1	0	1	1	641.79	1282.57	1282.57	0.24	0.00015	HCD (High Energy Collision Dissociation)	28	MS2	12.633	100	51.991	16696	QEp24-4026_Fan_AK.raw	F3	18	1	28	21	0.117506	0.002625	0.03367
TRUE	High	Mascot (A3)	Unambiguous	86	96	SAMPEGYVQER		2	0.8333	0	1	1	633.791	1266.57	1266.58	-2.81	-0.00178	HCD (High Energy Collision Dissociation)	28	MS2	43.6884	100	52.4717	16840	QEp24-4026_Fan_AK.raw	F3	18	1	27	20	0.0835318	0.002947	0.04626
TRUE	High	Mascot (A3)	Unambiguous	86	96	SAmPEGYVQER	M3(Oxidation)	2	1	0	1	1	641.79	1282.57	1282.57	-0.24	-0.00015	HCD (High Energy Collision Dissociation)	28	MS2	20.8801	100	54.0533	17301	QEp24-4026_Fan_AK.raw	F3	24	1	28	21	0.0276097	0.002947	0.04564
TRUE	High	Mascot (A3)	Unambiguous	86	96	SAmPEGYVQER	M3(Oxidation)	2	1	0	1	1	641.79	1282.57	1282.57	-0.43	-0.00027	HCD (High Energy Collision Dissociation)	28	MS2	41.2032	100	56.0875	17855	QEp24-4026_Fan_AK.raw	F3	21	1	28	21	0.0672894	0.003268	0.05124	1.34563e+06	56.36
TRUE	High	Mascot (A3)	Unambiguous	86	96	SAmPEGYVQER	M3(Oxidation)	2	1	0	1	1	641.79	1282.57	1282.57	-0.62	-0.0004	HCD (High Energy Collision Dissociation)	28	MS2	62.1626	100	64.9229	19846	QEp24-4026_Fan_AK.raw	F3	1	1	28	21	6.62136	0.003268	0.05056	384885	64.71
TRUE	High	Mascot (A3)	Unambiguous	86	96	SAMPEGYVQER		2	0.7333	0	1	1	633.792	1266.58	1266.58	-1.94	-0.00123	HCD (High Energy Collision Dissociation)	28	MS2	41.4911	100	53.8345	17235	QEp24-4026_Fan_AK.raw	F3	15	1	28	21	0.223911	0.003268	0.05019	425280	54.13
TRUE	High	Mascot (A3)	Unambiguous	86	96	SAMPEGYVQER		2	1	0	1	1	633.793	1266.58	1266.58	-0.3	-0.00019	HCD (High Energy Collision Dissociation)	28	MS2	55.3084	100	55.1209	17601	QEp24-4026_Fan_AK.raw	F3	11	1	28	21	0.489265	0.003947	0.05605
TRUE	High	Mascot (A3)	Unambiguous	86	96	SAmPEGYVQER	M3(Oxidation)	2	1	0	1	1	641.79	1282.57	1282.57	-0.14	-9e-05	HCD (High Energy Collision Dissociation)	28	MS2	63.3257	100	62.6677	19380	QEp24-4026_Fan_AK.raw	F3	3	1	28	21	4.13106	0.003947	0.05634
TRUE	High	Mascot (A3)	Unambiguous	86	96	SAmPEGYVQER	M3(Oxidation)	2	1	0	1	1	641.79	1282.57	1282.57	0.14	9e-05	HCD (High Energy Collision Dissociation)	28	MS2	0	100	3.7985	690	QEp24-4026_Fan_AK.raw	F3	13	1	28	21	0.339673	0.004577	0.06548	794945	3.86
TRUE	High	Mascot (A3)	Unambiguous	86	96	SAMPEGYVQER		2	1	0	1	1	633.792	1266.58	1266.58	-1.07	-0.00068	HCD (High Energy Collision Dissociation)	28	MS2	30.7631	100	54.1763	17336	QEp24-4026_Fan_AK.raw	F3	15	1	28	21	0.237405	0.004577	0.06449	425280	54.13
TRUE	High	Mascot (A3)	Unambiguous	86	96	SAMPEGYVQER		2	0.8824	0	1	1	633.793	1266.58	1266.58	-0.01	-1e-05	HCD (High Energy Collision Dissociation)	28	MS2	0	100	85.1455	24185	QEp24-4026_Fan_AK.raw	F3	17	1	28	21	0.141431	0.005221	0.07259	2495582	85.08
TRUE	High	Mascot (A3)	Unambiguous	86	96	SAmPEGYVQER	M3(Oxidation)	2	1	0	1	1	641.789	1282.57	1282.57	-1.28	-0.00082	HCD (High Energy Collision Dissociation)	28	MS2	53.2572	100	57.5575	18241	QEp24-4026_Fan_AK.raw	F3	7	1	27	20	1.0146	0.005846	0.07773	542004	57.69
TRUE	High	Mascot (A3)	Unambiguous	86	96	SAmPEGYVQER	M3(Oxidation)	2	1	0	1	1	641.793	1282.58	1282.57	4.05	0.00259	HCD (High Energy Collision Dissociation)	28	MS2	0.239749	0.146	20.7309	5046	QEp24-4026_Fan_AK.raw	F3	34	1	29	22	0.00340005	0.005846	0.07731	13740914688	20.69
TRUE	High	Mascot (A3)	Unambiguous	86	96	SAmPEGYVQER	M3(Oxidation)	2	1	0	1	1	641.79	1282.57	1282.57	-0.81	-0.00052	HCD (High Energy Collision Dissociation)	28	MS2	0	100	86.6832	24596	QEp24-4026_Fan_AK.raw	F3	12	1	28	21	0.442534	0.009415	0.1039
TRUE	High	Mascot (A3)	Unambiguous	86	96	SAmPEGYVQER	M3(Oxidation)	2	1	0	1	1	641.79	1282.57	1282.57	-0.81	-0.00052	HCD (High Energy Collision Dissociation)	28	MS2	16.227	100	52.6716	16901	QEp24-4026_Fan_AK.raw	F3	12	1	28	21	0.512799	0.009415	0.1061
TRUE	High	Mascot (A3)	Unambiguous	86	96	SAMPEGYVQER		2	0.875	0	1	1	633.792	1266.58	1266.58	-1.46	-0.00092	HCD (High Energy Collision Dissociation)	28	MS2	34.7004	100	50.4152	16191	QEp24-4026_Fan_AK.raw	F3	16	1	28	21	0.172217	0.009748	0.108
TRUE	High	Mascot (A3)	Unambiguous	97	107	TISFKDDGTYK		3	1	0	1	1	425.547	1274.63	1274.63	0.39	0.00017	HCD (High Energy Collision Dissociation)	28	MS2	0.79032	5.484	27.7649	7806	QEp24-4026_Fan_AK.raw	F3	29	1	33	26	0.0268739	0.0004634	0.006724	301253248	27.73
TRUE	High	Mascot (A3)	Unambiguous	97	107	TISFKDDGTYK		3	1	0	1	1	425.547	1274.63	1274.63	0.6	0.00026	HCD (High Energy Collision Dissociation)	28	MS2	36.3924	100	26.0287	7112	QEp24-4026_Fan_AK.raw	F3	28	1	33	26	0.0366716	0.0004634	0.0005214	1.04145e+06	26.01
TRUE	High	Mascot (A3)	Unambiguous	97	107	TISFKDDGTYK		3	1	0	1	1	425.547	1274.63	1274.63	0.6	0.00026	HCD (High Energy Collision Dissociation)	28	MS2	19.4572	100	26.7194	7390	QEp24-4026_Fan_AK.raw	F3	30	1	33	26	0.0235142	0.0004634	0.0003028	6546541	26.71
TRUE	High	Mascot (A3)	Unambiguous	97	107	TISFKDDGTYK		2	1	0	1	1	637.817	1274.63	1274.63	0.83	0.00053	HCD (High Energy Collision Dissociation)	28	MS2	42.2143	100	35.2752	10770	QEp24-4026_Fan_AK.raw	F3	57	1	33	26	4.0863e-05	0.0004634	1.496e-05	22592054	35.93
TRUE	High	Mascot (A3)	Unambiguous	97	107	TISFKDDGTYK		2	1	0	1	1	637.817	1274.63	1274.63	0.93	0.00059	HCD (High Energy Collision Dissociation)	28	MS2	0	42.876	28.2203	7994	QEp24-4026_Fan_AK.raw	F3	55	1	33	26	6.40221e-05	0.0004634	0.0002743	923384704	27.59
TRUE	High	Mascot (A3)	Unambiguous	97	107	TISFKDDGTYK		2	1	0	1	1	637.818	1274.63	1274.63	1.79	0.00114	HCD (High Energy Collision Dissociation)	28	MS2	72.8131	100	34.9294	10633	QEp24-4026_Fan_AK.raw	F3	54	1	34	27	0.00010974	0.0004634	8.711e-05	22592054	35.93
TRUE	High	Mascot (A3)	Unambiguous	97	107	TISFKDDGTYK		2	1	0	1	1	637.819	1274.63	1274.63	2.75	0.00175	HCD (High Energy Collision Dissociation)	28	MS2	15.113	100	30.7461	8999	QEp24-4026_Fan_AK.raw	F3	39	1	34	27	0.00318237	0.0004634	0.006294	3.39515e+06	30.72
TRUE	High	Mascot (A3)	Unambiguous	97	107	TISFKDDGTYK		2	1	0	1	1	637.817	1274.63	1274.63	0.35	0.00022	HCD (High Energy Collision Dissociation)	28	MS2	54.512	100	35.6303	10913	QEp24-4026_Fan_AK.raw	F3	55	1	33	26	6.68852e-05	0.0004634	0.0005195	22592054	35.93
TRUE	High	Mascot (A3)	Unambiguous	97	107	TISFKDDGTYK		3	1	0	1	1	425.547	1274.63	1274.63	0.32	0.00013	HCD (High Energy Collision Dissociation)	28	MS2	63.5299	100	35.7104	10946	QEp24-4026_Fan_AK.raw	F3	14	1	33	26	0.929673	0.0004634	0.0006153	15143431	35.99
TRUE	High	Mascot (A3)	Unambiguous	97	107	TISFKDDGTYK		3	1	0	1	1	425.547	1274.63	1274.63	0.32	0.00013	HCD (High Energy Collision Dissociation)	28	MS2	67.7469	100	35.3342	10793	QEp24-4026_Fan_AK.raw	F3	15	1	33	26	0.703607	0.0004634	0.002364	15143431	35.99
TRUE	High	Mascot (A3)	Unambiguous	97	107	TISFKDDGTYK		2	1	0	1	1	637.817	1274.63	1274.63	0.26	0.00016	HCD (High Energy Collision Dissociation)	28	MS2	0	100	30.4017	8859	QEp24-4026_Fan_AK.raw	F3	38	1	33	26	0.00351019	0.0004634	0.0007827	3.39515e+06	30.72
TRUE	High	Mascot (A3)	Unambiguous	97	107	TISFKDDGTYK		2	1	0	1	1	637.815	1274.62	1274.63	-3.48	-0.00222	HCD (High Energy Collision Dissociation)	28	MS2	24.38	100	84.5896	24034	QEp24-4026_Fan_AK.raw	F3	49	1	33	26	0.00027236	0.0004634	0.000258	5.04967e+06	84.7
TRUE	High	Mascot (A3)	Unambiguous	97	107	TISFKDDGTYK		2	1	0	1	1	637.816	1274.62	1274.63	-1.56	-0.001	HCD (High Energy Collision Dissociation)	28	MS2	0	7.078	27.5183	7706	QEp24-4026_Fan_AK.raw	F3	56	1	33	26	5.67062e-05	0.0004634	0.0009315	923384704	27.59
TRUE	High	Mascot (A3)	Unambiguous	97	107	TISFKDDGTYK		3	1	0	1	1	425.546	1274.62	1274.63	-1.55	-0.00066	HCD (High Energy Collision Dissociation)	28	MS2	4.82293	20.842	28.106	7948	QEp24-4026_Fan_AK.raw	F3	39	1	33	26	0.0028355	0.0004634	0.0002643	301253248	27.73
TRUE	High	Mascot (A3)	Unambiguous	97	107	TISFKDDGTYK		2	1	0	1	1	637.816	1274.62	1274.63	-1.37	-0.00087	HCD (High Energy Collision Dissociation)	28	MS2	6.48449	100	28.9113	8265	QEp24-4026_Fan_AK.raw	F3	55	1	33	26	6.2608e-05	0.0004634	0.0001381	923384704	27.59
TRUE	High	Mascot (A3)	Unambiguous	97	107	TISFKDDGTYK		2	1	0	1	1	637.817	1274.63	1274.63	0.16	0.0001	HCD (High Energy Collision Dissociation)	28	MS2	2.54165	100	28.5656	8124	QEp24-4026_Fan_AK.raw	F3	55	1	33	26	6.28536e-05	0.0004634	0.006961	923384704	27.59
TRUE	High	Mascot (A3)	Unambiguous	97	107	TISFKDDGTYK		2	1	0	1	1	637.817	1274.63	1274.63	0.16	0.0001	HCD (High Energy Collision Dissociation)	28	MS2	0	100	26.8075	7425	QEp24-4026_Fan_AK.raw	F3	56	1	33	26	5.67976e-05	0.0004634	3.388e-06	225209808	27.03
TRUE	High	Mascot (A3)	Unambiguous	97	107	TISFKDDGTYK		3	1	0	1	1	425.547	1274.63	1274.63	-0.11	-5e-05	HCD (High Energy Collision Dissociation)	28	MS2	57.7479	100	85.2357	24211	QEp24-4026_Fan_AK.raw	F3	22	1	33	26	0.125409	0.0004634	9.23e-05	11456413	84.74
TRUE	High	Mascot (A3)	Unambiguous	97	107	TISFKDDGTYK		3	1	0	1	1	425.547	1274.63	1274.63	-0.33	-0.00014	HCD (High Energy Collision Dissociation)	28	MS2	0	9.77	27.4143	7662	QEp24-4026_Fan_AK.raw	F3	55	1	33	26	7.75051e-05	0.0004634	3.568e-05	269106080	27.58
TRUE	High	Mascot (A3)	Unambiguous	97	107	TISFKDDGTYK		2	1	0	1	1	637.817	1274.63	1274.63	-0.41	-0.00026	HCD (High Energy Collision Dissociation)	28	MS2	11.2128	100	29.6122	8550	QEp24-4026_Fan_AK.raw	F3	50	1	33	26	0.000249649	0.0004634	0.001038	8012143	29.82
TRUE	High	Mascot (A3)	Unambiguous	97	107	TISFKDDGTYK		2	1	0	1	1	637.816	1274.63	1274.63	-0.51	-0.00033	HCD (High Energy Collision Dissociation)	28	MS2	0.204334	10.804	27.8745	7852	QEp24-4026_Fan_AK.raw	F3	56	1	33	26	6.15645e-05	0.0004634	0.003419	923384704	27.59
TRUE	High	Mascot (A3)	Unambiguous	97	107	TISFKDDGTYK		3	1	0	1	1	425.547	1274.63	1274.63	-0.69	-0.00029	HCD (High Energy Collision Dissociation)	28	MS2	0	7.558	27.0734	7538	QEp24-4026_Fan_AK.raw	F3	41	1	33	26	0.00194703	0.0004634	6.853e-05	144170912	27.03
TRUE	High	Mascot (A3)	Unambiguous	97	107	TISFKDDGTYK		2	1	0	1	1	637.816	1274.63	1274.63	-0.8	-0.00051	HCD (High Energy Collision Dissociation)	28	MS2	17.0084	100	84.932	24127	QEp24-4026_Fan_AK.raw	F3	61	1	33	26	1.95152e-05	0.0004634	0.0003895	5.04967e+06	84.7
TRUE	High	Mascot (A3)	Unambiguous	97	107	TISFKDDGTYK		3	1	0	1	1	425.547	1274.63	1274.63	-0.83	-0.00035	HCD (High Energy Collision Dissociation)	28	MS2	3.18313	100	28.4559	8080	QEp24-4026_Fan_AK.raw	F3	39	1	33	26	0.00307875	0.0004634	0.0001198	31414288	28.49
TRUE	High	Mascot (A3)	Unambiguous	97	107	TISFKDDGTYK		2	1	0	1	1	637.816	1274.63	1274.63	-0.99	-0.00063	HCD (High Energy Collision Dissociation)	28	MS2	0	100	26.1085	7145	QEp24-4026_Fan_AK.raw	F3	44	1	33	26	0.00097611	0.0004634	0.0003515	4.12475e+06	26.16
TRUE	High	Mascot (A3)	Unambiguous	97	107	TISFKDDGTYK		2	1	0	1	1	637.816	1274.62	1274.63	-1.08	-0.00069	HCD (High Energy Collision Dissociation)	28	MS2	0	22.383	27.1528	7566	QEp24-4026_Fan_AK.raw	F3	55	1	33	26	7.30296e-05	0.0004634	7.641e-05	225209808	27.03
TRUE	High	Mascot (A3)	Unambiguous	97	107	TISFKDDGTYK		2	1	0	1	1	637.816	1274.62	1274.63	-1.08	-0.00069	HCD (High Energy Collision Dissociation)	28	MS2	9.80147	100	29.266	8408	QEp24-4026_Fan_AK.raw	F3	54	1	33	26	0.000107522	0.0004634	0.006216	923384704	27.59
TRUE	High	Mascot (A3)	Unambiguous	97	107	TISFKDDGTYK		2	1	0	1	1	637.816	1274.62	1274.63	-1.08	-0.00069	HCD (High Energy Collision Dissociation)	28	MS2	49.8315	100	34.9511	10642	QEp24-4026_Fan_AK.raw	F3	32	1	33	26	0.0165386	0.0004634	0.0004943	22592054	35.93
TRUE	High	Mascot (A3)	Unambiguous	97	107	TISFKDDGTYK		2	1	0	1	1	637.816	1274.63	1274.63	-0.8	-0.00051	HCD (High Energy Collision Dissociation)	28	MS2	4.96499	100	26.451	7283	QEp24-4026_Fan_AK.raw	F3	62	1	33	26	1.53241e-05	0.0004634	0.001869	225209808	27.03
TRUE	High	Mascot (A3)	Unambiguous	97	107	TISFKDDGTYK		2	1	0	1	1	637.816	1274.62	1274.63	-1.76	-0.00112	HCD (High Energy Collision Dissociation)	28	MS2	8.71297	100	29.9664	8689	QEp24-4026_Fan_AK.raw	F3	48	1	33	26	0.000313784	0.0004634	0.0001681	8012143	29.82
TRUE	High	Mascot (A3)	Unambiguous	97	107	TISFKDDGTYK		3	1	0	1	1	425.547	1274.63	1274.63	-0.62	-0.00026	HCD (High Energy Collision Dissociation)	28	MS2	81.0654	100	26.3758	7255	QEp24-4026_Fan_AK.raw	F3	10	1	33	26	2.27706	0.002351	0.02423	6546541	26.71
TRUE	High	Mascot (A3)	Unambiguous	102	107	DDGTYK		2	0.8	0	1	1	349.653	698.299	698.299	0.29	0.0001	HCD (High Energy Collision Dissociation)	28	MS2	24.2811	100	14.952	2936	QEp24-4026_Fan_AK.raw	F3	30	1	20	13	0.000981748	0.0008957	0.01065	27861418	14.71
TRUE	High	Mascot (A3)	Unambiguous	102	107	DDGTYK		2	0.8108	0	1	1	349.653	698.299	698.299	-0.15	-5e-05	HCD (High Energy Collision Dissociation)	28	MS2	2.72835	100	14.2151	2619	QEp24-4026_Fan_AK.raw	F3	37	1	20	13	0.000196336	0.001667	0.01621	13040488	14.29
TRUE	High	Mascot (A3)	Unambiguous	102	107	DDGTYK		2	0.8485	0	1	1	349.653	698.299	698.299	-0.23	-8e-05	HCD (High Energy Collision Dissociation)	28	MS2	0.703546	100	14.5977	2784	QEp24-4026_Fan_AK.raw	F3	33	1	20	13	0.000477529	0.007453	0.09437	27861418	14.71
TRUE	High	Mascot (A3)	Unambiguous	108	122	AEVKFEGDTLVNR		2	1	0	1	1	739.386	1477.76	1477.76	0.03	2e-05	HCD (High Energy Collision Dissociation)	28	MS2	0	100	30.5194	8906	QEp24-4026_Fan_AK.raw	F3	23	1	34	27	0.129468	0.0004634	0.006978	7.59723e+06	30.77
TRUE	High	Mascot (A3)	Unambiguous	108	122	AEVKFEGDTLVNR		2	1	0	1	1	739.386	1477.76	1477.76	0.28	0.0002	HCD (High Energy Collision Dissociation)	28	MS2	0.836646	100	33.0863	9919	QEp24-4026_Fan_AK.raw	F3	77	1	33	26	5.31873e-07	0.0004634	1.165e-05	317818976	33.52
TRUE	High	Mascot (A3)	Unambiguous	108	122	AEVKFEGDTLVNR		2	1	0	1	1	739.386	1477.77	1477.76	0.36	0.00026	HCD (High Energy Collision Dissociation)	28	MS2	0.525424	100	34.4565	10448	QEp24-4026_Fan_AK.raw	F3	74	1	34	27	9.70245e-07	0.0004634	1.564e-07	317818976	33.52
TRUE	High	Mascot (A3)	Unambiguous	108	122	AEVKFEGDTLVNR		2	1	0	1	1	739.386	1477.77	1477.76	0.36	0.00026	HCD (High Energy Collision Dissociation)	28	MS2	0	36.358	33.4285	10051	QEp24-4026_Fan_AK.raw	F3	77	1	34	27	5.75283e-07	0.0004634	2.318e-05	317818976	33.52
TRUE	High	Mascot (A3)	Unambiguous	108	122	AEVKFEGDTLVNR		2	1	0	1	1	739.386	1477.77	1477.76	0.44	0.00033	HCD (High Energy Collision Dissociation)	28	MS2	0	100	30.8703	9049	QEp24-4026_Fan_AK.raw	F3	53	1	34	27	0.000135482	0.0004634	3.274e-05	7.59723e+06	30.77
TRUE	High	Mascot (A3)	Unambiguous	108	122	AEVKFEGDTLVNR		2	1	0	1	1	739.386	1477.77	1477.76	0.44	0.00033	HCD (High Energy Collision Dissociation)	28	MS2	0	100	35.1463	10719	QEp24-4026_Fan_AK.raw	F3	82	1	34	27	1.65913e-07	0.0004634	5.072e-08	317818976	33.52
TRUE	High	Mascot (A3)	Unambiguous	108	122	AEVKFEGDTLVNR		2	1	0	1	1	739.386	1477.77	1477.76	0.44	0.00033	HCD (High Energy Collision Dissociation)	28	MS2	0	61.551	34.108	10315	QEp24-4026_Fan_AK.raw	F3	78	1	34	27	4.58017e-07	0.0004634	1.309e-05	317818976	33.52
TRUE	High	Mascot (A3)	Unambiguous	108	122	AEVKFEGDTLVNR		2	1	0	1	1	739.386	1477.77	1477.76	0.44	0.00033	HCD (High Energy Collision Dissociation)	28	MS2	0	38.953	33.7652	10180	QEp24-4026_Fan_AK.raw	F3	80	1	34	27	2.96402e-07	0.0004634	1.608e-05	317818976	33.52
TRUE	High	Mascot (A3)	Unambiguous	108	122	AEVKFEGDTLVNR		2	1	0	1	1	739.387	1477.77	1477.76	0.94	0.00069	HCD (High Energy Collision Dissociation)	28	MS2	0	100	34.7966	10581	QEp24-4026_Fan_AK.raw	F3	85	1	34	27	7.77692e-08	0.0004634	7.905e-06	317818976	33.52
TRUE	High	Mascot (A3)	Unambiguous	108	122	AEVKFEGDTLVNR		2	0.875	0	1	1	739.387	1477.77	1477.76	1.1	0.00081	HCD (High Energy Collision Dissociation)	28	MS2	0	100	36.5426	11278	QEp24-4026_Fan_AK.raw	F3	24	1	34	27	0.103946	0.0004634	0.009425	4.15303e+06	36.72
TRUE	High	Mascot (A3)	Unambiguous	108	122	AEVKFEGDTLVNR		2	0.9231	0	1	1	739.387	1477.77	1477.76	1.35	0.001	HCD (High Energy Collision Dissociation)	28	MS2	19.6983	100	36.8889	11415	QEp24-4026_Fan_AK.raw	F3	26	1	34	27	0.0683609	0.0004634	0.008179	4.15303e+06	36.72
TRUE	High	Mascot (A3)	Unambiguous	108	122	AEVKFEGDTLVNR		3	1	0	1	1	493.259	1477.76	1477.76	-2.34	-0.00115	HCD (High Energy Collision Dissociation)	28	MS2	25.4261	100	84.5468	24021	QEp24-4026_Fan_AK.raw	F3	45	1	34	27	0.00106591	0.0004634	0.0002457	5720123	84.63
TRUE	High	Mascot (A3)	Unambiguous	108	122	AEVKFEGDTLVNR		3	0.6154	0	1	1	493.258	1477.76	1477.76	-3.45	-0.0017	HCD (High Energy Collision Dissociation)	28	MS2	53.0944	25.541	34.6182	10512	QEp24-4026_Fan_AK.raw	F3	13	1	34	27	1.62939	0.0004634	0.0002895	574166208	33.51
TRUE	High	Mascot (A3)	Unambiguous	108	122	AEVKFEGDTLVNR		3	0.6875	0	1	1	493.258	1477.76	1477.76	-3.95	-0.00194	HCD (High Energy Collision Dissociation)	28	MS2	43.8737	16.456	34.2639	10373	QEp24-4026_Fan_AK.raw	F3	16	1	34	27	0.671467	0.0004634	0.002368	574166208	33.51
TRUE	High	Mascot (A3)	Unambiguous	108	122	AEVKFEGDTLVNR		3	0.8276	0	1	1	493.257	1477.76	1477.76	-5.12	-0.00252	HCD (High Energy Collision Dissociation)	28	MS2	37.1561	12.583	33.9046	10234	QEp24-4026_Fan_AK.raw	F3	29	1	34	27	0.0315279	0.0004634	0.00211	574166208	33.51
TRUE	High	Mascot (A3)	Unambiguous	108	122	AEVKFEGDTLVNR		3	0.4444	0	1	1	493.256	1477.75	1477.76	-7.54	-0.00371	HCD (High Energy Collision Dissociation)	28	MS2	56.0882	9.359	33.202	9966	QEp24-4026_Fan_AK.raw	F3	9	1	34	27	3.55641	0.0008957	0.01126	574166208	33.51
TRUE	High	Mascot (A3)	Unambiguous	108	122	AEVKFEGDTLVNR		2	0.95	0	1	1	739.386	1477.77	1477.76	0.44	0.00033	HCD (High Energy Collision Dissociation)	28	MS2	15.4908	100	38.2645	11939	QEp24-4026_Fan_AK.raw	F3	20	1	34	27	0.29777	0.0008957	0.0108	1.65178e+06	37.63
TRUE	High	Mascot (A3)	Unambiguous	108	122	AEVKFEGDTLVNR		2	1	0	1	1	739.385	1477.76	1477.76	-1.46	-0.00108	HCD (High Energy Collision Dissociation)	28	MS2	3.99161	100	84.8168	24097	QEp24-4026_Fan_AK.raw	F3	26	1	34	27	0.0660826	0.001667	0.01595	2.8441e+06	84.6
TRUE	High	Mascot (A3)	Unambiguous	108	122	AEVKFEGDTLVNR		2	1	0	1	1	739.385	1477.76	1477.76	-0.63	-0.00047	HCD (High Energy Collision Dissociation)	28	MS2	0	100	37.2356	11545	QEp24-4026_Fan_AK.raw	F3	23	1	34	27	0.134397	0.001667	0.01775	1.65178e+06	37.63
TRUE	High	Mascot (A3)	Unambiguous	108	122	AEVKFEGDTLVNR		3	1	0	1	1	493.257	1477.76	1477.76	-5.19	-0.00255	HCD (High Energy Collision Dissociation)	28	MS2	37.2437	8.386	33.5511	10101	QEp24-4026_Fan_AK.raw	F3	20	1	34	27	0.262238	0.001667	0.01829	574166208	33.51
TRUE	High	Mascot (A3)	Unambiguous	108	122	AEVKFEGDTLVNR		2	0.9091	0	1	1	739.387	1477.77	1477.76	1.68	0.00124	HCD (High Energy Collision Dissociation)	28	MS2	0	100	38.6152	12073	QEp24-4026_Fan_AK.raw	F3	22	1	34	27	0.176389	0.002625	0.0327
TRUE	High	Mascot (A3)	Unambiguous	108	122	AEVKFEGDTLVNR		2	0.9231	0	1	1	739.387	1477.77	1477.76	1.1	0.00081	HCD (High Energy Collision Dissociation)	28	MS2	0	100	38.9589	12200	QEp24-4026_Fan_AK.raw	F3	13	1	34	27	1.19071	0.002947	0.04354
TRUE	High	Mascot (A3)	Unambiguous	108	122	AEVKFEGDTLVNR		2	1	0	1	1	739.386	1477.77	1477.76	0.52	0.00039	HCD (High Energy Collision Dissociation)	28	MS2	40.3545	100	37.9119	11802	QEp24-4026_Fan_AK.raw	F3	9	1	34	27	3.22624	0.006507	0.08421	1.65178e+06	37.63
TRUE	High	Mascot (A3)	Unambiguous	114	122	FEGDTLVNR		2	1	0	1	1	525.765	1050.52	1050.52	0.43	0.00022	HCD (High Energy Collision Dissociation)	28	MS2	6.43303	100	41.4406	13093	QEp24-4026_Fan_AK.raw	F3	65	1	33	26	6.64167e-06	0.0004634	9.629e-05	9883101	40.89
TRUE	High	Mascot (A3)	Unambiguous	114	122	FEGDTLVNR		2	1	0	1	1	525.765	1050.52	1050.52	0.54	0.00029	HCD (High Energy Collision Dissociation)	28	MS2	47.3826	100	78.0098	22572	QEp24-4026_Fan_AK.raw	F3	64	1	33	26	8.00346e-06	0.0004634	0.00106	95479576	76.89
TRUE	High	Mascot (A3)	Unambiguous	114	122	FEGDTLVNR		2	1	0	1	1	525.765	1050.52	1050.52	0.66	0.00035	HCD (High Energy Collision Dissociation)	28	MS2	8.85752	100	43.1644	13695	QEp24-4026_Fan_AK.raw	F3	65	1	33	26	6.65553e-06	0.0004634	0.000557	2.40088e+06	43.46
TRUE	High	Mascot (A3)	Unambiguous	114	122	FEGDTLVNR		2	1	0	1	1	525.765	1050.52	1050.52	0.66	0.00035	HCD (High Energy Collision Dissociation)	28	MS2	44.2923	100	57.2195	18156	QEp24-4026_Fan_AK.raw	F3	46	1	33	26	0.000581009	0.0004634	0.0001079	6804139	57.25
TRUE	High	Mascot (A3)	Unambiguous	114	122	FEGDTLVNR		2	1	0	1	1	525.765	1050.52	1050.52	0.66	0.00035	HCD (High Energy Collision Dissociation)	28	MS2	20.8379	100	44.8945	14308	QEp24-4026_Fan_AK.raw	F3	62	1	33	26	1.51071e-05	0.0004634	0.0004066
TRUE	High	Mascot (A3)	Unambiguous	114	122	FEGDTLVNR		2	1	0	1	1	525.765	1050.52	1050.52	0.66	0.00035	HCD (High Energy Collision Dissociation)	28	MS2	20.8481	100	51.7732	16631	QEp24-4026_Fan_AK.raw	F3	53	1	33	26	0.000126236	0.0004634	0.000677	7355857	51.8
TRUE	High	Mascot (A3)	Unambiguous	114	122	FEGDTLVNR		2	1	0	1	1	525.765	1050.52	1050.52	0.66	0.00035	HCD (High Energy Collision Dissociation)	28	MS2	12.9831	100	44.5433	14186	QEp24-4026_Fan_AK.raw	F3	65	1	33	26	6.71711e-06	0.0004634	8.461e-05	1744705	44.24
TRUE	High	Mascot (A3)	Unambiguous	114	122	FEGDTLVNR		2	1	0	1	1	525.765	1050.52	1050.52	0.66	0.00035	HCD (High Energy Collision Dissociation)	28	MS2	65.1897	100	78.6934	22749	QEp24-4026_Fan_AK.raw	F3	49	1	33	26	0.000315633	0.0004634	3.332e-05	1.32787e+06	78.74
TRUE	High	Mascot (A3)	Unambiguous	114	122	FEGDTLVNR		2	1	0	1	1	525.765	1050.52	1050.52	0.78	0.00041	HCD (High Energy Collision Dissociation)	28	MS2	17.3349	100	48.3374	15477	QEp24-4026_Fan_AK.raw	F3	65	1	34	27	8.05633e-06	0.0004634	3.926e-05	2.18545e+06	47.78
TRUE	High	Mascot (A3)	Unambiguous	114	122	FEGDTLVNR		2	1	0	1	1	525.765	1050.52	1050.52	0.78	0.00041	HCD (High Energy Collision Dissociation)	28	MS2	11.2521	100	43.8538	13939	QEp24-4026_Fan_AK.raw	F3	65	1	34	27	8.0749e-06	0.0004634	0.0001863	1.19055e+06	43.77
TRUE	High	Mascot (A3)	Unambiguous	114	122	FEGDTLVNR		2	1	0	1	1	525.765	1050.52	1050.52	0.89	0.00047	HCD (High Energy Collision Dissociation)	28	MS2	0.113431	1.087	28.006	7905	QEp24-4026_Fan_AK.raw	F3	65	1	34	27	7.80077e-06	0.0004634	0.000879	77069754368	27.19
TRUE	High	Mascot (A3)	Unambiguous	114	122	FEGDTLVNR		2	0.9683	0	1	1	525.765	1050.52	1050.52	0.89	0.00047	HCD (High Energy Collision Dissociation)	28	MS2	33.846	100	53.8117	17227	QEp24-4026_Fan_AK.raw	F3	63	1	34	27	1.35562e-05	0.0004634	0.0004122	3.12457e+06	53.83
TRUE	High	Mascot (A3)	Unambiguous	114	122	FEGDTLVNR		2	1	0	1	1	525.765	1050.52	1050.52	0.54	0.00029	HCD (High Energy Collision Dissociation)	28	MS2	54.1428	82.31	74.4336	21702	QEp24-4026_Fan_AK.raw	F3	65	1	33	26	7.00289e-06	0.0004634	0.000874	56596316	75.08
TRUE	High	Mascot (A3)	Unambiguous	114	122	FEGDTLVNR		2	1	0	1	1	525.765	1050.52	1050.52	1.01	0.00053	HCD (High Energy Collision Dissociation)	28	MS2	27.0644	100	48.6919	15597	QEp24-4026_Fan_AK.raw	F3	59	1	34	27	3.12707e-05	0.0004634	5.544e-05	1.51939e+06	48.8
TRUE	High	Mascot (A3)	Unambiguous	114	122	FEGDTLVNR		2	1	0	1	1	525.765	1050.52	1050.52	1.01	0.00053	HCD (High Energy Collision Dissociation)	28	MS2	29.6167	100	49.7232	15952	QEp24-4026_Fan_AK.raw	F3	59	1	34	27	3.42876e-05	0.0004634	0.0007584	3.65427e+06	49.74
TRUE	High	Mascot (A3)	Unambiguous	114	122	FEGDTLVNR		2	1	0	1	1	525.765	1050.52	1050.52	1.36	0.00071	HCD (High Energy Collision Dissociation)	28	MS2	50.5534	100	57.5646	18243	QEp24-4026_Fan_AK.raw	F3	56	1	34	27	6.93645e-05	0.0004634	0.0006316	2.93244e+06	57.46
TRUE	High	Mascot (A3)	Unambiguous	114	122	FEGDTLVNR		2	1	0	1	1	525.765	1050.52	1050.52	1.36	0.00071	HCD (High Energy Collision Dissociation)	28	MS2	1.22626	3.391	28.3474	8037	QEp24-4026_Fan_AK.raw	F3	65	1	34	27	8.63252e-06	0.0004634	0.0002417	77069754368	27.19
TRUE	High	Mascot (A3)	Unambiguous	114	122	FEGDTLVNR		2	1	0	1	1	525.765	1050.52	1050.52	1.94	0.00102	HCD (High Energy Collision Dissociation)	28	MS2	0.146036	0.063	27.3257	7627	QEp24-4026_Fan_AK.raw	F3	65	1	34	27	7.5129e-06	0.0004634	0.001086	77069754368	27.19
TRUE	High	Mascot (A3)	Unambiguous	114	122	FEGDTLVNR		2	1	0	1	1	525.765	1050.52	1050.52	2.17	0.00114	HCD (High Energy Collision Dissociation)	28	MS2	0.12311	0.069	26.9887	7501	QEp24-4026_Fan_AK.raw	F3	65	1	34	27	7.97641e-06	0.0004634	0.0005505	77069754368	27.19
TRUE	High	Mascot (A3)	Unambiguous	114	122	FEGDTLVNR		2	1	0	1	1	525.766	1050.53	1050.52	3.45	0.00181	HCD (High Energy Collision Dissociation)	28	MS2	0.124862	0.146	27.6654	7764	QEp24-4026_Fan_AK.raw	F3	68	1	33	26	3.00352e-06	0.0004634	0.0001628	77069754368	27.19
TRUE	High	Mascot (A3)	Unambiguous	114	122	FEGDTLVnR	N8(Deamidated)	2	1	0	1	1	526.254	1051.5	1051.51	-3.64	-0.00192	HCD (High Energy Collision Dissociation)	28	MS2	37.2766	100	26.5634	7328	QEp24-4026_Fan_AK.raw	F3	53	1	30	23	5.41926e-05	0.0004634	0.0007785
TRUE	High	Mascot (A3)	Unambiguous	114	122	FEGDTLVnR	N8(Deamidated)	2	1	0	1	1	526.258	1051.51	1051.51	2.63	0.00138	HCD (High Energy Collision Dissociation)	28	MS2	17.2099	1.483	28.6897	8173	QEp24-4026_Fan_AK.raw	F3	57	1	30	23	2.11555e-05	0.0004634	0.00023	1247580416	28.68
TRUE	High	Mascot (A3)	Unambiguous	114	122	FEGDTLVNR		2	1	0	1	1	525.765	1050.52	1050.52	1.01	0.00053	HCD (High Energy Collision Dissociation)	28	MS2	64.955	100	78.3481	22664	QEp24-4026_Fan_AK.raw	F3	46	1	34	27	0.000657866	0.0004634	0.0001068	95479576	76.89
TRUE	High	Mascot (A3)	Unambiguous	114	122	FEGDTLVNR		2	1	0	1	1	525.765	1050.52	1050.52	0.54	0.00029	HCD (High Energy Collision Dissociation)	28	MS2	22.1216	26.585	31.4588	9284	QEp24-4026_Fan_AK.raw	F3	51	1	33	26	0.000190229	0.0004634	0.0008291	212100576	30.68
TRUE	High	Mascot (A3)	Unambiguous	114	122	FEGDTLVNR		2	1	0	1	1	525.765	1050.52	1050.52	0.54	0.00029	HCD (High Energy Collision Dissociation)	28	MS2	26.5135	100	52.4507	16835	QEp24-4026_Fan_AK.raw	F3	47	1	33	26	0.000402974	0.0004634	0.0001075	3865767	52.31
TRUE	High	Mascot (A3)	Unambiguous	114	122	FEGDTLVNR		2	1	0	1	1	525.765	1050.52	1050.52	0.31	0.00016	HCD (High Energy Collision Dissociation)	28	MS2	24.2585	100	50.0631	16070	QEp24-4026_Fan_AK.raw	F3	47	1	33	26	0.000455279	0.0004634	0.0008986	3.65427e+06	49.74
TRUE	High	Mascot (A3)	Unambiguous	114	122	FEGDTLVNR		2	1	0	1	1	525.765	1050.52	1050.52	0.31	0.00016	HCD (High Energy Collision Dissociation)	28	MS2	57.0919	100	60.4636	18914	QEp24-4026_Fan_AK.raw	F3	65	1	33	26	7.93008e-06	0.0004634	1.985e-05
TRUE	High	Mascot (A3)	Unambiguous	114	122	FEGDTLVNR		2	1	0	1	1	525.765	1050.52	1050.52	0.31	0.00016	HCD (High Energy Collision Dissociation)	28	MS2	5.75059	31.773	31.7978	9420	QEp24-4026_Fan_AK.raw	F3	65	1	33	26	6.55055e-06	0.0004634	7.739e-05	40889496	31.78
TRUE	High	Mascot (A3)	Unambiguous	114	122	FEGDTLVNR		2	1	0	1	1	525.765	1050.52	1050.52	0.31	0.00016	HCD (High Energy Collision Dissociation)	28	MS2	21.4386	100	50.4086	16188	QEp24-4026_Fan_AK.raw	F3	57	1	33	26	4.47999e-05	0.0004634	3.478e-05	3949492	50.84
TRUE	High	Mascot (A3)	Unambiguous	114	122	FEGDTLVNR		2	1	0	1	1	525.765	1050.52	1050.52	0.31	0.00016	HCD (High Energy Collision Dissociation)	28	MS2	0.83926	81.867	39.0351	12229	QEp24-4026_Fan_AK.raw	F3	65	1	33	26	6.93869e-06	0.0004634	0.0008138	4.05081e+06	38.97
TRUE	High	Mascot (A3)	Unambiguous	114	122	FEGDTLVNR		2	1	0	1	1	525.765	1050.52	1050.52	0.31	0.00016	HCD (High Energy Collision Dissociation)	28	MS2	2.90483	84.117	39.3778	12355	QEp24-4026_Fan_AK.raw	F3	65	1	33	26	7.01904e-06	0.0004634	5.081e-05	3198504	39.41
TRUE	High	Mascot (A3)	Unambiguous	114	122	FEGDTLVNR		2	1	0	1	1	525.765	1050.52	1050.52	0.31	0.00016	HCD (High Energy Collision Dissociation)	28	MS2	1.08227	91.586	39.7244	12481	QEp24-4026_Fan_AK.raw	F3	66	1	33	26	5.86513e-06	0.0004634	9.594e-05	2.64455e+06	39.68
TRUE	High	Mascot (A3)	Unambiguous	114	122	FEGDTLVNR		2	1	0	1	1	525.765	1050.52	1050.52	0.31	0.00016	HCD (High Energy Collision Dissociation)	28	MS2	4.49234	61.539	35.2295	10751	QEp24-4026_Fan_AK.raw	F3	65	1	33	26	6.64167e-06	0.0004634	1.39e-05	15849927	35.42
TRUE	High	Mascot (A3)	Unambiguous	114	122	FEGDTLVNR		2	1	0	1	1	525.765	1050.52	1050.52	0.31	0.00016	HCD (High Energy Collision Dissociation)	28	MS2	5.25675	100	43.5069	13816	QEp24-4026_Fan_AK.raw	F3	65	1	33	26	6.61116e-06	0.0004634	1.469e-05	2.40088e+06	43.46
TRUE	High	Mascot (A3)	Unambiguous	114	122	FEGDTLVNR		2	1	0	1	1	525.765	1050.52	1050.52	0.31	0.00016	HCD (High Energy Collision Dissociation)	28	MS2	0.600508	59.221	37.3026	11572	QEp24-4026_Fan_AK.raw	F3	68	1	33	26	3.59151e-06	0.0004634	0.0001019	7683551	37.28
TRUE	High	Mascot (A3)	Unambiguous	114	122	FEGDTLVNR		2	1	0	1	1	525.765	1050.52	1050.52	0.31	0.00016	HCD (High Energy Collision Dissociation)	28	MS2	14.0897	100	44.1948	14063	QEp24-4026_Fan_AK.raw	F3	65	1	33	26	6.97072e-06	0.0004634	3.981e-05	1744705	44.24
TRUE	High	Mascot (A3)	Unambiguous	114	122	FEGDTLVNR		2	1	0	1	1	525.765	1050.52	1050.52	0.31	0.00016	HCD (High Energy Collision Dissociation)	28	MS2	21.3086	100	49.0347	15712	QEp24-4026_Fan_AK.raw	F3	52	1	33	26	0.000129204	0.0004634	0.001405	1.51939e+06	48.8
TRUE	High	Mascot (A3)	Unambiguous	114	122	FEGDTLVNR		2	1	0	1	1	525.765	1050.52	1050.52	0.54	0.00029	HCD (High Energy Collision Dissociation)	28	MS2	14.1056	100	42.1362	13341	QEp24-4026_Fan_AK.raw	F3	59	1	33	26	2.60182e-05	0.0004634	2.143e-05	1.54163e+06	41.97
TRUE	High	Mascot (A3)	Unambiguous	114	122	FEGDTLVNR		2	1	0	1	1	525.765	1050.52	1050.52	0.31	0.00016	HCD (High Energy Collision Dissociation)	28	MS2	22.3203	100	49.3805	15832	QEp24-4026_Fan_AK.raw	F3	55	1	33	26	7.89364e-05	0.0004634	2.074e-05	3.65427e+06	49.74
TRUE	High	Mascot (A3)	Unambiguous	114	122	FEGDTLVNR		2	1	0	1	1	525.765	1050.52	1050.52	0.31	0.00016	HCD (High Energy Collision Dissociation)	28	MS2	6.86704	18.561	76.3115	22104	QEp24-4026_Fan_AK.raw	F3	65	1	33	26	6.61116e-06	0.0004634	0.0001953	134880640	76.23
TRUE	High	Mascot (A3)	Unambiguous	114	122	FEGDTLVNR		2	1	0	1	1	525.765	1050.52	1050.52	0.31	0.00016	HCD (High Energy Collision Dissociation)	28	MS2	11.8643	38.004	76.9873	22281	QEp24-4026_Fan_AK.raw	F3	65	1	33	26	6.56565e-06	0.0004634	2.578e-05	95479576	76.89
TRUE	High	Mascot (A3)	Unambiguous	114	122	FEGDTLVNR		2	1	0	1	1	525.765	1050.52	1050.52	0.31	0.00016	HCD (High Energy Collision Dissociation)	28	MS2	13.565	85.941	77.3251	22378	QEp24-4026_Fan_AK.raw	F3	65	1	33	26	6.73407e-06	0.0004634	0.001431	95479576	76.89
TRUE	High	Mascot (A3)	Unambiguous	114	122	FEGDTLVNR		2	1	0	1	1	525.765	1050.52	1050.52	0.43	0.00022	HCD (High Energy Collision Dissociation)	28	MS2	6.20104	22.161	31.11	9146	QEp24-4026_Fan_AK.raw	F3	65	1	33	26	6.73407e-06	0.0004634	0.000442	212100576	30.68
TRUE	High	Mascot (A3)	Unambiguous	114	122	FEGDTLVNR		2	1	0	1	1	525.765	1050.52	1050.52	0.43	0.00022	HCD (High Energy Collision Dissociation)	28	MS2	0	85.22	40.409	12733	QEp24-4026_Fan_AK.raw	F3	59	1	33	26	2.53091e-05	0.0004634	3.919e-05	8991049	40.14
TRUE	High	Mascot (A3)	Unambiguous	114	122	FEGDTLVNR		2	1	0	1	1	525.765	1050.52	1050.52	0.43	0.00022	HCD (High Energy Collision Dissociation)	28	MS2	0	75.658	38.6916	12101	QEp24-4026_Fan_AK.raw	F3	65	1	33	26	7.06769e-06	0.0004634	0.0005029	4.05081e+06	38.97
TRUE	High	Mascot (A3)	Unambiguous	114	122	FEGDTLVNR		2	1	0	1	1	525.765	1050.52	1050.52	0.43	0.00022	HCD (High Energy Collision Dissociation)	28	MS2	2.40344	64.684	35.5852	10893	QEp24-4026_Fan_AK.raw	F3	65	1	33	26	6.55055e-06	0.0004634	0.0004917	15849927	35.42
TRUE	High	Mascot (A3)	Unambiguous	114	122	FEGDTLVNR		2	1	0	1	1	525.765	1050.52	1050.52	0.43	0.00022	HCD (High Energy Collision Dissociation)	28	MS2	4.0331	66.008	36.9596	11442	QEp24-4026_Fan_AK.raw	F3	60	1	33	26	2.31354e-05	0.0004634	7.657e-05	2.92598e+06	36.95
TRUE	High	Mascot (A3)	Unambiguous	114	122	FEGDTLVNR		2	1	0	1	1	525.765	1050.52	1050.52	0.43	0.00022	HCD (High Energy Collision Dissociation)	28	MS2	0	79.173	38.3394	11968	QEp24-4026_Fan_AK.raw	F3	65	1	33	26	6.70313e-06	0.0004634	0.0006096	6272697	37.62
TRUE	High	Mascot (A3)	Unambiguous	114	122	FEGDTLVNR		2	1	0	1	1	525.765	1050.52	1050.52	0.43	0.00022	HCD (High Energy Collision Dissociation)	28	MS2	11.8245	100	45.2415	14427	QEp24-4026_Fan_AK.raw	F3	59	1	33	26	2.53091e-05	0.0004634	8.418e-05
TRUE	High	Mascot (A3)	Unambiguous	114	122	FEGDTLVNR		2	1	0	1	1	525.765	1050.52	1050.52	0.43	0.00022	HCD (High Energy Collision Dissociation)	28	MS2	39.2375	59.316	74.7722	21768	QEp24-4026_Fan_AK.raw	F3	65	1	33	26	6.85926e-06	0.0004634	0.0007358	56596316	75.08
TRUE	High	Mascot (A3)	Unambiguous	114	122	FEGDTLVNR		2	1	0	1	1	525.765	1050.52	1050.52	0.31	0.00016	HCD (High Energy Collision Dissociation)	28	MS2	13.678	100	42.819	13576	QEp24-4026_Fan_AK.raw	F3	59	1	33	26	2.6441e-05	0.0004634	0.0007311	8450921	42.45
TRUE	High	Mascot (A3)	Unambiguous	114	122	FEGDTLVNR		2	1	0	1	1	525.765	1050.52	1050.52	0.31	0.00016	HCD (High Energy Collision Dissociation)	28	MS2	1.29135	83.001	40.0665	12609	QEp24-4026_Fan_AK.raw	F3	65	1	33	26	6.85926e-06	0.0004634	1.172e-05	8991049	40.14
TRUE	High	Mascot (A3)	Unambiguous	114	122	FEGDTLVNR		2	1	0	1	1	525.765	1050.52	1050.52	0.31	0.00016	HCD (High Energy Collision Dissociation)	28	MS2	66.4847	100	60.1282	18840	QEp24-4026_Fan_AK.raw	F3	54	1	33	26	9.33851e-05	0.0004634	0.0001856	2.75968e+06	59.56
TRUE	High	Mascot (A3)	Unambiguous	114	122	FEGDTLVNR		2	1	0	1	1	525.764	1050.52	1050.52	-0.04	-2e-05	HCD (High Energy Collision Dissociation)	28	MS2	40.2893	100	56.2028	17887	QEp24-4026_Fan_AK.raw	F3	65	1	33	26	6.95907e-06	0.0004634	2.354e-05	3.21902e+06	55.68
TRUE	High	Mascot (A3)	Unambiguous	114	122	FEGDTLVNR		2	1	0	1	1	525.764	1050.52	1050.52	-0.04	-2e-05	HCD (High Energy Collision Dissociation)	28	MS2	38.544	100	56.5448	17975	QEp24-4026_Fan_AK.raw	F3	55	1	33	26	7.61292e-05	0.0004634	5.302e-05	3281233	56.38
TRUE	High	Mascot (A3)	Unambiguous	114	122	FEGDTLVNR		2	1	0	1	1	525.764	1050.52	1050.52	-0.04	-2e-05	HCD (High Energy Collision Dissociation)	28	MS2	62.1417	100	59.7881	18765	QEp24-4026_Fan_AK.raw	F3	73	1	33	26	1.25185e-06	0.0004634	8.5e-05	2.75968e+06	59.56
TRUE	High	Mascot (A3)	Unambiguous	114	122	FEGDTLVNR		2	1	0	1	1	525.764	1050.52	1050.52	-0.04	-2e-05	HCD (High Energy Collision Dissociation)	28	MS2	15.9437	100	45.9304	14667	QEp24-4026_Fan_AK.raw	F3	65	1	33	26	7.05588e-06	0.0004634	0.0008151	1.50725e+06	46.1
TRUE	High	Mascot (A3)	Unambiguous	114	122	FEGDTLVNR		2	1	0	1	1	525.764	1050.52	1050.52	-0.04	-2e-05	HCD (High Energy Collision Dissociation)	28	MS2	70.8448	100	62.2668	19296	QEp24-4026_Fan_AK.raw	F3	53	1	33	26	0.000123752	0.0004634	1.866e-05	708977	62.6
TRUE	High	Mascot (A3)	Unambiguous	114	122	FEGDTLVNR		2	1	0	1	1	525.764	1050.52	1050.52	-0.04	-2e-05	HCD (High Energy Collision Dissociation)	28	MS2	0	5.392	25.6536	6972	QEp24-4026_Fan_AK.raw	F3	66	1	33	26	5.7883e-06	0.0004634	0.0003713	530297088	25.58
TRUE	High	Mascot (A3)	Unambiguous	114	122	FEGDTLVNR		2	1	0	1	1	525.764	1050.52	1050.52	-0.04	-2e-05	HCD (High Energy Collision Dissociation)	28	MS2	60.8579	100	60.8264	18994	QEp24-4026_Fan_AK.raw	F3	55	1	33	26	7.99008e-05	0.0004634	2.763e-05
TRUE	High	Mascot (A3)	Unambiguous	114	122	FEGDTLVNR		2	1	0	1	1	525.764	1050.52	1050.52	-0.04	-2e-05	HCD (High Energy Collision Dissociation)	28	MS2	0.190369	6.921	29.0279	8312	QEp24-4026_Fan_AK.raw	F3	65	1	33	26	6.83205e-06	0.0004634	0.0008816
TRUE	High	Mascot (A3)	Unambiguous	114	122	FEGDTLVNR		2	1	0	1	1	525.764	1050.52	1050.52	-0.04	-2e-05	HCD (High Energy Collision Dissociation)	28	MS2	4.42293	74.969	36.6223	11308	QEp24-4026_Fan_AK.raw	F3	65	1	33	26	6.87941e-06	0.0004634	1.51e-05	5.32016e+06	36.72
TRUE	High	Mascot (A3)	Unambiguous	114	122	FEGDTLVNR		2	1	0	1	1	525.764	1050.52	1050.52	-0.04	-2e-05	HCD (High Energy Collision Dissociation)	28	MS2	10.8956	26.397	75.9736	22023	QEp24-4026_Fan_AK.raw	F3	65	1	33	26	6.97511e-06	0.0004634	2.517e-05	88407664	76.07
TRUE	High	Mascot (A3)	Unambiguous	114	122	FEGDTLVNR		2	0.9762	0	1	1	525.764	1050.52	1050.52	0.08	4e-05	HCD (High Energy Collision Dissociation)	28	MS2	6.54439	100	86.3261	24513	QEp24-4026_Fan_AK.raw	F3	42	1	33	26	0.00157236	0.0004634	0.0005421	3.94733e+06	85.64
TRUE	High	Mascot (A3)	Unambiguous	114	122	FEGDTLVNR		2	1	0	1	1	525.764	1050.52	1050.52	0.08	4e-05	HCD (High Energy Collision Dissociation)	28	MS2	4.09722	100	25.1606	6770	QEp24-4026_Fan_AK.raw	F3	40	1	33	26	0.00248629	0.0004634	0.00546	3.85415e+06	25.09
TRUE	High	Mascot (A3)	Unambiguous	114	122	FEGDTLVNR		2	1	0	1	1	525.764	1050.52	1050.52	0.08	4e-05	HCD (High Energy Collision Dissociation)	28	MS2	3.44097	30.971	32.1414	9552	QEp24-4026_Fan_AK.raw	F3	66	1	33	26	5.7617e-06	0.0004634	0.0003954	84037904	32.05
TRUE	High	Mascot (A3)	Unambiguous	114	122	FEGDTLVNR		2	1	0	1	1	525.764	1050.52	1050.52	0.08	4e-05	HCD (High Energy Collision Dissociation)	28	MS2	30.3933	100	54.8406	17518	QEp24-4026_Fan_AK.raw	F3	65	1	33	26	6.91116e-06	0.0004634	7.343e-05	3.85818e+06	54.79
TRUE	High	Mascot (A3)	Unambiguous	114	122	FEGDTLVNR		2	1	0	1	1	525.764	1050.52	1050.52	0.08	4e-05	HCD (High Energy Collision Dissociation)	28	MS2	5.32022	35.183	32.4884	9684	QEp24-4026_Fan_AK.raw	F3	65	1	33	26	6.95907e-06	0.0004634	4.594e-05	84037904	32.05
TRUE	High	Mascot (A3)	Unambiguous	114	122	FEGDTLVNR		2	1	0	1	1	525.764	1050.52	1050.52	0.08	4e-05	HCD (High Energy Collision Dissociation)	28	MS2	17.8025	100	47.6473	15251	QEp24-4026_Fan_AK.raw	F3	65	1	33	26	7.13758e-06	0.0004634	3.162e-05	1.64252e+06	47.64
TRUE	High	Mascot (A3)	Unambiguous	114	122	FEGDTLVNR		2	1	0	1	1	525.764	1050.52	1050.52	0.08	4e-05	HCD (High Energy Collision Dissociation)	28	MS2	0.97872	40.139	34.202	10349	QEp24-4026_Fan_AK.raw	F3	56	1	33	26	6.20227e-05	0.0004634	2.046e-05	62505372	34.18
TRUE	High	Mascot (A3)	Unambiguous	114	122	FEGDTLVNR		2	1	0	1	1	525.764	1050.52	1050.52	0.08	4e-05	HCD (High Energy Collision Dissociation)	28	MS2	3.34332	53.186	34.8836	10615	QEp24-4026_Fan_AK.raw	F3	66	1	33	26	5.95047e-06	0.0004634	9.278e-06	62505372	34.18
TRUE	High	Mascot (A3)	Unambiguous	114	122	FEGDTLVNR		2	1	0	1	1	525.764	1050.52	1050.52	0.08	4e-05	HCD (High Energy Collision Dissociation)	28	MS2	23.6746	100	51.4325	16528	QEp24-4026_Fan_AK.raw	F3	60	1	33	26	2.08234e-05	0.0004634	1.87e-05	6999433	51.29
TRUE	High	Mascot (A3)	Unambiguous	114	122	FEGDTLVNR		2	1	0	1	1	525.764	1050.52	1050.52	0.08	4e-05	HCD (High Energy Collision Dissociation)	28	MS2	4.66121	18.917	30.4199	8867	QEp24-4026_Fan_AK.raw	F3	65	1	33	26	7.13758e-06	0.0004634	0.0005496	369238080	29.66
TRUE	High	Mascot (A3)	Unambiguous	114	122	FEGDTLVNR		2	1	0	1	1	525.764	1050.52	1050.52	0.08	4e-05	HCD (High Energy Collision Dissociation)	28	MS2	35.4416	19.465	75.6305	21945	QEp24-4026_Fan_AK.raw	F3	65	1	33	26	6.99119e-06	0.0004634	0.0001527	39094400	75.62
TRUE	High	Mascot (A3)	Unambiguous	114	122	FEGDTLVNR		2	1	0	1	1	525.764	1050.52	1050.52	0.08	4e-05	HCD (High Energy Collision Dissociation)	28	MS2	2.02906	57.672	35.9368	11039	QEp24-4026_Fan_AK.raw	F3	65	1	33	26	6.69192e-06	0.0004634	0.0005148	10389588	35.89
TRUE	High	Mascot (A3)	Unambiguous	114	122	FEGDTLVNR		3	0.9189	0	1	1	350.845	1050.52	1050.52	-0.52	-0.00018	HCD (High Energy Collision Dissociation)	28	MS2	1.87299	100	26.9511	7484	QEp24-4026_Fan_AK.raw	F3	37	1	33	26	0.00447936	0.0004634	0.001745	196299344	27.19
TRUE	High	Mascot (A3)	Unambiguous	114	122	FEGDTLVNR		2	1	0	1	1	525.764	1050.52	1050.52	-0.5	-0.00026	HCD (High Energy Collision Dissociation)	28	MS2	2.52813	100	84.9714	24137	QEp24-4026_Fan_AK.raw	F3	66	1	33	26	5.49814e-06	0.0004634	1.461e-05	82978896	84.26
TRUE	High	Mascot (A3)	Unambiguous	114	122	FEGDTLVNR		2	1	0	1	1	525.764	1050.52	1050.52	-0.5	-0.00026	HCD (High Energy Collision Dissociation)	28	MS2	5.93131	30.773	76.6528	22193	QEp24-4026_Fan_AK.raw	F3	66	1	33	26	5.97332e-06	0.0004634	1.272e-05	27811688	76.63
TRUE	High	Mascot (A3)	Unambiguous	114	122	FEGDTLVNR		2	1	0	1	1	525.764	1050.52	1050.52	-0.5	-0.00026	HCD (High Energy Collision Dissociation)	28	MS2	69.4927	100	63.4832	19550	QEp24-4026_Fan_AK.raw	F3	64	1	33	26	8.81487e-06	0.0004634	6.641e-05	1.18483e+06	63.01
TRUE	High	Mascot (A3)	Unambiguous	114	122	FEGDTLVNR		2	1	0	1	1	525.764	1050.52	1050.52	-0.39	-0.0002	HCD (High Energy Collision Dissociation)	28	MS2	2.96695	27.635	25.9922	7097	QEp24-4026_Fan_AK.raw	F3	65	1	33	26	7.13207e-06	0.0004634	0.001067	176110896	25.86
TRUE	High	Mascot (A3)	Unambiguous	114	122	FEGDTLVNR		2	1	0	1	1	525.764	1050.52	1050.52	-0.39	-0.0002	HCD (High Energy Collision Dissociation)	28	MS2	55.5671	100	59.2845	18650	QEp24-4026_Fan_AK.raw	F3	66	1	33	26	6.07038e-06	0.0004634	1.686e-05	2.58559e+06	59.14
TRUE	High	Mascot (A3)	Unambiguous	114	122	FEGDTLVNR		2	1	0	1	1	525.764	1050.52	1050.52	-0.39	-0.0002	HCD (High Energy Collision Dissociation)	28	MS2	8.74814	46.606	34.5388	10481	QEp24-4026_Fan_AK.raw	F3	60	1	33	26	2.13411e-05	0.0004634	1.264e-05	62505372	34.18
TRUE	High	Mascot (A3)	Unambiguous	114	122	FEGDTLVNR		2	1	0	1	1	525.764	1050.52	1050.52	-0.39	-0.0002	HCD (High Energy Collision Dissociation)	28	MS2	51.2649	100	58.2506	18408	QEp24-4026_Fan_AK.raw	F3	65	1	33	26	7.45102e-06	0.0004634	0.000248	1.63901e+06	58.25
TRUE	High	Mascot (A3)	Unambiguous	114	122	FEGDTLVNR		2	1	0	1	1	525.764	1050.52	1050.52	-0.27	-0.00014	HCD (High Energy Collision Dissociation)	28	MS2	48.2588	100	56.8808	18065	QEp24-4026_Fan_AK.raw	F3	47	1	33	26	0.000472298	0.0004634	9.746e-05	3.79337e+06	56.74
TRUE	High	Mascot (A3)	Unambiguous	114	122	FEGDTLVNR		2	1	0	1	1	525.764	1050.52	1050.52	-0.62	-0.00032	HCD (High Energy Collision Dissociation)	28	MS2	4.04227	10.961	29.3746	8453	QEp24-4026_Fan_AK.raw	F3	62	1	33	26	1.55724e-05	0.0004634	0.0008967	369238080	29.66
TRUE	High	Mascot (A3)	Unambiguous	114	122	FEGDTLVNR		2	1	0	1	1	525.764	1050.52	1050.52	-0.62	-0.00032	HCD (High Energy Collision Dissociation)	28	MS2	70.5769	100	64.8262	19827	QEp24-4026_Fan_AK.raw	F3	53	1	33	26	0.000130124	0.0004634	2.916e-05	614521	64.78
TRUE	High	Mascot (A3)	Unambiguous	114	122	FEGDTLVNR		2	1	0	1	1	525.764	1050.52	1050.52	-0.27	-0.00014	HCD (High Energy Collision Dissociation)	28	MS2	0	100	85.6468	24329	QEp24-4026_Fan_AK.raw	F3	66	1	33	26	5.36063e-06	0.0004634	0.0001254	3.94733e+06	85.64
TRUE	High	Mascot (A3)	Unambiguous	114	122	FEGDTLVNR		2	1	0	1	1	525.763	1050.52	1050.52	-1.78	-0.00094	HCD (High Energy Collision Dissociation)	28	MS2	4.94131	100	84.6345	24047	QEp24-4026_Fan_AK.raw	F3	66	1	34	27	7.39826e-06	0.0004634	0.0001226	82978896	84.26
TRUE	High	Mascot (A3)	Unambiguous	114	122	FEGDTLVNR		2	1	0	1	1	525.764	1050.52	1050.52	-0.27	-0.00014	HCD (High Energy Collision Dissociation)	28	MS2	27.8494	100	53.1357	17031	QEp24-4026_Fan_AK.raw	F3	69	1	33	26	2.7747e-06	0.0004634	7.034e-06	2431586	53.31
TRUE	High	Mascot (A3)	Unambiguous	114	122	FEGDTLVNR		2	1	0	1	1	525.764	1050.52	1050.52	-0.27	-0.00014	HCD (High Energy Collision Dissociation)	28	MS2	70.3059	100	63.1427	19478	QEp24-4026_Fan_AK.raw	F3	64	1	33	26	8.87597e-06	0.0004634	9.612e-05	1.18483e+06	63.01
TRUE	High	Mascot (A3)	Unambiguous	114	122	FEGDTLVNR		2	1	0	1	1	525.763	1050.52	1050.52	-3.06	-0.00161	HCD (High Energy Collision Dissociation)	28	MS2	3.60109	31.895	84.2936	23956	QEp24-4026_Fan_AK.raw	F3	65	1	34	27	8.19333e-06	0.0004634	0.002405	82978896	84.26
TRUE	High	Mascot (A3)	Unambiguous	114	122	FEGDTLVNR		2	1	0	1	1	525.764	1050.52	1050.52	-0.27	-0.00014	HCD (High Energy Collision Dissociation)	28	MS2	2.16483	13.024	29.714	8588	QEp24-4026_Fan_AK.raw	F3	65	1	33	26	6.85829e-06	0.0004634	9.753e-05	369238080	29.66
TRUE	High	Mascot (A3)	Unambiguous	114	122	FEGDTLVNR		2	1	0	1	1	525.764	1050.52	1050.52	-0.27	-0.00014	HCD (High Energy Collision Dissociation)	28	MS2	5.9881	39.178	32.831	9817	QEp24-4026_Fan_AK.raw	F3	66	1	33	26	5.98709e-06	0.0004634	8.227e-05	56765244	32.72
TRUE	High	Mascot (A3)	Unambiguous	114	122	FEGDTLVNR		2	1	0	1	1	525.764	1050.52	1050.52	-0.15	-8e-05	HCD (High Energy Collision Dissociation)	28	MS2	0.932092	100	85.3109	24235	QEp24-4026_Fan_AK.raw	F3	65	1	33	26	6.67138e-06	0.0004634	5.482e-06	82978896	84.26
TRUE	High	Mascot (A3)	Unambiguous	114	122	FEGDTLVNR		2	1	0	1	1	525.764	1050.52	1050.52	-0.15	-8e-05	HCD (High Energy Collision Dissociation)	28	MS2	34.7806	100	55.1863	17617	QEp24-4026_Fan_AK.raw	F3	60	1	33	26	2.58354e-05	0.0004634	2.772e-05	3.85818e+06	54.79
TRUE	High	Mascot (A3)	Unambiguous	114	122	FEGDTLVNR		2	1	0	1	1	525.764	1050.52	1050.52	-0.15	-8e-05	HCD (High Energy Collision Dissociation)	28	MS2	37.5133	100	55.8672	17799	QEp24-4026_Fan_AK.raw	F3	65	1	33	26	7.48541e-06	0.0004634	0.001089	2.82546e+06	56.03
TRUE	High	Mascot (A3)	Unambiguous	114	122	FEGDTLVNR		2	1	0	1	1	525.762	1050.52	1050.52	-4.92	-0.00258	HCD (High Energy Collision Dissociation)	28	MS2	65.4381	100	83.9563	23871	QEp24-4026_Fan_AK.raw	F3	45	1	34	27	0.000904908	0.0004634	0.003615	82978896	84.26
TRUE	High	Mascot (A3)	Unambiguous	114	122	FEGDTLVNR		2	1	0	1	1	525.764	1050.52	1050.52	-0.15	-8e-05	HCD (High Energy Collision Dissociation)	28	MS2	68.4058	100	64.4837	19755	QEp24-4026_Fan_AK.raw	F3	64	1	33	26	8.53524e-06	0.0004634	0.001111	1.69488e+06	64.43
TRUE	High	Mascot (A3)	Unambiguous	114	122	FEGDTLVNR		3	0.9118	0	1	1	350.845	1050.52	1050.52	-0.17	-6e-05	HCD (High Energy Collision Dissociation)	28	MS2	3.60003	20.999	27.2922	7612	QEp24-4026_Fan_AK.raw	F3	34	1	33	26	0.00847649	0.0004634	0.001362	196299344	27.19
TRUE	High	Mascot (A3)	Unambiguous	114	122	FEGDTLVNR		3	0.9032	0	1	1	350.845	1050.52	1050.52	-0.08	-3e-05	HCD (High Energy Collision Dissociation)	28	MS2	0	82.459	27.6355	7752	QEp24-4026_Fan_AK.raw	F3	31	1	33	26	0.0190349	0.0004634	0.001687	196299344	27.19
TRUE	High	Mascot (A3)	Unambiguous	114	122	FEGDTLVNR		2	1	0	1	1	525.764	1050.52	1050.52	-0.04	-2e-05	HCD (High Energy Collision Dissociation)	28	MS2	3.55778	100	85.9917	24424	QEp24-4026_Fan_AK.raw	F3	62	1	33	26	1.58326e-05	0.0004634	8.858e-06	3.94733e+06	85.64
TRUE	High	Mascot (A3)	Unambiguous	114	122	FEGDTLVNR		2	1	0	1	1	525.764	1050.52	1050.52	0.08	4e-05	HCD (High Energy Collision Dissociation)	28	MS2	1.7124	52.937	33.8645	10218	QEp24-4026_Fan_AK.raw	F3	68	1	33	26	3.63539e-06	0.0004634	6.625e-05	16073214	33.86
TRUE	High	Mascot (A3)	Unambiguous	114	122	FEGDTLVNR		2	1	0	1	1	525.764	1050.52	1050.52	0.08	4e-05	HCD (High Energy Collision Dissociation)	28	MS2	51.519	100	57.9073	18328	QEp24-4026_Fan_AK.raw	F3	46	1	33	26	0.000566958	0.0004634	0.0006091	2403446	57.89
TRUE	High	Mascot (A3)	Unambiguous	114	122	FEGDTLVNR		2	1	0	1	1	525.764	1050.52	1050.52	0.19	0.0001	HCD (High Energy Collision Dissociation)	28	MS2	22.9134	100	50.751	16301	QEp24-4026_Fan_AK.raw	F3	65	1	33	26	6.73556e-06	0.0004634	2.433e-05	3949492	50.84
TRUE	High	Mascot (A3)	Unambiguous	114	122	FEGDTLVNR		2	1	0	1	1	525.765	1050.52	1050.52	0.31	0.00016	HCD (High Energy Collision Dissociation)	28	MS2	53.203	100	58.9336	18571	QEp24-4026_Fan_AK.raw	F3	65	1	33	26	7.50374e-06	0.0004634	1.847e-05	2754948	58.83
TRUE	High	Mascot (A3)	Unambiguous	114	122	FEGDTLVNR		2	1	0	1	1	525.765	1050.52	1050.52	0.31	0.00016	HCD (High Energy Collision Dissociation)	28	MS2	20.3949	100	51.0902	16411	QEp24-4026_Fan_AK.raw	F3	65	1	33	26	6.37203e-06	0.0004634	6.955e-05	6999433	51.29
TRUE	High	Mascot (A3)	Unambiguous	114	122	FEGDTLVNR		2	1	0	1	1	525.764	1050.52	1050.52	0.19	0.0001	HCD (High Energy Collision Dissociation)	28	MS2	13.2737	100	46.6207	14902	QEp24-4026_Fan_AK.raw	F3	65	1	33	26	6.62787e-06	0.0004634	0.0002425	3.14491e+06	46.5
TRUE	High	Mascot (A3)	Unambiguous	114	122	FEGDTLVNR		2	1	0	1	1	525.764	1050.52	1050.52	0.19	0.0001	HCD (High Energy Collision Dissociation)	28	MS2	2.57771	14.784	30.0707	8729	QEp24-4026_Fan_AK.raw	F3	65	1	33	26	6.37344e-06	0.0004634	0.000546	369238080	29.66
TRUE	High	Mascot (A3)	Unambiguous	114	122	FEGDTLVNR		2	1	0	1	1	525.764	1050.52	1050.52	0.19	0.0001	HCD (High Energy Collision Dissociation)	28	MS2	0	70.132	38.0001	11837	QEp24-4026_Fan_AK.raw	F3	65	1	33	26	6.52189e-06	0.0004634	0.0002306	3.90967e+06	38.12
TRUE	High	Mascot (A3)	Unambiguous	114	122	FEGDTLVNR		2	1	0	1	1	525.764	1050.52	1050.52	0.19	0.0001	HCD (High Energy Collision Dissociation)	28	MS2	27.6499	100	77.6601	22476	QEp24-4026_Fan_AK.raw	F3	65	1	33	26	6.82926e-06	0.0004634	2.977e-05	95479576	76.89
TRUE	High	Mascot (A3)	Unambiguous	114	122	FEGDTLVNR		2	1	0	1	1	525.764	1050.52	1050.52	0.19	0.0001	HCD (High Energy Collision Dissociation)	28	MS2	29.5836	100	54.149	17328	QEp24-4026_Fan_AK.raw	F3	60	1	33	26	2.05293e-05	0.0004634	2.189e-05	2.33082e+06	54.2
TRUE	High	Mascot (A3)	Unambiguous	114	122	FEGDTLVNR		2	1	0	1	1	525.764	1050.52	1050.52	0.19	0.0001	HCD (High Energy Collision Dissociation)	28	MS2	15.7611	100	47.3069	15140	QEp24-4026_Fan_AK.raw	F3	65	1	33	26	6.98834e-06	0.0004634	0.0008867	2.8509e+06	47.41
TRUE	High	Mascot (A3)	Unambiguous	114	122	FEGDTLVNR		2	1	0	1	1	525.764	1050.52	1050.52	0.19	0.0001	HCD (High Energy Collision Dissociation)	28	MS2	69.1617	100	79.4254	22931	QEp24-4026_Fan_AK.raw	F3	45	1	33	26	0.000711826	0.0004634	0.0006437	478491	79.3
TRUE	High	Mascot (A3)	Unambiguous	114	122	FEGDTLVNR		2	1	0	1	1	525.764	1050.52	1050.52	0.19	0.0001	HCD (High Energy Collision Dissociation)	28	MS2	17.1647	85.46	41.0979	12974	QEp24-4026_Fan_AK.raw	F3	65	1	33	26	6.78225e-06	0.0004634	1.29e-05	9883101	40.89
TRUE	High	Mascot (A3)	Unambiguous	114	122	FEGDTLVNR		2	1	0	1	1	525.764	1050.52	1050.52	0.19	0.0001	HCD (High Energy Collision Dissociation)	28	MS2	35.682	100	55.5282	17708	QEp24-4026_Fan_AK.raw	F3	52	1	33	26	0.000128343	0.0004634	2.445e-05	3.64626e+06	55.39
TRUE	High	Mascot (A3)	Unambiguous	114	122	FEGDTLVNR		2	1	0	1	1	525.765	1050.52	1050.52	0.31	0.00016	HCD (High Energy Collision Dissociation)	28	MS2	12.4503	100	45.5885	14544	QEp24-4026_Fan_AK.raw	F3	65	1	33	26	6.79638e-06	0.0004634	0.000105	1.50725e+06	46.1
TRUE	High	Mascot (A3)	Unambiguous	114	122	FEGDTLVNR		2	1	0	1	1	525.764	1050.52	1050.52	0.19	0.0001	HCD (High Energy Collision Dissociation)	28	MS2	25.0741	100	52.1101	16733	QEp24-4026_Fan_AK.raw	F3	65	1	33	26	6.98834e-06	0.0004634	7.734e-05	7355857	51.8
TRUE	High	Mascot (A3)	Unambiguous	114	122	FEGDTLVNR		2	1	0	1	1	525.764	1050.52	1050.52	0.08	4e-05	HCD (High Energy Collision Dissociation)	28	MS2	0.84265	74.581	36.2799	11174	QEp24-4026_Fan_AK.raw	F3	66	1	33	26	6.01937e-06	0.0004634	0.00061	10389588	35.89
TRUE	High	Mascot (A3)	Unambiguous	114	122	FEGDTLVNR		2	1	0	1	1	525.764	1050.52	1050.52	0.08	4e-05	HCD (High Energy Collision Dissociation)	28	MS2	55.2724	100	58.5912	18491	QEp24-4026_Fan_AK.raw	F3	48	1	33	26	0.000337716	0.0004634	0.000169	2787229	58.54
TRUE	High	Mascot (A3)	Unambiguous	114	122	FEGDTLVNR		2	1	0	1	1	525.764	1050.52	1050.52	0.08	4e-05	HCD (High Energy Collision Dissociation)	28	MS2	9.75981	42.39	33.1808	9957	QEp24-4026_Fan_AK.raw	F3	65	1	33	26	6.76941e-06	0.0004634	0.0006112	44569924	33.23
TRUE	High	Mascot (A3)	Unambiguous	114	122	FEGDTLVNR		2	1	0	1	1	525.764	1050.52	1050.52	0.08	4e-05	HCD (High Energy Collision Dissociation)	28	MS2	3.09601	20.126	30.7621	9005	QEp24-4026_Fan_AK.raw	F3	65	1	33	26	6.73831e-06	0.0004634	0.0006903	212100576	30.68
TRUE	High	Mascot (A3)	Unambiguous	114	122	FEGDTLVNR		2	1	0	1	1	525.764	1050.52	1050.52	0.08	4e-05	HCD (High Energy Collision Dissociation)	28	MS2	7.2555	51.984	33.5203	10087	QEp24-4026_Fan_AK.raw	F3	65	1	33	26	6.58493e-06	0.0004634	7.378e-05	44569924	33.23
TRUE	High	Mascot (A3)	Unambiguous	114	122	FEGDTLVNR		2	1	0	1	1	525.764	1050.52	1050.52	0.08	4e-05	HCD (High Energy Collision Dissociation)	28	MS2	0.901427	99.784	40.7552	12850	QEp24-4026_Fan_AK.raw	F3	65	1	33	26	7.02346e-06	0.0004634	3.302e-05	9883101	40.89
TRUE	High	Mascot (A3)	Unambiguous	114	122	FEGDTLVNR		2	1	0	1	1	525.765	1050.52	1050.52	0.31	0.00016	HCD (High Energy Collision Dissociation)	28	MS2	62.0628	100	63.8455	19626	QEp24-4026_Fan_AK.raw	F3	64	1	33	26	8.32295e-06	0.0004634	0.0001422	1.10178e+06	64.15
TRUE	High	Mascot (A3)	Unambiguous	114	122	FEGDTLVNR		2	1	0	1	1	525.764	1050.52	1050.52	0.19	0.0001	HCD (High Energy Collision Dissociation)	28	MS2	26.7234	100	53.4721	17127	QEp24-4026_Fan_AK.raw	F3	65	1	33	26	6.70461e-06	0.0004634	6.913e-05	2.2018e+06	53.48
TRUE	High	Mascot (A3)	Unambiguous	114	122	FEGDTLVNR		2	1	0	1	1	525.765	1050.52	1050.52	0.31	0.00016	HCD (High Energy Collision Dissociation)	28	MS2	6.40204	75.817	42.4741	13454	QEp24-4026_Fan_AK.raw	F3	65	1	33	26	6.90681e-06	0.0004634	2.391e-05	8450921	42.45
TRUE	High	Mascot (A3)	Unambiguous	114	122	FEGDTLVNR		2	1	0	1	1	525.765	1050.52	1050.52	0.31	0.00016	HCD (High Energy Collision Dissociation)	28	MS2	14.0163	100	46.2717	14782	QEp24-4026_Fan_AK.raw	F3	65	1	33	26	6.70313e-06	0.0004634	1.992e-05	3.14491e+06	46.5
TRUE	High	Mascot (A3)	Unambiguous	114	122	FEGDTLVNR		2	1	0	1	1	525.764	1050.52	1050.52	0.19	0.0001	HCD (High Energy Collision Dissociation)	28	MS2	0.599207	79.002	37.6518	11704	QEp24-4026_Fan_AK.raw	F3	65	1	33	26	6.70461e-06	0.0004634	1.668e-05	6272697	37.62
TRUE	High	Mascot (A3)	Unambiguous	114	122	FEGDTLVNR		2	1	0	1	1	525.764	1050.52	1050.52	0.08	4e-05	HCD (High Energy Collision Dissociation)	28	MS2	35.2575	100	41.7859	13218	QEp24-4026_Fan_AK.raw	F3	42	1	33	26	0.00134757	0.0004634	7.247e-05	3.09416e+06	41.81
TRUE	High	Mascot (A3)	Unambiguous	114	122	FEGDTLVNR		2	1	0	1	1	525.764	1050.52	1050.52	0.19	0.0001	HCD (High Energy Collision Dissociation)	28	MS2	12.0475	100	46.961	15021	QEp24-4026_Fan_AK.raw	F3	66	1	33	26	5.56383e-06	0.0004634	1.865e-05	3.14491e+06	46.5
TRUE	High	Mascot (A3)	Unambiguous	114	122	FEGDTLVNR		2	1	0	1	1	525.764	1050.52	1050.52	0.19	0.0001	HCD (High Energy Collision Dissociation)	28	MS2	31.4363	100	54.4945	17422	QEp24-4026_Fan_AK.raw	F3	55	1	33	26	6.44724e-05	0.0004634	4.866e-05	3.85818e+06	54.79
TRUE	High	Mascot (A3)	Unambiguous	114	122	FEGDTLVNR		2	1	0	1	1	525.765	1050.52	1050.52	0.31	0.00016	HCD (High Energy Collision Dissociation)	28	MS2	15.1562	100	47.9964	15361	QEp24-4026_Fan_AK.raw	F3	65	1	33	26	6.71858e-06	0.0004634	3.264e-05	2.18545e+06	47.78
TRUE	High	Mascot (A3)	Unambiguous	114	122	FEGDTLVNR		2	1	0	1	1	525.764	1050.52	1050.52	0.19	0.0001	HCD (High Energy Collision Dissociation)	28	MS2	24.5508	100	52.7969	16936	QEp24-4026_Fan_AK.raw	F3	53	1	33	26	0.000112557	0.0004634	2.629e-05	3.35913e+06	52.89
TRUE	High	Mascot (A3)	Unambiguous	114	122	FEGDTLVNR		3	1	0	1	1	350.845	1050.52	1050.52	0.36	0.00012	HCD (High Energy Collision Dissociation)	28	MS2	38.5731	100	25.5705	6937	QEp24-4026_Fan_AK.raw	F3	32	1	33	26	0.0135294	0.002351	0.02233	3.62189e+06	25.58
TRUE	High	Mascot (A3)	Unambiguous	114	122	FEGDTLVNR		2	1	0	1	1	525.766	1050.52	1050.52	3.22	0.00169	HCD (High Energy Collision Dissociation)	28	MS2	0	1.325	27.7156	7785	QEp24-4026_Fan_AK.raw	F3	35	1	33	26	0.00675507	0.002351	0.02922	77069754368	27.19
TRUE	High	Mascot (A3)	Unambiguous	114	122	FEGDTLVNR		2	1	0	1	1	525.765	1050.52	1050.52	0.31	0.00016	HCD (High Energy Collision Dissociation)	28	MS2	13.3689	100	88.3718	24932	QEp24-4026_Fan_AK.raw	F3	29	1	33	26	0.0256022	0.002625	0.04022
TRUE	High	Mascot (A3)	Unambiguous	114	122	FEGDTLVNR		3	1	0	1	1	350.846	1050.52	1050.52	0.7	0.00025	HCD (High Energy Collision Dissociation)	28	MS2	44.4401	100	25.1778	6777	QEp24-4026_Fan_AK.raw	F3	27	1	34	27	0.0505985	0.003268	0.05113	3.68296e+06	25.16
TRUE	High	Mascot (A3)	Unambiguous	114	122	FEGDTLVNR		2	1	0	1	1	525.764	1050.52	1050.52	-0.04	-2e-05	HCD (High Energy Collision Dissociation)	28	MS2	7.8967	100	86.6681	24592	QEp24-4026_Fan_AK.raw	F3	24	1	33	26	0.087408	0.003947	0.05593	3.94733e+06	85.64
TRUE	High	Mascot (A3)	Unambiguous	114	126	FEGDTLVnRIELK	N8(Deamidated)	2	1	0	1	1	767.91	1534.81	1534.81	0.75	0.00058	HCD (High Energy Collision Dissociation)	28	MS2	14.794	100	44.4371	14147	QEp24-4026_Fan_AK.raw	F3	19	1	35	28	0.447213	0.001311	0.01321	771278	44.68
TRUE	High	Mascot (A3)	Unambiguous	114	126	FEGDTLVnRIELK	N8(Deamidated)	2	1	0	1	1	767.909	1534.81	1534.81	0.27	0.00021	HCD (High Energy Collision Dissociation)	28	MS2	0	100	44.7864	14269	QEp24-4026_Fan_AK.raw	F3	22	1	35	28	0.184236	0.002351	0.02112	771278	44.68
TRUE	High	Mascot (A3)	Unambiguous	123	131	IELKGIDFK		2	1	0	1	1	531.813	1062.62	1062.62	0.06	3e-05	HCD (High Energy Collision Dissociation)	28	MS2	15.2828	100	42.1167	13333	QEp24-4026_Fan_AK.raw	F3	40	1	25	18	0.000349192	0.0004634	0.0001937	6.24654e+06	42.09
TRUE	High	Mascot (A3)	Unambiguous	123	131	IELKGIDFK		2	1	0	1	1	531.813	1062.62	1062.62	0.06	3e-05	HCD (High Energy Collision Dissociation)	28	MS2	15.8881	100	41.7729	13213	QEp24-4026_Fan_AK.raw	F3	40	1	25	18	0.00035815	0.0004634	0.0001999	8961707	41.8
TRUE	High	Mascot (A3)	Unambiguous	123	131	IELKGIDFK		2	1	0	1	1	531.814	1062.62	1062.62	0.4	0.00021	HCD (High Energy Collision Dissociation)	28	MS2	23.2213	100	42.7924	13567	QEp24-4026_Fan_AK.raw	F3	58	1	23	16	4.23805e-06	0.0004634	3.029e-05	8421494	42.64
TRUE	High	Mascot (A3)	Unambiguous	123	131	IELKGIDFK		2	1	0	1	1	531.814	1062.62	1062.62	0.4	0.00021	HCD (High Energy Collision Dissociation)	28	MS2	18.4247	100	42.4528	13447	QEp24-4026_Fan_AK.raw	F3	41	1	23	16	0.000213878	0.0004634	0.0008402	9302115	42.28
TRUE	High	Mascot (A3)	Unambiguous	123	131	IELKGIDFK		2	1	0	1	1	531.814	1062.62	1062.62	0.75	0.0004	HCD (High Energy Collision Dissociation)	28	MS2	38.2213	100	43.1348	13684	QEp24-4026_Fan_AK.raw	F3	43	1	27	20	0.000326404	0.0004634	0.000183	8421494	42.64
TRUE	High	Mascot (A3)	Unambiguous	123	131	IELKGIDFK		2	1	0	1	1	531.813	1062.62	1062.62	0.29	0.00015	HCD (High Energy Collision Dissociation)	28	MS2	39.4598	100	41.432	13090	QEp24-4026_Fan_AK.raw	F3	26	1	23	16	0.00634112	0.001667	0.01537	8961707	41.8
TRUE	High	Mascot (A3)	Unambiguous	123	131	IELKGIDFK		3	1	0	1	1	354.878	1062.62	1062.62	-1.25	-0.00044	HCD (High Energy Collision Dissociation)	28	MS2	43.4519	100	41.9801	13282	QEp24-4026_Fan_AK.raw	F3	20	1	27	20	0.04959	0.002058	0.01988	24235030	41.99
TRUE	High	Mascot (A3)	Unambiguous	123	131	IELKGIDFK		3	1	0	1	1	354.878	1062.62	1062.62	-1.16	-0.00041	HCD (High Energy Collision Dissociation)	28	MS2	47.7582	100	42.3764	13421	QEp24-4026_Fan_AK.raw	F3	15	1	27	20	0.19028	0.002351	0.02747	35467904	42.25
TRUE	High	Mascot (A3)	Unambiguous	123	131	IELKGIDFK		2	1	0	1	1	531.814	1062.62	1062.62	0.86	0.00046	HCD (High Energy Collision Dissociation)	28	MS2	38.7656	100	43.4797	13806	QEp24-4026_Fan_AK.raw	F3	18	1	27	20	0.105866	0.003268	0.04733	3.23598e+06	43.29
TRUE	High	Mascot (A3)	Unambiguous	127	140	GIDFKEDGNILGHK		2	0.9412	0	1	1	771.899	1542.79	1542.79	0.07	5e-05	HCD (High Energy Collision Dissociation)	28	MS2	70.4387	100	70.6974	20980	QEp24-4026_Fan_AK.raw	F3	34	1	34	27	0.0117643	0.0004634	0.004918
TRUE	High	Mascot (A3)	Unambiguous	127	140	GIDFKEDGNILGHK		3	0.9434	0	1	1	514.935	1542.79	1542.79	0.18	9e-05	HCD (High Energy Collision Dissociation)	28	MS2	0.309485	100	86.0247	24435	QEp24-4026_Fan_AK.raw	F3	53	1	34	27	0.000157541	0.0004634	3.942e-07	59360656	85.29
TRUE	High	Mascot (A3)	Unambiguous	127	140	GIDFKEDGNILGHK		3	1	0	1	1	514.935	1542.79	1542.79	0.18	9e-05	HCD (High Energy Collision Dissociation)	28	MS2	0	100	85.6847	24341	QEp24-4026_Fan_AK.raw	F3	54	1	34	27	0.000117596	0.0004634	4.642e-09	59360656	85.29
TRUE	High	Mascot (A3)	Unambiguous	127	140	GIDFKEDGNILGHK		3	1	0	1	1	514.935	1542.79	1542.79	0.18	9e-05	HCD (High Energy Collision Dissociation)	28	MS2	38.9554	100	72.3607	21301	QEp24-4026_Fan_AK.raw	F3	48	1	34	27	0.000433903	0.0004634	6.068e-08	11686163	72.61
TRUE	High	Mascot (A3)	Unambiguous	127	140	GIDFKEDGNILGHK		3	1	0	1	1	514.935	1542.79	1542.79	0.18	9e-05	HCD (High Energy Collision Dissociation)	28	MS2	45.9008	100	72.7096	21369	QEp24-4026_Fan_AK.raw	F3	36	1	34	27	0.00769826	0.0004634	6.866e-06	11686163	72.61
TRUE	High	Mascot (A3)	Unambiguous	127	140	GIDFKEDGNILGHK		3	1	0	1	1	514.935	1542.79	1542.79	0.3	0.00015	HCD (High Energy Collision Dissociation)	28	MS2	47.7903	100	71.3401	21105	QEp24-4026_Fan_AK.raw	F3	45	1	34	27	0.000925534	0.0004634	6.701e-07	8203966	71.08
TRUE	High	Mascot (A3)	Unambiguous	127	140	GIDFKEDGNILGHK		3	1	0	1	1	514.935	1542.79	1542.79	0.41	0.00021	HCD (High Energy Collision Dissociation)	28	MS2	0	100	86.7027	24600	QEp24-4026_Fan_AK.raw	F3	32	1	34	27	0.0179636	0.0004634	0.0004517	59360656	85.29
TRUE	High	Mascot (A3)	Unambiguous	127	140	GIDFKEDGNILGHK		3	1	0	1	1	514.935	1542.79	1542.79	0.41	0.00021	HCD (High Energy Collision Dissociation)	28	MS2	77.5698	100	68.7906	20608	QEp24-4026_Fan_AK.raw	F3	46	1	34	27	0.000748846	0.0004634	2.859e-07	10681861	68.84
TRUE	High	Mascot (A3)	Unambiguous	127	140	GIDFKEDGNILGHK		3	1	0	1	1	514.935	1542.79	1542.79	0.41	0.00021	HCD (High Energy Collision Dissociation)	28	MS2	37.9744	100	71.6801	21170	QEp24-4026_Fan_AK.raw	F3	44	1	34	27	0.0011545	0.0004634	3.916e-06
TRUE	High	Mascot (A3)	Unambiguous	127	140	GIDFKEDGNILGHK		3	0.9423	0	1	1	514.935	1542.79	1542.79	0.41	0.00021	HCD (High Energy Collision Dissociation)	28	MS2	55.1527	100	70.3179	20906	QEp24-4026_Fan_AK.raw	F3	52	1	34	27	0.000186807	0.0004634	3.585e-07	7.66859e+06	69.84
TRUE	High	Mascot (A3)	Unambiguous	127	140	GIDFKEDGNILGHK		2	0.8158	0	1	1	771.9	1542.79	1542.79	0.46	0.00036	HCD (High Energy Collision Dissociation)	28	MS2	18.7739	100	70.0187	20849	QEp24-4026_Fan_AK.raw	F3	38	1	34	27	0.00497041	0.0004634	0.001626
TRUE	High	Mascot (A3)	Unambiguous	127	140	GIDFKEDGNILGHK		3	1	0	1	1	514.935	1542.79	1542.79	0.53	0.00027	HCD (High Energy Collision Dissociation)	28	MS2	61.9671	100	69.6208	20769	QEp24-4026_Fan_AK.raw	F3	47	1	34	27	0.000590735	0.0004634	1.352e-07	7.66859e+06	69.84
TRUE	High	Mascot (A3)	Unambiguous	127	140	GIDFKEDGNILGHK		3	1	0	1	1	514.936	1542.79	1542.79	0.65	0.00034	HCD (High Energy Collision Dissociation)	28	MS2	53.2381	100	70.9998	21038	QEp24-4026_Fan_AK.raw	F3	64	1	34	27	1.2229e-05	0.0004634	1.178e-06	8203966	71.08
TRUE	High	Mascot (A3)	Unambiguous	127	140	GIDFKEDGNILGHK		2	0.9423	0	1	1	771.901	1542.79	1542.79	1.89	0.00146	HCD (High Energy Collision Dissociation)	28	MS2	27.2966	100	68.9923	20648	QEp24-4026_Fan_AK.raw	F3	52	1	34	27	0.00017778	0.0004634	0.0003789
TRUE	High	Mascot (A3)	Unambiguous	127	140	GIDFKEDGNILGHK		3	1	0	1	1	514.935	1542.79	1542.79	0.06	3e-05	HCD (High Energy Collision Dissociation)	28	MS2	58.5218	100	69.9605	20836	QEp24-4026_Fan_AK.raw	F3	36	1	34	27	0.00737168	0.0004634	4.084e-07	7.66859e+06	69.84
TRUE	High	Mascot (A3)	Unambiguous	127	140	GIDFKEDGNILGHK		3	0.9286	0	1	1	514.935	1542.79	1542.79	0.06	3e-05	HCD (High Energy Collision Dissociation)	28	MS2	0.487473	100	86.3627	24522	QEp24-4026_Fan_AK.raw	F3	56	1	34	27	7.02371e-05	0.0004634	2.368e-08	59360656	85.29
TRUE	High	Mascot (A3)	Unambiguous	127	140	GIDFKEDGNILGHK		2	0.9556	0	1	1	771.899	1542.79	1542.79	-0.01	-1e-05	HCD (High Energy Collision Dissociation)	28	MS2	15.7294	100	71.3741	21113	QEp24-4026_Fan_AK.raw	F3	45	1	34	27	0.000896533	0.0004634	3.804e-05
TRUE	High	Mascot (A3)	Unambiguous	127	140	GIDFKEDGNILGHK		3	0.9	0	1	1	514.934	1542.79	1542.79	-2.08	-0.00107	HCD (High Energy Collision Dissociation)	28	MS2	20.7805	100	84.6576	24054	QEp24-4026_Fan_AK.raw	F3	40	1	34	27	0.00262808	0.0004634	4.127e-07	59360656	85.29
TRUE	High	Mascot (A3)	Unambiguous	127	140	GIDFKEDGNILGHK		2	0.8679	0	1	1	771.898	1542.79	1542.79	-1.83	-0.00141	HCD (High Energy Collision Dissociation)	28	MS2	29.13	100	69.676	20781	QEp24-4026_Fan_AK.raw	F3	53	1	34	27	0.000147448	0.0004634	0.0003022
TRUE	High	Mascot (A3)	Unambiguous	127	140	GIDFKEDGNILGHK		2	0.9286	0	1	1	771.898	1542.79	1542.79	-1.67	-0.00129	HCD (High Energy Collision Dissociation)	28	MS2	34.4852	100	84.8718	24110	QEp24-4026_Fan_AK.raw	F3	28	1	34	27	0.0438165	0.0004634	0.003772	2.94232e+06	85.26
TRUE	High	Mascot (A3)	Unambiguous	127	140	GIDFKEDGNILGHK		2	0.8431	0	1	1	771.898	1542.79	1542.79	-1.44	-0.00111	HCD (High Energy Collision Dissociation)	28	MS2	37.2831	100	72.0502	21243	QEp24-4026_Fan_AK.raw	F3	51	1	34	27	0.000215815	0.0004634	0.0009934
TRUE	High	Mascot (A3)	Unambiguous	127	140	GIDFKEDGNILGHK		2	0.775	0	1	1	771.898	1542.79	1542.79	-1.36	-0.00105	HCD (High Energy Collision Dissociation)	28	MS2	20.1968	100	71.7144	21178	QEp24-4026_Fan_AK.raw	F3	40	1	34	27	0.0030696	0.0004634	0.0007214
TRUE	High	Mascot (A3)	Unambiguous	127	140	GIDFKEDGNILGHK		2	0.8056	0	1	1	771.898	1542.79	1542.79	-1.28	-0.00099	HCD (High Energy Collision Dissociation)	28	MS2	21.1184	100	68.6507	20581	QEp24-4026_Fan_AK.raw	F3	36	1	34	27	0.00724573	0.0004634	0.006872
TRUE	High	Mascot (A3)	Unambiguous	127	140	GIDFKEDGNILGHK		3	1	0	1	1	514.935	1542.79	1542.79	-0.06	-3e-05	HCD (High Energy Collision Dissociation)	28	MS2	50.2384	100	70.6582	20971	QEp24-4026_Fan_AK.raw	F3	42	1	34	27	0.00170438	0.0004634	1.05e-05	9203057	70.68
TRUE	High	Mascot (A3)	Unambiguous	127	140	GIDFKEDGNILGHK		3	0.9423	0	1	1	514.935	1542.79	1542.79	-0.06	-3e-05	HCD (High Energy Collision Dissociation)	28	MS2	1.42343	100	85.3416	24244	QEp24-4026_Fan_AK.raw	F3	52	1	34	27	0.000174007	0.0004634	2.794e-07	59360656	85.29
TRUE	High	Mascot (A3)	Unambiguous	127	140	GIDFKEDGNILGHK		3	0.9231	0	1	1	514.935	1542.79	1542.79	-0.18	-9e-05	HCD (High Energy Collision Dissociation)	28	MS2	7.61029	100	84.9966	24145	QEp24-4026_Fan_AK.raw	F3	52	1	34	27	0.000177575	0.0004634	9.904e-08	59360656	85.29
TRUE	High	Mascot (A3)	Unambiguous	127	140	GIDFKEDGNILGHK		2	0.9697	0	1	1	771.899	1542.79	1542.79	-0.25	-0.00019	HCD (High Energy Collision Dissociation)	28	MS2	45.1515	100	73.4277	21510	QEp24-4026_Fan_AK.raw	F3	33	1	34	27	0.0149756	0.0004634	0.001191
TRUE	High	Mascot (A3)	Unambiguous	127	140	GIDFKEDGNILGHK		2	0.7632	0	1	1	771.899	1542.79	1542.79	-0.25	-0.00019	HCD (High Energy Collision Dissociation)	28	MS2	18.5182	100	73.4242	21509	QEp24-4026_Fan_AK.raw	F3	38	1	34	27	0.00422068	0.0004634	0.001184
TRUE	High	Mascot (A3)	Unambiguous	127	140	GIDFKEDGNILGHK		3	1	0	1	1	514.935	1542.79	1542.79	-0.3	-0.00015	HCD (High Energy Collision Dissociation)	28	MS2	62.4483	100	69.1326	20675	QEp24-4026_Fan_AK.raw	F3	44	1	34	27	0.00117864	0.0004634	6.057e-06	7.66859e+06	69.84
TRUE	High	Mascot (A3)	Unambiguous	127	140	GIDFKEDGNILGHK		2	0.8182	0	1	1	771.899	1542.79	1542.79	-0.33	-0.00025	HCD (High Energy Collision Dissociation)	28	MS2	22.0888	100	70.3604	20915	QEp24-4026_Fan_AK.raw	F3	44	1	34	27	0.00113863	0.0004634	0.0003294
TRUE	High	Mascot (A3)	Unambiguous	127	140	GIDFKEDGNILGHK		2	0.8491	0	1	1	771.899	1542.79	1542.79	-0.33	-0.00025	HCD (High Energy Collision Dissociation)	28	MS2	20.9311	100	72.389	21308	QEp24-4026_Fan_AK.raw	F3	53	1	34	27	0.000158264	0.0004634	0.0001218
TRUE	High	Mascot (A3)	Unambiguous	127	140	GIDFKEDGNILGHK		2	0.8548	0	1	1	771.899	1542.79	1542.79	-0.33	-0.00025	HCD (High Energy Collision Dissociation)	28	MS2	18.4423	100	73.077	21442	QEp24-4026_Fan_AK.raw	F3	62	1	34	27	1.95606e-05	0.0004634	0.001042
TRUE	High	Mascot (A3)	Unambiguous	127	140	GIDFKEDGNILGHK		2	0.9189	0	1	1	771.899	1542.79	1542.79	-0.49	-0.00038	HCD (High Energy Collision Dissociation)	28	MS2	3.18377	100	85.5559	24303	QEp24-4026_Fan_AK.raw	F3	37	1	34	27	0.00546239	0.0004634	0.00346	2.94232e+06	85.26
TRUE	High	Mascot (A3)	Unambiguous	127	140	GIDFKEDGNILGHK		3	1	0	1	1	514.935	1542.79	1542.79	-0.3	-0.00015	HCD (High Energy Collision Dissociation)	28	MS2	40.2811	100	72.0188	21235	QEp24-4026_Fan_AK.raw	F3	39	1	34	27	0.00389388	0.0004634	2.434e-07
TRUE	High	Mascot (A3)	Unambiguous	127	140	GIDFKEDGNILGHK		4	1	0	1	1	386.453	1542.79	1542.79	-0.11	-4e-05	HCD (High Energy Collision Dissociation)	28	MS2	16.9874	100	85.5789	24310	QEp24-4026_Fan_AK.raw	F3	3	1	34	27	14.2419	0.002058	0.02039	27892356	85.29
TRUE	High	Mascot (A3)	Unambiguous	127	140	GIDFKEDGNILGHK		2	0.7667	0	1	1	771.899	1542.79	1542.79	-0.72	-0.00056	HCD (High Energy Collision Dissociation)	28	MS2	2.38736	100	85.8908	24395	QEp24-4026_Fan_AK.raw	F3	30	1	34	27	0.0265701	0.002351	0.02751	2.89921e+06	85.77
TRUE	High	Mascot (A3)	Unambiguous	127	140	GIDFKEDGNILGHK		4	1	0	1	1	386.453	1542.79	1542.79	-0.11	-4e-05	HCD (High Energy Collision Dissociation)	28	MS2	16.8064	100	86.2583	24498	QEp24-4026_Fan_AK.raw	F3	9	1	34	27	3.85094	0.002351	0.02209	27892356	85.29
TRUE	High	Mascot (A3)	Unambiguous	127	140	GIDFKEDGNILGHK		2	0.7568	0	1	1	771.899	1542.79	1542.79	-0.17	-0.00013	HCD (High Energy Collision Dissociation)	28	MS2	40.1925	100	72.7279	21373	QEp24-4026_Fan_AK.raw	F3	37	1	34	27	0.00538745	0.002351	0.02321
TRUE	High	Mascot (A3)	Unambiguous	127	140	GIDFKEDGNILGHK		2	1	0	1	1	771.899	1542.79	1542.79	-0.41	-0.00031	HCD (High Energy Collision Dissociation)	28	MS2	28.9141	100	71.0366	21047	QEp24-4026_Fan_AK.raw	F3	27	1	34	27	0.0548761	0.002625	0.03332
TRUE	High	Mascot (A3)	Unambiguous	127	140	GIDFKEDGNILGHK		2	0.9048	0	1	1	771.898	1542.79	1542.79	-0.96	-0.00074	HCD (High Energy Collision Dissociation)	28	MS2	0	100	86.2309	24492	QEp24-4026_Fan_AK.raw	F3	21	1	34	27	0.226148	0.004264	0.05831	2.89921e+06	85.77
TRUE	High	Mascot (A3)	Unambiguous	127	140	GIDFKEDGNILGHK		2	1	0	1	1	771.899	1542.79	1542.79	-0.09	-7e-05	HCD (High Energy Collision Dissociation)	28	MS2	32.8717	100	69.3303	20713	QEp24-4026_Fan_AK.raw	F3	12	1	34	27	2.04912	0.004264	0.06081
TRUE	High	Mascot (A3)	Unambiguous	127	140	GIDFKEDGNILGHK		2	1	0	1	1	771.899	1542.79	1542.79	0.3	0.00023	HCD (High Energy Collision Dissociation)	28	MS2	2.6657	100	85.2149	24205	QEp24-4026_Fan_AK.raw	F3	10	1	34	27	2.65701	0.006507	0.08606	2.94232e+06	85.26
TRUE	High	Mascot (A3)	Unambiguous	127	140	GIDFKEDGNILGHK		4	1	0	1	1	386.453	1542.79	1542.79	-0.03	-1e-05	HCD (High Energy Collision Dissociation)	28	MS2	28.5876	100	86.6044	24579	QEp24-4026_Fan_AK.raw	F3	2	1	34	27	20.4912	0.007776	0.09628	27892356	85.29
TRUE	High	Mascot (A3)	Unambiguous	132	140	EDGNILGHK		3	1	0	1	1	328.17	982.494	982.495	-0.86	-0.00028	HCD (High Energy Collision Dissociation)	28	MS2	0	4.903	23.7508	6225	QEp24-4026_Fan_AK.raw	F3	28	1	32	25	0.0325966	0.0004634	8.801e-06	768699968	23.78
TRUE	High	Mascot (A3)	Unambiguous	132	140	EDGNILGHK		2	1	0	1	1	491.751	982.494	982.495	-0.75	-0.00037	HCD (High Energy Collision Dissociation)	28	MS2	13.6892	2.753	24.0119	6325	QEp24-4026_Fan_AK.raw	F3	40	1	32	25	0.00179544	0.0004634	0.007526	1704296704	23.91
TRUE	High	Mascot (A3)	Unambiguous	132	140	EDGNILGHK		3	1	0	1	1	328.17	982.495	982.495	-0.67	-0.00022	HCD (High Energy Collision Dissociation)	28	MS2	3.9772	79.141	26.4575	7285	QEp24-4026_Fan_AK.raw	F3	24	1	32	25	0.0714779	0.0004634	2.557e-05	480730	26.55
TRUE	High	Mascot (A3)	Unambiguous	132	140	EDGNILGHK		3	1	0	1	1	328.17	982.495	982.495	-0.58	-0.00019	HCD (High Energy Collision Dissociation)	28	MS2	7.19745	43.824	25.4254	6875	QEp24-4026_Fan_AK.raw	F3	26	1	32	25	0.0460439	0.0004634	4.575e-05	158879872	24.73
TRUE	High	Mascot (A3)	Unambiguous	132	140	EDGNILGHK		2	1	0	1	1	491.751	982.495	982.495	-0.57	-0.00028	HCD (High Energy Collision Dissociation)	28	MS2	9.42175	68.732	84.784	24086	QEp24-4026_Fan_AK.raw	F3	47	1	32	25	0.000337638	0.0004634	0.0009842	268839744	85.08
TRUE	High	Mascot (A3)	Unambiguous	132	140	EDGNILGHK		3	1	0	1	1	328.17	982.495	982.495	-0.49	-0.00016	HCD (High Energy Collision Dissociation)	28	MS2	13.5468	87.652	40.1592	12643	QEp24-4026_Fan_AK.raw	F3	11	1	32	25	1.60122	0.0004634	0.0005513	1870428	40.11
TRUE	High	Mascot (A3)	Unambiguous	132	140	EDGNILGHK		3	1	0	1	1	328.17	982.495	982.495	-0.49	-0.00016	HCD (High Energy Collision Dissociation)	28	MS2	4.10471	66.45	26.1214	7150	QEp24-4026_Fan_AK.raw	F3	27	1	32	25	0.0337638	0.0004634	1.327e-05	158879872	24.73
TRUE	High	Mascot (A3)	Unambiguous	132	140	EDGNILGHK		3	1	0	1	1	328.17	982.495	982.495	-0.49	-0.00016	HCD (High Energy Collision Dissociation)	28	MS2	12.0448	70.97	38.7541	12124	QEp24-4026_Fan_AK.raw	F3	10	1	32	25	1.66514	0.0004634	0.000215	2555971	38.73
TRUE	High	Mascot (A3)	Unambiguous	132	140	EDGNILGHK		2	1	0	1	1	491.751	982.495	982.495	-0.44	-0.00022	HCD (High Energy Collision Dissociation)	28	MS2	14.8338	30.032	26.3181	7231	QEp24-4026_Fan_AK.raw	F3	59	1	32	25	2.50294e-05	0.0004634	0.001702	57813900	25.76
TRUE	High	Mascot (A3)	Unambiguous	132	140	EDGNILGHK		2	1	0	1	1	491.751	982.495	982.495	-0.44	-0.00022	HCD (High Energy Collision Dissociation)	28	MS2	0	2.344	27.0254	7518	QEp24-4026_Fan_AK.raw	F3	41	1	32	25	0.00134107	0.0004634	0.0004947	438812768	27.06
TRUE	High	Mascot (A3)	Unambiguous	132	140	EDGNILGHK		3	0.9091	0	1	1	328.17	982.495	982.495	-0.4	-0.00013	HCD (High Energy Collision Dissociation)	28	MS2	0	5.531	27.4914	7694	QEp24-4026_Fan_AK.raw	F3	11	1	32	25	1.43038	0.0004634	0.0007143	1030515904	27.77
TRUE	High	Mascot (A3)	Unambiguous	132	140	EDGNILGHK		3	1	0	1	1	328.17	982.495	982.495	-0.4	-0.00013	HCD (High Energy Collision Dissociation)	28	MS2	6.73315	85.978	39.4528	12382	QEp24-4026_Fan_AK.raw	F3	13	1	32	25	0.938536	0.0004634	0.0003128	1.78592e+06	39.4
TRUE	High	Mascot (A3)	Unambiguous	132	140	EDGNILGHK		2	1	0	1	1	491.751	982.495	982.495	-0.38	-0.00019	HCD (High Energy Collision Dissociation)	28	MS2	0.582535	29.177	25.9751	7091	QEp24-4026_Fan_AK.raw	F3	47	1	32	25	0.000327681	0.0004634	0.004212	57813900	25.76
TRUE	High	Mascot (A3)	Unambiguous	132	140	EDGNILGHK		2	1	0	1	1	491.751	982.495	982.495	-0.32	-0.00016	HCD (High Energy Collision Dissociation)	28	MS2	0	2.001	27.3672	7643	QEp24-4026_Fan_AK.raw	F3	44	1	32	25	0.000669038	0.0004634	0.0002908	7039993344	28.14
TRUE	High	Mascot (A3)	Unambiguous	132	140	EDGNILGHK		3	1	0	1	1	328.17	982.495	982.495	-0.3	-0.0001	HCD (High Energy Collision Dissociation)	28	MS2	35.8376	100	86.7895	24619	QEp24-4026_Fan_AK.raw	F3	4	1	32	25	6.69038	0.0004634	0.007155	252708768	85.1
TRUE	High	Mascot (A3)	Unambiguous	132	140	EDGNILGHK		3	1	0	1	1	328.17	982.495	982.495	-0.3	-0.0001	HCD (High Energy Collision Dissociation)	28	MS2	2.6615	23.534	36.0959	11104	QEp24-4026_Fan_AK.raw	F3	13	1	32	25	0.828803	0.0004634	0.0005665	345277	36.13
TRUE	High	Mascot (A3)	Unambiguous	132	140	EDGNILGHK		3	1	0	1	1	328.17	982.495	982.495	-0.3	-0.0001	HCD (High Energy Collision Dissociation)	28	MS2	0.721892	6.771	24.0923	6359	QEp24-4026_Fan_AK.raw	F3	31	1	32	25	0.01554	0.0004634	1.092e-05	768699968	23.78
TRUE	High	Mascot (A3)	Unambiguous	132	140	EDGNILGHK		2	1	0	1	1	491.751	982.495	982.495	-0.26	-0.00013	HCD (High Energy Collision Dissociation)	28	MS2	0	100	22.9779	5906	QEp24-4026_Fan_AK.raw	F3	50	1	32	25	0.000171574	0.0004634	6.646e-05	1892353152	23.34
TRUE	High	Mascot (A3)	Unambiguous	132	140	EDGNILGHK		3	1	0	1	1	328.17	982.495	982.495	-0.21	-7e-05	HCD (High Energy Collision Dissociation)	28	MS2	20.7844	100	86.4297	24536	QEp24-4026_Fan_AK.raw	F3	13	1	32	25	0.980508	0.0004634	0.002227	252708768	85.1
TRUE	High	Mascot (A3)	Unambiguous	132	140	EDGNILGHK		3	1	0	1	1	328.17	982.495	982.495	-0.21	-7e-05	HCD (High Energy Collision Dissociation)	28	MS2	0.163504	4.01	23.4036	6081	QEp24-4026_Fan_AK.raw	F3	27	1	32	25	0.0391247	0.0004634	0.0001034	566598848	23.26
TRUE	High	Mascot (A3)	Unambiguous	132	140	EDGNILGHK		3	0.9091	0	1	1	328.17	982.495	982.495	-0.21	-7e-05	HCD (High Energy Collision Dissociation)	28	MS2	9.5963	100	86.093	24453	QEp24-4026_Fan_AK.raw	F3	11	1	32	25	1.53621	0.0004634	0.0003767	252708768	85.1
TRUE	High	Mascot (A3)	Unambiguous	132	140	EDGNILGHK		3	1	0	1	1	328.17	982.495	982.495	-0.21	-7e-05	HCD (High Energy Collision Dissociation)	28	MS2	15.4814	72.194	39.1063	12257	QEp24-4026_Fan_AK.raw	F3	13	1	32	25	0.912959	0.0004634	0.003375	2.48789e+06	39.11
TRUE	High	Mascot (A3)	Unambiguous	132	140	EDGNILGHK		2	1	0	1	1	491.751	982.495	982.495	-0.2	-0.0001	HCD (High Energy Collision Dissociation)	28	MS2	0.918076	14.666	25.2749	6815	QEp24-4026_Fan_AK.raw	F3	40	1	32	25	0.00202979	0.0004634	0.0002816	1704296704	23.91
TRUE	High	Mascot (A3)	Unambiguous	132	140	EDGNILGHK		3	0.9091	0	1	1	328.17	982.495	982.495	-0.12	-4e-05	HCD (High Energy Collision Dissociation)	28	MS2	5.26565	49.708	85.7517	24357	QEp24-4026_Fan_AK.raw	F3	11	1	32	25	1.5047	0.0004634	0.0007008	252708768	85.1
TRUE	High	Mascot (A3)	Unambiguous	132	140	EDGNILGHK		3	1	0	1	1	328.17	982.495	982.495	-0.02	-1e-05	HCD (High Energy Collision Dissociation)	28	MS2	0.312936	1.876	27.8311	7833	QEp24-4026_Fan_AK.raw	F3	13	1	32	25	0.845791	0.0004634	7.458e-05	1030515904	27.77
TRUE	High	Mascot (A3)	Unambiguous	132	140	EDGNILGHK		3	1	0	1	1	328.17	982.495	982.495	-0.02	-1e-05	HCD (High Energy Collision Dissociation)	28	MS2	11.363	61.915	38.0502	11857	QEp24-4026_Fan_AK.raw	F3	12	1	32	25	1.17021	0.0004634	3.143e-05	2.96873e+06	38.17
TRUE	High	Mascot (A3)	Unambiguous	132	140	EDGNILGHK		3	1	0	1	1	328.17	982.494	982.495	-1.23	-0.0004	HCD (High Energy Collision Dissociation)	28	MS2	2.11817	56.958	25.7682	7011	QEp24-4026_Fan_AK.raw	F3	23	1	32	25	0.10237	0.0004634	0.000356	158879872	24.73
TRUE	High	Mascot (A3)	Unambiguous	132	140	EDGNILGHK		3	1	0	1	1	328.169	982.494	982.495	-1.42	-0.00047	HCD (High Energy Collision Dissociation)	28	MS2	9.3918	100	84.7363	24072	QEp24-4026_Fan_AK.raw	F3	21	1	32	25	0.148652	0.0004634	0.0003178	252708768	85.1
TRUE	High	Mascot (A3)	Unambiguous	132	140	EDGNILGHK		3	1	0	1	1	328.169	982.494	982.495	-1.61	-0.00053	HCD (High Energy Collision Dissociation)	28	MS2	11.5423	100	39.8088	12512	QEp24-4026_Fan_AK.raw	F3	9	1	33	26	3.10936	0.0004634	0.001666	1.88515e+06	39.6
TRUE	High	Mascot (A3)	Unambiguous	132	140	EDGNILGHK		2	1	0	1	1	491.751	982.495	982.495	-0.01	0	HCD (High Energy Collision Dissociation)	28	MS2	0	2.659	23.674	6191	QEp24-4026_Fan_AK.raw	F3	49	1	32	25	0.000230814	0.0004634	0.0002964	1892353152	23.34
TRUE	High	Mascot (A3)	Unambiguous	132	140	EDGNILGHK		2	1	0	1	1	491.751	982.495	982.495	-0.01	0	HCD (High Energy Collision Dissociation)	28	MS2	1.55442	31.56	25.6342	6964	QEp24-4026_Fan_AK.raw	F3	41	1	32	25	0.00149714	0.0004634	0.002386	1704296704	23.91
TRUE	High	Mascot (A3)	Unambiguous	132	140	EDGNILGHK		3	0.9091	0	1	1	328.17	982.495	982.495	0.07	2e-05	HCD (High Energy Collision Dissociation)	28	MS2	0	7.431	27.1431	7563	QEp24-4026_Fan_AK.raw	F3	11	1	32	25	1.4766	0.0004634	0.0006906	189912848	27.07
TRUE	High	Mascot (A3)	Unambiguous	132	140	EDGNILGHK		2	1	0	1	1	491.752	982.496	982.495	0.55	0.00027	HCD (High Energy Collision Dissociation)	28	MS2	0.191517	0.963	27.7101	7782	QEp24-4026_Fan_AK.raw	F3	39	1	32	25	0.00212943	0.0004634	0.0002033	7039993344	28.14
TRUE	High	Mascot (A3)	Unambiguous	132	140	EDGNILGHK		2	1	0	1	1	491.752	982.496	982.495	0.55	0.00027	HCD (High Energy Collision Dissociation)	28	MS2	13.9969	52.81	40.424	12739	QEp24-4026_Fan_AK.raw	F3	42	1	32	25	0.00115948	0.0004634	0.003075	5.06783e+06	40.31
TRUE	High	Mascot (A3)	Unambiguous	132	140	EDGNILGHK		2	1	0	1	1	491.752	982.496	982.495	0.55	0.00027	HCD (High Energy Collision Dissociation)	28	MS2	1.39061	10.769	35.9933	11063	QEp24-4026_Fan_AK.raw	F3	45	1	32	25	0.000542329	0.0004634	7.197e-05	4683231	36.11
TRUE	High	Mascot (A3)	Unambiguous	132	140	EDGNILGHK		2	1	0	1	1	491.752	982.496	982.495	0.61	0.0003	HCD (High Energy Collision Dissociation)	28	MS2	10.934	17.083	26.6676	7370	QEp24-4026_Fan_AK.raw	F3	43	1	32	25	0.00102627	0.0004634	0.0002166	2.54007e+06	26.73
TRUE	High	Mascot (A3)	Unambiguous	132	140	EDGNILGHK		3	0.9091	0	1	1	328.17	982.496	982.495	0.63	0.00021	HCD (High Energy Collision Dissociation)	28	MS2	1.14552	5.011	33.6816	10151	QEp24-4026_Fan_AK.raw	F3	11	1	32	25	1.50059	0.0004634	0.0007672	1118149760	32.74
TRUE	High	Mascot (A3)	Unambiguous	132	140	EDGNILGHK		3	1	0	1	1	328.17	982.496	982.495	0.63	0.00021	HCD (High Energy Collision Dissociation)	28	MS2	0.467826	5.283	34.0213	10280	QEp24-4026_Fan_AK.raw	F3	11	1	32	25	1.51797	0.0004634	0.002295	171197776	34.08
TRUE	High	Mascot (A3)	Unambiguous	132	140	EDGNILGHK		3	1	0	1	1	328.17	982.496	982.495	0.63	0.00021	HCD (High Energy Collision Dissociation)	28	MS2	0.685041	4.205	33.3439	10018	QEp24-4026_Fan_AK.raw	F3	10	1	32	25	1.88045	0.0004634	4.573e-05	1118149760	32.74
TRUE	High	Mascot (A3)	Unambiguous	132	140	EDGNILGHK		2	1	0	1	1	491.752	982.496	982.495	0.67	0.00033	HCD (High Energy Collision Dissociation)	28	MS2	0.911196	7.639	35.6499	10921	QEp24-4026_Fan_AK.raw	F3	40	1	32	25	0.00164158	0.0004634	0.002385	67177088	35.44
TRUE	High	Mascot (A3)	Unambiguous	132	140	EDGNILGHK		3	0.9091	0	1	1	328.17	982.496	982.495	0.82	0.00027	HCD (High Energy Collision Dissociation)	28	MS2	0.301868	1.839	29.9182	8667	QEp24-4026_Fan_AK.raw	F3	11	1	32	25	1.50405	0.0004634	0.000533	619334976	30.06
TRUE	High	Mascot (A3)	Unambiguous	132	140	EDGNILGHK		3	0.9091	0	1	1	328.17	982.496	982.495	0.82	0.00027	HCD (High Energy Collision Dissociation)	28	MS2	1.47568	16.765	85.0756	24165	QEp24-4026_Fan_AK.raw	F3	11	1	32	25	1.56409	0.0004634	0.0004722	252708768	85.1
TRUE	High	Mascot (A3)	Unambiguous	132	140	EDGNILGHK		2	1	0	1	1	491.752	982.496	982.495	0.86	0.00042	HCD (High Energy Collision Dissociation)	28	MS2	0.411667	0.64	28.3958	8054	QEp24-4026_Fan_AK.raw	F3	38	1	32	25	0.0027814	0.0004634	0.001167	1392837248	28.36
TRUE	High	Mascot (A3)	Unambiguous	132	140	EDGNILGHK		3	0.9091	0	1	1	328.17	982.496	982.495	0.91	0.0003	HCD (High Energy Collision Dissociation)	28	MS2	0.815438	7.66	34.3674	10413	QEp24-4026_Fan_AK.raw	F3	11	1	32	25	1.4069	0.0004634	0.002133	171197776	34.08
TRUE	High	Mascot (A3)	Unambiguous	132	140	EDGNILGHK		2	1	0	1	1	491.752	982.496	982.495	0.98	0.00048	HCD (High Energy Collision Dissociation)	28	MS2	0.773852	9.815	24.9257	6674	QEp24-4026_Fan_AK.raw	F3	53	1	32	25	0.000102952	0.0004634	0.0001304	1704296704	23.91
TRUE	High	Mascot (A3)	Unambiguous	132	140	EDGNILGHK		2	1	0	1	1	491.752	982.496	982.495	0.55	0.00027	HCD (High Energy Collision Dissociation)	28	MS2	14.0408	68.961	41.4535	13097	QEp24-4026_Fan_AK.raw	F3	44	1	32	25	0.000724875	0.0004634	0.0005868	4.08118e+06	41.62
TRUE	High	Mascot (A3)	Unambiguous	132	140	EDGNILGHK		3	1	0	1	1	328.17	982.496	982.495	1.1	0.00036	HCD (High Energy Collision Dissociation)	28	MS2	0.706388	2.027	31.6306	9353	QEp24-4026_Fan_AK.raw	F3	21	1	32	25	0.138241	0.0004634	0.0001053	577822976	31.5
TRUE	High	Mascot (A3)	Unambiguous	132	140	EDGNILGHK		3	0.9091	0	1	1	328.17	982.496	982.495	1.1	0.00036	HCD (High Energy Collision Dissociation)	28	MS2	0.380104	2.196	32.3138	9616	QEp24-4026_Fan_AK.raw	F3	11	1	32	25	1.58357	0.0004634	0.005635	653345472	32.3
TRUE	High	Mascot (A3)	Unambiguous	132	140	EDGNILGHK		3	0.9524	0	1	1	328.17	982.496	982.495	1.1	0.00036	HCD (High Energy Collision Dissociation)	28	MS2	0.459026	1.886	30.5966	8937	QEp24-4026_Fan_AK.raw	F3	21	1	32	25	0.150882	0.0004634	0.0001288	1319261312	30.23
TRUE	High	Mascot (A3)	Unambiguous	132	140	EDGNILGHK		3	0.9091	0	1	1	328.17	982.496	982.495	1.1	0.00036	HCD (High Energy Collision Dissociation)	28	MS2	0.378953	1.403	28.8672	8246	QEp24-4026_Fan_AK.raw	F3	11	1	32	25	1.49843	0.0004634	0.009131	1406920576	28.93
TRUE	High	Mascot (A3)	Unambiguous	132	140	EDGNILGHK		3	0.9091	0	1	1	328.17	982.496	982.495	1.1	0.00036	HCD (High Energy Collision Dissociation)	28	MS2	0.375287	1.664	30.2585	8801	QEp24-4026_Fan_AK.raw	F3	11	1	32	25	1.45759	0.0004634	0.0003675	1319261312	30.23
TRUE	High	Mascot (A3)	Unambiguous	132	140	EDGNILGHK		2	1	0	1	1	491.752	982.496	982.495	1.11	0.00054	HCD (High Energy Collision Dissociation)	28	MS2	0.89602	6.217	35.2949	10777	QEp24-4026_Fan_AK.raw	F3	41	1	32	25	0.0016093	0.0004634	0.0007171	67177088	35.44
TRUE	High	Mascot (A3)	Unambiguous	132	140	EDGNILGHK		3	0.9091	0	1	1	328.17	982.496	982.495	1.28	0.00042	HCD (High Energy Collision Dissociation)	28	MS2	0.465846	2.731	32.6565	9750	QEp24-4026_Fan_AK.raw	F3	11	1	32	25	1.4677	0.0004634	0.01013	1118149760	32.74
TRUE	High	Mascot (A3)	Unambiguous	132	140	EDGNILGHK		2	1	0	1	1	491.752	982.497	982.495	1.36	0.00067	HCD (High Energy Collision Dissociation)	28	MS2	0.839269	4.614	34.9489	10641	QEp24-4026_Fan_AK.raw	F3	40	1	32	25	0.00163922	0.0004634	0.0007031	31112470	35.06
TRUE	High	Mascot (A3)	Unambiguous	132	140	EDGNILGHK		3	0.9091	0	1	1	328.17	982.497	982.495	1.47	0.00048	HCD (High Energy Collision Dissociation)	28	MS2	0.403612	2.255	31.9701	9484	QEp24-4026_Fan_AK.raw	F3	11	1	33	26	1.72763	0.0004634	0.0006687	291565472	31.97
TRUE	High	Mascot (A3)	Unambiguous	132	140	EDGNILGHK		3	0.9167	0	1	1	328.17	982.497	982.495	1.47	0.00048	HCD (High Energy Collision Dissociation)	28	MS2	0.787634	1.773	31.2716	9210	QEp24-4026_Fan_AK.raw	F3	12	1	33	26	1.46033	0.0004634	0.0001663	563441472	31.23
TRUE	High	Mascot (A3)	Unambiguous	132	140	EDGNILGHK		2	1	0	1	1	491.752	982.497	982.495	1.61	0.00079	HCD (High Energy Collision Dissociation)	28	MS2	0.798885	3.524	34.5987	10504	QEp24-4026_Fan_AK.raw	F3	40	1	33	26	0.00245161	0.0004634	0.0003507	583733632	34.05
TRUE	High	Mascot (A3)	Unambiguous	132	140	EDGNILGHK		2	1	0	1	1	491.752	982.497	982.495	1.73	0.00085	HCD (High Energy Collision Dissociation)	28	MS2	0.341928	0.559	28.0467	7922	QEp24-4026_Fan_AK.raw	F3	45	1	33	26	0.0006404	0.0004634	0.0008613	7039993344	28.14
TRUE	High	Mascot (A3)	Unambiguous	132	140	EDGNILGHK		2	1	0	1	1	491.752	982.497	982.495	1.79	0.00088	HCD (High Energy Collision Dissociation)	28	MS2	0.633159	0.65	28.7365	8193	QEp24-4026_Fan_AK.raw	F3	44	1	33	26	0.0008384	0.0004634	0.004218	8020889088	28.94
TRUE	High	Mascot (A3)	Unambiguous	132	140	EDGNILGHK		3	1	0	1	1	328.17	982.496	982.495	1	0.00033	HCD (High Energy Collision Dissociation)	28	MS2	0.962892	1.87	30.9327	9074	QEp24-4026_Fan_AK.raw	F3	13	1	32	25	0.838757	0.0004634	0.006505	1199986816	30.75
TRUE	High	Mascot (A3)	Unambiguous	132	140	EDGNILGHK		3	1	0	1	1	328.17	982.496	982.495	0.54	0.00018	HCD (High Energy Collision Dissociation)	28	MS2	1.20639	13.789	35.3846	10812	QEp24-4026_Fan_AK.raw	F3	11	1	32	25	1.42976	0.0004634	0.0005087	26688354	35.42
TRUE	High	Mascot (A3)	Unambiguous	132	140	EDGNILGHK		2	1	0	1	1	491.752	982.496	982.495	0.49	0.00024	HCD (High Energy Collision Dissociation)	28	MS2	6.22732	31.323	38.3715	11980	QEp24-4026_Fan_AK.raw	F3	44	1	32	25	0.000697048	0.0004634	0.0001251	5.0691e+06	38.42
TRUE	High	Mascot (A3)	Unambiguous	132	140	EDGNILGHK		3	0.9524	0	1	1	328.17	982.495	982.495	0.07	2e-05	HCD (High Energy Collision Dissociation)	28	MS2	1.78397	32.202	36.4355	11235	QEp24-4026_Fan_AK.raw	F3	21	1	32	25	0.136856	0.0004634	0.0001659	6183579	36.73
TRUE	High	Mascot (A3)	Unambiguous	132	140	EDGNILGHK		3	0.8333	0	1	1	328.17	982.495	982.495	0.07	2e-05	HCD (High Energy Collision Dissociation)	28	MS2	27.0509	38.415	37.355	11593	QEp24-4026_Fan_AK.raw	F3	6	1	32	25	4.35776	0.0004634	0.0003329	4.08594e+06	37.26
TRUE	High	Mascot (A3)	Unambiguous	132	140	EDGNILGHK		3	1	0	1	1	328.17	982.495	982.495	0.07	2e-05	HCD (High Energy Collision Dissociation)	28	MS2	1.10516	16.139	35.7365	10957	QEp24-4026_Fan_AK.raw	F3	13	1	32	25	0.867487	0.0004634	0.0006067	26688354	35.42
TRUE	High	Mascot (A3)	Unambiguous	132	140	EDGNILGHK		3	1	0	1	1	328.17	982.495	982.495	0.07	2e-05	HCD (High Energy Collision Dissociation)	28	MS2	1.88184	36.251	36.7779	11369	QEp24-4026_Fan_AK.raw	F3	14	1	32	25	0.741759	0.0004634	9.39e-05	6183579	36.73
TRUE	High	Mascot (A3)	Unambiguous	132	140	EDGNILGHK		3	1	0	1	1	328.17	982.495	982.495	0.07	2e-05	HCD (High Energy Collision Dissociation)	28	MS2	0	100	23.0628	5943	QEp24-4026_Fan_AK.raw	F3	27	1	32	25	0.0402961	0.0004634	1.686e-05	566598848	23.26
TRUE	High	Mascot (A3)	Unambiguous	132	140	EDGNILGHK		2	1	0	1	1	491.751	982.495	982.495	0.12	6e-05	HCD (High Energy Collision Dissociation)	28	MS2	5.63929	43.781	39.3907	12360	QEp24-4026_Fan_AK.raw	F3	41	1	32	25	0.00135289	0.0004634	0.0007147	5272280	39.44
TRUE	High	Mascot (A3)	Unambiguous	132	140	EDGNILGHK		3	0.9091	0	1	1	328.17	982.495	982.495	0.16	5e-05	HCD (High Energy Collision Dissociation)	28	MS2	7.60868	44.968	37.7012	11723	QEp24-4026_Fan_AK.raw	F3	11	1	32	25	1.5605	0.0004634	0.0007891	4.68498e+06	37.77
TRUE	High	Mascot (A3)	Unambiguous	132	140	EDGNILGHK		3	1	0	1	1	328.17	982.495	982.495	0.16	5e-05	HCD (High Energy Collision Dissociation)	28	MS2	0.970181	11.085	24.4301	6491	QEp24-4026_Fan_AK.raw	F3	26	1	32	25	0.048224	0.0004634	1.9e-05	768699968	23.78
TRUE	High	Mascot (A3)	Unambiguous	132	140	EDGNILGHK		3	0.9524	0	1	1	328.17	982.495	982.495	0.16	5e-05	HCD (High Energy Collision Dissociation)	28	MS2	0.87413	9.975	34.7098	10547	QEp24-4026_Fan_AK.raw	F3	21	1	32	25	0.140043	0.0004634	3.841e-05	171197776	34.08
TRUE	High	Mascot (A3)	Unambiguous	132	140	EDGNILGHK		2	1	0	1	1	491.751	982.495	982.495	0.24	0.00012	HCD (High Energy Collision Dissociation)	28	MS2	5.08613	20.52	85.1184	24175	QEp24-4026_Fan_AK.raw	F3	45	1	32	25	0.000558808	0.0004634	0.0008658	268839744	85.08
TRUE	High	Mascot (A3)	Unambiguous	132	140	EDGNILGHK		2	1	0	1	1	491.751	982.495	982.495	0.24	0.00012	HCD (High Energy Collision Dissociation)	28	MS2	11.1556	75.811	40.7703	12856	QEp24-4026_Fan_AK.raw	F3	38	1	32	25	0.00307088	0.0004634	0.0002832	1.80234e+06	40.72
TRUE	High	Mascot (A3)	Unambiguous	132	140	EDGNILGHK		2	1	0	1	1	491.751	982.495	982.495	0.24	0.00012	HCD (High Energy Collision Dissociation)	28	MS2	4.73229	28.012	37.6927	11720	QEp24-4026_Fan_AK.raw	F3	45	1	32	25	0.000547347	0.0004634	0.001942	7.6401e+06	37.62
TRUE	High	Mascot (A3)	Unambiguous	132	140	EDGNILGHK		2	1	0	1	1	491.751	982.495	982.495	0.24	0.00012	HCD (High Energy Collision Dissociation)	28	MS2	11.6612	53.171	40.0773	12613	QEp24-4026_Fan_AK.raw	F3	38	1	32	25	0.00324536	0.0004634	6.504e-05	5379958	40.14
TRUE	High	Mascot (A3)	Unambiguous	132	140	EDGNILGHK		2	1	0	1	1	491.752	982.496	982.495	0.49	0.00024	HCD (High Energy Collision Dissociation)	28	MS2	3.12088	18.415	36.6775	11329	QEp24-4026_Fan_AK.raw	F3	47	1	32	25	0.000336715	0.0004634	0.0004775	11086954	36.73
TRUE	High	Mascot (A3)	Unambiguous	132	140	EDGNILGHK		2	1	0	1	1	491.751	982.495	982.495	0.24	0.00012	HCD (High Energy Collision Dissociation)	28	MS2	6.74566	34.404	85.4565	24274	QEp24-4026_Fan_AK.raw	F3	41	1	32	25	0.00134668	0.0004634	1.743e-05	268839744	85.08
TRUE	High	Mascot (A3)	Unambiguous	132	140	EDGNILGHK		2	1	0	1	1	491.751	982.496	982.495	0.3	0.00015	HCD (High Energy Collision Dissociation)	28	MS2	6.35687	28.689	38.0315	11849	QEp24-4026_Fan_AK.raw	F3	39	1	32	25	0.00216902	0.0004634	0.0009006	7248355	38.11
TRUE	High	Mascot (A3)	Unambiguous	132	140	EDGNILGHK		3	1	0	1	1	328.17	982.496	982.495	0.35	0.00011	HCD (High Energy Collision Dissociation)	28	MS2	7.02211	40.701	26.8032	7423	QEp24-4026_Fan_AK.raw	F3	9	1	32	25	2.11964	0.0004634	0.0007141	189912848	27.07
TRUE	High	Mascot (A3)	Unambiguous	132	140	EDGNILGHK		3	1	0	1	1	328.17	982.496	982.495	0.35	0.00011	HCD (High Energy Collision Dissociation)	28	MS2	15.1916	27.528	25.0747	6734	QEp24-4026_Fan_AK.raw	F3	25	1	32	25	0.0562682	0.0004634	8.97e-06	158879872	24.73
TRUE	High	Mascot (A3)	Unambiguous	132	140	EDGNILGHK		3	1	0	1	1	328.17	982.496	982.495	0.35	0.00011	HCD (High Energy Collision Dissociation)	28	MS2	18.3651	59.116	38.4017	11992	QEp24-4026_Fan_AK.raw	F3	10	1	32	25	1.70712	0.0004634	0.004274	4.09226e+06	38.48
TRUE	High	Mascot (A3)	Unambiguous	132	140	EDGNILGHK		2	1	0	1	1	491.751	982.496	982.495	0.36	0.00018	HCD (High Energy Collision Dissociation)	28	MS2	4.67615	17.856	37.0139	11462	QEp24-4026_Fan_AK.raw	F3	51	1	32	25	0.00015605	0.0004634	0.002439	19479978	36.98
TRUE	High	Mascot (A3)	Unambiguous	132	140	EDGNILGHK		2	1	0	1	1	491.751	982.496	982.495	0.36	0.00018	HCD (High Energy Collision Dissociation)	28	MS2	1.98288	13.352	36.3318	11195	QEp24-4026_Fan_AK.raw	F3	40	1	32	25	0.00193759	0.0004634	0.0003131	19163532	36.58
TRUE	High	Mascot (A3)	Unambiguous	132	140	EDGNILGHK		2	1	0	1	1	491.751	982.496	982.495	0.36	0.00018	HCD (High Energy Collision Dissociation)	28	MS2	8.53123	36.09	38.7173	12111	QEp24-4026_Fan_AK.raw	F3	44	1	32	25	0.000706745	0.0004634	0.0001395	3.85122e+06	38.73
TRUE	High	Mascot (A3)	Unambiguous	132	140	EDGNILGHK		2	1	0	1	1	491.751	982.496	982.495	0.36	0.00018	HCD (High Energy Collision Dissociation)	28	MS2	4.69918	22.715	37.3538	11592	QEp24-4026_Fan_AK.raw	F3	45	1	32	25	0.000533658	0.0004634	0.0002166	18598838	37.26
TRUE	High	Mascot (A3)	Unambiguous	132	140	EDGNILGHK		2	1	0	1	1	491.751	982.496	982.495	0.36	0.00018	HCD (High Energy Collision Dissociation)	28	MS2	10.0345	39.355	39.0545	12237	QEp24-4026_Fan_AK.raw	F3	46	1	32	25	0.000424877	0.0004634	9.025e-05	3.92908e+06	39.07
TRUE	High	Mascot (A3)	Unambiguous	132	140	EDGNILGHK		2	1	0	1	1	491.751	982.496	982.495	0.43	0.00021	HCD (High Energy Collision Dissociation)	28	MS2	6.88432	44.591	39.7364	12486	QEp24-4026_Fan_AK.raw	F3	48	1	32	25	0.000258978	0.0004634	0.002621	6949101	39.57
TRUE	High	Mascot (A3)	Unambiguous	132	140	EDGNILGHK		3	0.9091	0	1	1	328.17	982.496	982.495	0.44	0.00015	HCD (High Energy Collision Dissociation)	28	MS2	0.693712	1.537	28.5218	8106	QEp24-4026_Fan_AK.raw	F3	11	1	32	25	1.4732	0.0004634	0.001323	608843200	28.35
TRUE	High	Mascot (A3)	Unambiguous	132	140	EDGNILGHK		3	1	0	1	1	328.17	982.496	982.495	0.44	0.00015	HCD (High Energy Collision Dissociation)	28	MS2	0.88692	10.956	35.0478	10681	QEp24-4026_Fan_AK.raw	F3	11	1	32	25	1.51448	0.0004634	0.003241	9980911	35.07
TRUE	High	Mascot (A3)	Unambiguous	132	140	EDGNILGHK		2	1	0	1	1	491.751	982.496	982.495	0.3	0.00015	HCD (High Energy Collision Dissociation)	28	MS2	15.5085	55.518	41.1093	12978	QEp24-4026_Fan_AK.raw	F3	42	1	32	25	0.00115415	0.0004634	0.0008146	8506534	40.98
TRUE	High	Mascot (A3)	Unambiguous	132	140	EDGNILGHK		2	1	0	1	1	491.752	982.497	982.495	1.79	0.00088	HCD (High Energy Collision Dissociation)	28	MS2	1.47577	0.825	29.7671	8608	QEp24-4026_Fan_AK.raw	F3	45	1	33	26	0.000673677	0.0004634	0.0009478	1188719232	29.84
TRUE	High	Mascot (A3)	Unambiguous	132	140	EDGNILGHK		2	1	0	1	1	491.752	982.497	982.495	2.04	0.001	HCD (High Energy Collision Dissociation)	28	MS2	0.735328	2.814	34.2605	10371	QEp24-4026_Fan_AK.raw	F3	41	1	33	26	0.00156116	0.0004634	0.0002208	583733632	34.05
TRUE	High	Mascot (A3)	Unambiguous	132	140	EDGNILGHK		3	0.9524	0	1	1	328.17	982.496	982.495	0.44	0.00015	HCD (High Energy Collision Dissociation)	28	MS2	2.3676	20.609	85.4168	24264	QEp24-4026_Fan_AK.raw	F3	21	1	32	25	0.13221	0.0004634	6.754e-06	252708768	85.1
TRUE	High	Mascot (A3)	Unambiguous	132	140	EDGNILGHK		2	1	0	1	1	491.752	982.497	982.495	2.17	0.00106	HCD (High Energy Collision Dissociation)	28	MS2	0.328774	1.318	32.8794	9836	QEp24-4026_Fan_AK.raw	F3	50	1	33	26	0.000239578	0.0004634	0.0001221	2962867968	32.75
TRUE	High	Mascot (A3)	Unambiguous	132	140	EDGNILGHK		2	1	0	1	1	491.753	982.498	982.495	2.97	0.00146	HCD (High Energy Collision Dissociation)	28	MS2	0.640803	0.731	29.0797	8332	QEp24-4026_Fan_AK.raw	F3	44	1	32	25	0.000703328	0.0004634	0.002079	8020889088	28.94
TRUE	High	Mascot (A3)	Unambiguous	132	140	EDGNILGHK		2	1	0	1	1	491.753	982.498	982.495	2.97	0.00146	HCD (High Energy Collision Dissociation)	28	MS2	0.374408	1.034	32.195	9573	QEp24-4026_Fan_AK.raw	F3	41	1	32	25	0.00145599	0.0004634	0.004724	2835848192	32.1
TRUE	High	Mascot (A3)	Unambiguous	132	140	EDGNILGHK		2	1	0	1	1	491.753	982.498	982.495	2.85	0.0014	HCD (High Energy Collision Dissociation)	28	MS2	0.52414	1.726	33.5771	10111	QEp24-4026_Fan_AK.raw	F3	41	1	32	25	0.00166402	0.0004634	0.001761	696383936	33.48
TRUE	High	Mascot (A3)	Unambiguous	132	140	EDGNILGHK		2	1	0	1	1	491.753	982.498	982.495	2.85	0.0014	HCD (High Energy Collision Dissociation)	28	MS2	1.07567	0.765	29.4174	8470	QEp24-4026_Fan_AK.raw	F3	42	1	32	25	0.00133094	0.0004634	0.00117	1013322176	29.45
TRUE	High	Mascot (A3)	Unambiguous	132	140	EDGNILGHK		2	1	0	1	1	491.753	982.498	982.495	2.66	0.00131	HCD (High Energy Collision Dissociation)	28	MS2	0.499466	0.909	31.4993	9301	QEp24-4026_Fan_AK.raw	F3	47	1	32	25	0.000367926	0.0004634	0.000384	786802560	31.5
TRUE	High	Mascot (A3)	Unambiguous	132	140	EDGNILGHK		2	1	0	1	1	491.753	982.498	982.495	2.6	0.00128	HCD (High Energy Collision Dissociation)	28	MS2	0.479197	0.904	31.8475	9439	QEp24-4026_Fan_AK.raw	F3	48	1	33	26	0.000379712	0.0004634	0.0006929	1750910336	31.74
TRUE	High	Mascot (A3)	Unambiguous	132	140	EDGNILGHK		2	1	0	1	1	491.753	982.498	982.495	3.04	0.00149	HCD (High Energy Collision Dissociation)	28	MS2	0.529554	1.449	33.2257	9975	QEp24-4026_Fan_AK.raw	F3	42	1	32	25	0.00109941	0.0004634	0.0001134	2962867968	32.75
TRUE	High	Mascot (A3)	Unambiguous	132	140	EDGNILGHK		2	1	0	1	1	491.753	982.498	982.495	3.04	0.00149	HCD (High Energy Collision Dissociation)	28	MS2	0.396098	1.199	32.539	9704	QEp24-4026_Fan_AK.raw	F3	40	1	32	25	0.00176668	0.0004634	0.00134	2835848192	32.1
TRUE	High	Mascot (A3)	Unambiguous	132	140	EDGNILGHK		2	1	0	1	1	491.753	982.498	982.495	2.79	0.00137	HCD (High Energy Collision Dissociation)	28	MS2	0.577865	1.107	31.1571	9165	QEp24-4026_Fan_AK.raw	F3	37	1	32	25	0.00358227	0.0004634	0.002092	1447735296	31.01
TRUE	High	Mascot (A3)	Unambiguous	132	140	EDGNILGHK		3	0.9091	0	1	1	328.171	982.498	982.495	2.4	0.00079	HCD (High Energy Collision Dissociation)	28	MS2	0.320782	1.279	28.18	7978	QEp24-4026_Fan_AK.raw	F3	11	1	33	26	1.86833	0.0004634	0.001459	1261112448	28.14
TRUE	High	Mascot (A3)	Unambiguous	132	140	EDGNILGHK		2	1	0	1	1	491.752	982.497	982.495	2.29	0.00112	HCD (High Energy Collision Dissociation)	28	MS2	0.996784	0.838	30.1113	8745	QEp24-4026_Fan_AK.raw	F3	40	1	33	26	0.00192954	0.0004634	0.006617	1718722304	30.08
TRUE	High	Mascot (A3)	Unambiguous	132	140	EDGNILGHK		2	1	0	1	1	491.752	982.497	982.495	2.23	0.00109	HCD (High Energy Collision Dissociation)	28	MS2	0.526816	2.281	33.9219	10240	QEp24-4026_Fan_AK.raw	F3	44	1	33	26	0.000836464	0.0004634	0.0001445	387264384	33.78
TRUE	High	Mascot (A3)	Unambiguous	132	140	EDGNILGHK		2	1	0	1	1	491.752	982.498	982.495	2.48	0.00122	HCD (High Energy Collision Dissociation)	28	MS2	0.81795	0.849	30.4669	8885	QEp24-4026_Fan_AK.raw	F3	41	1	33	26	0.00159021	0.0004634	0.0007776	3724756224	30.2
TRUE	High	Mascot (A3)	Unambiguous	132	140	EDGNILGHK		2	1	0	1	1	491.752	982.497	982.495	2.29	0.00112	HCD (High Energy Collision Dissociation)	28	MS2	0.681189	0.825	30.8179	9028	QEp24-4026_Fan_AK.raw	F3	41	1	33	26	0.00160862	0.0004634	0.0007009	1980553984	30.7
TRUE	High	Mascot (A3)	Unambiguous	132	140	EDGNILGHK		3	1	0	1	1	328.17	982.496	982.495	0.72	0.00024	HCD (High Energy Collision Dissociation)	28	MS2	0.409384	2.724	32.9986	9883	QEp24-4026_Fan_AK.raw	F3	13	1	32	25	0.891791	0.001311	0.01439	1118149760	32.74
TRUE	High	Mascot (A3)	Unambiguous	132	140	EDGNILGHK		3	1	0	1	1	328.17	982.496	982.495	0.44	0.00015	HCD (High Energy Collision Dissociation)	28	MS2	0.400061	1.612	29.5686	8531	QEp24-4026_Fan_AK.raw	F3	13	1	32	25	0.916775	0.001667	0.01504	716569920	29.66
TRUE	High	Mascot (A3)	Unambiguous	132	140	EDGNILGHK		2	1	0	1	1	491.751	982.496	982.495	0.43	0.00021	HCD (High Energy Collision Dissociation)	28	MS2	1.49809	6.039	24.582	6550	QEp24-4026_Fan_AK.raw	F3	52	1	32	25	0.000102864	0.001667	0.01965	1704296704	23.91
TRUE	High	Mascot (A3)	Unambiguous	132	140	EDGNILGHK		2	1	0	1	1	491.751	982.495	982.495	0.05	3e-05	HCD (High Energy Collision Dissociation)	28	MS2	0.0877236	2.013	23.322	6049	QEp24-4026_Fan_AK.raw	F3	53	1	32	25	9.91432e-05	0.002625	0.02958	1892353152	23.34
TRUE	High	Mascot (A3)	Unambiguous	132	140	EDGNILGHK		3	0.9091	0	1	1	328.17	982.496	982.495	1	0.00033	HCD (High Energy Collision Dissociation)	28	MS2	0.4118	1.549	29.2181	8387	QEp24-4026_Fan_AK.raw	F3	11	1	32	25	1.43099	0.003947	0.05567	1024847616	29.13
TRUE	High	Mascot (A3)	Unambiguous	132	140	EDGNILGHK		2	1	0	1	1	491.751	982.495	982.495	-0.13	-7e-05	HCD (High Energy Collision Dissociation)	28	MS2	15.8549	100	22.2144	5608	QEp24-4026_Fan_AK.raw	F3	14	1	32	25	0.809937	0.009415	0.104	378105	22.22
TRUE	High	Mascot (A3)	Unambiguous	141	151	LEYNFNSHNVK		2	0.8837	0	1	1	682.833	1364.66	1364.66	-0.89	-0.00061	HCD (High Energy Collision Dissociation)	28	MS2	9.56549	100	85.2492	24216	QEp24-4026_Fan_AK.raw	F3	43	1	33	26	0.0010352	0.0004634	0.00172	6871165	84.68
TRUE	High	Mascot (A3)	Unambiguous	141	151	LEYNFNSHNVK		3	1	0	1	1	455.558	1364.66	1364.66	-0.63	-0.00029	HCD (High Energy Collision Dissociation)	28	MS2	2.99815	100	84.809	24095	QEp24-4026_Fan_AK.raw	F3	47	1	33	26	0.000502372	0.0004634	1.718e-05	27664052	84.74
TRUE	High	Mascot (A3)	Unambiguous	141	151	LEYNFNSHNVK		2	0.9655	0	1	1	682.833	1364.66	1364.66	-0.62	-0.00042	HCD (High Energy Collision Dissociation)	28	MS2	39.3467	100	35.9216	11033	QEp24-4026_Fan_AK.raw	F3	58	1	33	26	3.70703e-05	0.0004634	2.417e-05	5.50256e+06	35.42
TRUE	High	Mascot (A3)	Unambiguous	141	151	LEYNFNSHNVK		2	0.8824	0	1	1	682.833	1364.66	1364.66	-0.53	-0.00036	HCD (High Energy Collision Dissociation)	28	MS2	7.73307	100	37.6712	11712	QEp24-4026_Fan_AK.raw	F3	51	1	33	26	0.00017304	0.0004634	0.0004577
TRUE	High	Mascot (A3)	Unambiguous	141	151	LEYNFNSHNVK		3	1	0	1	1	455.558	1364.66	1364.66	-0.49	-0.00023	HCD (High Energy Collision Dissociation)	28	MS2	56.4835	100	38.8565	12162	QEp24-4026_Fan_AK.raw	F3	25	1	33	26	0.0667032	0.0004634	0.0006602	1.59453e+06	38.93
TRUE	High	Mascot (A3)	Unambiguous	141	151	LEYNFNSHNVK		2	0.9464	0	1	1	682.833	1364.66	1364.66	-0.35	-0.00024	HCD (High Energy Collision Dissociation)	28	MS2	18.7833	100	84.9053	24119	QEp24-4026_Fan_AK.raw	F3	56	1	33	26	5.31064e-05	0.0004634	7.749e-05	6871165	84.68
TRUE	High	Mascot (A3)	Unambiguous	141	151	LEYNFNSHNVK		3	1	0	1	1	455.558	1364.66	1364.66	-0.29	-0.00013	HCD (High Energy Collision Dissociation)	28	MS2	2.72945	100	85.4962	24287	QEp24-4026_Fan_AK.raw	F3	40	1	33	26	0.00221305	0.0004634	1.944e-05	27664052	84.74
TRUE	High	Mascot (A3)	Unambiguous	141	151	LEYNFNSHNVK		2	1	0	1	1	682.833	1364.66	1364.66	-0.26	-0.00018	HCD (High Energy Collision Dissociation)	28	MS2	8.5496	100	33.0653	9911	QEp24-4026_Fan_AK.raw	F3	69	1	33	26	3.30048e-06	0.0004634	1.399e-05	65454300	32.7
TRUE	High	Mascot (A3)	Unambiguous	141	151	LEYNFNSHNVK		3	1	0	1	1	455.558	1364.66	1364.66	-0.23	-0.0001	HCD (High Energy Collision Dissociation)	28	MS2	36.4601	100	39.2657	12314	QEp24-4026_Fan_AK.raw	F3	26	1	33	26	0.0624564	0.0004634	0.001441	546757	39.57
TRUE	High	Mascot (A3)	Unambiguous	141	151	LEYNFNSHNVK		3	1	0	1	1	455.558	1364.66	1364.66	-0.23	-0.0001	HCD (High Energy Collision Dissociation)	28	MS2	60.1323	100	41.6006	13151	QEp24-4026_Fan_AK.raw	F3	30	1	33	26	0.0225724	0.0004634	0.0001903	370743	41.8
TRUE	High	Mascot (A3)	Unambiguous	141	151	LEYNFNSHNVK		2	0.9385	0	1	1	682.833	1364.66	1364.66	-0.17	-0.00012	HCD (High Energy Collision Dissociation)	28	MS2	8.72336	100	34.0929	10309	QEp24-4026_Fan_AK.raw	F3	65	1	33	26	7.82667e-06	0.0004634	3.727e-06	65454300	32.7
TRUE	High	Mascot (A3)	Unambiguous	141	151	LEYNFNSHNVK		3	1	0	1	1	455.558	1364.66	1364.66	-0.16	-7e-05	HCD (High Energy Collision Dissociation)	28	MS2	84.3715	100	40.7046	12833	QEp24-4026_Fan_AK.raw	F3	31	1	33	26	0.01856	0.0004634	0.0001164
TRUE	High	Mascot (A3)	Unambiguous	141	151	LEYNFNSHNVK		3	1	0	1	1	455.558	1364.66	1364.66	-0.16	-7e-05	HCD (High Energy Collision Dissociation)	28	MS2	2.62923	100	85.1546	24188	QEp24-4026_Fan_AK.raw	F3	35	1	33	26	0.00747441	0.0004634	4.945e-05	27664052	84.74
TRUE	High	Mascot (A3)	Unambiguous	141	151	LEYNFNSHNVK		3	1	0	1	1	455.558	1364.66	1364.66	-0.16	-7e-05	HCD (High Energy Collision Dissociation)	28	MS2	5.43162	34.348	32.8321	9818	QEp24-4026_Fan_AK.raw	F3	32	1	33	26	0.0136325	0.0004634	0.0001008	105373864	32.72
TRUE	High	Mascot (A3)	Unambiguous	141	151	LEYNFNSHNVK		2	0.84	0	1	1	682.832	1364.66	1364.66	-2.59	-0.00177	HCD (High Energy Collision Dissociation)	28	MS2	38.8915	100	84.5678	24027	QEp24-4026_Fan_AK.raw	F3	25	1	33	26	0.0735187	0.0004634	0.001126	6871165	84.68
TRUE	High	Mascot (A3)	Unambiguous	141	156	LEYNFNSHNVkITADK	K11(Alani)	4	0.566	0	1	1	491.752	1963.99	1963.99	-0.01	0	HCD (High Energy Collision Dissociation)	28	MS2	6.63122	46.745	56.9732	18091	QEp24-4026_Fan_AK.raw	F3	53	1	36	29	0.000193093	0.0004634	1.551e-05	26471238	57.07
TRUE	High	Mascot (A3)	Unambiguous	141	156	LEYNFNSHNVkITADK	K11(Alani)	4	0.5833	0	1	1	491.752	1963.99	1963.99	0.06	3e-05	HCD (High Energy Collision Dissociation)	28	MS2	3.78416	46.931	53.9067	17257	QEp24-4026_Fan_AK.raw	F3	60	1	36	29	3.93338e-05	0.0004634	3.39e-05	61240900	53.84
TRUE	High	Mascot (A3)	Unambiguous	141	156	LEYNFNSHNVkITADK	K11(Alani)	2	0.6184	0	1	1	982.497	1963.99	1963.99	0.01	1e-05	HCD (High Energy Collision Dissociation)	28	MS2	0	100	56.593	17989	QEp24-4026_Fan_AK.raw	F3	76	1	36	29	1.07589e-06	0.0004634	1.719e-09	7332850	56.74
TRUE	High	Mascot (A3)	Unambiguous	141	156	LEYNFNSHNVkITADK	K11(Alani)	2	0.5476	0	1	1	982.497	1963.99	1963.99	-0.05	-5e-05	HCD (High Energy Collision Dissociation)	28	MS2	73.2647	100	50.8028	16320	QEp24-4026_Fan_AK.raw	F3	84	1	36	29	1.78142e-07	0.0004634	2.341e-08	14381914	50.86
TRUE	High	Mascot (A3)	Unambiguous	141	156	LEYNFNSHNVkITADK	K11(Alani)	4	0.5577	0	1	1	491.752	1963.99	1963.99	-0.07	-3e-05	HCD (High Energy Collision Dissociation)	28	MS2	4.45588	42.122	54.9265	17543	QEp24-4026_Fan_AK.raw	F3	52	1	36	29	0.000239203	0.0004634	1.276e-05	37430732	55.04
TRUE	High	Mascot (A3)	Unambiguous	141	156	LEYNFNSHNVkITADK	K11(Alani)	4	0.4844	0	1	1	491.752	1963.99	1963.99	-0.07	-3e-05	HCD (High Energy Collision Dissociation)	28	MS2	8.64018	58.863	58.6695	18512	QEp24-4026_Fan_AK.raw	F3	64	1	36	29	1.64727e-05	0.0004634	4.881e-06	31960672	58.53
TRUE	High	Mascot (A3)	Unambiguous	141	156	LEYNFNSHNVkITADK	K11(Alani)	2	0.6098	0	1	1	982.497	1963.99	1963.99	-0.05	-5e-05	HCD (High Energy Collision Dissociation)	28	MS2	0	100	55.2356	17629	QEp24-4026_Fan_AK.raw	F3	82	1	36	29	2.73379e-07	0.0004634	2.144e-06	7.06742e+06	54.77
TRUE	High	Mascot (A3)	Unambiguous	141	156	LEYNFNSHNVkITADK	K11(Alani)	2	0.5238	0	1	1	982.497	1963.99	1963.99	-0.05	-5e-05	HCD (High Energy Collision Dissociation)	28	MS2	0	100	56.9407	18082	QEp24-4026_Fan_AK.raw	F3	84	1	36	29	1.76916e-07	0.0004634	5.259e-08	3845650	56.99
TRUE	High	Mascot (A3)	Unambiguous	141	156	LEYNFNSHNVkITADK	K11(Alani)	4	0.551	0	1	1	491.752	1963.99	1963.99	0.06	3e-05	HCD (High Energy Collision Dissociation)	28	MS2	2.83695	45.417	53.2177	17058	QEp24-4026_Fan_AK.raw	F3	49	1	36	29	0.000563334	0.0004634	8.655e-06	46025708	53.23
TRUE	High	Mascot (A3)	Unambiguous	141	156	LEYNFNSHNVkITADK	K11(Alani)	2	0.6479	0	1	1	982.498	1963.99	1963.99	0.75	0.00074	HCD (High Energy Collision Dissociation)	28	MS2	0	100	60.6823	18963	QEp24-4026_Fan_AK.raw	F3	71	1	35	28	2.87045e-06	0.0004634	9.867e-08
TRUE	High	Mascot (A3)	Unambiguous	141	156	LEYNFNSHNVkITADK	K11(Alani)	2	0.7719	0	1	1	982.498	1963.99	1963.99	1.19	0.00117	HCD (High Energy Collision Dissociation)	28	MS2	0	100	61.0207	19036	QEp24-4026_Fan_AK.raw	F3	57	1	35	29	8.88962e-05	0.0004634	1.5e-05
TRUE	High	Mascot (A3)	Unambiguous	141	156	LEYNFNSHNVkITADK	K11(Alani)	2	0.5897	0	1	1	982.497	1963.99	1963.99	-0.18	-0.00018	HCD (High Energy Collision Dissociation)	28	MS2	1.24379	100	53.8783	17248	QEp24-4026_Fan_AK.raw	F3	78	1	36	29	6.83543e-07	0.0004634	1.513e-09	10541186	53.26
TRUE	High	Mascot (A3)	Unambiguous	141	156	LEYNFNSHNVkITADK	K11(Alani)	2	0.7636	0	1	1	982.498	1963.99	1963.99	0.63	0.00062	HCD (High Energy Collision Dissociation)	28	MS2	0	100	61.7065	19180	QEp24-4026_Fan_AK.raw	F3	55	1	35	28	0.000109449	0.0004634	0.0002459
TRUE	High	Mascot (A3)	Unambiguous	141	156	LEYNFNSHNVkITADK	K11(Alani)	2	0.6533	0	1	1	982.498	1963.99	1963.99	0.57	0.00056	HCD (High Energy Collision Dissociation)	28	MS2	0	100	62.0421	19251	QEp24-4026_Fan_AK.raw	F3	75	1	35	28	1.22683e-06	0.0004634	1.412e-06
TRUE	High	Mascot (A3)	Unambiguous	141	156	LEYNFNSHNVkITADK	K11(Alani)	2	0.6164	0	1	1	982.497	1963.99	1963.99	0.07	7e-05	HCD (High Energy Collision Dissociation)	28	MS2	0	100	53.1978	17052	QEp24-4026_Fan_AK.raw	F3	73	1	36	29	1.89132e-06	0.0004634	2.634e-08	10541186	53.26
TRUE	High	Mascot (A3)	Unambiguous	141	156	LEYNFNSHNVkITADK	K11(Alani)	2	0.5632	0	1	1	982.497	1963.99	1963.99	0.07	7e-05	HCD (High Energy Collision Dissociation)	28	MS2	0	100	60.3395	18887	QEp24-4026_Fan_AK.raw	F3	87	1	36	29	8.66495e-08	0.0004634	8.297e-09
TRUE	High	Mascot (A3)	Unambiguous	141	156	LEYNFNSHNVkITADK	K11(Alani)	2	0.5647	0	1	1	982.498	1963.99	1963.99	0.5	0.0005	HCD (High Energy Collision Dissociation)	28	MS2	0	100	56.2543	17901	QEp24-4026_Fan_AK.raw	F3	85	1	35	28	1.12664e-07	0.0004634	2.769e-10	6005319	56.43
TRUE	High	Mascot (A3)	Unambiguous	141	156	LEYNFNSHNVkITADK	K11(Alani)	2	0.6889	0	1	1	982.498	1963.99	1963.99	0.38	0.00037	HCD (High Energy Collision Dissociation)	28	MS2	0	100	62.3834	19321	QEp24-4026_Fan_AK.raw	F3	45	1	35	28	0.00116623	0.0004634	6.557e-05
TRUE	High	Mascot (A3)	Unambiguous	141	156	LEYNFNSHNVkITADK	K11(Alani)	4	0.5	0	1	1	491.752	1963.99	1963.99	-0.07	-3e-05	HCD (High Energy Collision Dissociation)	28	MS2	3.0421	44.042	51.514	16553	QEp24-4026_Fan_AK.raw	F3	64	1	36	29	1.74087e-05	0.0004634	8.824e-07	18177942	51.47
TRUE	High	Mascot (A3)	Unambiguous	141	156	LEYNFNSHNVkITADK	K11(Alani)	4	0.5962	0	1	1	491.752	1963.99	1963.99	-0.13	-6e-05	HCD (High Energy Collision Dissociation)	28	MS2	7.31372	40.907	58.3313	18429	QEp24-4026_Fan_AK.raw	F3	52	1	36	29	0.000236464	0.0004634	2.245e-05	60426596	57.89
TRUE	High	Mascot (A3)	Unambiguous	141	156	LEYNFNSHNVkITADK	K11(Alani)	3	0.6071	0	1	1	655.333	1963.98	1963.99	-1.3	-0.00085	HCD (High Energy Collision Dissociation)	28	MS2	4.7966	100	85.1714	24193	QEp24-4026_Fan_AK.raw	F3	56	1	35	29	0.000104553	0.0004634	6e-07	8.15764e+06	85.28
TRUE	High	Mascot (A3)	Unambiguous	141	156	LEYNFNSHNVkITADK	K11(Alani)	3	0.5345	0	1	1	655.333	1963.98	1963.99	-1.3	-0.00085	HCD (High Energy Collision Dissociation)	28	MS2	8.99969	100	64.3994	19737	QEp24-4026_Fan_AK.raw	F3	58	1	35	29	6.38759e-05	0.0004634	4.507e-07	2853399	64.42
TRUE	High	Mascot (A3)	Unambiguous	141	156	LEYNFNSHNVkITADK	K11(Alani)	3	0.5263	0	1	1	655.333	1963.98	1963.99	-1.3	-0.00085	HCD (High Energy Collision Dissociation)	28	MS2	4.01348	100	61.3221	19099	QEp24-4026_Fan_AK.raw	F3	57	1	35	29	8.24778e-05	0.0004634	4e-07	10755988	61.43
TRUE	High	Mascot (A3)	Unambiguous	141	156	LEYNFNSHNVkITADK	K11(Alani)	2	0.6125	0	1	1	982.496	1963.98	1963.99	-1.24	-0.00121	HCD (High Energy Collision Dissociation)	28	MS2	0	100	57.9586	18341	QEp24-4026_Fan_AK.raw	F3	80	1	35	29	3.975e-07	0.0004634	8.449e-07	7.83056e+06	57.56
TRUE	High	Mascot (A3)	Unambiguous	141	156	LEYNFNSHNVkITADK	K11(Alani)	3	0.5077	0	1	1	655.333	1963.98	1963.99	-1.21	-0.00079	HCD (High Energy Collision Dissociation)	28	MS2	4.39898	100	85.5087	24291	QEp24-4026_Fan_AK.raw	F3	65	1	36	29	1.256e-05	0.0004634	6.901e-08	10803965	85.64
TRUE	High	Mascot (A3)	Unambiguous	141	156	LEYNFNSHNVkITADK	K11(Alani)	3	0.4921	0	1	1	655.333	1963.98	1963.99	-1.21	-0.00079	HCD (High Energy Collision Dissociation)	28	MS2	13.9205	100	66.4459	20147	QEp24-4026_Fan_AK.raw	F3	63	1	36	29	2.22326e-05	0.0004634	6.608e-08
TRUE	High	Mascot (A3)	Unambiguous	141	156	LEYNFNSHNVkITADK	K11(Alani)	2	0.4875	0	1	1	982.496	1963.98	1963.99	-1.17	-0.00115	HCD (High Energy Collision Dissociation)	28	MS2	0	100	59.66	18735	QEp24-4026_Fan_AK.raw	F3	80	1	36	29	4.44812e-07	0.0004634	1.876e-06
TRUE	High	Mascot (A3)	Unambiguous	141	156	LEYNFNSHNVkITADK	K11(Alani)	3	0.4925	0	1	1	655.333	1963.99	1963.99	-1.12	-0.00073	HCD (High Energy Collision Dissociation)	28	MS2	18.2471	100	64.743	19809	QEp24-4026_Fan_AK.raw	F3	67	1	36	29	8.85475e-06	0.0004634	1.26e-09	1.82119e+06	64.62
TRUE	High	Mascot (A3)	Unambiguous	141	156	LEYNFNSHNVkITADK	K11(Alani)	3	0.5641	0	1	1	655.333	1963.99	1963.99	-1.12	-0.00073	HCD (High Energy Collision Dissociation)	28	MS2	4.88864	100	63.7145	19598	QEp24-4026_Fan_AK.raw	F3	78	1	36	29	6.45916e-07	0.0004634	7.755e-09	6820011	63.78
TRUE	High	Mascot (A3)	Unambiguous	141	156	LEYNFNSHNVkITADK	K11(Alani)	3	0.4915	0	1	1	655.333	1963.99	1963.99	-1.12	-0.00073	HCD (High Energy Collision Dissociation)	28	MS2	0.509001	100	62.6911	19385	QEp24-4026_Fan_AK.raw	F3	59	1	36	29	4.99087e-05	0.0004634	1.24e-07	10762124	62.63
TRUE	High	Mascot (A3)	Unambiguous	141	156	LEYNFNSHNVkITADK	K11(Alani)	4	0.6842	0	1	1	491.752	1963.99	1963.99	-1.06	-0.00052	HCD (High Energy Collision Dissociation)	28	MS2	57.4498	99.927	68.8741	20624	QEp24-4026_Fan_AK.raw	F3	38	1	35	28	0.0061159	0.0004634	1.703e-06	480825	68.8
TRUE	High	Mascot (A3)	Unambiguous	141	156	LEYNFNSHNVkITADK	K11(Alani)	2	0.5625	0	1	1	982.496	1963.99	1963.99	-1.05	-0.00103	HCD (High Energy Collision Dissociation)	28	MS2	0	100	55.5732	17719	QEp24-4026_Fan_AK.raw	F3	80	1	35	28	3.56829e-07	0.0004634	2.396e-09
TRUE	High	Mascot (A3)	Unambiguous	141	156	LEYNFNSHNVkITADK	K11(Alani)	3	0.5161	0	1	1	655.333	1963.99	1963.99	-1.03	-0.00067	HCD (High Energy Collision Dissociation)	28	MS2	13.5353	100	66.1032	20080	QEp24-4026_Fan_AK.raw	F3	62	1	35	28	2.57906e-05	0.0004634	1.447e-07	5.27382e+06	65.67
TRUE	High	Mascot (A3)	Unambiguous	141	156	LEYNFNSHNVkITADK	K11(Alani)	3	0.5763	0	1	1	655.333	1963.98	1963.99	-1.49	-0.00098	HCD (High Energy Collision Dissociation)	28	MS2	5.23639	100	63.374	19527	QEp24-4026_Fan_AK.raw	F3	59	1	36	29	5.04924e-05	0.0004634	6.482e-08	8605627	63.09
TRUE	High	Mascot (A3)	Unambiguous	141	156	LEYNFNSHNVkITADK	K11(Alani)	3	0.5417	0	1	1	655.333	1963.99	1963.99	-1.03	-0.00067	HCD (High Energy Collision Dissociation)	28	MS2	0	100	63.0335	19455	QEp24-4026_Fan_AK.raw	F3	72	1	35	28	2.19008e-06	0.0004634	1.794e-08	7.24056e+06	62.87
TRUE	High	Mascot (A3)	Unambiguous	141	156	LEYNFNSHNVkITADK	K11(Alani)	2	0.4835	0	1	1	982.496	1963.99	1963.99	-0.99	-0.00097	HCD (High Energy Collision Dissociation)	28	MS2	0.827092	100	54.5571	17441	QEp24-4026_Fan_AK.raw	F3	91	1	35	28	3.33013e-08	0.0004634	3.419e-10	7.06742e+06	54.77
TRUE	High	Mascot (A3)	Unambiguous	141	156	LEYNFNSHNVkITADK	K11(Alani)	3	0.5079	0	1	1	655.333	1963.99	1963.99	-0.93	-0.00061	HCD (High Energy Collision Dissociation)	28	MS2	8.1702	100	65.7649	20013	QEp24-4026_Fan_AK.raw	F3	63	1	35	28	1.77607e-05	0.0004634	3.191e-09	5.27382e+06	65.67
TRUE	High	Mascot (A3)	Unambiguous	141	156	LEYNFNSHNVkITADK	K11(Alani)	4	0.64	0	1	1	491.752	1963.99	1963.99	-0.81	-0.0004	HCD (High Energy Collision Dissociation)	28	MS2	38.4067	82.92	64.4438	19747	QEp24-4026_Fan_AK.raw	F3	50	1	36	29	0.000445969	0.0004634	1.833e-05	2.64693e+06	64.43
TRUE	High	Mascot (A3)	Unambiguous	141	156	LEYNFNSHNVkITADK	K11(Alani)	4	0.8214	0	1	1	491.752	1963.99	1963.99	-0.81	-0.0004	HCD (High Energy Collision Dissociation)	28	MS2	54.9708	82.5	65.1215	19887	QEp24-4026_Fan_AK.raw	F3	28	1	36	29	0.0602983	0.0004634	2.626e-05	2.03987e+06	65.1
TRUE	High	Mascot (A3)	Unambiguous	141	156	LEYNFNSHNVkITADK	K11(Alani)	4	0.7436	0	1	1	491.752	1963.99	1963.99	-0.75	-0.00037	HCD (High Energy Collision Dissociation)	28	MS2	47.2339	85.514	65.4623	19955	QEp24-4026_Fan_AK.raw	F3	39	1	36	29	0.00550409	0.0004634	7.836e-05	2.67563e+06	65.48
TRUE	High	Mascot (A3)	Unambiguous	141	156	LEYNFNSHNVkITADK	K11(Alani)	4	0.6304	0	1	1	491.752	1963.99	1963.99	-0.75	-0.00037	HCD (High Energy Collision Dissociation)	28	MS2	18.074	73.831	62.0493	19253	QEp24-4026_Fan_AK.raw	F3	46	1	36	29	0.000915557	0.0004634	0.0001492	13343036	61.99
TRUE	High	Mascot (A3)	Unambiguous	141	156	LEYNFNSHNVkITADK	K11(Alani)	4	0.6	0	1	1	491.752	1963.99	1963.99	-0.75	-0.00037	HCD (High Energy Collision Dissociation)	28	MS2	51.4781	100	65.8481	20030	QEp24-4026_Fan_AK.raw	F3	50	1	36	29	0.000394172	0.0004634	1.163e-05	2.67563e+06	65.48
TRUE	High	Mascot (A3)	Unambiguous	141	156	LEYNFNSHNVkITADK	K11(Alani)	3	0.5417	0	1	1	655.333	1963.99	1963.99	-0.75	-0.00049	HCD (High Energy Collision Dissociation)	28	MS2	1.25958	100	62.3484	19314	QEp24-4026_Fan_AK.raw	F3	72	1	36	29	2.52747e-06	0.0004634	2.493e-07	6756036	62.4
TRUE	High	Mascot (A3)	Unambiguous	141	156	LEYNFNSHNVkITADK	K11(Alani)	4	0.8636	0	1	1	491.752	1963.99	1963.99	-0.69	-0.00034	HCD (High Energy Collision Dissociation)	28	MS2	64.7898	100	70.9379	21026	QEp24-4026_Fan_AK.raw	F3	22	1	36	29	0.231572	0.0004634	0.0001924	2.13393e+06	70.91
TRUE	High	Mascot (A3)	Unambiguous	141	156	LEYNFNSHNVkITADK	K11(Alani)	4	0.6538	0	1	1	491.752	1963.99	1963.99	-0.69	-0.00034	HCD (High Energy Collision Dissociation)	28	MS2	29.9439	85.36	63.4159	19536	QEp24-4026_Fan_AK.raw	F3	52	1	36	29	0.000271447	0.0004634	6.525e-05	8722235	63.5
TRUE	High	Mascot (A3)	Unambiguous	141	156	LEYNFNSHNVkITADK	K11(Alani)	4	0.6538	0	1	1	491.752	1963.99	1963.99	-0.69	-0.00034	HCD (High Energy Collision Dissociation)	28	MS2	23.7418	100	62.3904	19323	QEp24-4026_Fan_AK.raw	F3	52	1	36	29	0.000251585	0.0004634	1.242e-06	6576706	62.41
TRUE	High	Mascot (A3)	Unambiguous	141	156	LEYNFNSHNVkITADK	K11(Alani)	2	0.481	0	1	1	982.497	1963.99	1963.99	-0.68	-0.00066	HCD (High Energy Collision Dissociation)	28	MS2	0	100	55.9115	17810	QEp24-4026_Fan_AK.raw	F3	79	1	36	29	4.54659e-07	0.0004634	2.229e-08	6005319	56.43
TRUE	High	Mascot (A3)	Unambiguous	141	156	LEYNFNSHNVkITADK	K11(Alani)	2	0.5641	0	1	1	982.497	1963.99	1963.99	-0.68	-0.00066	HCD (High Energy Collision Dissociation)	28	MS2	0	100	54.897	17536	QEp24-4026_Fan_AK.raw	F3	78	1	36	29	6.49659e-07	0.0004634	1.905e-10	7.06742e+06	54.77
TRUE	High	Mascot (A3)	Unambiguous	141	156	LEYNFNSHNVkITADK	K11(Alani)	4	0.5652	0	1	1	491.752	1963.99	1963.99	-0.63	-0.00031	HCD (High Energy Collision Dissociation)	28	MS2	63.1761	92.39	69.4918	20744	QEp24-4026_Fan_AK.raw	F3	46	1	36	29	0.000946552	0.0004634	7.27e-05	495814	69.45
TRUE	High	Mascot (A3)	Unambiguous	141	156	LEYNFNSHNVkITADK	K11(Alani)	2	0.5676	0	1	1	982.496	1963.99	1963.99	-0.99	-0.00097	HCD (High Energy Collision Dissociation)	28	MS2	0	100	58.6413	18505	QEp24-4026_Fan_AK.raw	F3	74	1	35	28	1.48068e-06	0.0004634	3.988e-09	6810826	58.45
TRUE	High	Mascot (A3)	Unambiguous	141	156	LEYNFNSHNVkITADK	K11(Alani)	3	0.5429	0	1	1	655.333	1963.98	1963.99	-1.58	-0.00104	HCD (High Energy Collision Dissociation)	28	MS2	13.5134	100	65.0854	19879	QEp24-4026_Fan_AK.raw	F3	70	1	36	29	3.66628e-06	0.0004634	2.847e-07	1.82119e+06	64.62
TRUE	High	Mascot (A3)	Unambiguous	141	156	LEYNFNSHNVkITADK	K11(Alani)	3	0.4533	0	1	1	655.333	1963.98	1963.99	-1.58	-0.00104	HCD (High Energy Collision Dissociation)	28	MS2	2.9715	100	64.0586	19668	QEp24-4026_Fan_AK.raw	F3	75	1	36	29	1.36844e-06	0.0004634	1.429e-09	6820011	63.78
TRUE	High	Mascot (A3)	Unambiguous	141	156	LEYNFNSHNVkITADK	K11(Alani)	2	0.7183	0	1	1	982.496	1963.98	1963.99	-1.67	-0.00164	HCD (High Energy Collision Dissociation)	28	MS2	0	100	63.0684	19462	QEp24-4026_Fan_AK.raw	F3	71	1	36	29	3.34369e-06	0.0004634	3.06e-06
TRUE	High	Mascot (A3)	Unambiguous	141	156	LEYNFNSHNVkITADK	K11(Alani)	4	0.5088	0	1	1	491.752	1963.99	1963.99	-0.13	-6e-05	HCD (High Energy Collision Dissociation)	28	MS2	4.82978	25.272	55.6049	17729	QEp24-4026_Fan_AK.raw	F3	57	1	36	29	8.01246e-05	0.0004634	3.528e-06	40447712	55.6
TRUE	High	Mascot (A3)	Unambiguous	141	156	LEYNFNSHNVkITADK	K11(Alani)	2	0.9574	0	1	1	982.493	1963.98	1963.99	-4.16	-0.00408	HCD (High Energy Collision Dissociation)	28	MS2	0	100	63.752	19606	QEp24-4026_Fan_AK.raw	F3	47	1	36	29	0.00088395	0.0004634	0.003156
TRUE	High	Mascot (A3)	Unambiguous	141	156	LEYNFNSHNVkITADK	K11(Alani)	3	0.9167	0	1	1	655.332	1963.98	1963.99	-3.45	-0.00226	HCD (High Energy Collision Dissociation)	28	MS2	15.5696	100	84.8357	24102	QEp24-4026_Fan_AK.raw	F3	24	1	36	29	0.152844	0.0004634	0.006093	8.15764e+06	85.28
TRUE	High	Mascot (A3)	Unambiguous	141	156	LEYNFNSHNVkITADK	K11(Alani)	4	1	0	1	1	491.751	1963.98	1963.99	-1.68	-0.00083	HCD (High Energy Collision Dissociation)	28	MS2	55.5515	78.864	42.8542	13588	QEp24-4026_Fan_AK.raw	F3	2	1	36	29	26.5599	0.0004634	0.003298	6.29553e+06	42.7
TRUE	High	Mascot (A3)	Unambiguous	141	156	LEYNFNSHNVkITADK	K11(Alani)	4	1	0	1	1	491.751	1963.98	1963.99	-1.68	-0.00083	HCD (High Energy Collision Dissociation)	28	MS2	68.6445	66.472	45.6453	14565	QEp24-4026_Fan_AK.raw	F3	6	1	36	29	10.1211	0.0004634	0.005079	19452700	45.07
TRUE	High	Mascot (A3)	Unambiguous	141	156	LEYNFNSHNVkITADK	K11(Alani)	4	1	0	1	1	491.751	1963.98	1963.99	-1.75	-0.00086	HCD (High Energy Collision Dissociation)	28	MS2	72.7401	97.013	46.3363	14805	QEp24-4026_Fan_AK.raw	F3	6	1	36	29	10.6225	0.0004634	0.007808	9059662	46.07
TRUE	High	Mascot (A3)	Unambiguous	141	156	LEYNFNSHNVkITADK	K11(Alani)	4	1	0	1	1	491.751	1963.98	1963.99	-1.81	-0.00089	HCD (High Energy Collision Dissociation)	28	MS2	64.678	96.461	46.6799	14923	QEp24-4026_Fan_AK.raw	F3	15	1	36	29	1.45354	0.0004634	0.003172	1.24e+06	46.87
TRUE	High	Mascot (A3)	Unambiguous	141	156	LEYNFNSHNVkITADK	K11(Alani)	4	1	0	1	1	491.751	1963.98	1963.99	-1.87	-0.00092	HCD (High Energy Collision Dissociation)	28	MS2	64.3139	89.049	43.2038	13710	QEp24-4026_Fan_AK.raw	F3	9	1	36	29	5.69414	0.0004634	0.0001979	8300628	43.31
TRUE	High	Mascot (A3)	Unambiguous	141	156	LEYNFNSHNVkITADK	K11(Alani)	4	0.9444	0	1	1	491.751	1963.98	1963.99	-2	-0.00098	HCD (High Energy Collision Dissociation)	28	MS2	68.2776	84.295	48.0725	15388	QEp24-4026_Fan_AK.raw	F3	18	1	36	29	0.720973	0.0004634	0.001186	1.59296e+06	47.64
TRUE	High	Mascot (A3)	Unambiguous	141	156	LEYNFNSHNVkITADK	K11(Alani)	4	0.7027	0	1	1	491.752	1963.99	1963.99	-0.63	-0.00031	HCD (High Energy Collision Dissociation)	28	MS2	48.1773	100	67.7978	20415	QEp24-4026_Fan_AK.raw	F3	37	1	36	29	0.00787307	0.0004634	2.566e-05	2.10885e+06	67.83
TRUE	High	Mascot (A3)	Unambiguous	141	156	LEYNFNSHNVkITADK	K11(Alani)	3	0.5156	0	1	1	655.333	1963.98	1963.99	-2.05	-0.00134	HCD (High Energy Collision Dissociation)	28	MS2	20.148	100	65.4258	19947	QEp24-4026_Fan_AK.raw	F3	64	1	36	29	1.71759e-05	0.0004634	2.343e-09	1.94381e+06	64.96
TRUE	High	Mascot (A3)	Unambiguous	141	156	LEYNFNSHNVkITADK	K11(Alani)	3	0.4545	0	1	1	655.333	1963.98	1963.99	-2.14	-0.0014	HCD (High Energy Collision Dissociation)	28	MS2	7.48013	100	66.7866	20215	QEp24-4026_Fan_AK.raw	F3	77	1	36	29	9.08845e-07	0.0004634	6.642e-10	2.58547e+06	66.95
TRUE	High	Mascot (A3)	Unambiguous	141	156	LEYNFNSHNVkITADK	K11(Alani)	2	0.878	0	1	1	982.495	1963.98	1963.99	-2.23	-0.00219	HCD (High Energy Collision Dissociation)	28	MS2	0	100	64.7725	19815	QEp24-4026_Fan_AK.raw	F3	41	1	36	29	0.00301199	0.0004634	0.001325	1.04939e+06	64.7
TRUE	High	Mascot (A3)	Unambiguous	141	156	LEYNFNSHNVkITADK	K11(Alani)	2	0.6364	0	1	1	982.495	1963.98	1963.99	-2.29	-0.00225	HCD (High Energy Collision Dissociation)	28	MS2	0	100	61.3642	19108	QEp24-4026_Fan_AK.raw	F3	88	1	36	29	7.37655e-08	0.0004634	5.903e-08
TRUE	High	Mascot (A3)	Unambiguous	141	156	LEYNFNSHNVkITADK	K11(Alani)	3	0.5238	0	1	1	655.332	1963.98	1963.99	-2.52	-0.00165	HCD (High Energy Collision Dissociation)	28	MS2	30.5962	100	67.5192	20360	QEp24-4026_Fan_AK.raw	F3	63	1	36	29	2.13736e-05	0.0004634	8.634e-07	1.31836e+06	67.41
TRUE	High	Mascot (A3)	Unambiguous	141	156	LEYNFNSHNVkITADK	K11(Alani)	3	0.5	0	1	1	655.332	1963.98	1963.99	-2.7	-0.00177	HCD (High Energy Collision Dissociation)	28	MS2	5.45457	100	67.1716	20291	QEp24-4026_Fan_AK.raw	F3	68	1	36	29	7.48656e-06	0.0004634	1.359e-09	2.07619e+06	67.21
TRUE	High	Mascot (A3)	Unambiguous	141	156	LEYNFNSHNVkITADK	K11(Alani)	3	0.5469	0	1	1	655.332	1963.98	1963.99	-2.8	-0.00183	HCD (High Energy Collision Dissociation)	28	MS2	14.973	100	69.3543	20718	QEp24-4026_Fan_AK.raw	F3	64	1	36	29	1.62286e-05	0.0004634	2.302e-06	1.98736e+06	68.9
TRUE	High	Mascot (A3)	Unambiguous	141	156	LEYNFNSHNVkITADK	K11(Alani)	4	1	0	1	1	491.751	1963.98	1963.99	-2.12	-0.00104	HCD (High Energy Collision Dissociation)	28	MS2	66.5579	100	47.3734	15161	QEp24-4026_Fan_AK.raw	F3	3	1	36	29	20.4606	0.0004634	0.002807	985419	47.48
TRUE	High	Mascot (A3)	Unambiguous	141	156	LEYNFNSHNVkITADK	K11(Alani)	4	0.6458	0	1	1	491.752	1963.99	1963.99	-0.63	-0.00031	HCD (High Energy Collision Dissociation)	28	MS2	4.2652	26.759	54.5891	17450	QEp24-4026_Fan_AK.raw	F3	48	1	36	29	0.000606938	0.0004634	2.726e-05	61732236	54.73
TRUE	High	Mascot (A3)	Unambiguous	141	156	LEYNFNSHNVkITADK	K11(Alani)	2	0.5946	0	1	1	982.497	1963.99	1963.99	-0.61	-0.0006	HCD (High Energy Collision Dissociation)	28	MS2	0	100	51.1507	16431	QEp24-4026_Fan_AK.raw	F3	74	1	36	29	1.71453e-06	0.0004634	9.544e-09	6006151	51.19
TRUE	High	Mascot (A3)	Unambiguous	141	156	LEYNFNSHNVkITADK	K11(Alani)	4	0.5818	0	1	1	491.752	1963.99	1963.99	-0.38	-0.00019	HCD (High Energy Collision Dissociation)	28	MS2	11.1364	71.256	60.0238	18819	QEp24-4026_Fan_AK.raw	F3	55	1	36	29	0.000126989	0.0004634	1.044e-05	58571024	59.68
TRUE	High	Mascot (A3)	Unambiguous	141	156	LEYNFNSHNVkITADK	K11(Alani)	2	0.5147	0	1	1	982.497	1963.99	1963.99	-0.37	-0.00036	HCD (High Energy Collision Dissociation)	28	MS2	69.4992	100	51.8371	16651	QEp24-4026_Fan_AK.raw	F3	68	1	36	29	6.55792e-06	0.0004634	2.465e-09	7657266	51.63
TRUE	High	Mascot (A3)	Unambiguous	141	156	LEYNFNSHNVkITADK	K11(Alani)	4	0.6522	0	1	1	491.752	1963.99	1963.99	-0.32	-0.00016	HCD (High Energy Collision Dissociation)	28	MS2	51.2759	90.081	67.0298	20263	QEp24-4026_Fan_AK.raw	F3	46	1	36	29	0.000999461	0.0004634	4.879e-06	778963	67.01
TRUE	High	Mascot (A3)	Unambiguous	141	156	LEYNFNSHNVkITADK	K11(Alani)	4	0.6842	0	1	1	491.752	1963.99	1963.99	-0.32	-0.00016	HCD (High Energy Collision Dissociation)	28	MS2	32.862	91.723	64.1003	19677	QEp24-4026_Fan_AK.raw	F3	38	1	36	29	0.0063792	0.0004634	6.798e-05	3393005	64.04
TRUE	High	Mascot (A3)	Unambiguous	141	156	LEYNFNSHNVkITADK	K11(Alani)	4	0.5625	0	1	1	491.752	1963.99	1963.99	-0.32	-0.00016	HCD (High Energy Collision Dissociation)	28	MS2	8.0674	36.475	57.6472	18262	QEp24-4026_Fan_AK.raw	F3	64	1	36	29	1.74087e-05	0.0004634	9.804e-06	14833353	57.68
TRUE	High	Mascot (A3)	Unambiguous	141	156	LEYNFNSHNVkITADK	K11(Alani)	4	0.5667	0	1	1	491.752	1963.99	1963.99	-0.32	-0.00016	HCD (High Energy Collision Dissociation)	28	MS2	9.64453	38.816	59.0086	18590	QEp24-4026_Fan_AK.raw	F3	60	1	36	29	3.92433e-05	0.0004634	2.63e-05	13547907	58.92
TRUE	High	Mascot (A3)	Unambiguous	141	156	LEYNFNSHNVkITADK	K11(Alani)	4	0.625	0	1	1	491.752	1963.99	1963.99	-0.32	-0.00016	HCD (High Energy Collision Dissociation)	28	MS2	2.7203	47.086	51.1771	16438	QEp24-4026_Fan_AK.raw	F3	48	1	36	29	0.000589883	0.0004634	3.21e-05	150223424	51.2
TRUE	High	Mascot (A3)	Unambiguous	141	156	LEYNFNSHNVkITADK	K11(Alani)	2	0.597	0	1	1	982.497	1963.99	1963.99	-0.3	-0.0003	HCD (High Energy Collision Dissociation)	28	MS2	0	100	59.321	18658	QEp24-4026_Fan_AK.raw	F3	67	1	36	29	8.068e-06	0.0004634	1.463e-07
TRUE	High	Mascot (A3)	Unambiguous	141	156	LEYNFNSHNVkITADK	K11(Alani)	2	0.5584	0	1	1	982.497	1963.99	1963.99	-0.3	-0.0003	HCD (High Energy Collision Dissociation)	28	MS2	0	100	52.5205	16856	QEp24-4026_Fan_AK.raw	F3	77	1	36	29	8.68492e-07	0.0004634	7.875e-10	8644500	52.31
TRUE	High	Mascot (A3)	Unambiguous	141	156	LEYNFNSHNVkITADK	K11(Alani)	3	0.5714	0	1	1	655.334	1963.99	1963.99	-0.28	-0.00018	HCD (High Energy Collision Dissociation)	28	MS2	0.493893	29.784	52.8294	16947	QEp24-4026_Fan_AK.raw	F3	56	1	36	29	9.2633e-05	0.0004634	8.202e-07	63536508	52.95
TRUE	High	Mascot (A3)	Unambiguous	141	156	LEYNFNSHNVkITADK	K11(Alani)	3	0.4478	0	1	1	655.334	1963.99	1963.99	-0.28	-0.00018	HCD (High Energy Collision Dissociation)	28	MS2	0.73678	31.654	55.5554	17714	QEp24-4026_Fan_AK.raw	F3	67	1	36	29	8.70494e-06	0.0004634	2.695e-09	45959700	55.4
TRUE	High	Mascot (A3)	Unambiguous	141	156	LEYNFNSHNVkITADK	K11(Alani)	3	0.6212	0	1	1	655.334	1963.99	1963.99	-0.28	-0.00018	HCD (High Energy Collision Dissociation)	28	MS2	0.451524	34.055	53.1687	17043	QEp24-4026_Fan_AK.raw	F3	66	1	36	29	1.0322e-05	0.0004634	5.93e-08	95424888	53.26
TRUE	High	Mascot (A3)	Unambiguous	141	156	LEYNFNSHNVkITADK	K11(Alani)	3	0.5	0	1	1	655.334	1963.99	1963.99	-0.28	-0.00018	HCD (High Energy Collision Dissociation)	28	MS2	0.523092	39.008	55.8907	17805	QEp24-4026_Fan_AK.raw	F3	56	1	36	29	9.242e-05	0.0004634	6.013e-07	37897660	56
TRUE	High	Mascot (A3)	Unambiguous	141	156	LEYNFNSHNVkITADK	K11(Alani)	4	0.6182	0	1	1	491.752	1963.99	1963.99	-0.25	-0.00013	HCD (High Energy Collision Dissociation)	28	MS2	12.6678	47.064	60.706	18968	QEp24-4026_Fan_AK.raw	F3	55	1	36	29	0.000129947	0.0004634	4.958e-06	26689420	60.31
TRUE	High	Mascot (A3)	Unambiguous	141	156	LEYNFNSHNVkITADK	K11(Alani)	4	0.5636	0	1	1	491.752	1963.99	1963.99	-0.38	-0.00019	HCD (High Energy Collision Dissociation)	28	MS2	24.66	90.307	62.7329	19394	QEp24-4026_Fan_AK.raw	F3	55	1	36	29	0.000122114	0.0004634	1.416e-06	8175837	62.61
TRUE	High	Mascot (A3)	Unambiguous	141	156	LEYNFNSHNVkITADK	K11(Alani)	4	0.5167	0	1	1	491.752	1963.99	1963.99	-0.25	-0.00013	HCD (High Energy Collision Dissociation)	28	MS2	9.10529	40.007	59.6809	18740	QEp24-4026_Fan_AK.raw	F3	60	1	36	29	4.21469e-05	0.0004634	9.954e-06	58571024	59.68
TRUE	High	Mascot (A3)	Unambiguous	141	156	LEYNFNSHNVkITADK	K11(Alani)	4	0.566	0	1	1	491.752	1963.99	1963.99	-0.25	-0.00013	HCD (High Energy Collision Dissociation)	28	MS2	8.05489	60.035	57.9857	18347	QEp24-4026_Fan_AK.raw	F3	53	1	36	29	0.000193538	0.0004634	2.875e-05
TRUE	High	Mascot (A3)	Unambiguous	141	156	LEYNFNSHNVkITADK	K11(Alani)	3	0.4918	0	1	1	655.334	1963.99	1963.99	-0.19	-0.00012	HCD (High Energy Collision Dissociation)	28	MS2	0.446467	32.456	57.2485	18163	QEp24-4026_Fan_AK.raw	F3	61	1	36	29	3.21193e-05	0.0004634	6.149e-08	50328140	57.24
TRUE	High	Mascot (A3)	Unambiguous	141	156	LEYNFNSHNVkITADK	K11(Alani)	3	0.4925	0	1	1	655.334	1963.99	1963.99	-0.19	-0.00012	HCD (High Energy Collision Dissociation)	28	MS2	10.8806	100	61.6648	19171	QEp24-4026_Fan_AK.raw	F3	67	1	36	29	8.90771e-06	0.0004634	5.267e-10	10755988	61.43
TRUE	High	Mascot (A3)	Unambiguous	141	156	LEYNFNSHNVkITADK	K11(Alani)	3	0.5857	0	1	1	655.334	1963.99	1963.99	-0.19	-0.00012	HCD (High Energy Collision Dissociation)	28	MS2	0.658571	36	51.8014	16639	QEp24-4026_Fan_AK.raw	F3	70	1	36	29	3.96977e-06	0.0004634	2.24e-07	82308560	51.68
TRUE	High	Mascot (A3)	Unambiguous	141	156	LEYNFNSHNVkITADK	K11(Alani)	3	0.5686	0	1	1	655.334	1963.99	1963.99	-0.19	-0.00012	HCD (High Energy Collision Dissociation)	28	MS2	0.509973	33.221	55.2123	17623	QEp24-4026_Fan_AK.raw	F3	51	1	36	29	0.000290915	0.0004634	7.88e-07	29711250	55.2
TRUE	High	Mascot (A3)	Unambiguous	141	156	LEYNFNSHNVkITADK	K11(Alani)	3	0.4478	0	1	1	655.334	1963.99	1963.99	-0.19	-0.00012	HCD (High Energy Collision Dissociation)	28	MS2	0.246016	33.177	54.8689	17527	QEp24-4026_Fan_AK.raw	F3	67	1	36	29	8.56576e-06	0.0004634	3.127e-09	39100812	54.74
TRUE	High	Mascot (A3)	Unambiguous	141	156	LEYNFNSHNVkITADK	K11(Alani)	3	0.4478	0	1	1	655.334	1963.99	1963.99	-0.19	-0.00012	HCD (High Energy Collision Dissociation)	28	MS2	17.1798	74.605	60.2992	18879	QEp24-4026_Fan_AK.raw	F3	67	1	36	29	8.78549e-06	0.0004634	1.648e-07	29923796	60.24
TRUE	High	Mascot (A3)	Unambiguous	141	156	LEYNFNSHNVkITADK	K11(Alani)	3	0.5833	0	1	1	655.334	1963.99	1963.99	-0.19	-0.00012	HCD (High Energy Collision Dissociation)	28	MS2	0.645851	41.538	52.4805	16843	QEp24-4026_Fan_AK.raw	F3	48	1	36	29	0.000623399	0.0004634	1.052e-06	118052032	52.26
TRUE	High	Mascot (A3)	Unambiguous	141	156	LEYNFNSHNVkITADK	K11(Alani)	4	0.7941	0	1	1	491.752	1963.99	1963.99	-0.19	-9e-05	HCD (High Energy Collision Dissociation)	28	MS2	36.166	92.929	64.7794	19817	QEp24-4026_Fan_AK.raw	F3	34	1	36	29	0.0154087	0.0004634	0.0002416	1.81996e+06	64.78
TRUE	High	Mascot (A3)	Unambiguous	141	156	LEYNFNSHNVkITADK	K11(Alani)	4	0.5763	0	1	1	491.752	1963.99	1963.99	-0.19	-9e-05	HCD (High Energy Collision Dissociation)	28	MS2	5.99627	27.417	56.6302	18000	QEp24-4026_Fan_AK.raw	F3	59	1	36	29	5.62038e-05	0.0004634	4.127e-06	45208124	56.74
TRUE	High	Mascot (A3)	Unambiguous	141	156	LEYNFNSHNVkITADK	K11(Alani)	4	0.4528	0	1	1	491.752	1963.99	1963.99	-0.19	-9e-05	HCD (High Energy Collision Dissociation)	28	MS2	12.8172	54.941	60.3637	18892	QEp24-4026_Fan_AK.raw	F3	53	1	36	29	0.00019896	0.0004634	4.281e-05	26689420	60.31
TRUE	High	Mascot (A3)	Unambiguous	141	156	LEYNFNSHNVkITADK	K11(Alani)	4	0.6038	0	1	1	491.752	1963.99	1963.99	-0.19	-9e-05	HCD (High Energy Collision Dissociation)	28	MS2	2.97259	33.308	50.8396	16330	QEp24-4026_Fan_AK.raw	F3	53	1	36	29	0.000208337	0.0004634	3.157e-05	150223424	51.2
TRUE	High	Mascot (A3)	Unambiguous	141	156	LEYNFNSHNVkITADK	K11(Alani)	4	0.6719	0	1	1	491.752	1963.99	1963.99	-0.19	-9e-05	HCD (High Energy Collision Dissociation)	28	MS2	5.91524	45.303	57.3109	18180	QEp24-4026_Fan_AK.raw	F3	64	1	36	29	1.75698e-05	0.0004634	3.131e-06	61251096	57.24
TRUE	High	Mascot (A3)	Unambiguous	141	156	LEYNFNSHNVkITADK	K11(Alani)	4	0.6122	0	1	1	491.752	1963.99	1963.99	-0.19	-9e-05	HCD (High Energy Collision Dissociation)	28	MS2	3.58131	38.492	52.8715	16961	QEp24-4026_Fan_AK.raw	F3	49	1	36	29	0.000567239	0.0004634	3.495e-06	54792248	52.98
TRUE	High	Mascot (A3)	Unambiguous	141	156	LEYNFNSHNVkITADK	K11(Alani)	4	0.6042	0	1	1	491.752	1963.99	1963.99	-0.25	-0.00013	HCD (High Energy Collision Dissociation)	28	MS2	3.19915	29.593	52.5333	16859	QEp24-4026_Fan_AK.raw	F3	48	1	36	29	0.000589883	0.0004634	8.19e-06	105128368	52.4
TRUE	High	Mascot (A3)	Unambiguous	141	156	LEYNFNSHNVkITADK	K11(Alani)	4	0.6111	0	1	1	491.752	1963.99	1963.99	-0.38	-0.00019	HCD (High Energy Collision Dissociation)	28	MS2	24.9624	87.586	63.0754	19464	QEp24-4026_Fan_AK.raw	F3	54	1	36	29	0.000156952	0.0004634	1.737e-05	1.2598e+06	63.09
TRUE	High	Mascot (A3)	Unambiguous	141	156	LEYNFNSHNVkITADK	K11(Alani)	4	0.6875	0	1	1	491.752	1963.99	1963.99	-0.38	-0.00019	HCD (High Energy Collision Dissociation)	28	MS2	2.11951	100	53.5604	17157	QEp24-4026_Fan_AK.raw	F3	48	1	36	29	0.000602235	0.0004634	4.294e-05	18246416	53.63
TRUE	High	Mascot (A3)	Unambiguous	141	156	LEYNFNSHNVkITADK	K11(Alani)	3	0.4722	0	1	1	655.334	1963.99	1963.99	-0.37	-0.00024	HCD (High Energy Collision Dissociation)	28	MS2	0.476251	42.304	56.228	17894	QEp24-4026_Fan_AK.raw	F3	72	1	36	29	2.62885e-06	0.0004634	1.362e-07	76724576	56.41
TRUE	High	Mascot (A3)	Unambiguous	141	156	LEYNFNSHNVkITADK	K11(Alani)	2	0.5733	0	1	1	982.497	1963.99	1963.99	-0.61	-0.0006	HCD (High Energy Collision Dissociation)	28	MS2	0	100	54.2163	17347	QEp24-4026_Fan_AK.raw	F3	75	1	36	29	1.25934e-06	0.0004634	2.038e-09	7.06742e+06	54.77
TRUE	High	Mascot (A3)	Unambiguous	141	156	LEYNFNSHNVkITADK	K11(Alani)	4	0.675	0	1	1	491.752	1963.99	1963.99	-0.57	-0.00028	HCD (High Energy Collision Dissociation)	28	MS2	25.6783	97.388	63.7619	19609	QEp24-4026_Fan_AK.raw	F3	40	1	36	29	0.00365716	0.0004634	3.339e-05	8722235	63.5
TRUE	High	Mascot (A3)	Unambiguous	141	156	LEYNFNSHNVkITADK	K11(Alani)	2	0.6353	0	1	1	982.497	1963.99	1963.99	-0.55	-0.00054	HCD (High Energy Collision Dissociation)	28	MS2	0	100	58.293	18419	QEp24-4026_Fan_AK.raw	F3	85	1	36	29	1.33704e-07	0.0004634	3.813e-07	4.08854e+06	58.16
TRUE	High	Mascot (A3)	Unambiguous	141	156	LEYNFNSHNVkITADK	K11(Alani)	2	0.6389	0	1	1	982.497	1963.99	1963.99	-0.55	-0.00054	HCD (High Energy Collision Dissociation)	28	MS2	0	100	57.6187	18255	QEp24-4026_Fan_AK.raw	F3	72	1	36	29	2.70486e-06	0.0004634	8.368e-09	7.83056e+06	57.56
TRUE	High	Mascot (A3)	Unambiguous	141	156	LEYNFNSHNVkITADK	K11(Alani)	3	0.4545	0	1	1	655.334	1963.99	1963.99	-0.56	-0.00037	HCD (High Energy Collision Dissociation)	28	MS2	7.14555	100	62.0097	19244	QEp24-4026_Fan_AK.raw	F3	55	1	36	29	0.000133396	0.0004634	2.772e-07	14188734	62.04
TRUE	High	Mascot (A3)	Unambiguous	141	156	LEYNFNSHNVkITADK	K11(Alani)	3	0.5098	0	1	1	655.334	1963.99	1963.99	-0.56	-0.00037	HCD (High Energy Collision Dissociation)	28	MS2	9.02944	87.699	60.9832	19028	QEp24-4026_Fan_AK.raw	F3	51	1	36	29	0.000298638	0.0004634	4.066e-07	9955478	60.98
TRUE	High	Mascot (A3)	Unambiguous	141	156	LEYNFNSHNVkITADK	K11(Alani)	3	0.4306	0	1	1	655.334	1963.99	1963.99	-0.56	-0.00037	HCD (High Energy Collision Dissociation)	28	MS2	0.674287	43.977	57.5919	18249	QEp24-4026_Fan_AK.raw	F3	72	1	36	29	2.57125e-06	0.0004634	2.293e-09	38498776	57.59
TRUE	High	Mascot (A3)	Unambiguous	141	156	LEYNFNSHNVkITADK	K11(Alani)	3	0.5094	0	1	1	655.334	1963.99	1963.99	-0.56	-0.00037	HCD (High Energy Collision Dissociation)	28	MS2	0.346981	32.142	54.1836	17338	QEp24-4026_Fan_AK.raw	F3	53	1	36	29	0.00020756	0.0004634	6.453e-07	33673980	54.2
TRUE	High	Mascot (A3)	Unambiguous	141	156	LEYNFNSHNVkITADK	K11(Alani)	4	0.6471	0	1	1	491.752	1963.99	1963.99	-0.5	-0.00025	HCD (High Energy Collision Dissociation)	28	MS2	16.5737	57.269	61.0447	19041	QEp24-4026_Fan_AK.raw	F3	51	1	36	29	0.000332893	0.0004634	6.49e-05	12423346	61.19
TRUE	High	Mascot (A3)	Unambiguous	141	156	LEYNFNSHNVkITADK	K11(Alani)	4	0.625	0	1	1	491.752	1963.99	1963.99	-0.5	-0.00025	HCD (High Energy Collision Dissociation)	28	MS2	16.2924	60.364	61.379	19112	QEp24-4026_Fan_AK.raw	F3	48	1	36	29	0.000593342	0.0004634	0.0001022	4.10686e+06	60.97
TRUE	High	Mascot (A3)	Unambiguous	141	156	LEYNFNSHNVkITADK	K11(Alani)	3	0.5424	0	1	1	655.334	1963.99	1963.99	-0.47	-0.0003	HCD (High Energy Collision Dissociation)	28	MS2	0.926764	53.143	58.9409	18573	QEp24-4026_Fan_AK.raw	F3	59	1	36	29	4.94658e-05	0.0004634	5.844e-07	23303442	58.96
TRUE	High	Mascot (A3)	Unambiguous	141	156	LEYNFNSHNVkITADK	K11(Alani)	3	0.4902	0	1	1	655.334	1963.99	1963.99	-0.47	-0.0003	HCD (High Energy Collision Dissociation)	28	MS2	11.6865	73.519	59.9574	18805	QEp24-4026_Fan_AK.raw	F3	51	1	36	29	0.000296691	0.0004634	4.756e-07	43950936	59.7
TRUE	High	Mascot (A3)	Unambiguous	141	156	LEYNFNSHNVkITADK	K11(Alani)	3	0.5667	0	1	1	655.334	1963.99	1963.99	-0.47	-0.0003	HCD (High Energy Collision Dissociation)	28	MS2	0.293531	46.427	56.5725	17983	QEp24-4026_Fan_AK.raw	F3	60	1	36	29	4.14291e-05	0.0004634	1.455e-07	54966232	56.74
TRUE	High	Mascot (A3)	Unambiguous	141	156	LEYNFNSHNVkITADK	K11(Alani)	3	0.5273	0	1	1	655.334	1963.99	1963.99	-0.47	-0.0003	HCD (High Energy Collision Dissociation)	28	MS2	0.867574	97.555	59.6177	18726	QEp24-4026_Fan_AK.raw	F3	55	1	36	29	0.000119483	0.0004634	5.222e-08	43950936	59.7
TRUE	High	Mascot (A3)	Unambiguous	141	156	LEYNFNSHNVkITADK	K11(Alani)	4	0.7857	0	1	1	491.752	1963.99	1963.99	-0.44	-0.00022	HCD (High Energy Collision Dissociation)	28	MS2	48.1152	83.633	66.6474	20187	QEp24-4026_Fan_AK.raw	F3	28	1	36	29	0.0587902	0.0004634	0.00084	1.51858e+06	66.64
TRUE	High	Mascot (A3)	Unambiguous	141	156	LEYNFNSHNVkITADK	K11(Alani)	4	0.7297	0	1	1	491.752	1963.99	1963.99	-0.44	-0.00022	HCD (High Energy Collision Dissociation)	28	MS2	45.9013	80.665	66.2851	20116	QEp24-4026_Fan_AK.raw	F3	37	1	36	29	0.00813402	0.0004634	0.0006303	1.5241e+06	66.31
TRUE	High	Mascot (A3)	Unambiguous	141	156	LEYNFNSHNVkITADK	K11(Alani)	4	0.6071	0	1	1	491.752	1963.99	1963.99	-0.44	-0.00022	HCD (High Energy Collision Dissociation)	28	MS2	19.7549	62.491	61.7135	19182	QEp24-4026_Fan_AK.raw	F3	56	1	36	29	0.000109473	0.0004634	7.949e-06	10034603	61.7
TRUE	High	Mascot (A3)	Unambiguous	141	156	LEYNFNSHNVkITADK	K11(Alani)	3	0.5517	0	1	1	655.334	1963.99	1963.99	-0.37	-0.00024	HCD (High Energy Collision Dissociation)	28	MS2	0.631445	52.479	58.6035	18495	QEp24-4026_Fan_AK.raw	F3	58	1	36	29	6.91458e-05	0.0004634	3.969e-07	34490644	58.44
TRUE	High	Mascot (A3)	Unambiguous	141	156	LEYNFNSHNVkITADK	K11(Alani)	3	0.5636	0	1	1	655.334	1963.99	1963.99	-0.37	-0.00024	HCD (High Energy Collision Dissociation)	28	MS2	0.715099	59.997	59.2812	18649	QEp24-4026_Fan_AK.raw	F3	55	1	36	29	0.000139562	0.0004634	3.83e-09	16195285	59.17
TRUE	High	Mascot (A3)	Unambiguous	141	156	LEYNFNSHNVkITADK	K11(Alani)	3	0.4412	0	1	1	655.334	1963.99	1963.99	-0.37	-0.00024	HCD (High Energy Collision Dissociation)	28	MS2	0.826344	48.481	58.2669	18412	QEp24-4026_Fan_AK.raw	F3	68	1	36	29	7.12469e-06	0.0004634	2.05e-07	68298296	57.91
TRUE	High	Mascot (A3)	Unambiguous	141	156	LEYNFNSHNVkITADK	K11(Alani)	3	0.5769	0	1	1	655.334	1963.99	1963.99	-0.37	-0.00024	HCD (High Energy Collision Dissociation)	28	MS2	0.766741	38.338	51.4622	16539	QEp24-4026_Fan_AK.raw	F3	52	1	36	29	0.000259876	0.0004634	7.503e-07	82308560	51.68
TRUE	High	Mascot (A3)	Unambiguous	141	156	LEYNFNSHNVkITADK	K11(Alani)	3	0.5273	0	1	1	655.334	1963.99	1963.99	-0.37	-0.00024	HCD (High Energy Collision Dissociation)	28	MS2	0.385156	32.589	53.8479	17238	QEp24-4026_Fan_AK.raw	F3	55	1	36	29	0.000131149	0.0004634	3.258e-07	94896648	53.83
TRUE	High	Mascot (A3)	Unambiguous	141	156	LEYNFNSHNVkITADK	K11(Alani)	3	0.5333	0	1	1	655.334	1963.99	1963.99	-0.37	-0.00024	HCD (High Energy Collision Dissociation)	28	MS2	0.35498	34.531	54.5226	17431	QEp24-4026_Fan_AK.raw	F3	60	1	36	29	4.4337e-05	0.0004634	3.122e-07	33673980	54.2
TRUE	High	Mascot (A3)	Unambiguous	141	156	LEYNFNSHNVkITADK	K11(Alani)	4	0.62	0	1	1	491.752	1963.99	1963.99	-0.63	-0.00031	HCD (High Energy Collision Dissociation)	28	MS2	4.07982	62.86	50.1498	16099	QEp24-4026_Fan_AK.raw	F3	50	1	36	29	0.000382071	0.0004634	9.224e-05	17761918	50.3
TRUE	High	Mascot (A3)	Unambiguous	141	156	LEYNFNSHNVkITADK	K11(Alani)	3	0.6094	0	1	1	655.334	1963.99	1963.99	-0.37	-0.00024	HCD (High Energy Collision Dissociation)	28	MS2	0.601499	33.533	53.5098	17139	QEp24-4026_Fan_AK.raw	F3	64	1	36	29	1.63593e-05	0.0004634	2.291e-07	95424888	53.26
TRUE	High	Mascot (A3)	Unambiguous	141	156	LEYNFNSHNVkITADK	K11(Alani)	3	0.569	0	1	1	655.334	1963.99	1963.99	-0.37	-0.00024	HCD (High Energy Collision Dissociation)	28	MS2	0.454116	32.377	51.1157	16420	QEp24-4026_Fan_AK.raw	F3	58	1	36	29	6.88281e-05	0.0004634	3.134e-07	275028512	51.18
TRUE	High	Mascot (A3)	Unambiguous	141	156	LEYNFNSHNVkITADK	K11(Alani)	3	0.6119	0	1	1	655.334	1963.99	1963.99	-0.37	-0.00024	HCD (High Energy Collision Dissociation)	28	MS2	4.7052	100	85.8469	24383	QEp24-4026_Fan_AK.raw	F3	67	1	36	29	8.39008e-06	0.0004634	4.993e-06	10803965	85.64
TRUE	High	Mascot (A3)	Unambiguous	141	156	LEYNFNSHNVkITADK	K11(Alani)	3	0.3824	0	1	1	655.334	1963.99	1963.99	-0.37	-0.00024	HCD (High Energy Collision Dissociation)	28	MS2	3.61029	100	86.5189	24558	QEp24-4026_Fan_AK.raw	F3	34	1	36	29	0.0165107	0.0004634	0.000107	10803965	85.64
TRUE	High	Mascot (A3)	Unambiguous	141	156	LEYNFNSHNVkITADK	K11(Alani)	2	0.56	0	1	1	982.497	1963.99	1963.99	-0.43	-0.00042	HCD (High Energy Collision Dissociation)	28	MS2	0	100	52.1818	16756	QEp24-4026_Fan_AK.raw	F3	100	1	36	29	4.20054e-09	0.0004634	2.705e-10	8644500	52.31
TRUE	High	Mascot (A3)	Unambiguous	141	156	LEYNFNSHNVkITADK	K11(Alani)	2	0.5405	0	1	1	982.497	1963.99	1963.99	-0.43	-0.00042	HCD (High Energy Collision Dissociation)	28	MS2	0	100	53.5375	17149	QEp24-4026_Fan_AK.raw	F3	74	1	36	29	1.597e-06	0.0004634	2.603e-08	10541186	53.26
TRUE	High	Mascot (A3)	Unambiguous	141	156	LEYNFNSHNVkITADK	K11(Alani)	2	0.6125	0	1	1	982.497	1963.99	1963.99	-0.43	-0.00042	HCD (High Energy Collision Dissociation)	28	MS2	0	100	58.9795	18583	QEp24-4026_Fan_AK.raw	F3	80	1	36	29	3.83977e-07	0.0004634	5.6e-09	4125536	58.73
TRUE	High	Mascot (A3)	Unambiguous	141	156	LEYNFNSHNVkITADK	K11(Alani)	3	0.5357	0	1	1	655.334	1963.99	1963.99	-0.37	-0.00024	HCD (High Energy Collision Dissociation)	28	MS2	0.152001	39.614	57.9319	18333	QEp24-4026_Fan_AK.raw	F3	56	1	36	29	9.13621e-05	0.0004634	2.136e-09	68298296	57.91
TRUE	High	Mascot (A3)	Unambiguous	141	156	LEYNFNSHNVkITADK	K11(Alani)	4	0.5789	0	1	1	491.752	1963.99	1963.99	-0.13	-6e-05	HCD (High Energy Collision Dissociation)	28	MS2	5.34975	28.794	55.9453	17819	QEp24-4026_Fan_AK.raw	F3	57	1	36	29	7.74044e-05	0.0004634	4.977e-06	35319372	55.96
TRUE	High	Mascot (A3)	Unambiguous	141	156	LEYNFNSHNVkITADK	K11(Alani)	4	0.6	0	1	1	491.752	1963.99	1963.99	-0.07	-3e-05	HCD (High Energy Collision Dissociation)	28	MS2	9.42384	39.173	59.345	18664	QEp24-4026_Fan_AK.raw	F3	55	1	36	29	0.000123813	0.0004634	9.758e-06	14224545	59.35
TRUE	High	Mascot (A3)	Unambiguous	141	156	LEYNFNSHNVkITADK	K11(Alani)	4	0.614	0	1	1	491.752	1963.99	1963.99	-0.07	-3e-05	HCD (High Energy Collision Dissociation)	28	MS2	3.95282	21.947	52.1963	16761	QEp24-4026_Fan_AK.raw	F3	57	1	36	29	8.64502e-05	0.0004634	1.721e-05	105128368	52.4
TRUE	High	Mascot (A3)	Unambiguous	141	156	LEYNFNSHNVkITADK	K11(Alani)	3	0.5692	0	1	1	655.334	1963.99	1963.99	-0.09	-6e-05	HCD (High Energy Collision Dissociation)	28	MS2	0.673548	37.547	52.1438	16744	QEp24-4026_Fan_AK.raw	F3	65	1	36	29	1.21833e-05	0.0004634	3.354e-07	118052032	52.26
TRUE	High	Mascot (A3)	Unambiguous	141	156	LEYNFNSHNVkITADK	K11(Alani)	3	0.4792	0	1	1	655.334	1963.99	1963.99	-0.09	-6e-05	HCD (High Energy Collision Dissociation)	28	MS2	20.2365	74.136	60.6421	18955	QEp24-4026_Fan_AK.raw	F3	48	1	36	29	0.00071083	0.0004634	1.002e-08	29923796	60.24
TRUE	High	Mascot (A3)	Unambiguous	141	156	LEYNFNSHNVkITADK	K11(Alani)	4	0.6562	0	1	1	491.752	1963.99	1963.99	-0.13	-6e-05	HCD (High Energy Collision Dissociation)	28	MS2	5.08049	27.429	55.2682	17637	QEp24-4026_Fan_AK.raw	F3	64	1	36	29	1.63971e-05	0.0004634	1.367e-05	60181988	55.28
TRUE	High	Mascot (A3)	Unambiguous	141	156	LEYNFNSHNVkITADK	K11(Alani)	2	0.6377	0	1	1	982.497	1963.99	1963.99	-0.12	-0.00011	HCD (High Energy Collision Dissociation)	28	MS2	0	100	52.8606	16957	QEp24-4026_Fan_AK.raw	F3	69	1	36	29	5.14951e-06	0.0004634	1.412e-07	5.79801e+06	52.95
TRUE	High	Mascot (A3)	Unambiguous	141	156	LEYNFNSHNVkITADK	K11(Alani)	3	0.6538	0	1	1	655.334	1963.99	1963.99	-0.09	-6e-05	HCD (High Energy Collision Dissociation)	28	MS2	0	100	86.1821	24481	QEp24-4026_Fan_AK.raw	F3	52	1	36	29	0.000276545	0.0004634	4.563e-06	10803965	85.64
TRUE	High	Mascot (A3)	Unambiguous	141	156	LEYNFNSHNVkITADK	K11(Alani)	4	0.566	0	1	1	491.752	1963.99	1963.99	-0.07	-3e-05	HCD (High Energy Collision Dissociation)	28	MS2	3.88075	28.947	54.2472	17355	QEp24-4026_Fan_AK.raw	F3	53	1	36	29	0.000194879	0.0004634	5.417e-06	28651328	54.18
TRUE	High	Mascot (A3)	Unambiguous	141	156	LEYNFnSHNVkITADK	N6(Deamidated); K11(Alani)	3	0.0714	0	1	1	655.662	1964.97	1964.97	-0.28	-0.00019	HCD (High Energy Collision Dissociation)	28	MS2	8.77902	100	43.5412	13828	QEp24-4026_Fan_AK.raw	F3	57	1	35	28	8.20491e-05	0.0004634	5.697e-09	18568796	43.63
TRUE	High	Mascot (A3)	Unambiguous	141	156	LEYnFNSHNVkITADK	N4(Deamidated); K11(Alani)	3		0.0208	2	2	655.662	1964.97	1964.97	-0.19	-0.00012	HCD (High Energy Collision Dissociation)	28	MS2	22.7922	100	42.1708	13354	QEp24-4026_Fan_AK.raw	F3	47	1	35	28	0.000663856	0.0004634	2.637e-06	6522738	42.31
TRUE	High	Mascot (A3)	Unambiguous	141	156	LEYNFnSHNVkITADK	N6(Deamidated); K11(Alani)	2	0.3333	0	1	2	982.989	1964.97	1964.97	0.07	6e-05	HCD (High Energy Collision Dissociation)	28	MS2	0	100	47.9474	15346	QEp24-4026_Fan_AK.raw	F3	48	1	35	28	0.000520572	0.0004634	0.0001249	781422	48.27
TRUE	High	Mascot (A3)	Unambiguous	141	156	LEYNFNSHnVkITADK	N9(Deamidated); K11(Alani)	2	0.3333	0	1	1	982.989	1964.97	1964.97	0.07	6e-05	HCD (High Energy Collision Dissociation)	28	MS2	0	100	47.9474	15346	QEp24-4026_Fan_AK.raw	F3	48	1	35	28	0.000520572	0.0004634	0.0001249	781422	48.27
TRUE	High	Mascot (A3)	Unambiguous	141	156	LEYNFNSHnVkITADK	N9(Deamidated); K11(Alani)	2	0.3333	0	1	1	982.989	1964.97	1964.97	0	0	HCD (High Energy Collision Dissociation)	28	MS2	0	100	36.7672	11365	QEp24-4026_Fan_AK.raw	F3	48	1	35	28	0.00062299	0.0004634	2.579e-05	11719833	37.03
TRUE	High	Mascot (A3)	Unambiguous	141	156	LEYNFnSHNVkITADK	N6(Deamidated); K11(Alani)	3	0.2154	0	1	1	655.662	1964.97	1964.97	0	0	HCD (High Energy Collision Dissociation)	28	MS2	12.1278	100	43.1975	13707	QEp24-4026_Fan_AK.raw	F3	65	1	35	28	1.04107e-05	0.0004634	1.907e-09	18568796	43.63
TRUE	High	Mascot (A3)	Unambiguous	141	156	LEYNFnSHNVkITADK	N6(Deamidated); K11(Alani)	2	0.0556	0	1	1	982.989	1964.97	1964.97	-0.12	-0.00012	HCD (High Energy Collision Dissociation)	28	MS2	13.2471	100	45.8915	14653	QEp24-4026_Fan_AK.raw	F3	54	1	35	28	0.000133375	0.0004634	1.042e-05	1.44522e+06	46.04
TRUE	High	Mascot (A3)	Unambiguous	141	156	LEYNFnSHNVkITADK	N6(Deamidated); K11(Alani)	4	0.1429	0	1	1	491.998	1964.97	1964.97	-0.13	-7e-05	HCD (High Energy Collision Dissociation)	28	MS2	36.0244	85.006	47.0286	15045	QEp24-4026_Fan_AK.raw	F3	14	1	35	28	1.47936	0.0004634	0.0008382
TRUE	High	Mascot (A3)	Unambiguous	141	156	LEYNFnSHNVkITADK	N6(Deamidated); K11(Alani)	3	0.0476	0	1	1	655.662	1964.97	1964.97	-0.19	-0.00012	HCD (High Energy Collision Dissociation)	28	MS2	21.9252	100	41.8303	13234	QEp24-4026_Fan_AK.raw	F3	63	1	35	28	1.97276e-05	0.0004634	1.152e-07	6522738	42.31
TRUE	High	Mascot (A3)	Unambiguous	141	156	LEYNFnSHNVkITADK	N6(Deamidated); K11(Alani)	2	0.0678	0	1	1	982.989	1964.97	1964.97	-0.43	-0.00042	HCD (High Energy Collision Dissociation)	28	MS2	0	100	42.1037	13328	QEp24-4026_Fan_AK.raw	F3	59	1	35	28	4.16723e-05	0.0004634	1.185e-05
TRUE	High	Mascot (A3)	Unambiguous	141	156	LEYNFnSHNVkITADK	N6(Deamidated); K11(Alani)	2	0.1951	0	1	1	982.989	1964.97	1964.97	-0.56	-0.00055	HCD (High Energy Collision Dissociation)	28	MS2	0	100	45.2162	14418	QEp24-4026_Fan_AK.raw	F3	82	1	35	28	2.00449e-07	0.0004634	1.021e-05
TRUE	High	Mascot (A3)	Unambiguous	141	156	LEYnFNSHNVkITADK	N4(Deamidated); K11(Alani)	2	0.2329	0	1	2	982.991	1964.97	1964.97	1.81	0.00177	HCD (High Energy Collision Dissociation)	28	MS2	14.5752	100	48.6309	15574	QEp24-4026_Fan_AK.raw	F3	73	1	35	28	1.98358e-06	0.0004634	2.544e-06	11997223	49.86
TRUE	High	Mascot (A3)	Unambiguous	141	156	LEYNFnSHNVkITADK	N6(Deamidated); K11(Alani)	2	0.2329	0	1	1	982.991	1964.97	1964.97	1.81	0.00177	HCD (High Energy Collision Dissociation)	28	MS2	14.5752	100	48.6309	15574	QEp24-4026_Fan_AK.raw	F3	73	1	35	28	1.85973e-06	0.0004634	2.544e-06	11997223	49.86
TRUE	High	Mascot (A3)	Unambiguous	141	156	LEYNFNSHnVkITADK	N9(Deamidated); K11(Alani)	2	0.2973	0	1	1	982.991	1964.97	1964.97	1.81	0.00177	HCD (High Energy Collision Dissociation)	28	MS2	0	100	37.4627	11631	QEp24-4026_Fan_AK.raw	F3	37	1	35	28	0.00778843	0.0004634	0.0005541	11719833	37.03
TRUE	High	Mascot (A3)	Unambiguous	141	156	LEYNFnSHNVkITADK	N6(Deamidated); K11(Alani)	4	0.0732	0	1	1	491.999	1964.97	1964.97	1.67	0.00082	HCD (High Energy Collision Dissociation)	28	MS2	27.2585	87.251	48.4192	15505	QEp24-4026_Fan_AK.raw	F3	41	1	35	28	0.00288702	0.0004634	0.0003052	64828016	49.61
TRUE	High	Mascot (A3)	Unambiguous	141	156	LEYNFnSHNVkITADK	N6(Deamidated); K11(Alani)	2	0.0784	0	1	1	982.991	1964.97	1964.97	1.43	0.00141	HCD (High Energy Collision Dissociation)	28	MS2	10.6658	100	48.288	15460	QEp24-4026_Fan_AK.raw	F3	51	1	35	28	0.000296791	0.0004634	0.0002494	781422	48.27
TRUE	High	Mascot (A3)	Unambiguous	141	156	LEYNFnSHNVkITADK	N6(Deamidated); K11(Alani)	2	0.2979	0	1	2	982.991	1964.97	1964.97	1.37	0.00135	HCD (High Energy Collision Dissociation)	28	MS2	0	100	43.1479	13689	QEp24-4026_Fan_AK.raw	F3	47	1	35	28	0.000665028	0.0004634	0.0003174
TRUE	High	Mascot (A3)	Unambiguous	141	156	LEYNFNSHnVkITADK	N9(Deamidated); K11(Alani)	2	0.2979	0	1	1	982.991	1964.97	1964.97	1.37	0.00135	HCD (High Energy Collision Dissociation)	28	MS2	0	100	43.1479	13689	QEp24-4026_Fan_AK.raw	F3	47	1	35	28	0.000665028	0.0004634	0.0003174
TRUE	High	Mascot (A3)	Unambiguous	141	156	LEYnFNSHNVkITADK	N4(Deamidated); K11(Alani)	2	0.0652	0	1	1	982.99	1964.97	1964.97	1.18	0.00116	HCD (High Energy Collision Dissociation)	28	MS2	10.8484	100	43.4917	13810	QEp24-4026_Fan_AK.raw	F3	46	1	35	28	0.000902179	0.0004634	6.883e-05
TRUE	High	Mascot (A3)	Unambiguous	141	156	LEYNFnSHNVkITADK	N6(Deamidated); K11(Alani)	3	0.0169	0	1	1	655.663	1964.97	1964.97	1.12	0.00073	HCD (High Energy Collision Dissociation)	28	MS2	7.68679	100	48.362	15484	QEp24-4026_Fan_AK.raw	F3	59	1	35	28	4.64344e-05	0.0004634	1.932e-07
TRUE	High	Mascot (A3)	Unambiguous	141	156	LEYNFnSHNVkITADK	N6(Deamidated); K11(Alani)	3	0.0779	0	1	1	655.663	1964.97	1964.97	1.12	0.00073	HCD (High Energy Collision Dissociation)	28	MS2	10.1792	100	48.0235	15369	QEp24-4026_Fan_AK.raw	F3	77	1	35	28	7.7596e-07	0.0004634	2.591e-09
TRUE	High	Mascot (A3)	Unambiguous	141	156	LEYNFNSHnVkITADK	N9(Deamidated); K11(Alani)	2	0.5581	0	1	1	982.99	1964.97	1964.97	1.06	0.00104	HCD (High Energy Collision Dissociation)	28	MS2	0	100	37.1139	11500	QEp24-4026_Fan_AK.raw	F3	43	1	35	28	0.00169762	0.0004634	5.368e-06	11719833	37.03
TRUE	High	Mascot (A3)	Unambiguous	141	156	LEYNFnSHNVkITADK	N6(Deamidated); K11(Alani)	3	0.2222	0	1	1	655.663	1964.98	1964.97	2.05	0.00134	HCD (High Energy Collision Dissociation)	28	MS2	10.6136	100	48.7095	15604	QEp24-4026_Fan_AK.raw	F3	81	1	35	28	3.16271e-07	0.0004634	4.136e-09
TRUE	High	Mascot (A3)	Unambiguous	141	156	LEYnFNSHNVkITADK	N4(Deamidated); K11(Alani)	2	0.2	0	1	1	982.99	1964.97	1964.97	1	0.00098	HCD (High Energy Collision Dissociation)	28	MS2	5.66447	100	46.5701	14882	QEp24-4026_Fan_AK.raw	F3	25	1	35	28	0.103238	0.0004634	0.006318	1.44522e+06	46.04
TRUE	High	Mascot (A3)	Unambiguous	141	156	LEYNFnSHNVkITADK	N6(Deamidated); K11(Alani)	2	0.1549	0	1	1	982.99	1964.97	1964.97	0.81	0.0008	HCD (High Energy Collision Dissociation)	28	MS2	0	100	44.1761	14057	QEp24-4026_Fan_AK.raw	F3	71	1	35	28	2.98875e-06	0.0004634	4.617e-07
TRUE	High	Mascot (A3)	Unambiguous	141	156	LEYnFNSHNVkITADK	N4(Deamidated); K11(Alani)	2	0.3478	0	1	2	982.99	1964.97	1964.97	0.56	0.00055	HCD (High Energy Collision Dissociation)	28	MS2	0	100	44.8748	14300	QEp24-4026_Fan_AK.raw	F3	69	1	35	28	4.21541e-06	0.0004634	3.309e-07
TRUE	High	Mascot (A3)	Unambiguous	141	156	LEYNFnSHNVkITADK	N6(Deamidated); K11(Alani)	2	0.3478	0	1	1	982.99	1964.97	1964.97	0.56	0.00055	HCD (High Energy Collision Dissociation)	28	MS2	0	100	44.8748	14300	QEp24-4026_Fan_AK.raw	F3	69	1	35	28	4.04427e-06	0.0004634	3.309e-07
TRUE	High	Mascot (A3)	Unambiguous	141	156	LEYNFnSHNVkITADK	N6(Deamidated); K11(Alani)	3	0.0303	0	1	1	655.662	1964.97	1964.97	0.56	0.00036	HCD (High Energy Collision Dissociation)	28	MS2	4.89391	100	47.6788	15261	QEp24-4026_Fan_AK.raw	F3	66	1	35	28	9.22231e-06	0.0004634	5.237e-08
TRUE	High	Mascot (A3)	Unambiguous	141	156	LEYNFnSHNVkITADK	N6(Deamidated); K11(Alani)	3	0.0317	0	1	1	655.662	1964.97	1964.97	0.56	0.00036	HCD (High Energy Collision Dissociation)	28	MS2	2.8877	100	46.6563	14915	QEp24-4026_Fan_AK.raw	F3	63	1	35	28	1.73316e-05	0.0004634	7.726e-07	28499018	45.45
TRUE	High	Mascot (A3)	Unambiguous	141	156	LEYNFNSHnVkITADK	N9(Deamidated); K11(Alani)	3	0.4909	0	1	1	655.662	1964.97	1964.97	0.46	0.0003	HCD (High Energy Collision Dissociation)	28	MS2	3.2766	100	36.9749	11448	QEp24-4026_Fan_AK.raw	F3	55	1	35	28	0.000106375	0.0004634	9.132e-07	56766372	37.04
TRUE	High	Mascot (A3)	Unambiguous	141	156	LEYNFnSHNVkITADK	N6(Deamidated); K11(Alani)	3	0.0667	0	1	1	655.662	1964.97	1964.97	0.46	0.0003	HCD (High Energy Collision Dissociation)	28	MS2	5.08434	100	46.3054	14793	QEp24-4026_Fan_AK.raw	F3	75	1	35	28	1.17988e-06	0.0004634	3.656e-08	28499018	45.45
TRUE	High	Mascot (A3)	Unambiguous	141	156	LEYNFNSHnVkITADK	N9(Deamidated); K11(Alani)	3	0.6098	0	1	1	655.662	1964.97	1964.97	0.46	0.0003	HCD (High Energy Collision Dissociation)	28	MS2	9.57786	100	37.3157	11577	QEp24-4026_Fan_AK.raw	F3	41	1	35	28	0.00272797	0.0004634	4.233e-07	56766372	37.04
TRUE	High	Mascot (A3)	Unambiguous	141	156	LEYnFNSHNVkITADK	N4(Deamidated); K11(Alani)	3	0.2184	0	1	1	655.662	1964.97	1964.97	0.46	0.0003	HCD (High Energy Collision Dissociation)	28	MS2	4.52573	100	47.0031	15036	QEp24-4026_Fan_AK.raw	F3	87	1	35	28	6.4989e-08	0.0004634	2.903e-10	28499018	45.45
TRUE	High	Mascot (A3)	Unambiguous	141	156	LEYNFnSHNVkITADK	N6(Deamidated); K11(Alani)	4	0.1538	0	1	1	491.998	1964.97	1964.97	0.36	0.00018	HCD (High Energy Collision Dissociation)	28	MS2	29.5897	74.787	44.9454	14328	QEp24-4026_Fan_AK.raw	F3	26	1	35	28	0.0915882	0.0004634	2.239e-05
TRUE	High	Mascot (A3)	Unambiguous	141	156	LEYNFnSHNVkITADK	N6(Deamidated); K11(Alani)	4	0.1923	0	1	1	491.998	1964.97	1964.97	0.36	0.00018	HCD (High Energy Collision Dissociation)	28	MS2	35.628	78.735	44.2576	14087	QEp24-4026_Fan_AK.raw	F3	26	1	35	28	0.096792	0.0004634	5.291e-05	2.46061e+06	44.25
TRUE	High	Mascot (A3)	Unambiguous	141	156	LEYnFNSHNVkITADK	N4(Deamidated); K11(Alani)	4	0.1667	0	1	1	491.998	1964.97	1964.97	0.36	0.00018	HCD (High Energy Collision Dissociation)	28	MS2	31.3762	66.81	44.6015	14209	QEp24-4026_Fan_AK.raw	F3	30	1	35	28	0.032273	0.0004634	0.0002529
TRUE	High	Mascot (A3)	Unambiguous	141	156	LEYNFnSHNVkITADK	N6(Deamidated); K11(Alani)	4	0.1379	0	1	1	491.998	1964.97	1964.97	0.3	0.00015	HCD (High Energy Collision Dissociation)	28	MS2	31.7791	89.034	45.99	14689	QEp24-4026_Fan_AK.raw	F3	29	1	35	28	0.0446519	0.0004634	0.0001028
TRUE	High	Mascot (A3)	Unambiguous	141	156	LEYNFnSHNVkITADK	N6(Deamidated); K11(Alani)	2	0.2041	0	1	1	982.99	1964.97	1964.97	0.94	0.00092	HCD (High Energy Collision Dissociation)	28	MS2	16.5523	100	46.234	14771	QEp24-4026_Fan_AK.raw	F3	49	1	35	28	0.000495765	0.0004634	3.683e-05	1.44522e+06	46.04
TRUE	High	Mascot (A3)	Unambiguous	141	156	LEYnFNSHNVkITADK	N4(Deamidated); K11(Alani)	3		0.0484	3	3	655.662	1964.97	1964.97	0.28	0.00018	HCD (High Energy Collision Dissociation)	28	MS2	3.05828	100	44.925	14320	QEp24-4026_Fan_AK.raw	F3	59	1	35	28	4.05359e-05	0.0004634	8.34e-07	26437548	44.9
TRUE	High	Mascot (A3)	Unambiguous	141	156	LEYNFnSHNVkITADK	N6(Deamidated); K11(Alani)	4		0.0444	2	2	491.999	1964.98	1964.97	2.1	0.00103	HCD (High Energy Collision Dissociation)	28	MS2	23.657	99.846	48.7664	15626	QEp24-4026_Fan_AK.raw	F3	43	1	35	28	0.00175412	0.0004634	6.316e-05	64828016	49.61
TRUE	High	Mascot (A3)	Unambiguous	141	156	LEYNFnSHNVkITADK	N6(Deamidated); K11(Alani)	3	0.029	0	1	1	655.663	1964.98	1964.97	2.23	0.00146	HCD (High Energy Collision Dissociation)	28	MS2	13.3486	85.664	49.05	15718	QEp24-4026_Fan_AK.raw	F3	69	1	35	28	4.19317e-06	0.0004634	1.22e-06
TRUE	High	Mascot (A3)	Unambiguous	141	156	LEYnFNSHnVkITADK	N4(Deamidated); N9(Deamidated); K11(Alani)	3	0.0833	0	1	1	655.995	1965.97	1965.96	7.44	0.00488	HCD (High Energy Collision Dissociation)	28	MS2	30.0602	100	36.6351	11313	QEp24-4026_Fan_AK.raw	F3	48	1	35	28	0.000596527	0.0004634	2.524e-05
TRUE	High	Mascot (A3)	Unambiguous	141	156	LEYNFnSHnVkITADK	N6(Deamidated); N9(Deamidated); K11(Alani)	3	0.2143	0	1	1	655.994	1965.97	1965.96	6.42	0.00421	HCD (High Energy Collision Dissociation)	28	MS2	30.5306	100	38.0023	11838	QEp24-4026_Fan_AK.raw	F3	56	1	34	27	7.66762e-05	0.0004634	1.377e-07
TRUE	High	Mascot (A3)	Unambiguous	141	156	LEYNFnSHNVkITADK	N6(Deamidated); K11(Alani)	2	0.0392	0	1	1	982.996	1964.98	1964.97	6.84	0.00672	HCD (High Energy Collision Dissociation)	28	MS2	25.3528	100	51.4902	16547	QEp24-4026_Fan_AK.raw	F3	102	1	35	28	1.8991e-09	0.0004634	4.805e-10
TRUE	High	Mascot (A3)	Unambiguous	141	156	LEYnFNSHNVkITADK	N4(Deamidated); K11(Alani)	4	0.283	0	1	2	492.001	1964.98	1964.97	6.02	0.00296	HCD (High Energy Collision Dissociation)	28	MS2	30.619	34.991	50.4976	16218	QEp24-4026_Fan_AK.raw	F3	53	1	34	27	0.000155755	0.0004634	6.878e-05
TRUE	High	Mascot (A3)	Unambiguous	141	156	LEYNFnSHNVkITADK	N6(Deamidated); K11(Alani)	4	0.283	0	1	1	492.001	1964.98	1964.97	6.02	0.00296	HCD (High Energy Collision Dissociation)	28	MS2	30.619	34.991	50.4976	16218	QEp24-4026_Fan_AK.raw	F3	53	1	34	27	0.000136912	0.0004634	6.878e-05
TRUE	High	Mascot (A3)	Unambiguous	141	156	LEYNFnSHNVkITADK	N6(Deamidated); K11(Alani)	4		0.0417	2	2	492.001	1964.98	1964.97	5.83	0.00286	HCD (High Energy Collision Dissociation)	28	MS2	22.6334	54.153	49.7975	15981	QEp24-4026_Fan_AK.raw	F3	46	1	35	28	0.00081807	0.0004634	0.000334
TRUE	High	Mascot (A3)	Unambiguous	141	156	LEYNFnSHNVkITADK	N6(Deamidated); K11(Alani)	3	0.0694	0	1	1	655.666	1964.98	1964.97	5.49	0.0036	HCD (High Energy Collision Dissociation)	28	MS2	23.3345	43.805	50.7786	16311	QEp24-4026_Fan_AK.raw	F3	72	1	35	28	2.01718e-06	0.0004634	8.75e-08
TRUE	High	Mascot (A3)	Unambiguous	141	156	LEYNFnSHNVkITADK	N6(Deamidated); K11(Alani)	2	0.14	0	1	1	982.995	1964.98	1964.97	5.35	0.00525	HCD (High Energy Collision Dissociation)	28	MS2	24.9458	100	50.4631	16206	QEp24-4026_Fan_AK.raw	F3	100	1	35	28	3.18232e-09	0.0004634	1.001e-08
TRUE	High	Mascot (A3)	Unambiguous	141	156	LEYNFnSHNVkITADK	N6(Deamidated); K11(Alani)	3	0.2239	0	1	1	655.665	1964.98	1964.97	5.22	0.00342	HCD (High Energy Collision Dissociation)	28	MS2	22.4363	48.908	50.4314	16196	QEp24-4026_Fan_AK.raw	F3	67	1	35	28	6.83508e-06	0.0004634	3.85e-08
TRUE	High	Mascot (A3)	Unambiguous	141	156	LEYNFnSHNVkITADK	N6(Deamidated); K11(Alani)	2	0.2222	0	1	1	982.991	1964.98	1964.97	2.18	0.00214	HCD (High Energy Collision Dissociation)	28	MS2	14.8859	100	49.0916	15734	QEp24-4026_Fan_AK.raw	F3	81	1	35	28	2.89774e-07	0.0004634	2.782e-07	11997223	49.86
TRUE	High	Mascot (A3)	Unambiguous	141	156	LEYNFnSHNVkITADK	N6(Deamidated); K11(Alani)	2	0.16	0	1	1	982.994	1964.98	1964.97	4.41	0.00434	HCD (High Energy Collision Dissociation)	28	MS2	23.8791	100	50.1253	16091	QEp24-4026_Fan_AK.raw	F3	100	1	35	28	3.12524e-09	0.0004634	1.046e-09
TRUE	High	Mascot (A3)	Unambiguous	141	156	LEYNFnSHNVkITADK	N6(Deamidated); K11(Alani)	3	0.0441	0	1	1	655.665	1964.98	1964.97	4.19	0.00274	HCD (High Energy Collision Dissociation)	28	MS2	18.9168	57.111	49.7407	15959	QEp24-4026_Fan_AK.raw	F3	68	1	35	28	5.8974e-06	0.0004634	1.464e-07
TRUE	High	Mascot (A3)	Unambiguous	141	156	LEYnFNSHNVkITADK	N4(Deamidated); K11(Alani)	2	0.411	0	1	2	982.993	1964.98	1964.97	3.98	0.00391	HCD (High Energy Collision Dissociation)	28	MS2	15.9227	100	49.437	15852	QEp24-4026_Fan_AK.raw	F3	73	1	35	28	1.86922e-06	0.0004634	4.379e-05	11997223	49.86
TRUE	High	Mascot (A3)	Unambiguous	141	156	LEYNFnSHNVkITADK	N6(Deamidated); K11(Alani)	2	0.411	0	1	1	982.993	1964.98	1964.97	3.98	0.00391	HCD (High Energy Collision Dissociation)	28	MS2	15.9227	100	49.437	15852	QEp24-4026_Fan_AK.raw	F3	73	1	35	28	1.75655e-06	0.0004634	4.379e-05	11997223	49.86
TRUE	High	Mascot (A3)	Unambiguous	141	156	LEYnFNSHNVkITADK	N4(Deamidated); K11(Alani)	4	0.0204	0	1	1	492	1964.98	1964.97	3.97	0.00195	HCD (High Energy Collision Dissociation)	28	MS2	26.0841	71.067	49.454	15858	QEp24-4026_Fan_AK.raw	F3	49	1	35	28	0.000472782	0.0004634	0.000184	64828016	49.61
TRUE	High	Mascot (A3)	Unambiguous	141	156	LEYnFNSHNVkITADK	N4(Deamidated); K11(Alani)	2	0.0253	0	1	1	982.992	1964.98	1964.97	3.05	0.00299	HCD (High Energy Collision Dissociation)	28	MS2	21.2966	100	49.7852	15976	QEp24-4026_Fan_AK.raw	F3	79	1	35	28	3.92377e-07	0.0004634	0.001823	11997223	49.86
TRUE	High	Mascot (A3)	Unambiguous	141	156	LEYNFnSHNVkITADK	N6(Deamidated); K11(Alani)	4	0.1	0	1	1	492	1964.98	1964.97	2.91	0.00143	HCD (High Energy Collision Dissociation)	28	MS2	23.2808	98.314	49.1137	15742	QEp24-4026_Fan_AK.raw	F3	60	1	35	28	3.19836e-05	0.0004634	5.726e-05	64828016	49.61
TRUE	High	Mascot (A3)	Unambiguous	141	156	LEYNFnSHNVkITADK	N6(Deamidated); K11(Alani)	3	0.2394	0	1	1	655.664	1964.98	1964.97	2.89	0.00189	HCD (High Energy Collision Dissociation)	28	MS2	15.74	80.319	49.3937	15837	QEp24-4026_Fan_AK.raw	F3	71	1	35	28	2.87095e-06	0.0004634	1.316e-06
TRUE	High	Mascot (A3)	Unambiguous	141	156	LEYNFnSHNVkITADK	N6(Deamidated); K11(Alani)	3	0.0694	0	1	1	655.665	1964.98	1964.97	5.03	0.00329	HCD (High Energy Collision Dissociation)	28	MS2	19.2354	70.615	50.0885	16079	QEp24-4026_Fan_AK.raw	F3	72	1	34	27	2.11988e-06	0.0004634	8.291e-09
TRUE	High	Mascot (A3)	Unambiguous	141	156	LEYnFNSHNVkITADK	N4(Deamidated); K11(Alani)	3		0.0476	2	2	655.662	1964.97	1964.97	0.18	0.00012	HCD (High Energy Collision Dissociation)	28	MS2	26.603	100	42.5089	13468	QEp24-4026_Fan_AK.raw	F3	40	1	35	28	0.00362644	0.0004634	3.418e-07	5363597	42.74
TRUE	High	Mascot (A3)	Unambiguous	141	156	LEYNFNSHnVkITADK	N9(Deamidated); K11(Alani)	3	0.082	0	1	2	655.662	1964.97	1964.97	0.18	0.00012	HCD (High Energy Collision Dissociation)	28	MS2	4.07311	100	45.2792	14440	QEp24-4026_Fan_AK.raw	F3	61	1	35	28	2.97496e-05	0.0004634	5.786e-08	28499018	45.45
TRUE	High	Mascot (A3)	Unambiguous	141	156	LEYNFnSHNVkITADK	N6(Deamidated); K11(Alani)	3	0.082	0	1	1	655.662	1964.97	1964.97	0.18	0.00012	HCD (High Energy Collision Dissociation)	28	MS2	4.07311	100	45.2792	14440	QEp24-4026_Fan_AK.raw	F3	61	1	35	28	2.88059e-05	0.0004634	5.786e-08	28499018	45.45
TRUE	High	Mascot (A3)	Unambiguous	141	156	LEYNFnSHNVkITADK	N6(Deamidated); K11(Alani)	3	0.1667	0	1	1	655.662	1964.97	1964.97	0.18	0.00012	HCD (High Energy Collision Dissociation)	28	MS2	9.18709	100	47.3425	15150	QEp24-4026_Fan_AK.raw	F3	78	1	35	28	5.96322e-07	0.0004634	1.714e-08
TRUE	High	Mascot (A3)	Unambiguous	141	156	LEYNFnSHNVkITADK	N6(Deamidated); K11(Alani)	4		0.0455	2	2	491.998	1964.97	1964.97	0.11	6e-05	HCD (High Energy Collision Dissociation)	28	MS2	29.378	75.977	45.2962	14447	QEp24-4026_Fan_AK.raw	F3	21	1	35	28	0.311517	0.0004634	0.001149
TRUE	High	Mascot (A3)	Unambiguous	141	156	LEYnFNSHNVkITADK	N4(Deamidated); K11(Alani)	3	0.0702	0	1	2	655.662	1964.97	1964.97	0.09	6e-05	HCD (High Energy Collision Dissociation)	28	MS2	4.42264	100	44.5847	14202	QEp24-4026_Fan_AK.raw	F3	57	1	35	28	6.95795e-05	0.0004634	6.382e-09	26437548	44.9
TRUE	High	Mascot (A3)	Unambiguous	141	156	LEYNFnSHNVkITADK	N6(Deamidated); K11(Alani)	3	0.0702	0	1	1	655.662	1964.97	1964.97	0.09	6e-05	HCD (High Energy Collision Dissociation)	28	MS2	4.42264	100	44.5847	14202	QEp24-4026_Fan_AK.raw	F3	57	1	35	28	6.8467e-05	0.0004634	6.382e-09	26437548	44.9
TRUE	High	Mascot (A3)	Unambiguous	141	156	LEYnFNSHNVkITADK	N4(Deamidated); K11(Alani)	3	0.0444	0	1	2	655.662	1964.97	1964.97	0.09	6e-05	HCD (High Energy Collision Dissociation)	28	MS2	18.6079	100	42.8502	13586	QEp24-4026_Fan_AK.raw	F3	45	1	35	28	0.00120083	0.0004634	8.624e-07	18568796	43.63
TRUE	High	Mascot (A3)	Unambiguous	141	156	LEYNFnSHNVkITADK	N6(Deamidated); K11(Alani)	3	0.0444	0	1	1	655.662	1964.97	1964.97	0.09	6e-05	HCD (High Energy Collision Dissociation)	28	MS2	18.6079	100	42.8502	13586	QEp24-4026_Fan_AK.raw	F3	45	1	35	28	0.0011053	0.0004634	8.624e-07	18568796	43.63
TRUE	High	Mascot (A3)	Unambiguous	141	156	LEYNFnSHNVkITADK	N6(Deamidated); K11(Alani)	2	0.2687	0	1	1	982.989	1964.97	1964.97	0.07	6e-05	HCD (High Energy Collision Dissociation)	28	MS2	0	100	43.8374	13933	QEp24-4026_Fan_AK.raw	F3	67	1	35	28	7.35328e-06	0.0004634	6.282e-06
TRUE	High	Mascot (A3)	Unambiguous	141	156	LEYNFnSHNVkITADK	N6(Deamidated); K11(Alani)	3	0.0656	0	1	1	655.662	1964.97	1964.97	0.28	0.00018	HCD (High Energy Collision Dissociation)	28	MS2	4.3057	100	44.2341	14078	QEp24-4026_Fan_AK.raw	F3	61	1	35	28	2.90295e-05	0.0004634	3.842e-07	15886925	44.26
TRUE	High	Mascot (A3)	Unambiguous	141	156	LEYNFNSHnVkITADK	N9(Deamidated); K11(Alani)	3	0.5082	0	1	1	655.662	1964.97	1964.97	0.28	0.00018	HCD (High Energy Collision Dissociation)	28	MS2	4.5047	100	37.6539	11705	QEp24-4026_Fan_AK.raw	F3	61	1	35	28	2.89627e-05	0.0004634	1.355e-08	56766372	37.04
TRUE	High	Mascot (A3)	Unambiguous	141	156	LEYNFnSHNVkITADK	N6(Deamidated); K11(Alani)	4	0.1765	0	1	1	491.998	1964.97	1964.97	0.24	0.00012	HCD (High Energy Collision Dissociation)	28	MS2	33.384	76.836	43.9094	13961	QEp24-4026_Fan_AK.raw	F3	17	1	35	28	0.79338	0.0004634	0.0006775	2.46061e+06	44.25
TRUE	High	Mascot (A3)	Unambiguous	141	156	LEYNFnSHNVkITADK	N6(Deamidated); K11(Alani)	3	0.1964	0	1	1	655.662	1964.97	1964.97	0.18	0.00012	HCD (High Energy Collision Dissociation)	28	MS2	5.20911	100	43.8878	13952	QEp24-4026_Fan_AK.raw	F3	56	1	35	28	9.15126e-05	0.0004634	5.224e-07	15886925	44.26
TRUE	High	Mascot (A3)	Unambiguous	141	156	LEYNFnSHNVkITADK	N6(Deamidated); K11(Alani)	3	0.0938	0	1	1	655.662	1964.97	1964.97	0.18	0.00012	HCD (High Energy Collision Dissociation)	28	MS2	3.31312	99.628	45.6261	14557	QEp24-4026_Fan_AK.raw	F3	64	1	35	28	1.34425e-05	0.0004634	7.84e-08	28499018	45.45
TRUE	High	Mascot (A3)	Unambiguous	141	156	LEYNFnSHNVkITADK	N6(Deamidated); K11(Alani)	3	0.2188	0	1	1	655.662	1964.97	1964.97	0.18	0.00012	HCD (High Energy Collision Dissociation)	28	MS2	4.02219	100	45.9675	14681	QEp24-4026_Fan_AK.raw	F3	64	1	35	28	1.49445e-05	0.0004634	2.072e-07	28499018	45.45
TRUE	High	Mascot (A3)	Unambiguous	141	156	LEYNFNSHnVkITADK	N9(Deamidated); K11(Alani)	3	0.1964	0	1	2	655.662	1964.97	1964.97	0.18	0.00012	HCD (High Energy Collision Dissociation)	28	MS2	5.20911	100	43.8878	13952	QEp24-4026_Fan_AK.raw	F3	56	1	35	28	9.67122e-05	0.0004634	5.224e-07	15886925	44.26
TRUE	High	Mascot (A3)	Unambiguous	141	156	LEYNFNSHnVkITADK	N9(Deamidated); K11(Alani)	2	1	0	1	1	982.989	1964.97	1964.97	-0.74	-0.00073	HCD (High Energy Collision Dissociation)	28	MS2	14.2395	100	42.8045	13571	QEp24-4026_Fan_AK.raw	F3	21	1	35	28	0.27518	0.0004634	0.004049
TRUE	High	Mascot (A3)	Unambiguous	141	156	LEYnFNSHNVkITADK	N4(Deamidated); K11(Alani)	2		0.0328	2	2	982.988	1964.97	1964.97	-1.05	-0.00103	HCD (High Energy Collision Dissociation)	28	MS2	0	100	44.5325	14182	QEp24-4026_Fan_AK.raw	F3	59	1	35	28	4.87785e-05	0.0004634	3.052e-05
TRUE	High	Mascot (A3)	Unambiguous	141	156	LEYNFnSHNVkITADK	N6(Deamidated); K11(Alani)	3	0.1905	0	1	1	655.659	1964.96	1964.97	-4.01	-0.00263	HCD (High Energy Collision Dissociation)	28	MS2	31.4554	100	41.1265	12985	QEp24-4026_Fan_AK.raw	F3	42	1	35	28	0.00223701	0.0004634	2.124e-06	21607510	39.4
TRUE	High	Mascot (A3)	Unambiguous	141	156	LEYNFNSHNVkITADK	K11(Alani)	2	0.5211	0	1	1	982.499	1963.99	1963.99	1.44	0.00141	HCD (High Energy Collision Dissociation)	28	MS2	0	100	59.9996	18814	QEp24-4026_Fan_AK.raw	F3	71	1	35	28	3.11366e-06	0.0004634	3.881e-08
TRUE	High	Mascot (A3)	Unambiguous	141	156	LEYNFNSHNVkITADK	K11(Alani)	2	0.9394	0	1	1	982.499	1963.99	1963.99	1.5	0.00147	HCD (High Energy Collision Dissociation)	28	MS2	0	100	63.4089	19534	QEp24-4026_Fan_AK.raw	F3	33	1	35	28	0.0205245	0.0004634	0.001747
TRUE	High	Mascot (A3)	Unambiguous	141	156	LEYNFnSHNVkITADK	N6(Deamidated); K11(Alani)	3	0.1972	0	1	1	655.661	1964.97	1964.97	-1.21	-0.0008	HCD (High Energy Collision Dissociation)	28	MS2	25.562	100	41.4816	13108	QEp24-4026_Fan_AK.raw	F3	71	1	35	28	2.70556e-06	0.0004634	1.315e-09	6522738	42.31
TRUE	High	Mascot (A3)	Unambiguous	141	156	LEYNFnSHNVkITADK	N6(Deamidated); K11(Alani)	2	0.0857	0	1	2	982.988	1964.97	1964.97	-1.61	-0.00158	HCD (High Energy Collision Dissociation)	28	MS2	0	100	42.4549	13448	QEp24-4026_Fan_AK.raw	F3	35	1	35	28	0.0115289	0.0004634	0.00186
TRUE	High	Mascot (A3)	Unambiguous	141	156	LEYNFNSHnVkITADK	N9(Deamidated); K11(Alani)	2	0.0857	0	1	1	982.988	1964.97	1964.97	-1.61	-0.00158	HCD (High Energy Collision Dissociation)	28	MS2	0	100	42.4549	13448	QEp24-4026_Fan_AK.raw	F3	35	1	35	28	0.0115289	0.0004634	0.00186
TRUE	High	Mascot (A3)	Unambiguous	141	156	LEYNFNSHnVkITADK	N9(Deamidated); K11(Alani)	3	0.56	0	1	1	655.66	1964.97	1964.97	-2.71	-0.00177	HCD (High Energy Collision Dissociation)	28	MS2	29.4937	100	38.3457	11970	QEp24-4026_Fan_AK.raw	F3	50	1	35	28	0.000347396	0.0004634	1.217e-06	56766372	37.04
TRUE	High	Mascot (A3)	Unambiguous	141	156	LEYnFNSHNVkITADK	N4(Deamidated); K11(Alani)	3	0.2692	0	1	1	655.66	1964.97	1964.97	-2.99	-0.00196	HCD (High Energy Collision Dissociation)	28	MS2	55.3171	100	38.6938	12102	QEp24-4026_Fan_AK.raw	F3	26	1	35	28	0.0957362	0.0004634	0.000222	56766372	37.04
TRUE	High	Mascot (A3)	Unambiguous	141	156	LEYNFNSHNVkITADK	K11(Alani)	4	0.5472	0	1	1	491.752	1963.99	1963.99	-0.13	-6e-05	HCD (High Energy Collision Dissociation)	28	MS2	6.61034	27.956	56.2853	17909	QEp24-4026_Fan_AK.raw	F3	53	1	36	29	0.00019759	0.0004634	1.606e-05	42927524	56.36
TRUE	High	Mascot (A3)	Unambiguous	141	156	LEYnFNSHNVkITADK	N4(Deamidated); K11(Alani)	2	1	0	1	3	982.989	1964.97	1964.97	-0.74	-0.00073	HCD (High Energy Collision Dissociation)	28	MS2	14.2395	100	42.8045	13571	QEp24-4026_Fan_AK.raw	F3	21	1	35	28	0.27518	0.0004634	0.004049
TRUE	High	Mascot (A3)	Unambiguous	141	156	LEYNFnSHNVkITADK	N6(Deamidated); K11(Alani)	2	1	0	1	2	982.989	1964.97	1964.97	-0.74	-0.00073	HCD (High Energy Collision Dissociation)	28	MS2	14.2395	100	42.8045	13571	QEp24-4026_Fan_AK.raw	F3	21	1	35	28	0.27518	0.0004634	0.004049
TRUE	High	Mascot (A3)	Unambiguous	141	156	LEYNFnSHNVkITADK	N6(Deamidated); K11(Alani)	3	0.88	0	1	2	655.661	1964.97	1964.97	-1.68	-0.0011	HCD (High Energy Collision Dissociation)	28	MS2	58.1619	100	36.2864	11177	QEp24-4026_Fan_AK.raw	F3	25	1	35	28	0.115289	0.0008957	0.0112	56766372	37.04
TRUE	High	Mascot (A3)	Unambiguous	141	156	LEYNFNSHnVkITADK	N9(Deamidated); K11(Alani)	3	0.88	0	1	1	655.661	1964.97	1964.97	-1.68	-0.0011	HCD (High Energy Collision Dissociation)	28	MS2	58.1619	100	36.2864	11177	QEp24-4026_Fan_AK.raw	F3	25	1	35	28	0.115289	0.0008957	0.0112	56766372	37.04
TRUE	High	Mascot (A3)	Unambiguous	141	156	LEYnFNSHNVkITADK	N4(Deamidated); K11(Alani)	3	0.88	0	1	3	655.661	1964.97	1964.97	-1.68	-0.0011	HCD (High Energy Collision Dissociation)	28	MS2	58.1619	100	36.2864	11177	QEp24-4026_Fan_AK.raw	F3	25	1	35	28	0.115289	0.0008957	0.0112	56766372	37.04
TRUE	High	Mascot (A3)	Unambiguous	141	156	LEYNFNSHNVkITADK	K11(Alani)	4	1	0	1	1	491.751	1963.98	1963.99	-1.93	-0.00095	HCD (High Energy Collision Dissociation)	28	MS2	59.829	100	47.7258	15279	QEp24-4026_Fan_AK.raw	F3	14	1	36	29	1.7576	0.0008957	0.01135	1.59296e+06	47.64
TRUE	High	Mascot (A3)	Unambiguous	141	156	LEYNFnSHNVkITADK	N6(Deamidated); K11(Alani)	2	0.0851	0	1	1	982.992	1964.98	1964.97	2.92	0.00287	HCD (High Energy Collision Dissociation)	28	MS2	0	100	45.5571	14534	QEp24-4026_Fan_AK.raw	F3	47	1	35	28	0.000708891	0.001311	0.01477	1.44522e+06	46.04
TRUE	High	Mascot (A3)	Unambiguous	141	156	LEYnFNSHNVkITADK	N4(Deamidated); K11(Alani)	2	0.8611	0	1	3	982.99	1964.97	1964.97	1.12	0.0011	HCD (High Energy Collision Dissociation)	28	MS2	0	100	47.6036	15237	QEp24-4026_Fan_AK.raw	F3	36	1	35	28	0.00858696	0.001667	0.01526	781422	48.27
TRUE	High	Mascot (A3)	Unambiguous	141	156	LEYNFNSHNVkITADK	K11(Alani)	4	1	0	1	1	491.751	1963.98	1963.99	-1.81	-0.00089	HCD (High Energy Collision Dissociation)	28	MS2	61.6125	91.896	43.5584	13835	QEp24-4026_Fan_AK.raw	F3	3	1	36	29	19.2942	0.001667	0.0197	9670330	43.62
TRUE	High	Mascot (A3)	Unambiguous	141	156	LEYNFnSHNVkITADK	N6(Deamidated); K11(Alani)	2	0.8611	0	1	2	982.99	1964.97	1964.97	1.12	0.0011	HCD (High Energy Collision Dissociation)	28	MS2	0	100	47.6036	15237	QEp24-4026_Fan_AK.raw	F3	36	1	35	28	0.00858696	0.001667	0.01526	781422	48.27
TRUE	High	Mascot (A3)	Unambiguous	141	156	LEYNFNSHnVkITADK	N9(Deamidated); K11(Alani)	2	0.8611	0	1	1	982.99	1964.97	1964.97	1.12	0.0011	HCD (High Energy Collision Dissociation)	28	MS2	0	100	47.6036	15237	QEp24-4026_Fan_AK.raw	F3	36	1	35	28	0.00858696	0.001667	0.01526	781422	48.27
TRUE	High	Mascot (A3)	Unambiguous	141	156	LEYNFNSHNVkITADK	K11(Alani)	4	1	0	1	1	491.752	1963.99	1963.99	-0.69	-0.00034	HCD (High Energy Collision Dissociation)	28	MS2	83.7212	100	69.9638	20837	QEp24-4026_Fan_AK.raw	F3	13	1	36	29	2.2578	0.001667	0.01953	1.8442e+06	69.85
TRUE	High	Mascot (A3)	Unambiguous	141	156	LEYnFNSHNVkITADK	N4(Deamidated); K11(Alani)	2	0.1389	0	1	1	982.989	1964.97	1964.97	-0.68	-0.00067	HCD (High Energy Collision Dissociation)	28	MS2	0	100	46.9178	15005	QEp24-4026_Fan_AK.raw	F3	36	1	35	28	0.00856281	0.004577	0.0665	1.44522e+06	46.04
TRUE	High	Mascot (A3)	Unambiguous	141	156	LEYNFNSHNVkITADK	K11(Alani)	2	0.84	0	1	1	982.496	1963.98	1963.99	-1.48	-0.00146	HCD (High Energy Collision Dissociation)	28	MS2	0	100	62.7259	19392	QEp24-4026_Fan_AK.raw	F3	25	1	36	29	0.121402	0.004923	0.06751
TRUE	High	Mascot (A3)	Unambiguous	163	168	ANFKIR		2	1	0	1	1	374.727	748.446	748.446	-0.05	-2e-05	HCD (High Energy Collision Dissociation)	28	MS2	26.9357	100	25.3482	6844	QEp24-4026_Fan_AK.raw	F3	38	1	23	16	0.000339797	0.0004634	0.001453	11161556	25.46
TRUE	High	Mascot (A3)	Unambiguous	163	168	ANFKIR		2	1	0	1	1	374.727	748.447	748.446	0.2	7e-05	HCD (High Energy Collision Dissociation)	28	MS2	11.9383	100	25.687	6983	QEp24-4026_Fan_AK.raw	F3	38	1	23	16	0.000329018	0.0004634	0.001362	26935110	26.01
TRUE	High	Mascot (A3)	Unambiguous	163	168	ANFKIR		2	1	0	1	1	374.727	748.446	748.446	-0.21	-8e-05	HCD (High Energy Collision Dissociation)	28	MS2	57.3397	100	24.9991	6704	QEp24-4026_Fan_AK.raw	F3	17	1	23	16	0.0381258	0.002351	0.02173	11161556	25.46
TRUE	High	Mascot (A3)	Unambiguous	163	168	ANFKIR		2	1	0	1	1	374.727	748.447	748.446	0.6	0.00023	HCD (High Energy Collision Dissociation)	28	MS2	67.3894	100	26.6976	7382	QEp24-4026_Fan_AK.raw	F3	19	1	23	16	0.0281332	0.002947	0.04376	26935110	26.01
TRUE	High	Mascot (A3)	Unambiguous	167	209	HNVEDGSVQLADHYQQNTPIGDGPVLLPDnHYLSTQSVLSK	N30(Deamidated)	5	0.2857	0	1	2	898.245	4487.19	4487.17	4.11	0.00369	HCD (High Energy Collision Dissociation)	28	MS2	76.3143	100	85.2857	24228	QEp24-4026_Fan_AK.raw	F3	7	1	35	28	6.90054	0.0004634	0.000864	915001	85.35
TRUE	High	Mascot (A3)	Unambiguous	167	209	HNVEDGSVQLADHYQQNTPIGDGPVLLPDNHYLSTqSVLSK	Q36(Deamidated)	5	0.2857	0	1	1	898.245	4487.19	4487.17	4.11	0.00369	HCD (High Energy Collision Dissociation)	28	MS2	76.3143	100	85.2857	24228	QEp24-4026_Fan_AK.raw	F3	7	1	35	28	6.90054	0.0004634	0.000864	915001	85.35
TRUE	High	Mascot (A3)	Unambiguous	210	215	DPNEKR		2	0.6176	0	1	1	379.693	758.379	758.379	-0.25	-9e-05	HCD (High Energy Collision Dissociation)	28	MS2	3.20795	100	10.8998	1987	QEp24-4026_Fan_AK.raw	F3	34	1	25	18	0.00126042	0.0004634	0.006089	807245	10.92
TRUE	High	Mascot (A3)	Unambiguous	210	215	DPNEKR		2	0.6316	0	1	1	379.693	758.379	758.379	-0.17	-6e-05	HCD (High Energy Collision Dissociation)	28	MS2	2.4697	100	12.2653	2239	QEp24-4026_Fan_AK.raw	F3	38	1	25	18	0.000472622	0.0004634	0.007271	16816.6	12.26
TRUE	High	Mascot (A3)	Unambiguous	210	215	DPNEKR		2	0.6389	0	1	1	379.693	758.379	758.379	-0.17	-6e-05	HCD (High Energy Collision Dissociation)	28	MS2	1.56536	100	11.244	2051	QEp24-4026_Fan_AK.raw	F3	36	1	25	18	0.000775379	0.0004634	0.006326	1.01671e+06	11.26
TRUE	High	Mascot (A3)	Unambiguous	210	215	DPNEKR		2	0.7241	0	1	1	379.693	758.379	758.379	-0.09	-3e-05	HCD (High Energy Collision Dissociation)	28	MS2	55.4956	100	15.3407	3093	QEp24-4026_Fan_AK.raw	F3	29	1	25	18	0.00383278	0.0004634	0.001249	137545	15.36
TRUE	High	Mascot (A3)	Unambiguous	210	215	DPNEKR		2	0.6364	0	1	1	379.693	758.379	758.379	-0.33	-0.00012	HCD (High Energy Collision Dissociation)	28	MS2	7.20987	100	13.2848	2429	QEp24-4026_Fan_AK.raw	F3	33	1	24	17	0.00160066	0.002625	0.04025	93669.7	13.29
TRUE	High	Mascot (A3)	Unambiguous	210	215	DPNEKR		2	0.6216	0	1	1	379.693	758.379	758.379	-0.17	-6e-05	HCD (High Energy Collision Dissociation)	28	MS2	0	100	14.3062	2658	QEp24-4026_Fan_AK.raw	F3	37	1	25	18	0.000680008	0.002947	0.04312	26952838	14.53
TRUE	High	Mascot (A3)	Unambiguous	210	215	DPNEKR		2	0.9524	0	1	1	379.693	758.379	758.379	-0.41	-0.00016	HCD (High Energy Collision Dissociation)	28	MS2	34.6683	100	85.4757	24280	QEp24-4026_Fan_AK.raw	F3	21	1	24	17	0.0234585	0.002947	0.04158	5903247	84.97
TRUE	High	Mascot (A3)	Unambiguous	210	215	DPNEKR		2	0.6389	0	1	1	379.693	758.379	758.379	-0.25	-9e-05	HCD (High Energy Collision Dissociation)	28	MS2	4.20207	100	10.5562	1922	QEp24-4026_Fan_AK.raw	F3	36	1	25	18	0.00076474	0.003268	0.0497	899210	10.55
TRUE	High	Mascot (A3)	Unambiguous	210	215	DPNEKR		2	0.625	0	1	1	379.693	758.379	758.379	-0.33	-0.00012	HCD (High Energy Collision Dissociation)	28	MS2	5.07069	100	13.6233	2492	QEp24-4026_Fan_AK.raw	F3	40	1	24	17	0.000280737	0.003268	0.0515	25291	13.63
TRUE	High	Mascot (A3)	Unambiguous	210	215	DPNEKR		2	0.6471	0	1	1	379.693	758.379	758.379	-0.17	-6e-05	HCD (High Energy Collision Dissociation)	28	MS2	2.72291	100	14.9894	2952	QEp24-4026_Fan_AK.raw	F3	34	1	25	18	0.00128385	0.003947	0.05663	26952838	14.53
TRUE	High	Mascot (A3)	Unambiguous	210	215	DPNEKR		2	0.6316	0	1	1	379.693	758.379	758.379	-0.17	-6e-05	HCD (High Energy Collision Dissociation)	28	MS2	3.15465	100	11.5827	2112	QEp24-4026_Fan_AK.raw	F3	38	1	25	18	0.00052422	0.004923	0.06752	768222	11.56
TRUE	High	Mascot (A3)	Unambiguous	210	215	DPNEKR		2	0.6389	0	1	1	379.693	758.379	758.379	-0.25	-9e-05	HCD (High Energy Collision Dissociation)	28	MS2	9.99702	100	13.9643	2556	QEp24-4026_Fan_AK.raw	F3	36	1	25	18	0.000806332	0.005221	0.07303	69230.5	13.98
TRUE	High	Mascot (A3)	Unambiguous	210	215	DPNEKR		2	0.6364	0	1	1	379.693	758.379	758.379	-0.33	-0.00012	HCD (High Energy Collision Dissociation)	28	MS2	1.83813	100	11.9246	2175	QEp24-4026_Fan_AK.raw	F3	33	1	24	17	0.00142004	0.006183	0.08283	202864	11.93

## Sheet: sfGFP-151CK
Checked	Confidence	Identifying Node	PSM Ambiguity	Start	Stop	Annotated Sequence	Modifications	Charge	DeltaScore	DeltaCn	Rank	Search Engine Rank	m/z [Da]	MH+ [Da]	Theo. MH+ [Da]	DeltaM [ppm]	Deltam/z [Da]	Activation Type	NCE [%]	MS Order	Isolation Interference [%]	Ion Inject Time [ms]	RT [min]	First Scan	Spectrum File	File ID	Ions Score	# Protein Groups	Identity Strict	Identity Relaxed	Expectation Value	Percolator q-Value	Percolator PEP	Precursor Abundance	Apex RT [min]
TRUE	High	Mascot (A3)	Unambiguous	2	26	SKGEELFTGVVPILVELDGDVnGHK	N22(Deamidated)	3	1	0	1	1	885.132	2653.38	2653.37	3.05	0.0027	HCD (High Energy Collision Dissociation)	28	MS2	8.15554	100	65.6942	23926	QEp24-4016_Fan_CK.raw	F1	56	2	34	27	7.89988e-05	0.0003634	3.972e-09	50351212	65.76
TRUE	High	Mascot (A3)	Unambiguous	2	26	SKGEELFTGVVPILVELDGDVnGHK	N22(Deamidated)	4	1	0	1	1	664.1	2653.38	2653.37	3.05	0.00202	HCD (High Energy Collision Dissociation)	28	MS2	14.517	100	67.5047	24477	QEp24-4016_Fan_CK.raw	F1	54	2	34	27	0.000117658	0.0003634	6.671e-08	41153300	67.76
TRUE	High	Mascot (A3)	Unambiguous	2	26	SKGEELFTGVVPILVELDGDVnGHK	N22(Deamidated)	4	1	0	1	1	664.1	2653.38	2653.37	3.05	0.00202	HCD (High Energy Collision Dissociation)	28	MS2	11.5321	100	66.4723	24168	QEp24-4016_Fan_CK.raw	F1	65	2	34	27	1.09552e-05	0.0003634	1.847e-08	28625686	66.74
TRUE	High	Mascot (A3)	Unambiguous	2	26	SKGEELFTGVVPILVELDGDVnGHK	N22(Deamidated)	4	1	0	1	1	664.1	2653.38	2653.37	3.05	0.00202	HCD (High Energy Collision Dissociation)	28	MS2	20.1469	100	71.2484	25488	QEp24-4016_Fan_CK.raw	F1	47	2	34	27	0.00058833	0.0003634	7.562e-06	9209594	71.15
TRUE	High	Mascot (A3)	Unambiguous	2	26	SKGEELFTGVVPILVELDGDVnGHK	N22(Deamidated)	3	1	0	1	1	885.131	2653.38	2653.37	2.98	0.00264	HCD (High Energy Collision Dissociation)	28	MS2	12.6819	100	70.1031	25199	QEp24-4016_Fan_CK.raw	F1	55	2	34	27	0.000108625	0.0003634	2.152e-09	22258312	70.48
TRUE	High	Mascot (A3)	Unambiguous	2	26	SKGEELFTGVVPILVELDGDVnGHK	N22(Deamidated)	4	1	0	1	1	664.1	2653.38	2653.37	2.96	0.00196	HCD (High Energy Collision Dissociation)	28	MS2	17.4838	100	70.2291	25233	QEp24-4016_Fan_CK.raw	F1	49	2	34	27	0.000387195	0.0003634	3.128e-07
TRUE	High	Mascot (A3)	Unambiguous	2	26	SKGEELFTGVVPILVELDGDVnGHK	N22(Deamidated)	3	1	0	1	1	885.131	2653.38	2653.37	2.92	0.00258	HCD (High Energy Collision Dissociation)	28	MS2	7.99173	100	65.0176	23706	QEp24-4016_Fan_CK.raw	F1	56	2	34	27	7.42899e-05	0.0003634	1.085e-10	50351212	65.76
TRUE	High	Mascot (A3)	Unambiguous	2	26	SKGEELFTGVVPILVELDGDVnGHK	N22(Deamidated)	3	1	0	1	1	885.131	2653.38	2653.37	2.92	0.00258	HCD (High Energy Collision Dissociation)	28	MS2	9.70194	100	66.0373	24035	QEp24-4016_Fan_CK.raw	F1	60	2	34	27	3.0756e-05	0.0003634	8.081e-09	50351212	65.76
TRUE	High	Mascot (A3)	Unambiguous	2	26	SKGEELFTGVVPILVELDGDVnGHK	N22(Deamidated)	4	1	0	1	1	664.1	2653.38	2653.37	2.86	0.0019	HCD (High Energy Collision Dissociation)	28	MS2	25.6811	100	73.6185	26070	QEp24-4016_Fan_CK.raw	F1	34	2	34	27	0.0136122	0.0003634	0.0002142	13940239	73.7
TRUE	High	Mascot (A3)	Unambiguous	2	26	SKGEELFTGVVPILVELDGDVnGHK	N22(Deamidated)	3	1	0	1	1	885.131	2653.38	2653.37	2.78	0.00246	HCD (High Energy Collision Dissociation)	28	MS2	11.23	100	65.3583	23817	QEp24-4016_Fan_CK.raw	F1	49	2	34	27	0.000377511	0.0003634	3.749e-07	50351212	65.76
TRUE	High	Mascot (A3)	Unambiguous	2	26	SKGEELFTGVVPILVELDGDVnGHK	N22(Deamidated)	3	1	0	1	1	885.131	2653.38	2653.37	2.78	0.00246	HCD (High Energy Collision Dissociation)	28	MS2	5.78252	100	73.1493	25957	QEp24-4016_Fan_CK.raw	F1	50	2	34	27	0.000302642	0.0003634	2.366e-06	9036044	73.09
TRUE	High	Mascot (A3)	Unambiguous	2	26	SKGEELFTGVVPILVELDGDVnGHK	N22(Deamidated)	4	1	0	1	1	664.1	2653.38	2653.37	2.77	0.00184	HCD (High Energy Collision Dissociation)	28	MS2	12.362	100	66.8235	24272	QEp24-4016_Fan_CK.raw	F1	64	2	34	27	1.12442e-05	0.0003634	4.05e-09	28625686	66.74
TRUE	High	Mascot (A3)	Unambiguous	2	26	SKGEELFTGVVPILVELDGDVnGHK	N22(Deamidated)	3	1	0	1	1	885.131	2653.38	2653.37	2.71	0.0024	HCD (High Energy Collision Dissociation)	28	MS2	14.9903	100	71.4581	25543	QEp24-4016_Fan_CK.raw	F1	60	2	34	27	2.83041e-05	0.0003634	1.203e-06	4896258	71.6
TRUE	High	Mascot (A3)	Unambiguous	2	26	SKGEELFTGVVPILVELDGDVnGHK	N22(Deamidated)	4	0.9811	0	1	1	664.1	2653.38	2653.37	2.68	0.00178	HCD (High Energy Collision Dissociation)	28	MS2	12.4607	100	64.4264	23518	QEp24-4016_Fan_CK.raw	F1	53	2	34	27	0.000169028	0.0003634	2.503e-05	17072172	64.15
TRUE	High	Mascot (A3)	Unambiguous	2	26	SKGEELFTGVVPILVELDGDVnGHK	N22(Deamidated)	4	1	0	1	1	664.1	2653.38	2653.37	2.59	0.00172	HCD (High Energy Collision Dissociation)	28	MS2	13.7222	100	69.8927	25144	QEp24-4016_Fan_CK.raw	F1	55	2	34	27	0.000100221	0.0003634	5.822e-08
TRUE	High	Mascot (A3)	Unambiguous	2	26	SKGEELFTGVVPILVELDGDVnGHK	N22(Deamidated)	4	0.9688	0	1	1	664.1	2653.38	2653.37	2.59	0.00172	HCD (High Energy Collision Dissociation)	28	MS2	8.62732	100	85.8381	29313	QEp24-4016_Fan_CK.raw	F1	32	2	34	27	0.0175371	0.0003634	0.0006976	25899236	85.02
TRUE	High	Mascot (A3)	Unambiguous	2	26	SKGEELFTGVVPILVELDGDVnGHK	N22(Deamidated)	3	1	0	1	1	885.131	2653.38	2653.37	2.43	0.00215	HCD (High Energy Collision Dissociation)	28	MS2	15.0147	100	66.7137	24240	QEp24-4016_Fan_CK.raw	F1	64	2	34	27	1.3535e-05	0.0003634	3.511e-10
TRUE	High	Mascot (A3)	Unambiguous	2	26	SKGEELFTGVVPILVELDGDVnGHK	N22(Deamidated)	4	1	0	1	1	664.1	2653.38	2653.37	2.4	0.00159	HCD (High Energy Collision Dissociation)	28	MS2	17.3266	100	70.5669	25321	QEp24-4016_Fan_CK.raw	F1	48	2	34	27	0.000446127	0.0003634	8.212e-06
TRUE	High	Mascot (A3)	Unambiguous	2	26	SKGEELFTGVVPILVELDGDVnGHK	N22(Deamidated)	3	1	0	1	1	885.131	2653.38	2653.37	2.36	0.00209	HCD (High Energy Collision Dissociation)	28	MS2	9.09467	100	67.3967	24445	QEp24-4016_Fan_CK.raw	F1	58	2	34	27	4.74742e-05	0.0003634	1.521e-10	23751174	67.74
TRUE	High	Mascot (A3)	Unambiguous	2	26	SKGEELFTGVVPILVELDGDVnGHK	N22(Deamidated)	4	1	0	1	1	664.101	2653.38	2653.37	3.14	0.00208	HCD (High Energy Collision Dissociation)	28	MS2	10.985	100	65.1025	23735	QEp24-4016_Fan_CK.raw	F1	41	2	34	27	0.00232606	0.0003634	5.695e-06	33206084	65.7
TRUE	High	Mascot (A3)	Unambiguous	2	26	SKGEELFTGVVPILVELDGDVnGHK	N22(Deamidated)	4	1	0	1	1	664.1	2653.38	2653.37	2.13	0.00141	HCD (High Energy Collision Dissociation)	28	MS2	14.1248	100	64.0824	23403	QEp24-4016_Fan_CK.raw	F1	60	2	35	28	2.97991e-05	0.0003634	6.811e-07	17072172	64.15
TRUE	High	Mascot (A3)	Unambiguous	2	26	SKGEELFTGVVPILVELDGDVnGHK	N22(Deamidated)	4	1	0	1	1	664.101	2653.38	2653.37	3.14	0.00208	HCD (High Energy Collision Dissociation)	28	MS2	19.5207	100	72.6033	25825	QEp24-4016_Fan_CK.raw	F1	45	2	34	27	0.000936743	0.0003634	1.235e-06	22192598	72.42
TRUE	High	Mascot (A3)	Unambiguous	2	26	SKGEELFTGVVPILVELDGDVnGHK	N22(Deamidated)	3	1	0	1	1	885.132	2653.38	2653.37	3.19	0.00282	HCD (High Energy Collision Dissociation)	28	MS2	12.4799	100	72.4711	25791	QEp24-4016_Fan_CK.raw	F1	49	2	34	27	0.000364435	0.0003634	2.233e-06	12148909	72.58
TRUE	High	Mascot (A3)	Unambiguous	2	26	SKGEELFTGVVPILVELDGDVnGHK	N22(Deamidated)	4	1	0	1	1	664.101	2653.38	2653.37	3.88	0.00257	HCD (High Energy Collision Dissociation)	28	MS2	14.5062	100	68.1778	24662	QEp24-4016_Fan_CK.raw	F1	54	2	34	27	0.000111652	0.0003634	2.466e-07	41153300	67.76
TRUE	High	Mascot (A3)	Unambiguous	2	26	SKGEELFTGVVPILVELDGDVnGHK	N22(Deamidated)	3	1	0	1	1	885.132	2653.38	2653.37	3.81	0.00337	HCD (High Energy Collision Dissociation)	28	MS2	13.327	100	67.057	24346	QEp24-4016_Fan_CK.raw	F1	56	2	34	27	7.2255e-05	0.0003634	1.128e-09	23751174	67.74
TRUE	High	Mascot (A3)	Unambiguous	2	26	SKGEELFTGVVPILVELDGDVnGHK	N22(Deamidated)	3	1	0	1	1	885.132	2653.38	2653.37	3.67	0.00325	HCD (High Energy Collision Dissociation)	28	MS2	12.9289	100	67.7365	24540	QEp24-4016_Fan_CK.raw	F1	60	2	34	27	3.28463e-05	0.0003634	4.155e-09	23751174	67.74
TRUE	High	Mascot (A3)	Unambiguous	2	26	SKGEELFTGVVPILVELDGDVnGHK	N22(Deamidated)	3	1	0	1	1	885.132	2653.38	2653.37	3.67	0.00325	HCD (High Energy Collision Dissociation)	28	MS2	14.0006	100	66.3778	24138	QEp24-4016_Fan_CK.raw	F1	66	2	34	27	7.49009e-06	0.0003634	6.397e-11
TRUE	High	Mascot (A3)	Unambiguous	2	26	SKGEELFTGVVPILVELDGDVnGHK	N22(Deamidated)	3	1	0	1	1	885.132	2653.38	2653.37	3.67	0.00325	HCD (High Energy Collision Dissociation)	28	MS2	8.16324	100	68.7483	24827	QEp24-4016_Fan_CK.raw	F1	62	2	34	27	1.94306e-05	0.0003634	1.06e-09	23558218	68.39
TRUE	High	Mascot (A3)	Unambiguous	2	26	SKGEELFTGVVPILVELDGDVnGHK	N22(Deamidated)	3	1	0	1	1	885.132	2653.38	2653.37	3.67	0.00325	HCD (High Energy Collision Dissociation)	28	MS2	12.0294	100	68.073	24634	QEp24-4016_Fan_CK.raw	F1	70	2	34	27	2.76368e-06	0.0003634	5.017e-09	23751174	67.74
TRUE	High	Mascot (A3)	Unambiguous	2	26	SKGEELFTGVVPILVELDGDVnGHK	N22(Deamidated)	4	1	0	1	1	664.101	2653.38	2653.37	3.6	0.00239	HCD (High Energy Collision Dissociation)	28	MS2	14.0663	100	68.5135	24759	QEp24-4016_Fan_CK.raw	F1	55	2	34	27	0.000100512	0.0003634	4.931e-07	14579621	68.58
TRUE	High	Mascot (A3)	Unambiguous	2	26	SKGEELFTGVVPILVELDGDVnGHK	N22(Deamidated)	4	1	0	1	1	664.101	2653.38	2653.37	3.51	0.00233	HCD (High Energy Collision Dissociation)	28	MS2	15.077	100	69.202	24950	QEp24-4016_Fan_CK.raw	F1	49	2	34	27	0.000377442	0.0003634	9.896e-08	14579621	68.58
TRUE	High	Mascot (A3)	Unambiguous	2	26	SKGEELFTGVVPILVELDGDVnGHK	N22(Deamidated)	4	1	0	1	1	664.101	2653.38	2653.37	3.51	0.00233	HCD (High Energy Collision Dissociation)	28	MS2	10.7805	100	85.4934	29187	QEp24-4016_Fan_CK.raw	F1	37	2	34	27	0.00560854	0.0003634	2.333e-06	25899236	85.02
TRUE	High	Mascot (A3)	Unambiguous	2	26	SKGEELFTGVVPILVELDGDVnGHK	N22(Deamidated)	3	1	0	1	1	885.132	2653.38	2653.37	3.47	0.00307	HCD (High Energy Collision Dissociation)	28	MS2	11.5374	100	85.8402	29314	QEp24-4016_Fan_CK.raw	F1	56	2	34	27	7.0445e-05	0.0003634	3.766e-05	20140766	85.01
TRUE	High	Mascot (A3)	Unambiguous	2	26	SKGEELFTGVVPILVELDGDVnGHK	N22(Deamidated)	4	1	0	1	1	664.101	2653.38	2653.37	3.42	0.00227	HCD (High Energy Collision Dissociation)	28	MS2	25.2442	100	73.279	25989	QEp24-4016_Fan_CK.raw	F1	35	2	34	27	0.00937238	0.0003634	3.983e-06	9634200	72.96
TRUE	High	Mascot (A3)	Unambiguous	2	26	SKGEELFTGVVPILVELDGDVnGHK	N22(Deamidated)	4	1	0	1	1	664.101	2653.38	2653.37	3.32	0.00221	HCD (High Energy Collision Dissociation)	28	MS2	16.5358	100	67.8422	24574	QEp24-4016_Fan_CK.raw	F1	51	2	34	27	0.000246519	0.0003634	3.732e-08	41153300	67.76
TRUE	High	Mascot (A3)	Unambiguous	2	26	SKGEELFTGVVPILVELDGDVnGHK	N22(Deamidated)	4	1	0	1	1	664.101	2653.38	2653.37	3.32	0.00221	HCD (High Energy Collision Dissociation)	28	MS2	12.9436	100	68.8502	24854	QEp24-4016_Fan_CK.raw	F1	37	2	34	27	0.00568657	0.0003634	3.227e-06	14579621	68.58
TRUE	High	Mascot (A3)	Unambiguous	2	26	SKGEELFTGVVPILVELDGDVnGHK	N22(Deamidated)	4	1	0	1	1	664.101	2653.38	2653.37	3.32	0.00221	HCD (High Energy Collision Dissociation)	28	MS2	22.1319	100	73.9625	26151	QEp24-4016_Fan_CK.raw	F1	24	2	34	27	0.122702	0.0003634	0.0001831	13940239	73.7
TRUE	High	Mascot (A3)	Unambiguous	2	26	SKGEELFTGVVPILVELDGDVnGHK	N22(Deamidated)	3	1	0	1	1	885.132	2653.38	2653.37	3.33	0.00294	HCD (High Energy Collision Dissociation)	28	MS2	10.4738	100	68.4079	24729	QEp24-4016_Fan_CK.raw	F1	61	2	34	27	2.34882e-05	0.0003634	1.913e-09	23558218	68.39
TRUE	High	Mascot (A3)	Unambiguous	2	26	SKGEELFTGVVPILVELDGDVnGHK	N22(Deamidated)	3	1	0	1	1	885.132	2653.38	2653.37	3.33	0.00294	HCD (High Energy Collision Dissociation)	28	MS2	9.71135	100	69.0891	24920	QEp24-4016_Fan_CK.raw	F1	47	2	34	27	0.000672744	0.0003634	1.021e-06	14442020	69.27
TRUE	High	Mascot (A3)	Unambiguous	2	26	SKGEELFTGVVPILVELDGDVnGHK	N22(Deamidated)	4	1	0	1	1	664.101	2653.38	2653.37	3.23	0.00214	HCD (High Energy Collision Dissociation)	28	MS2	19.7002	100	84.801	28922	QEp24-4016_Fan_CK.raw	F1	40	2	34	28	0.00319889	0.0003634	4.494e-07	25899236	85.02
TRUE	High	Mascot (A3)	Unambiguous	2	26	SKGEELFTGVVPILVELDGDVnGHK	N22(Deamidated)	3	1	0	1	1	885.132	2653.38	2653.37	3.19	0.00282	HCD (High Energy Collision Dissociation)	28	MS2	9.28863	100	71.7972	25625	QEp24-4016_Fan_CK.raw	F1	60	2	34	27	3.13777e-05	0.0003634	1.874e-08
TRUE	High	Mascot (A3)	Unambiguous	2	26	SKGEELFTGVVPILVELDGDVnGHK	N22(Deamidated)	4	1	0	1	1	664.101	2653.38	2653.37	3.14	0.00208	HCD (High Energy Collision Dissociation)	28	MS2	16.6374	100	67.1646	24376	QEp24-4016_Fan_CK.raw	F1	55	2	34	27	0.000110821	0.0003634	1.328e-06	28625686	66.74
TRUE	High	Mascot (A3)	Unambiguous	2	26	SKGEELFTGVVPILVELDGDVnGHK	N22(Deamidated)	3	1	0	1	1	885.132	2653.38	2653.37	3.95	0.00349	HCD (High Energy Collision Dissociation)	28	MS2	13.4415	100	74.1628	26195	QEp24-4016_Fan_CK.raw	F1	53	2	34	27	0.000153769	0.0003634	8.797e-05
TRUE	High	Mascot (A3)	Unambiguous	2	26	SKGEELFTGVVPILVELDGDVnGHK	N22(Deamidated)	4	0.9818	0	1	1	664.1	2653.38	2653.37	2.13	0.00141	HCD (High Energy Collision Dissociation)	28	MS2	16.2421	100	63.7437	23290	QEp24-4016_Fan_CK.raw	F1	55	2	35	28	0.000108693	0.0003634	1.135e-05	17072172	64.15
TRUE	High	Mascot (A3)	Unambiguous	2	26	SKGEELFTGVVPILVELDGDVnGHK	N22(Deamidated)	4	1	0	1	1	664.1	2653.38	2653.37	1.94	0.00129	HCD (High Energy Collision Dissociation)	28	MS2	9.72701	100	66.1298	24064	QEp24-4016_Fan_CK.raw	F1	53	2	35	28	0.000167705	0.0003634	1.755e-07	28625686	66.74
TRUE	High	Mascot (A3)	Unambiguous	2	26	SKGEELFTGVVPILVELDGDVnGHK	N22(Deamidated)	4	1	0	1	1	664.1	2653.38	2653.37	2.04	0.00135	HCD (High Energy Collision Dissociation)	28	MS2	10.6198	100	65.7874	23954	QEp24-4016_Fan_CK.raw	F1	55	2	35	28	0.000112602	0.0003634	4.998e-07	33206084	65.7
TRUE	High	Mascot (A3)	Unambiguous	2	26	SKGEELFTGVVPILVELDGDVnGHK	N22(Deamidated)	4	1	0	1	1	664.1	2653.38	2653.37	1.94	0.00129	HCD (High Energy Collision Dissociation)	28	MS2	9.35342	100	65.44	23843	QEp24-4016_Fan_CK.raw	F1	44	2	35	28	0.00136945	0.0003634	7.285e-07	33206084	65.7
TRUE	High	Mascot (A3)	Unambiguous	2	26	SKGEELFTGVVPILVELDGDVnGHK	N22(Deamidated)	3	1	0	1	1	885.13	2653.38	2653.37	1.74	0.00154	HCD (High Energy Collision Dissociation)	28	MS2	9.5504	100	64.6808	23601	QEp24-4016_Fan_CK.raw	F1	61	2	35	28	2.49202e-05	0.0003634	9.199e-08	50351212	65.76
TRUE	High	Mascot (A3)	Unambiguous	2	26	SKGEELFTGVVPILVELDGDVnGHK	N22(Deamidated)	3	1	0	1	1	885.13	2653.38	2653.37	1.4	0.00124	HCD (High Energy Collision Dissociation)	28	MS2	11.4808	100	63.9913	23374	QEp24-4016_Fan_CK.raw	F1	51	2	34	28	0.000261818	0.0003634	8.452e-07
TRUE	High	Mascot (A3)	Unambiguous	2	26	SKGEELFTGVVPILVELDGDVnGHK	N22(Deamidated)	3	1	0	1	1	885.129	2653.37	2653.37	0.64	0.00056	HCD (High Energy Collision Dissociation)	28	MS2	2.06221	100	63.646	23258	QEp24-4016_Fan_CK.raw	F1	60	2	35	28	3.58538e-05	0.0003634	3.84e-06
TRUE	High	Mascot (A3)	Unambiguous	2	26	SKGEELFTGVVPILVELDGDVnGHK	N22(Deamidated)	3	1	0	1	1	885.129	2653.37	2653.37	0.5	0.00044	HCD (High Energy Collision Dissociation)	28	MS2	0	100	63.3087	23138	QEp24-4016_Fan_CK.raw	F1	54	2	35	28	0.000122228	0.0003634	1.317e-05
TRUE	High	Mascot (A3)	Unambiguous	2	26	SKGEELFTGVVPILVELDGDVnGHK	N22(Deamidated)	4	0.98	0	1	1	664.098	2653.37	2653.37	0.01	1e-05	HCD (High Energy Collision Dissociation)	28	MS2	11.0069	100	63.4013	23171	QEp24-4016_Fan_CK.raw	F1	50	2	35	28	0.000365711	0.0003634	0.0001911	17072172	64.15
TRUE	High	Mascot (A3)	Unambiguous	2	26	SKGEELFTGVVPILVELDGDVNGHK		3	1	0	1	1	884.801	2652.39	2652.39	0.16	0.00014	HCD (High Energy Collision Dissociation)	28	MS2	85.642	100	73.8242	26118	QEp24-4016_Fan_CK.raw	F1	27	2	33	26	0.0451794	0.0003634	0.0001495	6436230	73.67
TRUE	High	Mascot (A3)	Unambiguous	2	26	SKGEELFTGVVPILVELDGDVNGHK		3	1	0	1	1	884.801	2652.39	2652.39	-0.33	-0.00029	HCD (High Energy Collision Dissociation)	28	MS2	0	100	72.1337	25710	QEp24-4016_Fan_CK.raw	F1	51	2	33	26	0.000202356	0.0003634	5.896e-08	7.99421e+06	71.8
TRUE	High	Mascot (A3)	Unambiguous	2	26	SKGEELFTGVVPILVELDGDVNGHK		3	1	0	1	1	884.8	2652.39	2652.39	-0.53	-0.00047	HCD (High Energy Collision Dissociation)	28	MS2	13.4833	100	64.3367	23489	QEp24-4016_Fan_CK.raw	F1	32	2	33	26	0.0171323	0.0003634	0.0001582	17695730	64.32
TRUE	High	Mascot (A3)	Unambiguous	2	26	SKGEELFTGVVPILVELDGDVnGHK	N22(Deamidated)	4	1	0	1	1	664.101	2653.38	2653.37	3.97	0.00263	HCD (High Energy Collision Dissociation)	28	MS2	19.7944	100	72.2646	25741	QEp24-4016_Fan_CK.raw	F1	45	2	34	27	0.000833845	0.0003634	3.764e-05	22192598	72.42
TRUE	High	Mascot (A3)	Unambiguous	2	26	SKGEELFTGVVPILVELDGDVnGHK	N22(Deamidated)	4	1	0	1	1	664.101	2653.38	2653.37	4.06	0.00269	HCD (High Energy Collision Dissociation)	28	MS2	18.5758	100	69.5431	25047	QEp24-4016_Fan_CK.raw	F1	43	2	34	27	0.00139961	0.0003634	1.553e-06
TRUE	High	Mascot (A3)	Unambiguous	2	26	SKGEELFTGVVPILVELDGDVnGHK	N22(Deamidated)	3	1	0	1	1	885.132	2653.38	2653.37	4.02	0.00355	HCD (High Energy Collision Dissociation)	28	MS2	16.1946	100	70.7792	25375	QEp24-4016_Fan_CK.raw	F1	52	2	34	27	0.000173957	0.0003634	6.466e-07	22258312	70.48
TRUE	High	Mascot (A3)	Unambiguous	2	26	SKGEELFTGVVPILVELDGDVnGHK	N22(Deamidated)	4	1	0	1	1	664.102	2653.39	2653.37	5.16	0.00343	HCD (High Energy Collision Dissociation)	28	MS2	23.0232	100	64.7631	23625	QEp24-4016_Fan_CK.raw	F1	48	2	34	27	0.000504338	0.0003634	4.652e-05	33206084	65.7
TRUE	High	Mascot (A3)	Unambiguous	2	26	SKGEELFTGVVPILVELDGDVnGHK	N22(Deamidated)	3	1	0	1	1	885.133	2653.38	2653.37	4.92	0.00435	HCD (High Energy Collision Dissociation)	28	MS2	9.49858	100	85.1493	29059	QEp24-4016_Fan_CK.raw	F1	50	2	34	27	0.000321251	0.0003634	1.666e-06	20140766	85.01
TRUE	High	Mascot (A3)	Unambiguous	2	26	SKGEELFTGVVPILVELDGDVnGHK	N22(Deamidated)	3	1	0	1	1	885.133	2653.38	2653.37	4.71	0.00417	HCD (High Energy Collision Dissociation)	28	MS2	13.7638	100	70.4395	25289	QEp24-4016_Fan_CK.raw	F1	61	2	34	27	2.39584e-05	0.0003634	1.132e-09	22258312	70.48
TRUE	High	Mascot (A3)	Unambiguous	2	26	SKGEELFTGVVPILVELDGDVnGHK	N22(Deamidated)	3	1	0	1	1	885.133	2653.38	2653.37	4.71	0.00417	HCD (High Energy Collision Dissociation)	28	MS2	11.0069	100	85.4956	29188	QEp24-4016_Fan_CK.raw	F1	73	2	34	27	1.6499e-06	0.0003634	1.596e-07	20140766	85.01
TRUE	High	Mascot (A3)	Unambiguous	2	26	SKGEELFTGVVPILVELDGDVnGHK	N22(Deamidated)	3	1	0	1	1	885.133	2653.38	2653.37	4.64	0.0041	HCD (High Energy Collision Dissociation)	28	MS2	14.2214	100	69.4242	25014	QEp24-4016_Fan_CK.raw	F1	56	2	34	27	7.13605e-05	0.0003634	3.931e-09	14442020	69.27
TRUE	High	Mascot (A3)	Unambiguous	2	26	SKGEELFTGVVPILVELDGDVnGHK	N22(Deamidated)	4	1	0	1	1	664.101	2653.38	2653.37	4.61	0.00306	HCD (High Energy Collision Dissociation)	28	MS2	12.0779	100	70.9042	25404	QEp24-4016_Fan_CK.raw	F1	42	2	34	27	0.00188564	0.0003634	4.674e-07	9209594	71.15
TRUE	High	Mascot (A3)	Unambiguous	2	26	SKGEELFTGVVPILVELDGDVnGHK	N22(Deamidated)	3	1	0	1	1	885.133	2653.38	2653.37	4.57	0.00404	HCD (High Energy Collision Dissociation)	28	MS2	17.4308	100	71.1193	25460	QEp24-4016_Fan_CK.raw	F1	51	2	34	27	0.000228115	0.0003634	1.332e-08	7.34863e+06	71.13
TRUE	High	Mascot (A3)	Unambiguous	2	26	SKGEELFTGVVPILVELDGDVnGHK	N22(Deamidated)	4	1	0	1	1	664.101	2653.38	2653.37	4.52	0.003	HCD (High Energy Collision Dissociation)	28	MS2	18.7226	100	71.5836	25573	QEp24-4016_Fan_CK.raw	F1	43	2	34	27	0.0016138	0.0003634	1.561e-06	5749017	71.49
TRUE	High	Mascot (A3)	Unambiguous	2	26	SKGEELFTGVVPILVELDGDVnGHK	N22(Deamidated)	3	1	0	1	1	885.133	2653.38	2653.37	4.43	0.00392	HCD (High Energy Collision Dissociation)	28	MS2	13.4403	100	72.8075	25874	QEp24-4016_Fan_CK.raw	F1	59	2	34	27	4.24473e-05	0.0003634	9.602e-07	12148909	72.58
TRUE	High	Mascot (A3)	Unambiguous	2	26	SKGEELFTGVVPILVELDGDVnGHK	N22(Deamidated)	4	1	0	1	1	664.101	2653.38	2653.37	4.43	0.00294	HCD (High Energy Collision Dissociation)	28	MS2	11.2425	100	85.1471	29058	QEp24-4016_Fan_CK.raw	F1	37	2	34	27	0.00605132	0.0003634	6.475e-06	25899236	85.02
TRUE	High	Mascot (A3)	Unambiguous	2	26	SKGEELFTGVVPILVELDGDVnGHK	N22(Deamidated)	4	1	0	1	1	664.101	2653.38	2653.37	4.43	0.00294	HCD (High Energy Collision Dissociation)	28	MS2	16.1807	100	71.9247	25657	QEp24-4016_Fan_CK.raw	F1	55	2	34	27	9.50277e-05	0.0003634	1.975e-06	8012124	71.93
TRUE	High	Mascot (A3)	Unambiguous	2	26	SKGEELFTGVVPILVELDGDVnGHK	N22(Deamidated)	3	1	0	1	1	885.133	2653.38	2653.37	4.36	0.00386	HCD (High Energy Collision Dissociation)	28	MS2	13.3966	100	69.7657	25109	QEp24-4016_Fan_CK.raw	F1	60	2	34	27	2.8566e-05	0.0003634	2.363e-09	14442020	69.27
TRUE	High	Mascot (A3)	Unambiguous	2	26	SKGEELFTGVVPILVELDGDVnGHK	N22(Deamidated)	3	1	0	1	1	885.133	2653.38	2653.37	4.3	0.0038	HCD (High Energy Collision Dissociation)	28	MS2	10.6228	100	84.8031	28923	QEp24-4016_Fan_CK.raw	F1	58	2	34	27	4.77364e-05	0.0003634	1.437e-06	20140766	85.01
TRUE	High	Mascot (A3)	Unambiguous	2	26	SKGEELFTGVVPILVELDGDVnGHK	N22(Deamidated)	4	1	0	1	1	664.101	2653.38	2653.37	4.15	0.00275	HCD (High Energy Collision Dissociation)	28	MS2	16.7303	100	72.9416	25908	QEp24-4016_Fan_CK.raw	F1	36	2	34	27	0.00732836	0.0003634	1.51e-05	22192598	72.42
TRUE	High	Mascot (A3)	Unambiguous	2	26	SKGEELFTGVVPILVELDGDVnGHK	N22(Deamidated)	3	1	0	1	1	885.132	2653.38	2653.37	4.09	0.00362	HCD (High Energy Collision Dissociation)	28	MS2	6.8771	100	73.4852	26039	QEp24-4016_Fan_CK.raw	F1	54	2	34	27	0.000122746	0.0003634	1.432e-07	9036044	73.09
TRUE	High	Mascot (A3)	Unambiguous	2	26	SKGEELFTGVVPILVELDGDVnGHK	N22(Deamidated)	3	0.9737	0	1	1	885.129	2653.37	2653.37	0.43	0.00038	HCD (High Energy Collision Dissociation)	28	MS2	13.772	100	62.2627	22752	QEp24-4016_Fan_CK.raw	F1	38	2	35	28	0.00521775	0.001604	0.03747
TRUE	High	Mascot (A3)	Unambiguous	2	26	SKGEELFTGVVPILVELDGDVnGHK	N22(Deamidated)	4	1	0	1	1	664.099	2653.37	2653.37	0.66	0.00044	HCD (High Energy Collision Dissociation)	28	MS2	12.647	100	63.0582	23046	QEp24-4016_Fan_CK.raw	F1	17	2	35	28	0.636115	0.001604	0.03947	17072172	64.15
TRUE	High	Mascot (A3)	Unambiguous	2	26	SKGEELFTGVVPILVELDGDVnGHK	N22(Deamidated)	3	1	0	1	1	885.132	2653.38	2653.37	3.4	0.00301	HCD (High Energy Collision Dissociation)	28	MS2	21.7945	100	62.6118	22885	QEp24-4016_Fan_CK.raw	F1	20	2	34	27	0.303284	0.002835	0.05772
TRUE	High	Mascot (A3)	Unambiguous	4	26	GEELFTGVVPILVELDGDVnGHK	N20(Deamidated)	2	1	0	1	1	1219.63	2438.26	2438.24	5.6	0.00682	HCD (High Energy Collision Dissociation)	28	MS2	22.0614	100	61.029	22291	QEp24-4016_Fan_CK.raw	F1	34	2	34	27	0.00944629	0.0003634	0.0007673	4.9638e+06	60.8
TRUE	High	Mascot (A3)	Unambiguous	4	26	GEELFTGVVPILVELDGDVnGHK	N20(Deamidated)	3	1	0	1	1	813.424	2438.26	2438.24	4.54	0.00369	HCD (High Energy Collision Dissociation)	28	MS2	11.8866	100	60.7769	22193	QEp24-4016_Fan_CK.raw	F1	69	2	33	26	3.22862e-06	0.0003634	6.619e-10
TRUE	High	Mascot (A3)	Unambiguous	4	26	GEELFTGVVPILVELDGDVnGHK	N20(Deamidated)	3	1	0	1	1	813.423	2438.26	2438.24	4.39	0.00357	HCD (High Energy Collision Dissociation)	28	MS2	12.947	100	59.2268	21579	QEp24-4016_Fan_CK.raw	F1	48	2	33	26	0.000360593	0.0003634	2.792e-08
TRUE	High	Mascot (A3)	Unambiguous	4	26	GEELFTGVVPILVELDGDVnGHK	N20(Deamidated)	3	1	0	1	1	813.423	2438.26	2438.24	4.24	0.00345	HCD (High Energy Collision Dissociation)	28	MS2	12.6257	100	61.4704	22460	QEp24-4016_Fan_CK.raw	F1	53	2	33	26	0.000127139	0.0003634	1.738e-06
TRUE	High	Mascot (A3)	Unambiguous	4	26	GEELFTGVVPILVELDGDVnGHK	N20(Deamidated)	2	1	0	1	1	1219.63	2438.25	2438.24	3.99	0.00487	HCD (High Energy Collision Dissociation)	28	MS2	8.51185	100	59.3863	21643	QEp24-4016_Fan_CK.raw	F1	45	2	33	26	0.00082762	0.0003634	0.0003238	4.22588e+06	59.45
TRUE	High	Mascot (A3)	Unambiguous	4	26	GEELFTGVVPILVELDGDVnGHK	N20(Deamidated)	3	1	0	1	1	813.422	2438.25	2438.24	3.19	0.00259	HCD (High Energy Collision Dissociation)	28	MS2	9.86225	100	59.5635	21713	QEp24-4016_Fan_CK.raw	F1	96	2	33	26	4.88008e-09	0.0003634	9.906e-09
TRUE	High	Mascot (A3)	Unambiguous	4	26	GEELFTGVVPILVELDGDVnGHK	N20(Deamidated)	2	1	0	1	1	1219.63	2438.25	2438.24	2.69	0.00328	HCD (High Energy Collision Dissociation)	28	MS2	19.3805	100	60.6786	22154	QEp24-4016_Fan_CK.raw	F1	60	2	33	26	2.16982e-05	0.0003634	1.966e-06	4.9638e+06	60.8
TRUE	High	Mascot (A3)	Unambiguous	4	26	GEELFTGVVPILVELDGDVnGHK	N20(Deamidated)	3	1	0	1	1	813.422	2438.25	2438.24	2.44	0.00198	HCD (High Energy Collision Dissociation)	28	MS2	11.9898	100	60.4321	22058	QEp24-4016_Fan_CK.raw	F1	59	2	33	26	2.86037e-05	0.0003634	1.045e-05
TRUE	High	Mascot (A3)	Unambiguous	4	26	GEELFTGVVPILVELDGDVnGHK	N20(Deamidated)	3	1	0	1	1	813.42	2438.25	2438.24	0.33	0.00027	HCD (High Energy Collision Dissociation)	28	MS2	13.0552	100	58.8832	21439	QEp24-4016_Fan_CK.raw	F1	38	2	33	26	0.00302211	0.0003634	0.0004719
TRUE	High	Mascot (A3)	Unambiguous	4	26	GEELFTGVVPILVELDGDVNGHK		3	1	0	1	1	813.092	2437.26	2437.26	0.56	0.00046	HCD (High Energy Collision Dissociation)	28	MS2	0	100	61.1249	22328	QEp24-4016_Fan_CK.raw	F1	37	2	33	26	0.00491069	0.0003634	3.142e-07	77417152	60.87
TRUE	High	Mascot (A3)	Unambiguous	4	26	GEELFTGVVPILVELDGDVNGHK		3	1	0	1	1	813.091	2437.26	2437.26	-0.41	-0.00034	HCD (High Energy Collision Dissociation)	28	MS2	0	100	60.087	21923	QEp24-4016_Fan_CK.raw	F1	40	2	33	26	0.0026444	0.0003634	1.17e-05	53224932	59.42
TRUE	High	Mascot (A3)	Unambiguous	4	26	GEELFTGVVPILVELDGDVNGHK		3	0.8636	0	1	1	813.091	2437.26	2437.26	-0.49	-0.0004	HCD (High Energy Collision Dissociation)	28	MS2	0	100	61.8131	22586	QEp24-4016_Fan_CK.raw	F1	22	2	33	26	0.15265	0.0003634	0.002016	77417152	60.87
TRUE	High	Mascot (A3)	Unambiguous	4	26	GEELFTGVVPILVELDGDVNGHK		3	0.8235	0	1	1	813.091	2437.26	2437.26	-0.79	-0.00064	HCD (High Energy Collision Dissociation)	28	MS2	0	100	62.5298	22853	QEp24-4016_Fan_CK.raw	F1	17	2	33	26	0.486068	0.003433	0.06335	77417152	60.87
TRUE	High	Mascot (A3)	Unambiguous	4	26	GEELFTGVVPILVELDGDVnGHK	N20(Deamidated)	2	1	0	1	1	1219.63	2438.25	2438.24	2.99	0.00365	HCD (High Energy Collision Dissociation)	28	MS2	16.2304	100	59.7427	21784	QEp24-4016_Fan_CK.raw	F1	11	2	33	26	1.57191	0.004551	0.08743	4.22588e+06	59.45
TRUE	High	Mascot (A3)	Unambiguous	4	26	GEELFTGVVPILVELDGDVnGHK	N20(Deamidated)	3	0.8824	0	1	1	813.426	2438.26	2438.24	7.54	0.00613	HCD (High Energy Collision Dissociation)	28	MS2	13.9941	100	62.1562	22713	QEp24-4016_Fan_CK.raw	F1	17	2	34	27	0.478961	0.005893	0.1154
TRUE	High	Mascot (A3)	Unambiguous	27	41	FSVRGEGEGDATNGK		2	1	0	1	1	762.359	1523.71	1523.71	1.65	0.00126	HCD (High Energy Collision Dissociation)	28	MS2	0	100	22.2607	5913	QEp24-4016_Fan_CK.raw	F1	23	2	33	26	0.107878	0.0003634	0.0002766	918727	21.67
TRUE	High	Mascot (A3)	Unambiguous	31	41	GEGEGDATNGK		2	1	0	1	1	517.723	1034.44	1034.44	0.13	7e-05	HCD (High Energy Collision Dissociation)	28	MS2	10.9116	100	15.3163	3175	QEp24-4016_Fan_CK.raw	F1	10	2	23	16	0.215312	0.0003634	0.01195	6860570	15.35
TRUE	High	Mascot (A3)	Unambiguous	31	41	GEGEGDATnGK	N9(Deamidated)	2	1	0	1	1	518.213	1035.42	1035.42	-2.7	-0.0014	HCD (High Energy Collision Dissociation)	28	MS2	43.5431	46.341	14.9538	3029	QEp24-4016_Fan_CK.raw	F1	48	2	22	15	2.66962e-05	0.0003634	0.0002475	158535504	14.46
TRUE	High	Mascot (A3)	Unambiguous	31	41	GEGEGDATnGK	N9(Deamidated)	2	1	0	1	1	518.215	1035.42	1035.42	-0.7	-0.00036	HCD (High Energy Collision Dissociation)	28	MS2	20.375	100	14.2714	2734	QEp24-4016_Fan_CK.raw	F1	46	2	24	17	6.44404e-05	0.0003634	0.0002384	158535504	14.46
TRUE	High	Mascot (A3)	Unambiguous	31	41	GEGEGDATnGK	N9(Deamidated)	2	1	0	1	1	518.215	1035.42	1035.42	0.24	0.00013	HCD (High Energy Collision Dissociation)	28	MS2	24.1503	15.092	14.6146	2883	QEp24-4016_Fan_CK.raw	F1	44	2	24	17	0.000102839	0.0003634	0.0003377	158535504	14.46
TRUE	High	Mascot (A3)	Unambiguous	31	45	GEGEGDATnGKLTLK	N9(Deamidated)	2	1	0	1	1	745.87	1490.73	1490.73	-0.31	-0.00023	HCD (High Energy Collision Dissociation)	28	MS2	57.8939	100	34.1961	10900	QEp24-4016_Fan_CK.raw	F1	41	2	32	25	0.00162151	0.0003634	4.825e-05	8682089	34.12
TRUE	High	Mascot (A3)	Unambiguous	31	45	GEGEGDATnGKLTLK	N9(Deamidated)	2	1	0	1	1	745.872	1490.74	1490.73	2.48	0.00185	HCD (High Energy Collision Dissociation)	28	MS2	0	100	35.8033	11616	QEp24-4016_Fan_CK.raw	F1	39	2	33	26	0.00268709	0.0003634	0.0006039	8.1111e+06	36.3
TRUE	High	Mascot (A3)	Unambiguous	31	45	GEGEGDATnGKLTLK	N9(Deamidated)	2	1	0	1	1	745.872	1490.74	1490.73	2.4	0.00179	HCD (High Energy Collision Dissociation)	28	MS2	0	29.544	29.1388	8696	QEp24-4016_Fan_CK.raw	F1	79	2	33	26	2.50975e-07	0.0003634	3.632e-09	329501536	29.08
TRUE	High	Mascot (A3)	Unambiguous	31	45	GEGEGDATnGKLTLK	N9(Deamidated)	3	1	0	1	1	497.584	1490.74	1490.73	1.83	0.00091	HCD (High Energy Collision Dissociation)	28	MS2	0	27.161	28.9204	8608	QEp24-4016_Fan_CK.raw	F1	68	2	33	26	2.95549e-06	0.0003634	6.549e-09	325996480	28.76
TRUE	High	Mascot (A3)	Unambiguous	31	45	GEGEGDATnGKLTLK	N9(Deamidated)	3	1	0	1	1	497.583	1490.73	1490.73	0.48	0.00024	HCD (High Energy Collision Dissociation)	28	MS2	0.446195	3.589	24.403	6736	QEp24-4016_Fan_CK.raw	F1	64	2	33	26	8.75538e-06	0.0003634	4.721e-08	1147913600	24.42
TRUE	High	Mascot (A3)	Unambiguous	31	45	GEGEGDATnGKLTLK	N9(Deamidated)	2	1	0	1	1	745.871	1490.73	1490.73	0.43	0.00032	HCD (High Energy Collision Dissociation)	28	MS2	0.968023	13.586	26.7296	7699	QEp24-4016_Fan_CK.raw	F1	81	2	33	26	1.56054e-07	0.0003634	3.287e-09	410743776	26.81
TRUE	High	Mascot (A3)	Unambiguous	31	45	GEGEGDATnGKLTLK	N9(Deamidated)	2	1	0	1	1	745.871	1490.73	1490.73	0.43	0.00032	HCD (High Energy Collision Dissociation)	28	MS2	27.8075	100	33.0886	10401	QEp24-4016_Fan_CK.raw	F1	56	2	33	26	5.38611e-05	0.0003634	1.174e-05	29097126	32.37
TRUE	High	Mascot (A3)	Unambiguous	31	45	GEGEGDATnGKLTLK	N9(Deamidated)	3	1	0	1	1	497.583	1490.73	1490.73	0.36	0.00018	HCD (High Energy Collision Dissociation)	28	MS2	1.39618	23.502	27.8916	8168	QEp24-4016_Fan_CK.raw	F1	68	2	33	26	2.87922e-06	0.0003634	1.117e-08	340757632	28.57
TRUE	High	Mascot (A3)	Unambiguous	31	45	GEGEGDATnGKLTLK	N9(Deamidated)	3	1	0	1	1	497.583	1490.73	1490.73	0.36	0.00018	HCD (High Energy Collision Dissociation)	28	MS2	0.515672	7.192	25.7863	7293	QEp24-4016_Fan_CK.raw	F1	61	2	33	26	1.66447e-05	0.0003634	4.75e-08	1091992448	25.54
TRUE	High	Mascot (A3)	Unambiguous	31	45	GEGEGDATnGKLTLK	N9(Deamidated)	2	1	0	1	1	745.871	1490.73	1490.73	0.35	0.00026	HCD (High Energy Collision Dissociation)	28	MS2	0.79926	13.217	26.3622	7542	QEp24-4016_Fan_CK.raw	F1	78	2	33	26	2.91256e-07	0.0003634	1.523e-09	1238391168	25.55
TRUE	High	Mascot (A3)	Unambiguous	31	45	GEGEGDATnGKLTLK	N9(Deamidated)	2	1	0	1	1	745.871	1490.73	1490.73	0.35	0.00026	HCD (High Energy Collision Dissociation)	28	MS2	0	19.463	28.4596	8410	QEp24-4016_Fan_CK.raw	F1	91	2	33	26	1.7349e-08	0.0003634	3.123e-09	437992960	28.59
TRUE	High	Mascot (A3)	Unambiguous	31	45	GEGEGDATnGKLTLK	N9(Deamidated)	2	1	0	1	1	745.871	1490.73	1490.73	0.35	0.00026	HCD (High Energy Collision Dissociation)	28	MS2	0.757443	6.916	25.6458	7232	QEp24-4016_Fan_CK.raw	F1	95	2	33	26	5.91936e-09	0.0003634	1.526e-08	1238391168	25.55
TRUE	High	Mascot (A3)	Unambiguous	31	45	GEGEGDATnGKLTLK	N9(Deamidated)	2	1	0	1	1	745.871	1490.73	1490.73	0.35	0.00026	HCD (High Energy Collision Dissociation)	28	MS2	5.24289	100	31.5681	9722	QEp24-4016_Fan_CK.raw	F1	95	2	33	26	5.98791e-09	0.0003634	1.181e-08	47123812	31.49
TRUE	High	Mascot (A3)	Unambiguous	31	45	GEGEGDATnGKLTLK	N9(Deamidated)	2	1	0	1	1	745.871	1490.73	1490.73	0.35	0.00026	HCD (High Energy Collision Dissociation)	28	MS2	7.16912	100	30.8603	9417	QEp24-4016_Fan_CK.raw	F1	95	2	33	26	6.12738e-09	0.0003634	5.539e-08	329501536	29.08
TRUE	High	Mascot (A3)	Unambiguous	31	45	GEGEGDATnGKLTLK	N9(Deamidated)	2	1	0	1	1	745.871	1490.73	1490.73	0.35	0.00026	HCD (High Energy Collision Dissociation)	28	MS2	2.23934	100	85.4753	29181	QEp24-4016_Fan_CK.raw	F1	90	2	33	26	2.25567e-08	0.0003634	3.583e-07	38712860	84.93
TRUE	High	Mascot (A3)	Unambiguous	31	45	GEGEGDATnGKLTLK	N9(Deamidated)	3	1	0	1	1	497.583	1490.73	1490.73	0.3	0.00015	HCD (High Energy Collision Dissociation)	28	MS2	0.285152	49.25	29.6143	8892	QEp24-4016_Fan_CK.raw	F1	63	2	33	26	1.07715e-05	0.0003634	5.604e-08	325996480	28.76
TRUE	High	Mascot (A3)	Unambiguous	31	45	GEGEGDATnGKLTLK	N9(Deamidated)	2	1	0	1	1	745.87	1490.73	1490.73	0.27	0.0002	HCD (High Energy Collision Dissociation)	28	MS2	0.917715	9.726	26.0093	7389	QEp24-4016_Fan_CK.raw	F1	96	2	33	26	5.17935e-09	0.0003634	3.064e-09	1238391168	25.55
TRUE	High	Mascot (A3)	Unambiguous	31	45	GEGEGDATnGKLTLK	N9(Deamidated)	2	1	0	1	1	745.87	1490.73	1490.73	0.27	0.0002	HCD (High Energy Collision Dissociation)	28	MS2	13.4044	100	32.7356	10244	QEp24-4016_Fan_CK.raw	F1	73	2	33	26	9.14692e-07	0.0003634	2.891e-07	29097126	32.37
TRUE	High	Mascot (A3)	Unambiguous	31	45	GEGEGDATnGKLTLK	N9(Deamidated)	2	1	0	1	1	745.87	1490.73	1490.73	0.18	0.00014	HCD (High Energy Collision Dissociation)	28	MS2	36.3584	100	33.4308	10553	QEp24-4016_Fan_CK.raw	F1	52	2	32	25	0.000111153	0.0003634	2.294e-05	6.01472e+06	33.5
TRUE	High	Mascot (A3)	Unambiguous	31	45	GEGEGDATnGKLTLK	N9(Deamidated)	2	1	0	1	1	745.87	1490.73	1490.73	0.18	0.00014	HCD (High Energy Collision Dissociation)	28	MS2	2.72413	100	85.8163	29306	QEp24-4016_Fan_CK.raw	F1	87	2	32	25	3.73181e-08	0.0003634	1.124e-06	38712860	84.93
TRUE	High	Mascot (A3)	Unambiguous	31	45	GEGEGDATnGKLTLK	N9(Deamidated)	3	1	0	1	1	497.583	1490.73	1490.73	0.18	9e-05	HCD (High Energy Collision Dissociation)	28	MS2	1.18042	52.168	29.9647	9040	QEp24-4016_Fan_CK.raw	F1	61	2	32	25	1.60664e-05	0.0003634	5.086e-08	108307048	30.03
TRUE	High	Mascot (A3)	Unambiguous	31	45	GEGEGDATnGKLTLK	N9(Deamidated)	3	1	0	1	1	497.583	1490.73	1490.73	0.11	6e-05	HCD (High Energy Collision Dissociation)	28	MS2	1.0015	90.229	85.169	29066	QEp24-4016_Fan_CK.raw	F1	68	2	32	25	2.7792e-06	0.0003634	4.064e-08	126796584	84.93
TRUE	High	Mascot (A3)	Unambiguous	31	45	GEGEGDATnGKLTLK	N9(Deamidated)	3	1	0	1	1	497.583	1490.73	1490.73	0.11	6e-05	HCD (High Energy Collision Dissociation)	28	MS2	0.63748	14.572	26.4872	7597	QEp24-4016_Fan_CK.raw	F1	61	2	32	25	1.63275e-05	0.0003634	1.712e-08	1091992448	25.54
TRUE	High	Mascot (A3)	Unambiguous	31	45	GEGEGDATnGKLTLK	N9(Deamidated)	2	1	0	1	1	745.871	1490.73	1490.73	0.51	0.00038	HCD (High Energy Collision Dissociation)	28	MS2	0	48.028	29.5031	8845	QEp24-4016_Fan_CK.raw	F1	80	2	33	26	1.81667e-07	0.0003634	4.016e-08	329501536	29.08
TRUE	High	Mascot (A3)	Unambiguous	31	45	GEGEGDATnGKLTLK	N9(Deamidated)	3	1	0	1	1	497.583	1490.73	1490.73	0.11	6e-05	HCD (High Energy Collision Dissociation)	28	MS2	0.704083	13.409	26.8555	7758	QEp24-4016_Fan_CK.raw	F1	69	2	32	25	2.27992e-06	0.0003634	2.58e-08	325985472	26.81
TRUE	High	Mascot (A3)	Unambiguous	31	45	GEGEGDATnGKLTLK	N9(Deamidated)	2	1	0	1	1	745.871	1490.73	1490.73	0.51	0.00038	HCD (High Energy Collision Dissociation)	28	MS2	3.63623	75.971	30.1851	9135	QEp24-4016_Fan_CK.raw	F1	83	2	33	26	1.06727e-07	0.0003634	1.84e-08	329501536	29.08
TRUE	High	Mascot (A3)	Unambiguous	31	45	GEGEGDATnGKLTLK	N9(Deamidated)	2	1	0	1	1	745.871	1490.73	1490.73	0.59	0.00044	HCD (High Energy Collision Dissociation)	28	MS2	6.15043	100	31.2006	9558	QEp24-4016_Fan_CK.raw	F1	82	2	33	26	1.23389e-07	0.0003634	6.651e-08	329501536	29.08
TRUE	High	Mascot (A3)	Unambiguous	31	45	GEGEGDATnGKLTLK	N9(Deamidated)	2	1	0	1	1	745.872	1490.74	1490.73	1.82	0.00136	HCD (High Energy Collision Dissociation)	28	MS2	7.09543	4.728	23.587	6409	QEp24-4016_Fan_CK.raw	F1	86	2	33	26	5.05394e-08	0.0003634	2.615e-08	4297559040	23.72
TRUE	High	Mascot (A3)	Unambiguous	31	45	GEGEGDATnGKLTLK	N9(Deamidated)	2	1	0	1	1	745.871	1490.74	1490.73	1.49	0.00111	HCD (High Energy Collision Dissociation)	28	MS2	14.0796	100	32.0266	9929	QEp24-4016_Fan_CK.raw	F1	68	2	33	26	3.52263e-06	0.0003634	1.987e-06	47123812	31.49
TRUE	High	Mascot (A3)	Unambiguous	31	45	GEGEGDATnGKLTLK	N9(Deamidated)	2	1	0	1	1	745.871	1490.74	1490.73	1.33	0.00099	HCD (High Energy Collision Dissociation)	28	MS2	0	25.274	27.4155	7983	QEp24-4016_Fan_CK.raw	F1	82	2	33	26	1.30577e-07	0.0003634	2.052e-09	410743776	26.81
TRUE	High	Mascot (A3)	Unambiguous	31	45	GEGEGDATnGKLTLK	N9(Deamidated)	2	1	0	1	1	745.871	1490.74	1490.73	1.25	0.00093	HCD (High Energy Collision Dissociation)	28	MS2	0	100	84.4439	28779	QEp24-4016_Fan_CK.raw	F1	92	2	33	26	1.18268e-08	0.0003634	1.181e-05	38712860	84.93
TRUE	High	Mascot (A3)	Unambiguous	31	45	GEGEGDATnGKLTLK	N9(Deamidated)	2	1	0	1	1	745.871	1490.74	1490.73	1.17	0.00087	HCD (High Energy Collision Dissociation)	28	MS2	1.72674	4.463	24.622	6824	QEp24-4016_Fan_CK.raw	F1	84	2	33	26	7.76104e-08	0.0003634	1.482e-07	4297559040	23.72
TRUE	High	Mascot (A3)	Unambiguous	31	45	GEGEGDATnGKLTLK	N9(Deamidated)	2	1	0	1	1	745.871	1490.73	1490.73	0.92	0.00069	HCD (High Energy Collision Dissociation)	28	MS2	1.61167	18.398	28.802	8556	QEp24-4016_Fan_CK.raw	F1	92	2	33	26	1.25169e-08	0.0003634	1.299e-08	437992960	28.59
TRUE	High	Mascot (A3)	Unambiguous	31	45	GEGEGDATnGKLTLK	N9(Deamidated)	3	1	0	1	1	497.583	1490.73	1490.73	0.91	0.00045	HCD (High Energy Collision Dissociation)	28	MS2	0	30.673	29.2682	8749	QEp24-4016_Fan_CK.raw	F1	68	2	33	26	2.92749e-06	0.0003634	6.312e-09	325996480	28.76
TRUE	High	Mascot (A3)	Unambiguous	31	45	GEGEGDATnGKLTLK	N9(Deamidated)	2	1	0	1	1	745.871	1490.73	1490.73	0.84	0.00063	HCD (High Energy Collision Dissociation)	28	MS2	1.47269	6.426	24.9643	6963	QEp24-4016_Fan_CK.raw	F1	82	2	33	26	1.24881e-07	0.0003634	6.933e-09	4297559040	23.72
TRUE	High	Mascot (A3)	Unambiguous	31	45	GEGEGDATnGKLTLK	N9(Deamidated)	2	1	0	1	1	745.871	1490.73	1490.73	0.84	0.00063	HCD (High Energy Collision Dissociation)	28	MS2	1.86402	2.608	23.9254	6542	QEp24-4016_Fan_CK.raw	F1	91	2	33	26	1.77622e-08	0.0003634	4.627e-09	4297559040	23.72
TRUE	High	Mascot (A3)	Unambiguous	31	45	GEGEGDATnGKLTLK	N9(Deamidated)	3	1	0	1	1	497.583	1490.73	1490.73	0.79	0.00039	HCD (High Energy Collision Dissociation)	28	MS2	0.334861	17.963	28.5808	8463	QEp24-4016_Fan_CK.raw	F1	68	2	33	26	2.93275e-06	0.0003634	1.817e-07	340757632	28.57
TRUE	High	Mascot (A3)	Unambiguous	31	45	GEGEGDATnGKLTLK	N9(Deamidated)	3	1	0	1	1	497.583	1490.73	1490.73	0.79	0.00039	HCD (High Energy Collision Dissociation)	28	MS2	2.61344	5.051	24.7483	6877	QEp24-4016_Fan_CK.raw	F1	61	2	33	26	1.68374e-05	0.0003634	2.501e-07	1147913600	24.42
TRUE	High	Mascot (A3)	Unambiguous	31	45	GEGEGDATnGKLTLK	N9(Deamidated)	3	1	0	1	1	497.583	1490.73	1490.73	0.79	0.00039	HCD (High Energy Collision Dissociation)	28	MS2	4.16551	5.771	25.0916	7015	QEp24-4016_Fan_CK.raw	F1	54	2	33	26	7.59058e-05	0.0003634	7.906e-08	1147913600	24.42
TRUE	High	Mascot (A3)	Unambiguous	31	45	GEGEGDATnGKLTLK	N9(Deamidated)	3	1	0	1	1	497.583	1490.73	1490.73	0.79	0.00039	HCD (High Energy Collision Dissociation)	28	MS2	1.99744	17.39	27.2071	7913	QEp24-4016_Fan_CK.raw	F1	68	2	33	26	2.93951e-06	0.0003634	1.477e-07	325985472	26.81
TRUE	High	Mascot (A3)	Unambiguous	31	45	GEGEGDATnGKLTLK	N9(Deamidated)	2	1	0	1	1	745.871	1490.73	1490.73	0.76	0.00056	HCD (High Energy Collision Dissociation)	28	MS2	6.99126	61.634	29.8475	8990	QEp24-4016_Fan_CK.raw	F1	82	2	33	26	1.26868e-07	0.0003634	9.222e-09	329501536	29.08
TRUE	High	Mascot (A3)	Unambiguous	31	45	GEGEGDATnGKLTLK	N9(Deamidated)	2	1	0	1	1	745.871	1490.73	1490.73	0.76	0.00056	HCD (High Energy Collision Dissociation)	28	MS2	2.21401	100	85.134	29053	QEp24-4016_Fan_CK.raw	F1	69	2	33	26	2.40631e-06	0.0003634	2.529e-06	38712860	84.93
TRUE	High	Mascot (A3)	Unambiguous	31	45	GEGEGDATnGKLTLK	N9(Deamidated)	2	1	0	1	1	745.871	1490.73	1490.73	0.76	0.00056	HCD (High Energy Collision Dissociation)	28	MS2	5.59703	100	32.3922	10093	QEp24-4016_Fan_CK.raw	F1	63	2	33	26	1.02885e-05	0.0003634	3.998e-06	29097126	32.37
TRUE	High	Mascot (A3)	Unambiguous	31	45	GEGEGDATnGKLTLK	N9(Deamidated)	2	1	0	1	1	745.871	1490.73	1490.73	0.68	0.0005	HCD (High Energy Collision Dissociation)	28	MS2	1.22834	6.189	25.3022	7097	QEp24-4016_Fan_CK.raw	F1	92	2	33	26	1.20026e-08	0.0003634	1.306e-07	4297559040	23.72
TRUE	High	Mascot (A3)	Unambiguous	31	45	GEGEGDATnGKLTLK	N9(Deamidated)	3	1	0	1	1	497.583	1490.73	1490.73	0.61	0.0003	HCD (High Energy Collision Dissociation)	28	MS2	1.13125	1.67	23.7138	6463	QEp24-4016_Fan_CK.raw	F1	59	2	33	26	2.36742e-05	0.0003634	4.715e-08	2901373184	23.71
TRUE	High	Mascot (A3)	Unambiguous	31	45	GEGEGDATnGKLTLK	N9(Deamidated)	2	1	0	1	1	745.871	1490.73	1490.73	0.59	0.00044	HCD (High Energy Collision Dissociation)	28	MS2	2.6233	3.357	24.271	6681	QEp24-4016_Fan_CK.raw	F1	81	2	33	26	1.70324e-07	0.0003634	2.251e-08	4297559040	23.72
TRUE	High	Mascot (A3)	Unambiguous	31	45	GEGEGDATnGKLTLK	N9(Deamidated)	3	1	0	1	1	497.583	1490.73	1490.73	0.54	0.00027	HCD (High Energy Collision Dissociation)	28	MS2	1.87817	6.069	25.4338	7150	QEp24-4016_Fan_CK.raw	F1	51	2	33	26	0.000179174	0.0003634	1.528e-07	446063200	25.35
TRUE	High	Mascot (A3)	Unambiguous	31	45	GEGEGDATnGKLTLK	N9(Deamidated)	3	0.8966	0	1	1	497.583	1490.73	1490.73	0.11	6e-05	HCD (High Energy Collision Dissociation)	28	MS2	0	100	86.5435	29533	QEp24-4016_Fan_CK.raw	F1	29	2	32	25	0.0269104	0.0003634	0.002324	126796584	84.93
TRUE	High	Mascot (A3)	Unambiguous	31	45	GEGEGDATnGKLTLK	N9(Deamidated)	2	1	0	1	1	745.87	1490.73	1490.73	0.1	8e-05	HCD (High Energy Collision Dissociation)	28	MS2	3.59353	100	30.5238	9276	QEp24-4016_Fan_CK.raw	F1	86	2	32	25	4.41489e-08	0.0003634	3.217e-08	329501536	29.08
TRUE	High	Mascot (A3)	Unambiguous	31	45	GEGEGDATnGKLTLK	N9(Deamidated)	2	1	0	1	1	745.87	1490.73	1490.73	0.1	8e-05	HCD (High Energy Collision Dissociation)	28	MS2	6.54158	14.352	27.079	7855	QEp24-4016_Fan_CK.raw	F1	82	2	32	25	1.16391e-07	0.0003634	1.29e-07	410743776	26.81
TRUE	High	Mascot (A3)	Unambiguous	31	45	GEGEGDATNGKLTLK		3	1	0	1	1	497.256	1489.75	1489.75	2.02	0.00101	HCD (High Energy Collision Dissociation)	28	MS2	0	100	23.3636	6318	QEp24-4016_Fan_CK.raw	F1	54	2	33	26	9.24848e-05	0.0003634	1.123e-07	94261376	23.53
TRUE	High	Mascot (A3)	Unambiguous	31	45	GEGEGDATnGKLTLK	N9(Deamidated)	2	1	0	1	1	745.87	1490.73	1490.73	0.1	8e-05	HCD (High Energy Collision Dissociation)	28	MS2	2.07403	100	84.7901	28918	QEp24-4016_Fan_CK.raw	F1	96	2	32	25	5.04568e-09	0.0003634	6.216e-08	38712860	84.93
TRUE	High	Mascot (A3)	Unambiguous	31	45	GEGEGDATnGKLTLK	N9(Deamidated)	3	1	0	1	1	497.583	1490.73	1490.73	0.05	3e-05	HCD (High Energy Collision Dissociation)	28	MS2	0.988393	59.166	84.8314	28935	QEp24-4016_Fan_CK.raw	F1	68	2	32	25	2.82436e-06	0.0003634	4.574e-08	126796584	84.93
TRUE	High	Mascot (A3)	Unambiguous	31	45	GEGEGDATnGKLTLK	N9(Deamidated)	3	1	0	1	1	497.583	1490.73	1490.73	0.05	3e-05	HCD (High Energy Collision Dissociation)	28	MS2	0.634441	21.729	28.236	8317	QEp24-4016_Fan_CK.raw	F1	61	2	32	25	1.60664e-05	0.0003634	3.624e-08	340757632	28.57
TRUE	High	Mascot (A3)	Unambiguous	31	45	GEGEGDATnGKLTLK	N9(Deamidated)	3	1	0	1	1	497.583	1490.73	1490.73	0.05	3e-05	HCD (High Energy Collision Dissociation)	28	MS2	0.856133	100	85.5159	29195	QEp24-4016_Fan_CK.raw	F1	68	2	32	25	2.79203e-06	0.0003634	5.624e-09	126796584	84.93
TRUE	High	Mascot (A3)	Unambiguous	31	45	GEGEGDATnGKLTLK	N9(Deamidated)	3	1	0	1	1	497.583	1490.73	1490.73	0.05	3e-05	HCD (High Energy Collision Dissociation)	28	MS2	1.65572	100	85.8652	29323	QEp24-4016_Fan_CK.raw	F1	80	2	32	25	1.76571e-07	0.0003634	5.968e-10	126796584	84.93
TRUE	High	Mascot (A3)	Unambiguous	31	45	GEGEGDATnGKLTLK	N9(Deamidated)	2	1	0	1	1	745.87	1490.73	1490.73	0.02	2e-05	HCD (High Energy Collision Dissociation)	28	MS2	0	24.165	27.7614	8116	QEp24-4016_Fan_CK.raw	F1	80	2	32	25	2.10339e-07	0.0003634	9.288e-08	437992960	28.59
TRUE	High	Mascot (A3)	Unambiguous	31	45	GEGEGDATnGKLTLK	N9(Deamidated)	2	1	0	1	1	745.87	1490.73	1490.73	0.02	2e-05	HCD (High Energy Collision Dissociation)	28	MS2	0	25.221	28.1043	8259	QEp24-4016_Fan_CK.raw	F1	98	2	32	25	3.37225e-09	0.0003634	1.734e-09	437992960	28.59
TRUE	High	Mascot (A3)	Unambiguous	31	45	GEGEGDATnGKLTLK	N9(Deamidated)	3	1	0	1	1	497.583	1490.73	1490.73	-0.01	0	HCD (High Energy Collision Dissociation)	28	MS2	1.17006	54.707	30.3167	9189	QEp24-4016_Fan_CK.raw	F1	68	2	32	25	2.83087e-06	0.0003634	8.345e-10	108307048	30.03
TRUE	High	Mascot (A3)	Unambiguous	31	45	GEGEGDATnGKLTLK	N9(Deamidated)	3	1	0	1	1	497.583	1490.73	1490.73	-0.01	0	HCD (High Energy Collision Dissociation)	28	MS2	1.50475	100	86.2014	29435	QEp24-4016_Fan_CK.raw	F1	60	2	32	25	2.06025e-05	0.0003634	2.529e-08	126796584	84.93
TRUE	High	Mascot (A3)	Unambiguous	31	45	GEGEGDATnGKLTLK	N9(Deamidated)	2	1	0	1	1	745.87	1490.73	1490.73	-0.14	-0.00011	HCD (High Energy Collision Dissociation)	28	MS2	0	100	86.1672	29424	QEp24-4016_Fan_CK.raw	F1	67	2	32	25	4.35431e-06	0.0003634	0.0002302	38712860	84.93
TRUE	High	Mascot (A3)	Unambiguous	31	45	GEGEGDATnGKLTLK	N9(Deamidated)	2	1	0	1	1	745.87	1490.73	1490.73	-0.22	-0.00017	HCD (High Energy Collision Dissociation)	28	MS2	13.5826	100	39.5799	13274	QEp24-4016_Fan_CK.raw	F1	18	2	32	25	0.281138	0.0003634	0.007451
TRUE	High	Mascot (A3)	Unambiguous	31	45	GEGEGDATnGKLTLK	N9(Deamidated)	3	1	0	1	1	497.582	1490.73	1490.73	-0.38	-0.00019	HCD (High Energy Collision Dissociation)	28	MS2	5.80292	36.393	27.5457	8036	QEp24-4016_Fan_CK.raw	F1	68	2	32	25	2.82436e-06	0.0003634	4.016e-09	325985472	26.81
TRUE	High	Mascot (A3)	Unambiguous	31	45	GEGEGDATnGKLTLK	N9(Deamidated)	3	1	0	1	1	497.582	1490.73	1490.73	-0.38	-0.00019	HCD (High Energy Collision Dissociation)	28	MS2	0.371866	11.042	26.131	7444	QEp24-4016_Fan_CK.raw	F1	68	2	32	25	2.81786e-06	0.0003634	6.914e-08	1091992448	25.54
TRUE	High	Mascot (A3)	Unambiguous	31	45	GEGEGDATnGKLTLK	N9(Deamidated)	3	1	0	1	1	497.582	1490.73	1490.73	-0.5	-0.00025	HCD (High Energy Collision Dissociation)	28	MS2	10.0651	100	84.4872	28797	QEp24-4016_Fan_CK.raw	F1	58	2	32	25	2.78561e-05	0.0003634	3.651e-08	126796584	84.93
TRUE	High	Mascot (A3)	Unambiguous	31	45	GEGEGDATnGKLTLK	N9(Deamidated)	3	1	0	1	1	497.582	1490.73	1490.73	-0.56	-0.00028	HCD (High Energy Collision Dissociation)	28	MS2	0.769113	2.757	24.0637	6600	QEp24-4016_Fan_CK.raw	F1	61	2	32	25	1.61035e-05	0.0003634	2.21e-07	2901373184	23.71
TRUE	High	Mascot (A3)	Unambiguous	31	45	GEGEGDATnGKLTLK	N9(Deamidated)	3	1	0	1	1	497.582	1490.73	1490.73	-0.99	-0.00049	HCD (High Energy Collision Dissociation)	28	MS2	4.27126	79.33	30.6566	9331	QEp24-4016_Fan_CK.raw	F1	68	2	32	25	2.85782e-06	0.0003634	4.25e-09	108307048	30.03
TRUE	High	Mascot (A3)	Unambiguous	31	45	GEGEGDATnGKLTLK	N9(Deamidated)	3	1	0	1	1	497.581	1490.73	1490.73	-2.83	-0.00141	HCD (High Energy Collision Dissociation)	28	MS2	66.3331	100	31.3798	9637	QEp24-4016_Fan_CK.raw	F1	50	2	33	26	0.000199688	0.0003634	4.114e-07	16463887	31.4
TRUE	High	Mascot (A3)	Unambiguous	31	45	GEGEGDATNGKLTLK		2	1	0	1	1	745.378	1489.75	1489.75	0.03	2e-05	HCD (High Energy Collision Dissociation)	28	MS2	0	100	23.2426	6270	QEp24-4016_Fan_CK.raw	F1	74	2	34	27	1.01299e-06	0.0003634	1.366e-06	83662520	23.52
TRUE	High	Mascot (A3)	Unambiguous	31	45	GEGEGDATnGKLTLK	N9(Deamidated)	2	1	0	1	1	745.87	1490.73	1490.73	-0.14	-0.00011	HCD (High Energy Collision Dissociation)	28	MS2	26.8393	100	40.1028	13505	QEp24-4016_Fan_CK.raw	F1	8	2	32	25	2.79203	0.009989	0.175
TRUE	High	Mascot (A3)	Unambiguous	42	52	LTLKFIcTTGK	C7(Carbamidomethyl)	3	1	0	1	1	427.914	1281.73	1281.72	2.21	0.00094	HCD (High Energy Collision Dissociation)	28	MS2	32.6977	100	38.5893	12840	QEp24-4016_Fan_CK.raw	F1	37	2	28	21	0.00151422	0.0003634	0.00108	1.22437e+06	38.62
TRUE	High	Mascot (A3)	Unambiguous	42	52	LTLKFIcTTGK	C7(Carbamidomethyl)	3	1	0	1	1	427.913	1281.72	1281.72	0.42	0.00018	HCD (High Energy Collision Dissociation)	28	MS2	28.2265	100	39.3753	13184	QEp24-4016_Fan_CK.raw	F1	42	2	28	21	0.00042008	0.0003634	0.0002024	23242272	39.68
TRUE	High	Mascot (A3)	Unambiguous	42	52	LTLKFIcTTGK	C7(Carbamidomethyl)	3	1	0	1	1	427.913	1281.72	1281.72	0.28	0.00012	HCD (High Energy Collision Dissociation)	28	MS2	16.6318	100	39.7382	13344	QEp24-4016_Fan_CK.raw	F1	40	2	28	21	0.000665783	0.0003634	4.162e-05	23242272	39.68
TRUE	High	Mascot (A3)	Unambiguous	42	52	LTLKFIcTTGK	C7(Carbamidomethyl)	2	1	0	1	1	641.366	1281.72	1281.72	0.22	0.00014	HCD (High Energy Collision Dissociation)	28	MS2	37.4909	100	39.6504	13305	QEp24-4016_Fan_CK.raw	F1	52	2	28	21	4.71338e-05	0.0003634	9.772e-05	22239896	39.74
TRUE	High	Mascot (A3)	Unambiguous	46	52	FIcTTGK	C3(Carbamidomethyl)	2	1	0	1	1	413.71	826.413	826.413	0.24	0.0001	HCD (High Energy Collision Dissociation)	28	MS2	19.8381	100	85.5908	29223	QEp24-4016_Fan_CK.raw	F1	32	2	29	22	0.00651633	0.0003634	0.002979	37447004	84
TRUE	High	Mascot (A3)	Unambiguous	46	52	FIcTTGK	C3(Carbamidomethyl)	2	1	0	1	1	413.71	826.413	826.413	0.21	9e-05	HCD (High Energy Collision Dissociation)	28	MS2		100	76.7632	26840	QEp24-4016_Fan_CK.raw	F1	38	2	29	22	0.00145883	0.0003634	0.01419	362809792	77.45
TRUE	High	Mascot (A3)	Unambiguous	46	52	FIcTTGK	C3(Carbamidomethyl)	2	1	0	1	1	413.71	826.413	826.413	0.17	7e-05	HCD (High Energy Collision Dissociation)	28	MS2	5.20126	100	32.7035	10231	QEp24-4016_Fan_CK.raw	F1	40	2	29	22	0.000889208	0.0003634	0.01087
TRUE	High	Mascot (A3)	Unambiguous	46	52	FIcTTGK	C3(Carbamidomethyl)	2	1	0	1	1	413.71	826.413	826.413	0.17	7e-05	HCD (High Energy Collision Dissociation)	28	MS2	20.5112	100	84.8946	28960	QEp24-4016_Fan_CK.raw	F1	27	2	29	22	0.0181553	0.0003634	0.01822	37447004	84
TRUE	High	Mascot (A3)	Unambiguous	46	52	FIcTTGK	C3(Carbamidomethyl)	2	1	0	1	1	413.71	826.413	826.413	0.09	4e-05	HCD (High Energy Collision Dissociation)	28	MS2	15.4209	100	34.4992	11034	QEp24-4016_Fan_CK.raw	F1	36	2	29	22	0.00238234	0.0003634	0.01065
TRUE	High	Mascot (A3)	Unambiguous	46	52	FIcTTGK	C3(Carbamidomethyl)	2	1	0	1	1	413.71	826.413	826.413	0.09	4e-05	HCD (High Energy Collision Dissociation)	28	MS2	18.566	100	33.4159	10547	QEp24-4016_Fan_CK.raw	F1	41	2	29	22	0.000767367	0.0003634	0.009152
TRUE	High	Mascot (A3)	Unambiguous	46	52	FIcTTGK	C3(Carbamidomethyl)	2	1	0	1	1	413.71	826.413	826.413	0.09	4e-05	HCD (High Energy Collision Dissociation)	28	MS2	18.2049	100	33.0561	10387	QEp24-4016_Fan_CK.raw	F1	41	2	29	22	0.000769136	0.0003634	0.008668
TRUE	High	Mascot (A3)	Unambiguous	46	52	FIcTTGK	C3(Carbamidomethyl)	2	1	0	1	1	413.71	826.413	826.413	0.09	4e-05	HCD (High Energy Collision Dissociation)	28	MS2	29.2985	100	82.3809	28294	QEp24-4016_Fan_CK.raw	F1	32	2	29	22	0.00625178	0.0003634	0.004268	2.56291e+06	82.26
TRUE	High	Mascot (A3)	Unambiguous	46	52	FIcTTGK	C3(Carbamidomethyl)	2	1	0	1	1	413.71	826.413	826.413	0.02	1e-05	HCD (High Energy Collision Dissociation)	28	MS2	0	75.489	20.6544	5270	QEp24-4016_Fan_CK.raw	F1	36	2	29	22	0.00226988	0.0003634	0.007775	310065184	20.17
TRUE	High	Mascot (A3)	Unambiguous	46	52	FIcTTGK	C3(Carbamidomethyl)	2	1	0	1	1	413.71	826.413	826.413	0.02	1e-05	HCD (High Energy Collision Dissociation)	28	MS2	23.0089	100	85.9425	29352	QEp24-4016_Fan_CK.raw	F1	37	2	29	22	0.00173781	0.0003634	0.007375	37447004	84
TRUE	High	Mascot (A3)	Unambiguous	46	52	FIcTTGK	C3(Carbamidomethyl)	2	1	0	1	1	413.71	826.413	826.413	-0.05	-2e-05	HCD (High Energy Collision Dissociation)	28	MS2	0	100	27.9862	8209	QEp24-4016_Fan_CK.raw	F1	38	2	29	22	0.00162931	0.0003634	0.01346	50328176	28.37
TRUE	High	Mascot (A3)	Unambiguous	46	52	FIcTTGK	C3(Carbamidomethyl)	2	1	0	1	1	413.71	826.413	826.413	-0.05	-2e-05	HCD (High Energy Collision Dissociation)	28	MS2	19.3542	100	31.8877	9868	QEp24-4016_Fan_CK.raw	F1	37	2	29	22	0.00209896	0.0003634	0.01922	93974560	31.1
TRUE	High	Mascot (A3)	Unambiguous	46	52	FIcTTGK	C3(Carbamidomethyl)	2	1	0	1	1	413.71	826.413	826.413	-0.05	-2e-05	HCD (High Energy Collision Dissociation)	28	MS2	7.97042	100	36.7637	12040	QEp24-4016_Fan_CK.raw	F1	43	2	29	22	0.00045604	0.0003634	0.004894
TRUE	High	Mascot (A3)	Unambiguous	46	52	FIcTTGK	C3(Carbamidomethyl)	2	1	0	1	1	413.71	826.413	826.413	-0.13	-5e-05	HCD (High Energy Collision Dissociation)	28	MS2	3.18754	100	84.5474	28822	QEp24-4016_Fan_CK.raw	F1	27	2	29	22	0.0207971	0.0003634	0.0107	37447004	84
TRUE	High	Mascot (A3)	Unambiguous	46	52	FIcTTGK	C3(Carbamidomethyl)	2	1	0	1	1	413.71	826.413	826.413	-0.2	-8e-05	HCD (High Energy Collision Dissociation)	28	MS2	19.0281	100	30.6735	9337	QEp24-4016_Fan_CK.raw	F1	37	2	29	22	0.00173382	0.0003634	0.01282	93974560	31.1
TRUE	High	Mascot (A3)	Unambiguous	46	52	FIcTTGK	C3(Carbamidomethyl)	2	1	0	1	1	413.71	826.413	826.413	-0.28	-0.00011	HCD (High Energy Collision Dissociation)	28	MS2	32.2634	88.376	76.0761	26640	QEp24-4016_Fan_CK.raw	F1	36	2	29	22	0.00228562	0.0003634	0.009437	34805000	76.29
TRUE	High	Mascot (A3)	Unambiguous	46	52	FIcTTGK	C3(Carbamidomethyl)	2	1	0	1	1	413.71	826.413	826.413	0.24	0.0001	HCD (High Energy Collision Dissociation)	28	MS2	0	100	33.7629	10701	QEp24-4016_Fan_CK.raw	F1	41	2	29	22	0.000796166	0.0003634	0.009927
TRUE	High	Mascot (A3)	Unambiguous	46	52	FIcTTGK	C3(Carbamidomethyl)	2	1	0	1	1	413.71	826.413	826.413	0.32	0.00013	HCD (High Energy Collision Dissociation)	28	MS2	36.05	100	83.4526	28514	QEp24-4016_Fan_CK.raw	F1	40	2	29	22	0.0010233	0.0003634	0.003811	4.92776e+06	83.23
TRUE	High	Mascot (A3)	Unambiguous	46	52	FIcTTGK	C3(Carbamidomethyl)	2	1	0	1	1	413.71	826.413	826.413	0.32	0.00013	HCD (High Energy Collision Dissociation)	28	MS2	42.3261	100	39.3991	13194	QEp24-4016_Fan_CK.raw	F1	41	2	29	22	0.000837536	0.0003634	0.005823
TRUE	High	Mascot (A3)	Unambiguous	46	52	FIcTTGK	C3(Carbamidomethyl)	2	1	0	1	1	413.71	826.413	826.413	0.32	0.00013	HCD (High Energy Collision Dissociation)	28	MS2	30.0967	100	37.8578	12518	QEp24-4016_Fan_CK.raw	F1	32	2	29	22	0.00553354	0.0003634	0.01036
TRUE	High	Mascot (A3)	Unambiguous	46	52	FIcTTGK	C3(Carbamidomethyl)	2	1	0	1	1	413.71	826.413	826.413	0.61	0.00025	HCD (High Energy Collision Dissociation)	28	MS2	0	84.655	20.9958	5399	QEp24-4016_Fan_CK.raw	F1	36	2	29	22	0.00222845	0.0003634	0.007047	249132768	21.41
TRUE	High	Mascot (A3)	Unambiguous	46	52	FIcTTGK	C3(Carbamidomethyl)	2	1	0	1	1	413.71	826.413	826.413	0.54	0.00022	HCD (High Energy Collision Dissociation)	28	MS2	13.4767	100	29.8217	8979	QEp24-4016_Fan_CK.raw	F1	36	2	29	22	0.00267303	0.0003634	0.0112	93974560	31.1
TRUE	High	Mascot (A3)	Unambiguous	46	52	FIcTTGK	C3(Carbamidomethyl)	2	1	0	1	1	413.71	826.413	826.413	0.54	0.00022	HCD (High Energy Collision Dissociation)	28	MS2	0	2.244	19.6265	4877	QEp24-4016_Fan_CK.raw	F1	41	2	29	22	0.000731145	0.0003634	0.01391	32551737344	18.93
TRUE	High	Mascot (A3)	Unambiguous	46	52	FIcTTGK	C3(Carbamidomethyl)	2	1	0	1	1	413.71	826.413	826.413	0.46	0.00019	HCD (High Energy Collision Dissociation)	28	MS2	40.5503	100	41.8172	14249	QEp24-4016_Fan_CK.raw	F1	30	2	29	22	0.0101626	0.0003634	0.01286	18095294	41.76
TRUE	High	Mascot (A3)	Unambiguous	46	52	FIcTTGK	C3(Carbamidomethyl)	2	1	0	1	1	413.71	826.413	826.413	0.46	0.00019	HCD (High Energy Collision Dissociation)	28	MS2	18.7961	100	32.3555	10077	QEp24-4016_Fan_CK.raw	F1	36	2	29	22	0.00264243	0.0003634	0.01373	93974560	31.1
TRUE	High	Mascot (A3)	Unambiguous	46	52	FIcTTGK	C3(Carbamidomethyl)	2	1	0	1	1	413.71	826.413	826.413	0.46	0.00019	HCD (High Energy Collision Dissociation)	28	MS2	52.0468	100	41.4325	14079	QEp24-4016_Fan_CK.raw	F1	37	2	29	22	0.0018707	0.0003634	0.008634	18095294	41.76
TRUE	High	Mascot (A3)	Unambiguous	46	52	FIcTTGK	C3(Carbamidomethyl)	2	1	0	1	1	413.71	826.413	826.413	0.39	0.00016	HCD (High Energy Collision Dissociation)	28	MS2	8.31032	81.31	24.9452	6956	QEp24-4016_Fan_CK.raw	F1	36	2	29	22	0.0025645	0.0003634	0.004909	48396968	24.62
TRUE	High	Mascot (A3)	Unambiguous	46	52	FIcTTGK	C3(Carbamidomethyl)	2	1	0	1	1	413.71	826.413	826.413	0.39	0.00016	HCD (High Energy Collision Dissociation)	28	MS2	6.68225	100	35.6509	11548	QEp24-4016_Fan_CK.raw	F1	35	2	29	22	0.00301303	0.0003634	0.01346
TRUE	High	Mascot (A3)	Unambiguous	46	52	FIcTTGK	C3(Carbamidomethyl)	2	1	0	1	1	413.71	826.413	826.413	0.39	0.00016	HCD (High Energy Collision Dissociation)	28	MS2	41.8352	100	39.0432	13039	QEp24-4016_Fan_CK.raw	F1	31	2	29	22	0.00682344	0.0003634	0.01174
TRUE	High	Mascot (A3)	Unambiguous	46	52	FIcTTGK	C3(Carbamidomethyl)	2	1	0	1	1	413.71	826.413	826.413	0.39	0.00016	HCD (High Energy Collision Dissociation)	28	MS2	37.395	100	83.8634	28601	QEp24-4016_Fan_CK.raw	F1	37	2	29	22	0.0017865	0.0003634	0.00517	37447004	84
TRUE	High	Mascot (A3)	Unambiguous	46	52	FIcTTGK	C3(Carbamidomethyl)	2	1	0	1	1	413.71	826.413	826.413	0.32	0.00013	HCD (High Energy Collision Dissociation)	28	MS2	20.0906	100	30.3317	9195	QEp24-4016_Fan_CK.raw	F1	41	2	29	22	0.000814711	0.0003634	0.01293	93974560	31.1
TRUE	High	Mascot (A3)	Unambiguous	46	52	FIcTTGK	C3(Carbamidomethyl)	2	1	0	1	1	413.71	826.413	826.413	0.46	0.00019	HCD (High Energy Collision Dissociation)	28	MS2	15.0181	100	85.2387	29094	QEp24-4016_Fan_CK.raw	F1	33	2	29	22	0.0046559	0.0003634	0.005029	37447004	84
TRUE	High	Mascot (A3)	Unambiguous	46	52	FIcTTGK	C3(Carbamidomethyl)	2	1	0	1	1	413.71	826.413	826.413	-0.28	-0.00011	HCD (High Energy Collision Dissociation)	28	MS2	0	100	27.6212	8065	QEp24-4016_Fan_CK.raw	F1	40	2	29	22	0.000931115	0.0003634	0.007875	50328176	28.37
TRUE	High	Mascot (A3)	Unambiguous	46	52	FIcTTGK	C3(Carbamidomethyl)	2	1	0	1	1	413.71	826.413	826.413	0.68	0.00028	HCD (High Energy Collision Dissociation)	28	MS2	43.3885	100	40.1288	13516	QEp24-4016_Fan_CK.raw	F1	36	2	29	22	0.00233886	0.0003634	0.007019
TRUE	High	Mascot (A3)	Unambiguous	46	52	FIcTTGK	C3(Carbamidomethyl)	2	1	0	1	1	413.71	826.412	826.413	-0.79	-0.00033	HCD (High Energy Collision Dissociation)	28	MS2	3.87025	100	31.501	9692	QEp24-4016_Fan_CK.raw	F1	41	2	29	22	0.000646839	0.0003634	0.01851	93974560	31.1
TRUE	High	Mascot (A3)	Unambiguous	46	52	FIcTTGK	C3(Carbamidomethyl)	2	1	0	1	1	413.71	826.412	826.413	-0.87	-0.00036	HCD (High Energy Collision Dissociation)	28	MS2	55.105	100	81.435	28098	QEp24-4016_Fan_CK.raw	F1	40	2	29	22	0.000846829	0.0003634	0.002677	5759879	81.37
TRUE	High	Mascot (A3)	Unambiguous	46	52	FIcTTGK	C3(Carbamidomethyl)	2	1	0	1	1	413.709	826.412	826.413	-1.24	-0.00051	HCD (High Energy Collision Dissociation)	28	MS2	62.7064	100	81.0822	28022	QEp24-4016_Fan_CK.raw	F1	29	2	29	22	0.00967823	0.0003634	0.008316	6536651	80.91
TRUE	High	Mascot (A3)	Unambiguous	46	52	FIcTTGK	C3(Carbamidomethyl)	2	1	0	1	1	413.71	826.413	826.413	0.68	0.00028	HCD (High Energy Collision Dissociation)	28	MS2	7.79785	100	26.4932	7600	QEp24-4016_Fan_CK.raw	F1	41	2	29	22	0.000849187	0.0003634	0.004855	35414784	26.69
TRUE	High	Mascot (A3)	Unambiguous	46	52	FIcTTGK	C3(Carbamidomethyl)	2	1	0	1	1	413.71	826.413	826.413	0.76	0.00031	HCD (High Energy Collision Dissociation)	28	MS2	0	100	42.1712	14400	QEp24-4016_Fan_CK.raw	F1	31	2	29	22	0.00829857	0.0003634	0.00962	18095294	41.76
TRUE	High	Mascot (A3)	Unambiguous	46	52	FIcTTGK	C3(Carbamidomethyl)	2	1	0	1	1	413.711	826.415	826.413	3.2	0.00132	HCD (High Energy Collision Dissociation)	28	MS2	7.74819	100	22.4642	6000	QEp24-4016_Fan_CK.raw	F1	38	2	29	22	0.00124582	0.0003634	0.01689	23044872	22.69
TRUE	High	Mascot (A3)	Unambiguous	46	52	FIcTTGK	C3(Carbamidomethyl)	2	1	0	1	1	413.711	826.414	826.413	1.35	0.00056	HCD (High Energy Collision Dissociation)	28	MS2	8.55729	100	36.4023	11883	QEp24-4016_Fan_CK.raw	F1	41	2	29	22	0.000700574	0.0003634	0.002811
TRUE	High	Mascot (A3)	Unambiguous	46	52	FIcTTGK	C3(Carbamidomethyl)	2	1	0	1	1	413.711	826.414	826.413	1.28	0.00053	HCD (High Energy Collision Dissociation)	28	MS2	4.06293	100	26.8661	7764	QEp24-4016_Fan_CK.raw	F1	36	2	29	22	0.00222564	0.0003634	0.01943	35414784	26.69
TRUE	High	Mascot (A3)	Unambiguous	46	52	FIcTTGK	C3(Carbamidomethyl)	2	1	0	1	1	413.711	826.414	826.413	1.2	0.0005	HCD (High Energy Collision Dissociation)	28	MS2	13.8389	14.464	21.7735	5706	QEp24-4016_Fan_CK.raw	F1	41	2	29	22	0.000690962	0.0003634	0.009183
TRUE	High	Mascot (A3)	Unambiguous	46	52	FIcTTGK	C3(Carbamidomethyl)	2	1	0	1	1	413.71	826.414	826.413	0.98	0.0004	HCD (High Energy Collision Dissociation)	28	MS2	33.983	100	36.0449	11723	QEp24-4016_Fan_CK.raw	F1	40	2	29	22	0.00104714	0.0003634	0.00782
TRUE	High	Mascot (A3)	Unambiguous	46	52	FIcTTGK	C3(Carbamidomethyl)	2	1	0	1	1	413.712	826.416	826.413	3.71	0.00153	HCD (High Energy Collision Dissociation)	28	MS2	20.8947	100	34.9271	11227	QEp24-4016_Fan_CK.raw	F1	25	2	29	22	0.0323018	0.0003634	0.008086
TRUE	High	Mascot (A3)	Unambiguous	46	52	FIcTTGK	C3(Carbamidomethyl)	2	1	0	1	1	413.71	826.414	826.413	0.98	0.0004	HCD (High Energy Collision Dissociation)	28	MS2	19.1791	100	37.4917	12361	QEp24-4016_Fan_CK.raw	F1	38	2	29	22	0.00166726	0.0003634	0.00684
TRUE	High	Mascot (A3)	Unambiguous	46	52	FIcTTGK	C3(Carbamidomethyl)	2	1	0	1	1	413.71	826.413	826.413	0.91	0.00037	HCD (High Energy Collision Dissociation)	28	MS2	33.8411	100	40.5073	13682	QEp24-4016_Fan_CK.raw	F1	26	2	29	22	0.0219788	0.0003634	0.01237
TRUE	High	Mascot (A3)	Unambiguous	46	52	FIcTTGK	C3(Carbamidomethyl)	2	1	0	1	1	413.71	826.413	826.413	0.83	0.00034	HCD (High Energy Collision Dissociation)	28	MS2	48.7974	100	40.8608	13837	QEp24-4016_Fan_CK.raw	F1	31	2	29	22	0.00707951	0.0003634	0.01436	18095294	41.76
TRUE	High	Mascot (A3)	Unambiguous	46	52	FIcTTGK	C3(Carbamidomethyl)	2	1	0	1	1	413.71	826.413	826.413	0.83	0.00034	HCD (High Energy Collision Dissociation)	28	MS2	51.2781	100	38.6859	12883	QEp24-4016_Fan_CK.raw	F1	35	2	29	22	0.00336514	0.0003634	0.01161
TRUE	High	Mascot (A3)	Unambiguous	46	52	FIcTTGK	C3(Carbamidomethyl)	2	1	0	1	1	413.71	826.413	826.413	0.83	0.00034	HCD (High Energy Collision Dissociation)	28	MS2	39.0094	100	39.7794	13362	QEp24-4016_Fan_CK.raw	F1	36	2	29	22	0.00242663	0.0003634	0.006689
TRUE	High	Mascot (A3)	Unambiguous	46	52	FIcTTGK	C3(Carbamidomethyl)	2	1	0	1	1	413.71	826.413	826.413	0.83	0.00034	HCD (High Energy Collision Dissociation)	28	MS2	23.7579	100	37.1157	12197	QEp24-4016_Fan_CK.raw	F1	38	2	29	22	0.00159589	0.0003634	0.005804
TRUE	High	Mascot (A3)	Unambiguous	46	52	FIcTTGK	C3(Carbamidomethyl)	2	1	0	1	1	413.71	826.413	826.413	0.76	0.00031	HCD (High Energy Collision Dissociation)	28	MS2	5.27325	100	25.9751	7374	QEp24-4016_Fan_CK.raw	F1	36	2	29	22	0.00236594	0.0003634	0.01605
TRUE	High	Mascot (A3)	Unambiguous	46	52	FIcTTGK	C3(Carbamidomethyl)	2	1	0	1	1	413.71	826.413	826.413	0.91	0.00037	HCD (High Energy Collision Dissociation)	28	MS2	59.1985	100	42.5488	14560	QEp24-4016_Fan_CK.raw	F1	22	2	29	22	0.0574121	0.0003634	0.0123	18095294	41.76
TRUE	High	Mascot (A3)	Unambiguous	46	52	FIcTTGK	C3(Carbamidomethyl)	2	1	0	1	1	413.71	826.412	826.413	-0.79	-0.00033	HCD (High Energy Collision Dissociation)	28	MS2	22.4642	100	28.417	8392	QEp24-4016_Fan_CK.raw	F1	36	2	29	22	0.0022688	0.0006954	0.02459	50328176	28.37
TRUE	High	Mascot (A3)	Unambiguous	46	52	FIcTTGK	C3(Carbamidomethyl)	2	1	0	1	1	413.71	826.412	826.413	-0.5	-0.00021	HCD (High Energy Collision Dissociation)	28	MS2	25.0045	100	79.9201	27768	QEp24-4016_Fan_CK.raw	F1	31	2	29	22	0.00737372	0.0006954	0.02063	62799844	79.39
TRUE	High	Mascot (A3)	Unambiguous	46	52	FIcTTGK	C3(Carbamidomethyl)	2	1	0	1	1	413.71	826.413	826.413	0.09	4e-05	HCD (High Energy Collision Dissociation)	28	MS2	59.8936	100	35.2965	11390	QEp24-4016_Fan_CK.raw	F1	22	2	29	22	0.0588848	0.0006954	0.02022
TRUE	High	Mascot (A3)	Unambiguous	46	52	FIcTTGK	C3(Carbamidomethyl)	2	1	0	1	1	413.71	826.413	826.413	0.24	0.0001	HCD (High Energy Collision Dissociation)	28	MS2	9.95252	21.502	78.1264	27264	QEp24-4016_Fan_CK.raw	F1	36	2	29	22	0.00220802	0.0006954	0.02106	266703024	78.33
TRUE	High	Mascot (A3)	Unambiguous	46	52	FIcTTGK	C3(Carbamidomethyl)	2	1	0	1	1	413.71	826.413	826.413	0.32	0.00013	HCD (High Energy Collision Dissociation)	28	MS2	0.443556	6.854	19.9694	5000	QEp24-4016_Fan_CK.raw	F1	41	2	29	22	0.000736213	0.0006954	0.02399	32551737344	18.93
TRUE	High	Mascot (A3)	Unambiguous	46	52	FIcTTGK	C3(Carbamidomethyl)	2	1	0	1	1	413.71	826.413	826.413	0.32	0.00013	HCD (High Energy Collision Dissociation)	28	MS2	51.2627	100	75.7291	26545	QEp24-4016_Fan_CK.raw	F1	35	2	29	22	0.00271646	0.0006954	0.02412	17330286	75.73
TRUE	High	Mascot (A3)	Unambiguous	46	52	FIcTTGK	C3(Carbamidomethyl)	2	1	0	1	1	413.71	826.413	826.413	0.46	0.00019	HCD (High Energy Collision Dissociation)	28	MS2	3.63257	27.265	18.6114	4501	QEp24-4016_Fan_CK.raw	F1	36	2	29	22	0.00226466	0.0006954	0.02016	32551737344	18.93
TRUE	High	Mascot (A3)	Unambiguous	46	52	FIcTTGK	C3(Carbamidomethyl)	2	1	0	1	1	413.71	826.413	826.413	0.76	0.00031	HCD (High Energy Collision Dissociation)	28	MS2	24.6105	100	25.6352	7228	QEp24-4016_Fan_CK.raw	F1	36	2	29	22	0.00264852	0.0006954	0.02595
TRUE	High	Mascot (A3)	Unambiguous	46	52	FIcTTGK	C3(Carbamidomethyl)	2	1	0	1	1	413.71	826.413	826.413	0.68	0.00028	HCD (High Energy Collision Dissociation)	28	MS2	30.1018	100	84.2005	28681	QEp24-4016_Fan_CK.raw	F1	40	2	29	22	0.000977245	0.0006954	0.0209	37447004	84
TRUE	High	Mascot (A3)	Unambiguous	46	52	FIcTTGK	C3(Carbamidomethyl)	2	1	0	1	1	413.71	826.414	826.413	1.05	0.00044	HCD (High Energy Collision Dissociation)	28	MS2	45.0086	100	23.1956	6251	QEp24-4016_Fan_CK.raw	F1	28	2	29	22	0.0118701	0.001604	0.04569	31587144	23.15
TRUE	High	Mascot (A3)	Unambiguous	46	52	FIcTTGK	C3(Carbamidomethyl)	2	1	0	1	1	413.71	826.413	826.413	0.83	0.00034	HCD (High Energy Collision Dissociation)	28	MS2	12.7684	15.855	77.4396	27048	QEp24-4016_Fan_CK.raw	F1	36	2	29	22	0.00223874	0.001604	0.04511	362809792	77.45
TRUE	High	Mascot (A3)	Unambiguous	46	52	FIcTTGK	C3(Carbamidomethyl)	2	1	0	1	1	413.71	826.413	826.413	0.46	0.00019	HCD (High Energy Collision Dissociation)	28	MS2	32.0472	100	29.4708	8831	QEp24-4016_Fan_CK.raw	F1	13	2	29	22	0.505829	0.001604	0.04979
TRUE	High	Mascot (A3)	Unambiguous	46	52	FIcTTGK	C3(Carbamidomethyl)	2	1	0	1	1	413.71	826.413	826.413	0.46	0.00019	HCD (High Energy Collision Dissociation)	28	MS2	26.5156	71.209	76.4228	26737	QEp24-4016_Fan_CK.raw	F1	41	2	29	22	0.000756839	0.001604	0.03868	362809792	77.45
TRUE	High	Mascot (A3)	Unambiguous	46	52	FIcTTGK	C3(Carbamidomethyl)	2	1	0	1	1	413.71	826.413	826.413	0.39	0.00016	HCD (High Energy Collision Dissociation)	28	MS2	75.4168	100	74.9603	26363	QEp24-4016_Fan_CK.raw	F1	21	2	29	22	0.0736213	0.001604	0.0477	10909237	75.04
TRUE	High	Mascot (A3)	Unambiguous	46	52	FIcTTGK	C3(Carbamidomethyl)	2	1	0	1	1	413.708	826.408	826.413	-5.45	-0.00225	HCD (High Energy Collision Dissociation)	28	MS2	59.6651	100	80.3005	27855	QEp24-4016_Fan_CK.raw	F1	28	2	27	20	0.00952522	0.001604	0.04947	62799844	79.39
TRUE	High	Mascot (A3)	Unambiguous	46	52	FIcTTGK	C3(Carbamidomethyl)	2	0.9474	0	1	1	413.71	826.413	826.413	-0.28	-0.00011	HCD (High Energy Collision Dissociation)	28	MS2	20.1366	96.757	24.5984	6814	QEp24-4016_Fan_CK.raw	F1	38	2	29	22	0.00154171	0.001604	0.03717	48396968	24.62
TRUE	High	Mascot (A3)	Unambiguous	46	52	FIcTTGK	C3(Carbamidomethyl)	2	1	0	1	1	413.709	826.411	826.413	-2.34	-0.00097	HCD (High Energy Collision Dissociation)	28	MS2	7.88124	100	23.8977	6530	QEp24-4016_Fan_CK.raw	F1	34	2	29	22	0.00315352	0.001604	0.03278	27659360	24.27
TRUE	High	Mascot (A3)	Unambiguous	46	52	FIcTTGK	C3(Carbamidomethyl)	2	1	0	1	1	413.71	826.412	826.413	-0.94	-0.00039	HCD (High Energy Collision Dissociation)	28	MS2	27.8739	20.363	78.8003	27481	QEp24-4016_Fan_CK.raw	F1	35	2	29	22	0.00254563	0.001604	0.04546	266703024	78.33
TRUE	High	Mascot (A3)	Unambiguous	46	52	FIcTTGK	C3(Carbamidomethyl)	2	1	0	1	1	413.71	826.413	826.413	0.32	0.00013	HCD (High Energy Collision Dissociation)	28	MS2	14.0842	24.732	77.7763	27154	QEp24-4016_Fan_CK.raw	F1	36	2	29	22	0.00225426	0.001604	0.04059	362809792	77.45
TRUE	High	Mascot (A3)	Unambiguous	46	52	FIcTTGK	C3(Carbamidomethyl)	2	1	0	1	1	413.71	826.413	826.413	0.09	4e-05	HCD (High Energy Collision Dissociation)	28	MS2	58.4433	100	75.3928	26460	QEp24-4016_Fan_CK.raw	F1	40	2	29	22	0.000897436	0.001604	0.04359	17330286	75.73
TRUE	High	Mascot (A3)	Unambiguous	46	52	FIcTTGK	C3(Carbamidomethyl)	2	1	0	1	1	413.71	826.412	826.413	-0.5	-0.00021	HCD (High Energy Collision Dissociation)	28	MS2	19.1518	29.337	22.1216	5852	QEp24-4016_Fan_CK.raw	F1	36	2	29	22	0.00214628	0.001604	0.04093
TRUE	High	Mascot (A3)	Unambiguous	46	52	FIcTTGK	C3(Carbamidomethyl)	2	1	0	1	1	413.709	826.41	826.413	-3.08	-0.00127	HCD (High Energy Collision Dissociation)	28	MS2	37.9891	36.927	79.1395	27570	QEp24-4016_Fan_CK.raw	F1	35	2	29	22	0.00277841	0.001604	0.04354	266703024	78.33
TRUE	High	Mascot (A3)	Unambiguous	46	52	FIcTTGK	C3(Carbamidomethyl)	2	1	0	1	1	413.71	826.413	826.413	-0.28	-0.00011	HCD (High Energy Collision Dissociation)	28	MS2	15.825	24.213	78.4618	27378	QEp24-4016_Fan_CK.raw	F1	41	2	29	22	0.000769136	0.001604	0.0357	266703024	78.33
TRUE	High	Mascot (A3)	Unambiguous	46	52	FIcTTGK	C3(Carbamidomethyl)	2	1	0	1	1	413.712	826.416	826.413	4.23	0.00175	HCD (High Energy Collision Dissociation)	28	MS2	0	100	22.8555	6131	QEp24-4016_Fan_CK.raw	F1	37	2	29	22	0.00175076	0.001924	0.05005	23044872	22.69
TRUE	High	Mascot (A3)	Unambiguous	46	52	FIcTTGK	C3(Carbamidomethyl)	2	1	0	1	1	413.711	826.414	826.413	1.57	0.00065	HCD (High Energy Collision Dissociation)	28	MS2	0.089389	0.68	19.2906	4769	QEp24-4016_Fan_CK.raw	F1	38	2	29	22	0.00126606	0.002222	0.05272	32551737344	18.93
TRUE	High	Mascot (A3)	Unambiguous	46	52	FIcTTGK	C3(Carbamidomethyl)	2	1	0	1	1	413.71	826.413	826.413	0.32	0.00013	HCD (High Energy Collision Dissociation)	28	MS2	15.86	22.499	77.0997	26942	QEp24-4016_Fan_CK.raw	F1	41	2	29	22	0.000746455	0.002222	0.05356	362809792	77.45
TRUE	High	Mascot (A3)	Unambiguous	46	52	FIcTTGK	C3(Carbamidomethyl)	2	1	0	1	1	413.71	826.412	826.413	-0.42	-0.00017	HCD (High Energy Collision Dissociation)	28	MS2	12.9187	100	23.5433	6389	QEp24-4016_Fan_CK.raw	F1	24	2	29	22	0.0352374	0.002835	0.05713	31587144	23.15
TRUE	High	Mascot (A3)	Unambiguous	46	52	FIcTTGK	C3(Carbamidomethyl)	2	1	0	1	1	413.711	826.414	826.413	1.42	0.00059	HCD (High Energy Collision Dissociation)	28	MS2	37.5228	79.999	25.2938	7094	QEp24-4016_Fan_CK.raw	F1	19	2	29	22	0.110016	0.002835	0.05795
TRUE	High	Mascot (A3)	Unambiguous	46	52	FIcTTGK	C3(Carbamidomethyl)	2	1	0	1	1	413.71	826.413	826.413	0.76	0.00031	HCD (High Energy Collision Dissociation)	28	MS2	84.0831	100	82.7177	28366	QEp24-4016_Fan_CK.raw	F1	21	2	29	22	0.079984	0.003433	0.05901	1.66258e+06	82.64
TRUE	High	Mascot (A3)	Unambiguous	46	52	FIcTTGK	C3(Carbamidomethyl)	2	1	0	1	1	413.71	826.413	826.413	0.54	0.00022	HCD (High Energy Collision Dissociation)	28	MS2	52.8515	100	43.4777	14969	QEp24-4016_Fan_CK.raw	F1	21	2	29	22	0.0688658	0.004551	0.08714	28264240	43.62
TRUE	High	Mascot (A3)	Unambiguous	46	52	FIcTTGK	C3(Carbamidomethyl)	2	1	0	1	1	413.708	826.41	826.413	-3.75	-0.00155	HCD (High Energy Collision Dissociation)	28	MS2	44.2159	57.316	79.4815	27655	QEp24-4016_Fan_CK.raw	F1	31	2	29	22	0.00651322	0.005675	0.1007	62799844	79.39
TRUE	High	Mascot (A3)	Unambiguous	46	52	FIcTTGK	C3(Carbamidomethyl)	2	1	0	1	1	413.71	826.413	826.413	0.76	0.00031	HCD (High Energy Collision Dissociation)	28	MS2	27.5098	100	28.7669	8542	QEp24-4016_Fan_CK.raw	F1	5	2	29	22	3.11174	0.005675	0.1017	50328176	28.37
TRUE	High	Mascot (A3)	Unambiguous	74	80	YPDHMK		2	1	0	1	1	395.681	790.355	790.355	-0.26	-0.0001	HCD (High Energy Collision Dissociation)	28	MS2	18.409	100	85.1756	29069	QEp24-4016_Fan_CK.raw	F1	24	2	29	22	0.0375788	0.0006954	0.02566	18551386	84.51
TRUE	High	Mascot (A3)	Unambiguous	74	80	YPDHmK	M5(Oxidation)	2	1	0	1	1	403.679	806.351	806.35	0.45	0.00018	HCD (High Energy Collision Dissociation)	28	MS2	1.99636	13.422	15.7686	3352	QEp24-4016_Fan_CK.raw	F1	25	2	26	19	0.0128072	0.0006954	0.02523	1350640512	15.05
TRUE	High	Mascot (A3)	Unambiguous	74	80	YPDHMK		2	1	0	1	1	395.681	790.356	790.355	0.35	0.00014	HCD (High Energy Collision Dissociation)	28	MS2	12.9536	81.929	15.9948	3444	QEp24-4016_Fan_CK.raw	F1	24	2	29	22	0.0363281	0.0006954	0.02182	757732800	16.32
TRUE	High	Mascot (A3)	Unambiguous	74	80	YPDHmK	M5(Oxidation)	2	1	0	1	1	403.679	806.35	806.35	-0.01	0	HCD (High Energy Collision Dissociation)	28	MS2	6.14502	21.375	16.1064	3490	QEp24-4016_Fan_CK.raw	F1	21	2	26	19	0.0356002	0.0006954	0.0221	1350640512	15.05
TRUE	High	Mascot (A3)	Unambiguous	74	80	YPDHMK		2	1	0	1	1	395.681	790.355	790.355	0.28	0.00011	HCD (High Energy Collision Dissociation)	28	MS2	2.43602	78.675	18.0749	4275	QEp24-4016_Fan_CK.raw	F1	24	2	29	22	0.0350141	0.001016	0.02843	716711232	16.88
TRUE	High	Mascot (A3)	Unambiguous	74	80	YPDHMK		2	1	0	1	1	395.681	790.355	790.355	0.28	0.00011	HCD (High Energy Collision Dissociation)	28	MS2	2.05695	100	18.4178	4418	QEp24-4016_Fan_CK.raw	F1	24	2	29	22	0.034773	0.001016	0.03104	716711232	16.88
TRUE	High	Mascot (A3)	Unambiguous	74	80	YPDHmK	M5(Oxidation)	2	1	0	1	1	403.679	806.35	806.35	-0.01	0	HCD (High Energy Collision Dissociation)	28	MS2	32.535	100	84.7613	28907	QEp24-4016_Fan_CK.raw	F1	20	2	26	19	0.0407805	0.001604	0.04078	82485912	84.53
TRUE	High	Mascot (A3)	Unambiguous	74	80	YPDHmK	M5(Oxidation)	2	1	0	1	1	403.679	806.35	806.35	-0.16	-6e-05	HCD (High Energy Collision Dissociation)	28	MS2	34.6728	100	21.3761	5549	QEp24-4016_Fan_CK.raw	F1	22	2	26	19	0.0289369	0.001604	0.04011	7.10163e+06	21.6
TRUE	High	Mascot (A3)	Unambiguous	74	80	YPDHmK	M5(Oxidation)	2	1	0	1	1	403.679	806.35	806.35	-0.31	-0.00012	HCD (High Energy Collision Dissociation)	28	MS2	31.2663	100	31.8844	9866	QEp24-4016_Fan_CK.raw	F1	24	2	26	19	0.0167283	0.001604	0.03829
TRUE	High	Mascot (A3)	Unambiguous	74	80	YPDHmK	M5(Oxidation)	2	1	0	1	1	403.678	806.35	806.35	-0.69	-0.00028	HCD (High Energy Collision Dissociation)	28	MS2	10.4798	100	16.7836	3754	QEp24-4016_Fan_CK.raw	F1	22	2	26	19	0.0255536	0.001604	0.04903	28456830	16.89
TRUE	High	Mascot (A3)	Unambiguous	74	80	YPDHMK		2	1	0	1	1	395.681	790.356	790.355	0.35	0.00014	HCD (High Energy Collision Dissociation)	28	MS2	38.2994	100	84.4396	28777	QEp24-4016_Fan_CK.raw	F1	23	2	29	22	0.0410433	0.001604	0.04561	18551386	84.51
TRUE	High	Mascot (A3)	Unambiguous	74	80	YPDHMK		2	1	0	1	1	395.681	790.354	790.355	-1.5	-0.00059	HCD (High Energy Collision Dissociation)	28	MS2	3.9303	23.205	17.7351	4136	QEp24-4016_Fan_CK.raw	F1	24	2	29	22	0.0349529	0.001604	0.04544	716711232	16.88
TRUE	High	Mascot (A3)	Unambiguous	74	80	YPDHmK	M5(Oxidation)	2	1	0	1	1	403.679	806.35	806.35	-0.23	-9e-05	HCD (High Energy Collision Dissociation)	28	MS2	42.3392	100	17.136	3893	QEp24-4016_Fan_CK.raw	F1	17	2	26	19	0.0960401	0.002222	0.05333	28456830	16.89
TRUE	High	Mascot (A3)	Unambiguous	74	80	YPDHmK	M5(Oxidation)	2	1	0	1	1	403.679	806.351	806.35	0.45	0.00018	HCD (High Energy Collision Dissociation)	28	MS2	24.7084	100	84.4117	28765	QEp24-4016_Fan_CK.raw	F1	22	2	26	19	0.028804	0.002222	0.05388	82485912	84.53
TRUE	High	Mascot (A3)	Unambiguous	74	80	YPDHmK	M5(Oxidation)	2	1	0	1	1	403.679	806.35	806.35	-0.01	0	HCD (High Energy Collision Dissociation)	28	MS2	23.9777	100	18.3088	4372	QEp24-4016_Fan_CK.raw	F1	23	2	26	19	0.0220522	0.002835	0.05832	9854215	18.21
TRUE	High	Mascot (A3)	Unambiguous	74	80	YPDHMK		2	1	0	1	1	395.681	790.355	790.355	-0.19	-7e-05	HCD (High Energy Collision Dissociation)	28	MS2	46.3911	100	84.7879	28917	QEp24-4016_Fan_CK.raw	F1	23	2	29	22	0.0444573	0.003716	0.06857	18551386	84.51
TRUE	High	Mascot (A3)	Unambiguous	74	80	YPDHMK		2	1	0	1	1	395.682	790.357	790.355	2.21	0.00087	HCD (High Energy Collision Dissociation)	28	MS2	0.668474	6.183	16.6878	3717	QEp24-4016_Fan_CK.raw	F1	24	2	28	21	0.0310363	0.00399	0.0772	757732800	16.32
[truncated: 1,408 more rows]

## Sheet: sfGFP-151FK
Checked	Confidence	Identifying Node	PSM Ambiguity	Start	Stop	Annotated Sequence	Modifications	Charge	DeltaScore	DeltaCn	Rank	Search Engine Rank	m/z [Da]	MH+ [Da]	Theo. MH+ [Da]	DeltaM [ppm]	Deltam/z [Da]	Activation Type	NCE [%]	MS Order	Isolation Interference [%]	Ion Inject Time [ms]	RT [min]	First Scan	Spectrum File	File ID	Ions Score	# Protein Groups	Identity Strict	Identity Relaxed	Expectation Value	Percolator q-Value	Percolator PEP	Precursor Abundance	Apex RT [min]
[truncated: 3,024 more rows]

[truncated: 7 more sheets: sfGFP-151MK, sfGFP-151PK, sfGFP-151SK, sfGFP-151TK, sfGFP-151VK, sfGFP-151WK, sfGFP-151YK]
