# Supplementary material for: Expanding the Genetic Code with Lysine Aminoacylation
Source: J Am Chem Soc. 2026 Mar 16;148(11):12411–22. doi: 10.1021/jacs.6c03157 (PMC13022859; doi:10.1021/jacs.6c03157)
Supplement: Supplementary file 2 [file ja6c03157_si_002.xlsx]

## Sheet: PKM2-62VK
Checked	Confidence	Identifying Node	PSM Ambiguity	Start	Stop	Annotated Sequence	Modifications	Charge	DeltaScore	DeltaCn	Rank	Search Engine Rank	m/z [Da]	MH+ [Da]	Theo. MH+ [Da]	DeltaM [ppm]	Deltam/z [Da]	Activation Type	NCE [%]	MS Order	Isolation Interference [%]	Ion Inject Time [ms]	RT [min]	First Scan	Spectrum File	File ID	Ions Score	# Protein Groups	Identity Strict	Identity Relaxed	Expectation Value	Percolator q-Value	Percolator PEP	Precursor Abundance	Apex RT [min]
TRUE	High	Mascot (A3)	Unambiguous	2	32	SKPHSEAGTAFIQTqQLHAAmADTFLEHmcR	Q15(Deamidated); M21(Oxidation); M29(Oxidation); C30(Carbamidomethyl)	6	1	0	1	2	591.946	3546.64	3546.62	5.85	0.00346	HCD (High Energy Collision Dissociation)	28	MS2	51.626	100	60.6808	22695	QEp25-0683_Fan_PKM2-62VK.raw	F2	4	1	33	26	8.94157	0.0005675	0.01531
TRUE	High	Mascot (A3)	Unambiguous	2	32	SKPHSEAGTAFIQTQQLHAAmADTFLEHmcR	M21(Oxidation); M29(Oxidation); C30(Carbamidomethyl)	5	1	0	1	1	709.934	3545.64	3545.64	0.76	0.00054	HCD (High Energy Collision Dissociation)	28	MS2	2.30154	98.539	59.8644	22381	QEp25-0683_Fan_PKM2-62VK.raw	F2	36	1	32	25	0.00463627	0.0005675	1.729e-06	128030344	59.77
TRUE	High	Mascot (A3)	Unambiguous	2	32	SKPHSEAGTAFIQTQQLHAAmADTFLEHmcR	M21(Oxidation); M29(Oxidation); C30(Carbamidomethyl)	5	1	0	1	1	709.934	3545.64	3545.64	0.76	0.00054	HCD (High Energy Collision Dissociation)	28	MS2	1.077	100	62.9552	23482	QEp25-0683_Fan_PKM2-62VK.raw	F2	34	1	32	25	0.0076766	0.0005675	2.019e-05	54608972	62.76
TRUE	High	Mascot (A3)	Unambiguous	2	32	SKPHSEAGTAFIQTQQLHAAmADTFLEHmcR	M21(Oxidation); M29(Oxidation); C30(Carbamidomethyl)	4	1	0	1	1	887.165	3545.64	3545.64	0.69	0.00061	HCD (High Energy Collision Dissociation)	28	MS2	1.82231	100	71.4238	25872	QEp25-0683_Fan_PKM2-62VK.raw	F2	17	1	32	25	0.375119	0.0005675	0.0005825
TRUE	High	Mascot (A3)	Unambiguous	2	32	SKPHSEAGTAFIQTQQLHAAmADTFLEHmcR	M21(Oxidation); M29(Oxidation); C30(Carbamidomethyl)	5	1	0	1	1	709.933	3545.64	3545.64	0.67	0.00048	HCD (High Energy Collision Dissociation)	28	MS2	0.711436	100	62.6185	23375	QEp25-0683_Fan_PKM2-62VK.raw	F2	28	1	32	25	0.0326715	0.0005675	5.839e-06	54608972	62.76
TRUE	High	Mascot (A3)	Unambiguous	2	32	SKPHSEAGTAFIQTQQLHAAmADTFLEHmcR	M21(Oxidation); M29(Oxidation); C30(Carbamidomethyl)	5	1	0	1	1	709.933	3545.64	3545.64	0.67	0.00048	HCD (High Energy Collision Dissociation)	28	MS2	1.99534	100	61.9316	23145	QEp25-0683_Fan_PKM2-62VK.raw	F2	40	1	32	25	0.00212897	0.0005675	4.926e-05	79843976	61.69
TRUE	High	Mascot (A3)	Unambiguous	2	32	SKPHSEAGTAFIQTQQLHAAmADTFLEHmcR	M21(Oxidation); M29(Oxidation); C30(Carbamidomethyl)	5	1	0	1	1	709.933	3545.64	3545.64	0.67	0.00048	HCD (High Energy Collision Dissociation)	28	MS2	15.1211	100	64.9931	24100	QEp25-0683_Fan_PKM2-62VK.raw	F2	33	1	32	25	0.00933617	0.0005675	7.324e-06	23372812	64.66
TRUE	High	Mascot (A3)	Unambiguous	2	32	SKPHSEAGTAFIQTQQLHAAmADTFLEHmcR	M21(Oxidation); M29(Oxidation); C30(Carbamidomethyl)	4	1	0	1	1	887.165	3545.64	3545.64	0.62	0.00055	HCD (High Energy Collision Dissociation)	28	MS2	0.976727	100	64.618	23989	QEp25-0683_Fan_PKM2-62VK.raw	F2	29	1	32	25	0.024841	0.0005675	0.0003959	13699942	64.47
TRUE	High	Mascot (A3)	Unambiguous	2	32	SKPHSEAGTAFIQTQQLHAAmADTFLEHmcR	M21(Oxidation); M29(Oxidation); C30(Carbamidomethyl)	5	1	0	1	1	709.933	3545.64	3545.64	0.5	0.00035	HCD (High Energy Collision Dissociation)	28	MS2	2.44881	100	66.6946	24591	QEp25-0683_Fan_PKM2-62VK.raw	F2	20	1	32	25	0.213387	0.0005675	1.65e-05	3.71423e+06	66.3
TRUE	High	Mascot (A3)	Unambiguous	2	32	SKPHSEAGTAFIQTQQLHAAmADTFLEHmcR	M21(Oxidation); M29(Oxidation); C30(Carbamidomethyl)	5	1	0	1	1	709.933	3545.64	3545.64	0.5	0.00035	HCD (High Energy Collision Dissociation)	28	MS2	10.0901	100	68.0639	24973	QEp25-0683_Fan_PKM2-62VK.raw	F2	18	1	32	25	0.287852	0.0005675	0.002077	4.48361e+06	67.99
TRUE	High	Mascot (A3)	Unambiguous	2	32	SKPHSEAGTAFIQTQQLHAAmADTFLEHmcR	M21(Oxidation); M29(Oxidation); C30(Carbamidomethyl)	4	1	0	1	1	887.165	3545.64	3545.64	0.49	0.00043	HCD (High Energy Collision Dissociation)	28	MS2	2.49948	100	69.0442	25243	QEp25-0683_Fan_PKM2-62VK.raw	F2	23	1	32	25	0.0914469	0.0005675	0.008658
TRUE	High	Mascot (A3)	Unambiguous	2	32	SKPHSEAGTAFIQTQQLHAAmADTFLEHmcR	M21(Oxidation); M29(Oxidation); C30(Carbamidomethyl)	6	1	0	1	1	591.779	3545.64	3545.64	0.48	0.00028	HCD (High Energy Collision Dissociation)	28	MS2	12.7356	100	61.024	22818	QEp25-0683_Fan_PKM2-62VK.raw	F2	12	1	32	25	1.25363	0.0005675	0.003932	11794329	60.72
TRUE	High	Mascot (A3)	Unambiguous	2	32	SKPHSEAGTAFIQTQQLHAAmADTFLEHmcR	M21(Oxidation); M29(Oxidation); C30(Carbamidomethyl)	5	1	0	1	1	709.933	3545.64	3545.64	0.41	0.00029	HCD (High Energy Collision Dissociation)	28	MS2	0.513261	100	59.5187	22245	QEp25-0683_Fan_PKM2-62VK.raw	F2	36	1	32	25	0.0043056	0.0005675	1.711e-06	128030344	59.77
TRUE	High	Mascot (A3)	Unambiguous	2	32	SKPHSEAGTAFIQTQQLHAAmADTFLEHmcR	M21(Oxidation); M29(Oxidation); C30(Carbamidomethyl)	5	1	0	1	1	709.933	3545.64	3545.64	0.41	0.00029	HCD (High Energy Collision Dissociation)	28	MS2	1.47571	100	60.2085	22515	QEp25-0683_Fan_PKM2-62VK.raw	F2	40	1	32	25	0.00173793	0.0005675	1.182e-07	128030344	59.77
TRUE	High	Mascot (A3)	Unambiguous	2	32	SKPHSEAGTAFIQTQQLHAAmADTFLEHmcR	M21(Oxidation); M29(Oxidation); C30(Carbamidomethyl)	4	1	0	1	1	887.165	3545.64	3545.64	0.42	0.00037	HCD (High Energy Collision Dissociation)	28	MS2	2.10972	100	60.8728	22762	QEp25-0683_Fan_PKM2-62VK.raw	F2	52	1	32	25	0.000121908	0.0005675	2.875e-06	31724714	60.73
TRUE	High	Mascot (A3)	Unambiguous	2	32	SKPHSEAGTAFIQTQQLHAAmADTFLEHmcR	M21(Oxidation); M29(Oxidation); C30(Carbamidomethyl)	4	1	0	1	1	887.165	3545.64	3545.64	0.42	0.00037	HCD (High Energy Collision Dissociation)	28	MS2	0	100	66.6586	24580	QEp25-0683_Fan_PKM2-62VK.raw	F2	37	1	32	25	0.00425631	0.0005675	0.001026
TRUE	High	Mascot (A3)	Unambiguous	2	32	SKPHSEAGTAFIQTQQLHAAmADTFLEHmcR	M21(Oxidation); M29(Oxidation); C30(Carbamidomethyl)	4	1	0	1	1	887.165	3545.64	3545.64	0.42	0.00037	HCD (High Energy Collision Dissociation)	28	MS2	5.58597	100	68.0216	24961	QEp25-0683_Fan_PKM2-62VK.raw	F2	17	1	32	25	0.39358	0.0005675	0.00613
TRUE	High	Mascot (A3)	Unambiguous	2	32	SKPHSEAGTAFIQTQQLHAAmADTFLEHmcR	M21(Oxidation); M29(Oxidation); C30(Carbamidomethyl)	5	1	0	1	1	709.933	3545.64	3545.64	0.33	0.00023	HCD (High Energy Collision Dissociation)	28	MS2	2.53157	95.204	60.8922	22770	QEp25-0683_Fan_PKM2-62VK.raw	F2	43	1	32	25	0.000871031	0.0005675	1.661e-07	58104304	60.47
TRUE	High	Mascot (A3)	Unambiguous	2	32	SKPHSEAGTAFIQTQQLHAAmADTFLEHmcR	M21(Oxidation); M29(Oxidation); C30(Carbamidomethyl)	5	1	0	1	1	709.933	3545.64	3545.64	0.33	0.00023	HCD (High Energy Collision Dissociation)	28	MS2	3.96312	100	63.9738	23798	QEp25-0683_Fan_PKM2-62VK.raw	F2	35	1	32	25	0.00554668	0.0005675	2.113e-06	54608972	62.76
TRUE	High	Mascot (A3)	Unambiguous	2	32	SKPHSEAGTAFIQTQQLHAAmADTFLEHmcR	M21(Oxidation); M29(Oxidation); C30(Carbamidomethyl)	4	1	0	1	1	887.165	3545.64	3545.64	0.14	0.00013	HCD (High Energy Collision Dissociation)	28	MS2	9.75318	100	59.1547	22097	QEp25-0683_Fan_PKM2-62VK.raw	F2	29	1	33	26	0.026431	0.0005675	1.979e-07	35003792	59.76
TRUE	High	Mascot (A3)	Unambiguous	2	32	SKPHSEAGTAFIQTQQLHAAmADTFLEHmcR	M21(Oxidation); M29(Oxidation); C30(Carbamidomethyl)	5	1	0	1	1	709.933	3545.64	3545.64	0.07	5e-05	HCD (High Energy Collision Dissociation)	28	MS2	2.97721	100	67.7245	24879	QEp25-0683_Fan_PKM2-62VK.raw	F2	25	1	33	26	0.0708132	0.0005675	0.001916	4.48361e+06	67.99
TRUE	High	Mascot (A3)	Unambiguous	2	32	SKPHSEAGTAFIQTQQLHAAmADTFLEHmcR	M21(Oxidation); M29(Oxidation); C30(Carbamidomethyl)	4	1	0	1	1	887.164	3545.64	3545.64	0	0	HCD (High Energy Collision Dissociation)	28	MS2	14.6352	100	59.5036	22239	QEp25-0683_Fan_PKM2-62VK.raw	F2	12	1	32	25	1.35785	0.0005675	6.407e-09	35003792	59.76
TRUE	High	Mascot (A3)	Unambiguous	2	32	SKPHSEAGTAFIQTQQLHAAmADTFLEHmcR	M21(Oxidation); M29(Oxidation); C30(Carbamidomethyl)	4	1	0	1	1	887.164	3545.64	3545.64	0	0	HCD (High Energy Collision Dissociation)	28	MS2	2.9906	100	60.1956	22510	QEp25-0683_Fan_PKM2-62VK.raw	F2	53	1	32	25	9.72418e-05	0.0005675	3.158e-08	35003792	59.76
TRUE	High	Mascot (A3)	Unambiguous	2	32	SKPHSEAGTAFIQTQQLHAAmADTFLEHmcR	M21(Oxidation); M29(Oxidation); C30(Carbamidomethyl)	4	1	0	1	1	887.164	3545.64	3545.64	0	0	HCD (High Energy Collision Dissociation)	28	MS2	0	100	62.2342	23250	QEp25-0683_Fan_PKM2-62VK.raw	F2	37	1	32	25	0.00396144	0.0005675	5.644e-06	17177556	61.88
TRUE	High	Mascot (A3)	Unambiguous	2	32	SKPHSEAGTAFIQTQQLHAAmADTFLEHmcR	M21(Oxidation); M29(Oxidation); C30(Carbamidomethyl)	4	1	0	1	1	887.164	3545.64	3545.64	0	0	HCD (High Energy Collision Dissociation)	28	MS2	1.30797	100	65.978	24381	QEp25-0683_Fan_PKM2-62VK.raw	F2	28	1	32	25	0.032423	0.0005675	7.161e-05
TRUE	High	Mascot (A3)	Unambiguous	2	32	SKPHSEAGTAFIQTQQLHAAmADTFLEHmcR	M21(Oxidation); M29(Oxidation); C30(Carbamidomethyl)	5	1	0	1	1	709.933	3545.64	3545.64	-0.02	-1e-05	HCD (High Energy Collision Dissociation)	28	MS2	5.66655	100	69.0879	25256	QEp25-0683_Fan_PKM2-62VK.raw	F2	21	1	32	25	0.148543	0.0005675	0.006895	3014606	68.84
TRUE	High	Mascot (A3)	Unambiguous	2	32	SKPHSEAGTAFIQTQQLHAAmADTFLEHmcR	M21(Oxidation); M29(Oxidation); C30(Carbamidomethyl)	4	1	0	1	1	887.164	3545.64	3545.64	-0.06	-6e-05	HCD (High Energy Collision Dissociation)	28	MS2	7.09423	100	68.3657	25056	QEp25-0683_Fan_PKM2-62VK.raw	F2	20	1	32	25	0.203167	0.0005675	0.0004139
TRUE	High	Mascot (A3)	Unambiguous	2	32	SKPHSEAGTAFIQTQQLHAAmADTFLEHmcR	M21(Oxidation); M29(Oxidation); C30(Carbamidomethyl)	5	1	0	1	1	709.933	3545.64	3545.64	-0.19	-0.00013	HCD (High Energy Collision Dissociation)	28	MS2	21.8683	100	68.4027	25067	QEp25-0683_Fan_PKM2-62VK.raw	F2	14	1	32	25	0.886667	0.0005675	0.01223	3014606	68.84
TRUE	High	Mascot (A3)	Unambiguous	2	32	SKPHSEAGTAFIQTQQLHAAmADTFLEHmcR	M21(Oxidation); M29(Oxidation); C30(Carbamidomethyl)	4	1	0	1	1	887.165	3545.64	3545.64	0.83	0.00074	HCD (High Energy Collision Dissociation)	28	MS2	1.44045	100	69.3786	25336	QEp25-0683_Fan_PKM2-62VK.raw	F2	27	1	32	25	0.039918	0.0005675	0.00227
TRUE	High	Mascot (A3)	Unambiguous	2	32	SKPHSEAGTAFIQTQQLHAAmADTFLEHmcR	M21(Oxidation); M29(Oxidation); C30(Carbamidomethyl)	4	1	0	1	1	887.165	3545.64	3545.64	0.83	0.00074	HCD (High Energy Collision Dissociation)	28	MS2	1.37175	100	62.5709	23359	QEp25-0683_Fan_PKM2-62VK.raw	F2	48	1	32	25	0.000298654	0.0005675	3.439e-05	17177556	61.88
TRUE	High	Mascot (A3)	Unambiguous	2	32	SKPHSEAGTAFIQTQQLHAAmADTFLEHmcR	M21(Oxidation); M29(Oxidation); C30(Carbamidomethyl)	4	1	0	1	1	887.165	3545.64	3545.64	0.9	0.0008	HCD (High Energy Collision Dissociation)	28	MS2	1.08237	100	66.9981	24676	QEp25-0683_Fan_PKM2-62VK.raw	F2	31	1	32	25	0.0167559	0.0005675	6.573e-05
TRUE	High	Mascot (A3)	Unambiguous	2	32	SKPHSEAGTAFIQTQQLHAAmADTFLEHmcR	M21(Oxidation); M29(Oxidation); C30(Carbamidomethyl)	4	1	0	1	1	887.165	3545.64	3545.64	0.9	0.0008	HCD (High Energy Collision Dissociation)	28	MS2	0	100	65.6398	24283	QEp25-0683_Fan_PKM2-62VK.raw	F2	43	1	32	25	0.00093147	0.0005675	1.324e-05	13699942	64.47
TRUE	High	Mascot (A3)	Unambiguous	2	32	SKPHSEAGTAFIQTQqLHAAmADTFLEHmcR	Q16(Deamidated); M21(Oxidation); M29(Oxidation); C30(Carbamidomethyl)	6	1	0	1	1	591.946	3546.64	3546.62	5.85	0.00346	HCD (High Energy Collision Dissociation)	28	MS2	51.626	100	60.6808	22695	QEp25-0683_Fan_PKM2-62VK.raw	F2	4	1	33	26	8.94157	0.0005675	0.01531
TRUE	High	Mascot (A3)	Unambiguous	2	32	SKPHSEAGTAFIqTQQLHAAmADTFLEHmcR	Q13(Deamidated); M21(Oxidation); M29(Oxidation); C30(Carbamidomethyl)	5		0.0333	3	3	710.134	3546.64	3546.62	5.45	0.00387	HCD (High Energy Collision Dissociation)	28	MS2	38.5045	100	58.4961	21830	QEp25-0683_Fan_PKM2-62VK.raw	F2	29	1	33	26	0.0244021	0.0005675	0.001287
TRUE	High	Mascot (A3)	Unambiguous	2	32	SKPHSEAGTAFIqTQQLHAAmADTFLEHmcR	Q13(Deamidated); M21(Oxidation); M29(Oxidation); C30(Carbamidomethyl)	4	1	0	1	3	887.414	3546.63	3546.62	4.17	0.0037	HCD (High Energy Collision Dissociation)	28	MS2	17.4464	100	67.3366	24769	QEp25-0683_Fan_PKM2-62VK.raw	F2	26	1	33	26	0.0486374	0.0005675	0.001236
TRUE	High	Mascot (A3)	Unambiguous	2	32	SKPHSEAGTAFIQTqQLHAAmADTFLEHmcR	Q15(Deamidated); M21(Oxidation); M29(Oxidation); C30(Carbamidomethyl)	4	1	0	1	2	887.414	3546.63	3546.62	4.17	0.0037	HCD (High Energy Collision Dissociation)	28	MS2	17.4464	100	67.3366	24769	QEp25-0683_Fan_PKM2-62VK.raw	F2	26	1	33	26	0.0486374	0.0005675	0.001236
TRUE	High	Mascot (A3)	Unambiguous	2	32	SKPHSEAGTAFIQTQqLHAAmADTFLEHmcR	Q16(Deamidated); M21(Oxidation); M29(Oxidation); C30(Carbamidomethyl)	4	1	0	1	1	887.414	3546.63	3546.62	4.17	0.0037	HCD (High Energy Collision Dissociation)	28	MS2	17.4464	100	67.3366	24769	QEp25-0683_Fan_PKM2-62VK.raw	F2	26	1	33	26	0.0486374	0.0005675	0.001236
TRUE	High	Mascot (A3)	Unambiguous	2	32	SKPHSEAGTAFIqTQQLHAAmADTFLEHmcR	Q13(Deamidated); M21(Oxidation); M29(Oxidation); C30(Carbamidomethyl)	4	0.7333	0	1	3	887.414	3546.63	3546.62	3.96	0.00351	HCD (High Energy Collision Dissociation)	28	MS2	15.5468	100	70.3997	25606	QEp25-0683_Fan_PKM2-62VK.raw	F2	15	1	33	26	0.601063	0.0005675	0.003409
TRUE	High	Mascot (A3)	Unambiguous	2	32	SKPHSEAGTAFIQTqQLHAAmADTFLEHmcR	Q15(Deamidated); M21(Oxidation); M29(Oxidation); C30(Carbamidomethyl)	4	0.7333	0	1	2	887.414	3546.63	3546.62	3.96	0.00351	HCD (High Energy Collision Dissociation)	28	MS2	15.5468	100	70.3997	25606	QEp25-0683_Fan_PKM2-62VK.raw	F2	15	1	33	26	0.601063	0.0005675	0.003409
TRUE	High	Mascot (A3)	Unambiguous	2	32	SKPHSEAGTAFIQTQqLHAAmADTFLEHmcR	Q16(Deamidated); M21(Oxidation); M29(Oxidation); C30(Carbamidomethyl)	4	0.7333	0	1	1	887.414	3546.63	3546.62	3.96	0.00351	HCD (High Energy Collision Dissociation)	28	MS2	15.5468	100	70.3997	25606	QEp25-0683_Fan_PKM2-62VK.raw	F2	15	1	33	26	0.601063	0.0005675	0.003409
TRUE	High	Mascot (A3)	Unambiguous	2	32	SKPHSEAGTAFIqTQQLHAAmADTFLEHmcR	Q13(Deamidated); M21(Oxidation); M29(Oxidation); C30(Carbamidomethyl)	6	1	0	1	3	591.945	3546.63	3546.62	3.16	0.00187	HCD (High Energy Collision Dissociation)	28	MS2	44.4281	100	60.3425	22567	QEp25-0683_Fan_PKM2-62VK.raw	F2	9	1	33	26	2.40446	0.0005675	0.009713
TRUE	High	Mascot (A3)	Unambiguous	2	32	SKPHSEAGTAFIQTqQLHAAmADTFLEHmcR	Q15(Deamidated); M21(Oxidation); M29(Oxidation); C30(Carbamidomethyl)	6	1	0	1	2	591.945	3546.63	3546.62	3.16	0.00187	HCD (High Energy Collision Dissociation)	28	MS2	44.4281	100	60.3425	22567	QEp25-0683_Fan_PKM2-62VK.raw	F2	9	1	33	26	2.40446	0.0005675	0.009713
TRUE	High	Mascot (A3)	Unambiguous	2	32	SKPHSEAGTAFIQTQqLHAAmADTFLEHmcR	Q16(Deamidated); M21(Oxidation); M29(Oxidation); C30(Carbamidomethyl)	6	1	0	1	1	591.945	3546.63	3546.62	3.16	0.00187	HCD (High Energy Collision Dissociation)	28	MS2	44.4281	100	60.3425	22567	QEp25-0683_Fan_PKM2-62VK.raw	F2	9	1	33	26	2.40446	0.0005675	0.009713
TRUE	High	Mascot (A3)	Unambiguous	2	32	SKPHSEAGTAFIQTQQLHAAmADTFLEHmcR	M21(Oxidation); M29(Oxidation); C30(Carbamidomethyl)	4	1	0	1	1	887.166	3545.64	3545.64	2.28	0.00202	HCD (High Energy Collision Dissociation)	28	MS2	43.8611	100	67.6815	24867	QEp25-0683_Fan_PKM2-62VK.raw	F2	41	1	33	26	0.00184642	0.0005675	2.308e-05
TRUE	High	Mascot (A3)	Unambiguous	2	32	SKPHSEAGTAFIQTQQLHAAmADTFLEHmcR	M21(Oxidation); M29(Oxidation); C30(Carbamidomethyl)	5	1	0	1	1	709.934	3545.64	3545.64	1.71	0.00121	HCD (High Energy Collision Dissociation)	28	MS2	2.2943	100	66.013	24393	QEp25-0683_Fan_PKM2-62VK.raw	F2	29	1	33	26	0.0282652	0.0005675	3.826e-06	12690171	65.62
TRUE	High	Mascot (A3)	Unambiguous	2	32	SKPHSEAGTAFIQTQQLHAAmADTFLEHmcR	M21(Oxidation); M29(Oxidation); C30(Carbamidomethyl)	4	1	0	1	1	887.164	3545.64	3545.64	-0.2	-0.00018	HCD (High Energy Collision Dissociation)	28	MS2	7.69133	100	59.8428	22373	QEp25-0683_Fan_PKM2-62VK.raw	F2	31	1	32	25	0.0144797	0.0005675	6.024e-08	35003792	59.76
TRUE	High	Mascot (A3)	Unambiguous	2	32	SKPHSEAGTAFIQTQQLHAAmADTFLEHmcR	M21(Oxidation); M29(Oxidation); C30(Carbamidomethyl)	4	0.8571	0	1	1	887.166	3545.64	3545.64	1.66	0.00147	HCD (High Energy Collision Dissociation)	28	MS2	43.3939	100	71.0844	25781	QEp25-0683_Fan_PKM2-62VK.raw	F2	21	1	33	26	0.161902	0.0005675	0.01172
TRUE	High	Mascot (A3)	Unambiguous	2	32	SKPHSEAGTAFIQTQQLHAAmADTFLEHmcR	M21(Oxidation); M29(Oxidation); C30(Carbamidomethyl)	6	1	0	1	1	591.78	3545.64	3545.64	1.51	0.00089	HCD (High Energy Collision Dissociation)	28	MS2	23.0313	100	59.2978	22155	QEp25-0683_Fan_PKM2-62VK.raw	F2	14	1	33	26	0.760768	0.0005675	0.006986	6.72716e+06	59.67
TRUE	High	Mascot (A3)	Unambiguous	2	32	SKPHSEAGTAFIQTQQLHAAmADTFLEHmcR	M21(Oxidation); M29(Oxidation); C30(Carbamidomethyl)	5	1	0	1	1	709.934	3545.64	3545.64	1.45	0.00103	HCD (High Energy Collision Dissociation)	28	MS2	1.80295	100	64.3087	23901	QEp25-0683_Fan_PKM2-62VK.raw	F2	38	1	33	26	0.00312046	0.0005675	5.385e-05	23372812	64.66
TRUE	High	Mascot (A3)	Unambiguous	2	32	SKPHSEAGTAFIQTQQLHAAmADTFLEHmcR	M21(Oxidation); M29(Oxidation); C30(Carbamidomethyl)	5	1	0	1	1	709.934	3545.64	3545.64	1.36	0.00097	HCD (High Energy Collision Dissociation)	28	MS2	1.02635	100	62.2725	23262	QEp25-0683_Fan_PKM2-62VK.raw	F2	38	1	33	26	0.00370838	0.0005675	4.667e-06	79843976	61.69
TRUE	High	Mascot (A3)	Unambiguous	2	32	SKPHSEAGTAFIQTQQLHAAmADTFLEHmcR	M21(Oxidation); M29(Oxidation); C30(Carbamidomethyl)	4	1	0	1	1	887.166	3545.64	3545.64	1.31	0.00116	HCD (High Energy Collision Dissociation)	28	MS2	0	100	66.3162	24482	QEp25-0683_Fan_PKM2-62VK.raw	F2	27	1	33	26	0.0442619	0.0005675	0.002299
TRUE	High	Mascot (A3)	Unambiguous	2	32	SKPHSEAGTAFIQTQQLHAAmADTFLEHmcR	M21(Oxidation); M29(Oxidation); C30(Carbamidomethyl)	4	1	0	1	1	887.166	3545.64	3545.64	1.24	0.0011	HCD (High Energy Collision Dissociation)	28	MS2	0	100	63.5928	23676	QEp25-0683_Fan_PKM2-62VK.raw	F2	48	1	33	26	0.00030341	0.0005675	5.243e-08
TRUE	High	Mascot (A3)	Unambiguous	2	32	SKPHSEAGTAFIQTQQLHAAmADTFLEHmcR	M21(Oxidation); M29(Oxidation); C30(Carbamidomethyl)	5	1	0	1	1	709.934	3545.64	3545.64	1.19	0.00084	HCD (High Energy Collision Dissociation)	28	MS2	1.58025	100	60.5501	22646	QEp25-0683_Fan_PKM2-62VK.raw	F2	31	1	32	26	0.0157378	0.0005675	1.362e-06	58104304	60.47
TRUE	High	Mascot (A3)	Unambiguous	2	32	SKPHSEAGTAFIQTQQLHAAmADTFLEHmcR	M21(Oxidation); M29(Oxidation); C30(Carbamidomethyl)	5	1	0	1	1	709.934	3545.64	3545.64	1.1	0.00078	HCD (High Energy Collision Dissociation)	28	MS2	0.774622	100	59.1807	22108	QEp25-0683_Fan_PKM2-62VK.raw	F2	43	1	32	25	0.000997363	0.0005675	5.426e-08	128030344	59.77
TRUE	High	Mascot (A3)	Unambiguous	2	32	SKPHSEAGTAFIQTQQLHAAmADTFLEHmcR	M21(Oxidation); M29(Oxidation); C30(Carbamidomethyl)	4	1	0	1	1	887.165	3545.64	3545.64	1.04	0.00092	HCD (High Energy Collision Dissociation)	28	MS2	0	100	61.8992	23132	QEp25-0683_Fan_PKM2-62VK.raw	F2	34	1	32	25	0.00790411	0.0005675	3.011e-07	17177556	61.88
TRUE	High	Mascot (A3)	Unambiguous	2	32	SKPHSEAGTAFIQTQQLHAAmADTFLEHmcR	M21(Oxidation); M29(Oxidation); C30(Carbamidomethyl)	5	1	0	1	1	709.934	3545.64	3545.64	1.02	0.00072	HCD (High Energy Collision Dissociation)	28	MS2	2.57346	100	63.2975	23589	QEp25-0683_Fan_PKM2-62VK.raw	F2	38	1	32	25	0.00285005	0.0005675	4.218e-06	54608972	62.76
TRUE	High	Mascot (A3)	Unambiguous	2	32	SKPHSEAGTAFIQTQQLHAAmADTFLEHmcR	M21(Oxidation); M29(Oxidation); C30(Carbamidomethyl)	5	1	0	1	1	709.934	3545.64	3545.64	0.93	0.00066	HCD (High Energy Collision Dissociation)	28	MS2	0.601876	100	61.239	22897	QEp25-0683_Fan_PKM2-62VK.raw	F2	26	1	32	25	0.0433679	0.0005675	3.848e-06	58104304	60.47
TRUE	High	Mascot (A3)	Unambiguous	2	32	SKPHSEAGTAFIQTQQLHAAmADTFLEHmcR	M21(Oxidation); M29(Oxidation); C30(Carbamidomethyl)	5	1	0	1	1	709.934	3545.64	3545.64	0.93	0.00066	HCD (High Energy Collision Dissociation)	28	MS2	0.284682	100	58.8421	21970	QEp25-0683_Fan_PKM2-62VK.raw	F2	33	1	32	25	0.0098213	0.0005675	1.787e-06	32432938	59.19
TRUE	High	Mascot (A3)	Unambiguous	2	32	SKPHSEAGTAFIQTQQLHAAmADTFLEHmcR	M21(Oxidation); M29(Oxidation); C30(Carbamidomethyl)	5	1	0	1	1	709.934	3545.64	3545.64	0.93	0.00066	HCD (High Energy Collision Dissociation)	28	MS2	1.86919	100	64.6533	23999	QEp25-0683_Fan_PKM2-62VK.raw	F2	34	1	32	25	0.00832087	0.0005675	1.129e-05	23372812	64.66
TRUE	High	Mascot (A3)	Unambiguous	2	32	SKPHSEAGTAFIQTQQLHAAmADTFLEHmcR	M21(Oxidation); M29(Oxidation); C30(Carbamidomethyl)	5	1	0	1	1	709.934	3545.64	3545.64	0.93	0.00066	HCD (High Energy Collision Dissociation)	28	MS2	3.54956	100	67.3847	24782	QEp25-0683_Fan_PKM2-62VK.raw	F2	27	1	32	25	0.0347671	0.0005675	0.001426
TRUE	High	Mascot (A3)	Unambiguous	2	32	SKPHSEAGTAFIQTQQLHAAmADTFLEHmcR	M21(Oxidation); M29(Oxidation); C30(Carbamidomethyl)	4	1	0	1	1	887.166	3545.64	3545.64	1.52	0.00135	HCD (High Energy Collision Dissociation)	28	MS2	23.3117	100	72.4477	26135	QEp25-0683_Fan_PKM2-62VK.raw	F2	14	1	33	26	0.889717	0.0005675	0.00749
TRUE	High	Mascot (A3)	Unambiguous	2	32	SKPHSEAGTAFIQTQQLHAAmADTFLEHmcR	M21(Oxidation); M29(Oxidation); C30(Carbamidomethyl)	5	1	0	1	1	709.933	3545.63	3545.64	-0.27	-0.00019	HCD (High Energy Collision Dissociation)	28	MS2	1.85974	100	63.6333	23689	QEp25-0683_Fan_PKM2-62VK.raw	F2	31	1	32	25	0.0149541	0.0005675	8.955e-06	54608972	62.76
TRUE	High	Mascot (A3)	Unambiguous	2	32	SKPHSEAGTAFIQTQQLHAAmADTFLEHmcR	M21(Oxidation); M29(Oxidation); C30(Carbamidomethyl)	4	1	0	1	1	887.164	3545.63	3545.64	-0.27	-0.00024	HCD (High Energy Collision Dissociation)	28	MS2	0	100	63.2562	23577	QEp25-0683_Fan_PKM2-62VK.raw	F2	27	1	32	25	0.0420495	0.0005675	9.46e-05
TRUE	High	Mascot (A3)	Unambiguous	2	32	SKPHSEAGTAFIQTQQLHAAmADTFLEHmcR	M21(Oxidation); M29(Oxidation); C30(Carbamidomethyl)	4	1	0	1	1	887.164	3545.63	3545.64	-0.34	-0.0003	HCD (High Energy Collision Dissociation)	28	MS2	1.32491	100	61.2183	22890	QEp25-0683_Fan_PKM2-62VK.raw	F2	43	1	32	25	0.00107587	0.0005675	4.412e-06	31724714	60.73
TRUE	High	Mascot (A3)	Unambiguous	2	32	SKPHSEAGTAFIQTQQLHAAmADTFLEHmcR	M21(Oxidation); M29(Oxidation); C30(Carbamidomethyl)	4	0.9375	0	1	1	887.164	3545.63	3545.64	-0.34	-0.0003	HCD (High Energy Collision Dissociation)	28	MS2	14.3172	100	70.0585	25514	QEp25-0683_Fan_PKM2-62VK.raw	F2	32	1	32	25	0.0114752	0.0005675	0.00202
TRUE	High	Mascot (A3)	Unambiguous	2	32	SKPHSEAGTAFIQTQQLHAAmADTFLEHmcR	M21(Oxidation); M29(Oxidation); C30(Carbamidomethyl)	5	1	0	1	1	709.933	3545.63	3545.64	-0.36	-0.00026	HCD (High Energy Collision Dissociation)	28	MS2	4.83444	100	67.0347	24687	QEp25-0683_Fan_PKM2-62VK.raw	F2	28	1	32	25	0.0324908	0.0005675	0.00609
TRUE	High	Mascot (A3)	Unambiguous	2	32	SKPHSEAGTAFIQTQQLHAAmADTFLEHmcR	M21(Oxidation); M29(Oxidation); C30(Carbamidomethyl)	5	1	0	1	1	709.933	3545.63	3545.64	-0.45	-0.00032	HCD (High Energy Collision Dissociation)	28	MS2	1.13712	100	61.5803	23019	QEp25-0683_Fan_PKM2-62VK.raw	F2	36	1	32	25	0.00516848	0.0005675	6.753e-07	79843976	61.69
TRUE	High	Mascot (A3)	Unambiguous	2	32	SKPHSEAGTAFIQTQQLHAAmADTFLEHmcR	M21(Oxidation); M29(Oxidation); C30(Carbamidomethyl)	4	1	0	1	1	887.164	3545.63	3545.64	-0.48	-0.00042	HCD (High Energy Collision Dissociation)	28	MS2	0	100	63.9374	23786	QEp25-0683_Fan_PKM2-62VK.raw	F2	49	1	32	25	0.00023679	0.0005675	6.814e-06	13699942	64.47
TRUE	High	Mascot (A3)	Unambiguous	2	32	SKPHSEAGTAFIQTQQLHAAmADTFLEHmcR	M21(Oxidation); M29(Oxidation); C30(Carbamidomethyl)	5	1	0	1	1	709.933	3545.63	3545.64	-0.53	-0.00038	HCD (High Energy Collision Dissociation)	28	MS2	3.52648	100	66.3528	24493	QEp25-0683_Fan_PKM2-62VK.raw	F2	28	1	32	25	0.0328369	0.0005675	0.0007667	3.71423e+06	66.3
TRUE	High	Mascot (A3)	Unambiguous	2	32	SKPHSEAGTAFIQTQQLHAAmADTFLEHmcR	M21(Oxidation); M29(Oxidation); C30(Carbamidomethyl)	4	1	0	1	1	887.164	3545.63	3545.64	-0.55	-0.00048	HCD (High Energy Collision Dissociation)	28	MS2	2.34514	100	60.5327	22639	QEp25-0683_Fan_PKM2-62VK.raw	F2	40	1	32	25	0.00217452	0.0005675	1.5e-06	31724714	60.73
TRUE	High	Mascot (A3)	Unambiguous	2	32	SKPHSEAGTAFIQTQQLHAAmADTFLEHmcR	M21(Oxidation); M29(Oxidation); C30(Carbamidomethyl)	6	1	0	1	1	591.778	3545.63	3545.64	-0.55	-0.00033	HCD (High Energy Collision Dissociation)	28	MS2	21.1496	100	59.6363	22293	QEp25-0683_Fan_PKM2-62VK.raw	F2	18	1	32	25	0.323864	0.0005675	0.0034	6.72716e+06	59.67
TRUE	High	Mascot (A3)	Unambiguous	2	32	SKPHSEAGTAFIQTQQLHAAmADTFLEHmcR	M21(Oxidation); M29(Oxidation); C30(Carbamidomethyl)	6	1	0	1	1	591.778	3545.63	3545.64	-0.66	-0.00039	HCD (High Energy Collision Dissociation)	28	MS2	43.0174	100	61.3724	22945	QEp25-0683_Fan_PKM2-62VK.raw	F2	18	1	32	25	0.29401	0.0005675	0.001109	11794329	60.72
TRUE	High	Mascot (A3)	Unambiguous	2	32	SKPHSEAGTAFIQTQQLHAAmADTFLEHmcR	M21(Oxidation); M29(Oxidation); C30(Carbamidomethyl)	4	1	0	1	1	887.164	3545.63	3545.64	-0.68	-0.00061	HCD (High Energy Collision Dissociation)	28	MS2	0	100	65.3008	24192	QEp25-0683_Fan_PKM2-62VK.raw	F2	37	1	32	25	0.00426936	0.0005675	1.606e-06	13699942	64.47
TRUE	High	Mascot (A3)	Unambiguous	2	32	SKPHSEAGTAFIQTQQLHAAmADTFLEHmcR	M21(Oxidation); M29(Oxidation); C30(Carbamidomethyl)	4	1	0	1	1	887.164	3545.63	3545.64	-0.68	-0.00061	HCD (High Energy Collision Dissociation)	28	MS2	38.4345	100	72.7954	26221	QEp25-0683_Fan_PKM2-62VK.raw	F2	11	1	32	25	1.5753	0.0005675	0.00337
TRUE	High	Mascot (A3)	Unambiguous	2	32	SKPHSEAGTAFIQTQQLHAAmADTFLEHmcR	M21(Oxidation); M29(Oxidation); C30(Carbamidomethyl)	4	1	0	1	1	887.164	3545.63	3545.64	-0.75	-0.00067	HCD (High Energy Collision Dissociation)	28	MS2	0	100	58.8009	21953	QEp25-0683_Fan_PKM2-62VK.raw	F2	36	1	32	25	0.0047903	0.0005675	5.182e-06	35003792	59.76
TRUE	High	Mascot (A3)	Unambiguous	2	32	SKPHSEAGTAFIQTQQLHAAmADTFLEHmcR	M21(Oxidation); M29(Oxidation); C30(Carbamidomethyl)	4	1	0	1	1	887.164	3545.63	3545.64	-0.75	-0.00067	HCD (High Energy Collision Dissociation)	28	MS2	0	100	84.6797	29090	QEp25-0683_Fan_PKM2-62VK.raw	F2	17	1	32	25	0.400279	0.0005675	0.005066	4310479	84.72
TRUE	High	Mascot (A3)	Unambiguous	2	32	SKPHSEAGTAFIQTQQLHAAmADTFLEHmcR	M21(Oxidation); M29(Oxidation); C30(Carbamidomethyl)	5	1	0	1	1	709.933	3545.63	3545.64	-0.27	-0.00019	HCD (High Energy Collision Dissociation)	28	MS2	1.98581	100	65.6701	24291	QEp25-0683_Fan_PKM2-62VK.raw	F2	34	1	32	25	0.00850669	0.0005675	3.987e-06	12690171	65.62
TRUE	High	Mascot (A3)	Unambiguous	2	32	SKPHSEAGTAFIQTQQLHAAmADTFLEHmcR	M21(Oxidation); M29(Oxidation); C30(Carbamidomethyl)	5	1	0	1	1	709.932	3545.63	3545.64	-0.79	-0.00056	HCD (High Energy Collision Dissociation)	28	MS2	2.22874	100	65.3302	24201	QEp25-0683_Fan_PKM2-62VK.raw	F2	39	1	32	25	0.00239531	0.0005675	0.0003764	12690171	65.62
TRUE	High	Mascot (A3)	Unambiguous	2	32	SKPHSEAGTAFIQTQQLHAAmADTFLEHmcR	M21(Oxidation); M29(Oxidation); C30(Carbamidomethyl)	4	1	0	1	1	887.164	3545.63	3545.64	-0.82	-0.00073	HCD (High Energy Collision Dissociation)	28	MS2	1.08694	100	64.9554	24089	QEp25-0683_Fan_PKM2-62VK.raw	F2	41	1	32	25	0.0014268	0.0005675	1.797e-05	13699942	64.47
TRUE	High	Mascot (A3)	Unambiguous	2	32	SKPHSEAGTAFIQTQQLHAAmADTFLEHmcR	M21(Oxidation); M29(Oxidation); C30(Carbamidomethyl)	4	1	0	1	1	887.164	3545.63	3545.64	-0.82	-0.00073	HCD (High Energy Collision Dissociation)	28	MS2	13.0458	100	85.0255	29197	QEp25-0683_Fan_PKM2-62VK.raw	F2	14	1	32	25	0.723373	0.0005675	0.002055	4310479	84.72
TRUE	High	Mascot (A3)	Unambiguous	2	32	SKPHSEAGTAFIQTQQLHAAmADTFLEHmcR	M21(Oxidation); M29(Oxidation); C30(Carbamidomethyl)	5	1	0	1	1	709.932	3545.63	3545.64	-0.96	-0.00068	HCD (High Energy Collision Dissociation)	28	MS2	7.64079	100	71.8016	25969	QEp25-0683_Fan_PKM2-62VK.raw	F2	30	1	32	25	0.0208092	0.0005675	0.01024	1.57769e+06	71.82
TRUE	High	Mascot (A3)	Unambiguous	2	32	SKPHSEAGTAFIQTQQLHAAmADTFLEHmcR	M21(Oxidation); M29(Oxidation); C30(Carbamidomethyl)	4	1	0	1	1	887.163	3545.63	3545.64	-1.1	-0.00097	HCD (High Energy Collision Dissociation)	28	MS2	0	100	62.9059	23464	QEp25-0683_Fan_PKM2-62VK.raw	F2	43	1	32	25	0.000964785	0.0005675	1.155e-05
TRUE	High	Mascot (A3)	Unambiguous	2	32	SKPHSEAGTAFIQTQQLHAAmADTFLEHmcR	M21(Oxidation); M29(Oxidation); C30(Carbamidomethyl)	4	1	0	1	1	887.163	3545.63	3545.64	-1.23	-0.00109	HCD (High Energy Collision Dissociation)	28	MS2	0.595469	100	61.5612	23013	QEp25-0683_Fan_PKM2-62VK.raw	F2	40	1	32	25	0.00191175	0.0005675	1.673e-06	17177556	61.88
TRUE	High	Mascot (A3)	Unambiguous	2	32	SKPHSEAGTAFIQTQQLHAAmADTFLEHmcR	M21(Oxidation); M29(Oxidation); C30(Carbamidomethyl)	4	1	0	1	1	887.163	3545.63	3545.64	-1.3	-0.00116	HCD (High Energy Collision Dissociation)	28	MS2	0	100	70.7395	25695	QEp25-0683_Fan_PKM2-62VK.raw	F2	27	1	32	25	0.0365975	0.0005675	0.002002
TRUE	High	Mascot (A3)	Unambiguous	2	32	SKPHSEAGTAFIQTQQLHAAmADTFLEHmcR	M21(Oxidation); M29(Oxidation); C30(Carbamidomethyl)	4	1	0	1	1	887.163	3545.63	3545.64	-1.44	-0.00128	HCD (High Energy Collision Dissociation)	28	MS2	36.9568	100	72.1006	26047	QEp25-0683_Fan_PKM2-62VK.raw	F2	30	1	32	25	0.019873	0.0005675	0.0007334
TRUE	High	Mascot (A3)	Unambiguous	2	32	SKPHSEAGTAFIQTQQLHAAmADTFLEHmcR	M21(Oxidation); M29(Oxidation); C30(Carbamidomethyl)	4	1	0	1	1	887.163	3545.63	3545.64	-1.51	-0.00134	HCD (High Energy Collision Dissociation)	28	MS2	0	100	64.28	23892	QEp25-0683_Fan_PKM2-62VK.raw	F2	30	1	32	25	0.0177417	0.0005675	0.0001562	13699942	64.47
TRUE	High	Mascot (A3)	Unambiguous	2	32	SKPHSEAGTAFIQTQQLHAAmADTFLEHmcR	M21(Oxidation); M29(Oxidation); C30(Carbamidomethyl)	4	1	0	1	1	887.163	3545.63	3545.64	-1.65	-0.00146	HCD (High Energy Collision Dissociation)	28	MS2	0	100	68.7079	25151	QEp25-0683_Fan_PKM2-62VK.raw	F2	37	1	32	25	0.00311886	0.0005675	0.0003961
TRUE	High	Mascot (A3)	Unambiguous	2	32	SKPHSEAGTAFIQTQQLHAAmADTFLEHmcR	M21(Oxidation); M29(Oxidation); C30(Carbamidomethyl)	4	1	0	1	1	887.162	3545.63	3545.64	-2.54	-0.00225	HCD (High Energy Collision Dissociation)	28	MS2	2.16292	100	69.7176	25425	QEp25-0683_Fan_PKM2-62VK.raw	F2	22	1	31	24	0.0915635	0.0005675	0.006691
TRUE	High	Mascot (A3)	Unambiguous	2	32	SKPHSEAGTAFIQTQQLHAAmADTFLEHmcR	M21(Oxidation); M29(Oxidation); C30(Carbamidomethyl)	4	1	0	1	1	887.161	3545.62	3545.64	-3.44	-0.00305	HCD (High Energy Collision Dissociation)	28	MS2	0	100	71.7604	25959	QEp25-0683_Fan_PKM2-62VK.raw	F2	13	1	30	23	0.638464	0.0005675	0.008022
TRUE	High	Mascot (A3)	Unambiguous	2	32	SKPHSEAGTAFIQTQQLHAAmADTFLEHmcR	M21(Oxidation); M29(Oxidation); C30(Carbamidomethyl)	5	1	0	1	1	709.932	3545.63	3545.64	-0.79	-0.00056	HCD (High Energy Collision Dissociation)	28	MS2	9.95775	100	68.7435	25161	QEp25-0683_Fan_PKM2-62VK.raw	F2	24	1	32	25	0.0764474	0.0005675	0.001387	3014606	68.84
TRUE	High	Mascot (A3)	Unambiguous	2	32	SKPHSEAGTAFIqTQQLHAAmADTFLEHmcR	Q13(Deamidated); M21(Oxidation); M29(Oxidation); C30(Carbamidomethyl)	6	1	0	1	3	591.946	3546.64	3546.62	5.85	0.00346	HCD (High Energy Collision Dissociation)	28	MS2	51.626	100	60.6808	22695	QEp25-0683_Fan_PKM2-62VK.raw	F2	4	1	33	26	8.94157	0.0005675	0.01531
TRUE	High	Mascot (A3)	Unambiguous	2	32	SKPHSEAGTAFIQTQQLHAAmADTFLEHmcR	M21(Oxidation); M29(Oxidation); C30(Carbamidomethyl)	5	1	0	1	1	709.933	3545.64	3545.64	0.16	0.00011	HCD (High Energy Collision Dissociation)	28	MS2	13.2511	100	71.1248	25792	QEp25-0683_Fan_PKM2-62VK.raw	F2	30	1	33	26	0.0216329	0.0007949	0.02457	1.57769e+06	71.82
TRUE	High	Mascot (A3)	Unambiguous	2	32	SKPHSEAGTAFIQTQQLHAAmADTFLEHmcR	M21(Oxidation); M29(Oxidation); C30(Carbamidomethyl)	5	0.9565	0	1	1	709.932	3545.63	3545.64	-1.39	-0.00099	HCD (High Energy Collision Dissociation)	28	MS2	13.3787	100	72.5524	26158	QEp25-0683_Fan_PKM2-62VK.raw	F2	23	1	32	25	0.0922723	0.0007949	0.02948	869932	72.06
TRUE	High	Mascot (A3)	Unambiguous	2	32	SKPHSEAGTAFIQTQQLHAAmADTFLEHmcR	M21(Oxidation); M29(Oxidation); C30(Carbamidomethyl)	5	1	0	1	1	709.935	3545.64	3545.64	2.22	0.00158	HCD (High Energy Collision Dissociation)	28	MS2	11.756	100	70.1046	25525	QEp25-0683_Fan_PKM2-62VK.raw	F2	18	1	33	26	0.344612	0.0007949	0.01934
TRUE	High	Mascot (A3)	Unambiguous	2	32	SKPHSEAGTAFIQTQQLHAAmADTFLEHmcR	M21(Oxidation); M29(Oxidation); C30(Carbamidomethyl)	5	1	0	1	1	709.933	3545.64	3545.64	0.24	0.00017	HCD (High Energy Collision Dissociation)	28	MS2	12.9069	100	69.7701	25438	QEp25-0683_Fan_PKM2-62VK.raw	F2	19	1	33	26	0.231844	0.001017	0.04134
TRUE	High	Mascot (A3)	Unambiguous	2	32	SKPHSEAGTAFIQTQQLHAAmADTFLEHmcR	M21(Oxidation); M29(Oxidation); C30(Carbamidomethyl)	5	1	0	1	1	709.932	3545.63	3545.64	-1.48	-0.00105	HCD (High Energy Collision Dissociation)	28	MS2	5.92309	100	69.4235	25349	QEp25-0683_Fan_PKM2-62VK.raw	F2	19	1	32	25	0.230815	0.001017	0.04338	3014606	68.84
TRUE	High	Mascot (A3)	Unambiguous	2	32	SKPHSEAGTAFIQTQQLHAAmADTFLEHmcR	M21(Oxidation); M29(Oxidation); C30(Carbamidomethyl)	5	1	0	1	1	709.933	3545.64	3545.64	0.41	0.00029	HCD (High Energy Collision Dissociation)	28	MS2	10.1793	100	70.7806	25705	QEp25-0683_Fan_PKM2-62VK.raw	F2	24	1	32	25	0.0798056	0.001743	0.05338
TRUE	High	Mascot (A3)	Unambiguous	2	32	SKPHSEAGTAFIQTQQLHAAmADTFLEHMcR	M21(Oxidation); C30(Carbamidomethyl)	4	1	0	1	2	883.164	3529.63	3529.64	-1.78	-0.00157	HCD (High Energy Collision Dissociation)	28	MS2	9.94402	100	66.0851	24413	QEp25-0683_Fan_PKM2-62VK.raw	F2	5	1	32	25	5.13423	0.002447	0.06766
TRUE	High	Mascot (A3)	Unambiguous	2	32	SKPHSEAGTAFIQTQQLHAAMADTFLEHmcR	M29(Oxidation); C30(Carbamidomethyl)	4	1	0	1	1	883.164	3529.63	3529.64	-1.78	-0.00157	HCD (High Energy Collision Dissociation)	28	MS2	9.94402	100	66.0851	24413	QEp25-0683_Fan_PKM2-62VK.raw	F2	5	1	32	25	5.13423	0.002447	0.06766
TRUE	High	Mascot (A3)	Unambiguous	2	32	SKPHSEAGTAFIQTQQLHAAmADTFLEHMcR	M21(Oxidation); C30(Carbamidomethyl)	5	0.25	0	1	1	706.733	3529.63	3529.64	-2.08	-0.00147	HCD (High Energy Collision Dissociation)	28	MS2	0	100	65.6566	24288	QEp25-0683_Fan_PKM2-62VK.raw	F2	8	1	31	24	2.44645	0.002902	0.07466
TRUE	High	Mascot (A3)	Unambiguous	2	32	SKPHSEAGTAFIQTQQLHAAmADTFLEHmcR	M21(Oxidation); M29(Oxidation); C30(Carbamidomethyl)	5	1	0	1	1	709.932	3545.63	3545.64	-1.22	-0.00087	HCD (High Energy Collision Dissociation)	28	MS2	11.6486	100	70.4412	25616	QEp25-0683_Fan_PKM2-62VK.raw	F2	19	1	32	25	0.253181	0.004728	0.09614
TRUE	High	Mascot (A3)	Unambiguous	33	43	LDIDSPPITAR		2	1	0	1	1	599.327	1197.65	1197.65	-0.2	-0.00012	HCD (High Energy Collision Dissociation)	28	MS2	54.2878	100	31.7026	10253	QEp25-0683_Fan_PKM2-62VK.raw	F2	25	1	32	25	0.0507977	0.0005675	0.001588	6.29175e+06	31.67
TRUE	High	Mascot (A3)	Unambiguous	33	43	LDIDSPPITAR		2	1	0	1	1	599.327	1197.65	1197.65	-0.3	-0.00018	HCD (High Energy Collision Dissociation)	28	MS2	17.3762	49.69	33.571	11035	QEp25-0683_Fan_PKM2-62VK.raw	F2	56	1	32	25	3.86228e-05	0.0005675	2.202e-06	103639920	33.43
TRUE	High	Mascot (A3)	Unambiguous	33	43	LDIDSPPITAR		2	0.9778	0	1	1	599.327	1197.65	1197.65	-0.3	-0.00018	HCD (High Energy Collision Dissociation)	28	MS2	16.2569	100	33.92	11184	QEp25-0683_Fan_PKM2-62VK.raw	F2	45	1	32	25	0.000512677	0.0005675	0.0008861	103639920	33.43
TRUE	High	Mascot (A3)	Unambiguous	33	43	LDIDSPPITAR		2	0.9825	0	1	1	599.327	1197.65	1197.65	-0.4	-0.00024	HCD (High Energy Collision Dissociation)	28	MS2	23.5602	100	37.6546	12765	QEp25-0683_Fan_PKM2-62VK.raw	F2	57	1	32	25	3.16843e-05	0.0005675	0.0001624	15664852992	35.36
TRUE	High	Mascot (A3)	Unambiguous	33	43	LDIDSPPITAR		2	1	0	1	1	599.327	1197.65	1197.65	-0.5	-0.0003	HCD (High Energy Collision Dissociation)	28	MS2	58.2814	100	32.3957	10548	QEp25-0683_Fan_PKM2-62VK.raw	F2	19	1	32	25	0.222251	0.0005675	0.01684	15899813	32.78
TRUE	High	Mascot (A3)	Unambiguous	33	43	LDIDSPPITAR		2	1	0	1	1	599.327	1197.65	1197.65	-0.71	-0.00042	HCD (High Energy Collision Dissociation)	28	MS2	31.3388	100	77.0947	27274	QEp25-0683_Fan_PKM2-62VK.raw	F2	57	1	30	23	2.33103e-05	0.0005675	0.0004256	38379184	76.58
TRUE	High	Mascot (A3)	Unambiguous	33	43	LDIDSPPITAR		2	0.9778	0	1	1	599.327	1197.65	1197.65	-0.91	-0.00055	HCD (High Energy Collision Dissociation)	28	MS2	49.5721	100	43.4177	15266	QEp25-0683_Fan_PKM2-62VK.raw	F2	45	1	30	23	0.000409776	0.0005675	0.002048
TRUE	High	Mascot (A3)	Unambiguous	33	43	LDIDSPPITAR		2	1	0	1	1	599.327	1197.65	1197.65	-1.01	-0.00061	HCD (High Energy Collision Dissociation)	28	MS2	24.4748	100	76.7546	27181	QEp25-0683_Fan_PKM2-62VK.raw	F2	57	1	30	23	2.13082e-05	0.0005675	0.0004522	38379184	76.58
TRUE	High	Mascot (A3)	Unambiguous	33	43	LDIDSPPITAR		2	1	0	1	1	599.327	1197.65	1197.65	-1.01	-0.00061	HCD (High Energy Collision Dissociation)	28	MS2	43.1856	100	38.0158	12920	QEp25-0683_Fan_PKM2-62VK.raw	F2	53	1	30	23	6.6458e-05	0.0005675	0.0002039	44681840	38.48
TRUE	High	Mascot (A3)	Unambiguous	33	43	LDIDSPPITAR		2	0.8372	0	1	1	599.327	1197.65	1197.65	-1.32	-0.00079	HCD (High Energy Collision Dissociation)	28	MS2	16.476	100	34.8185	11562	QEp25-0683_Fan_PKM2-62VK.raw	F2	43	1	30	23	0.000540191	0.0005675	0.0009318	15664852992	35.36
TRUE	High	Mascot (A3)	Unambiguous	33	43	LDIDSPPITAR		2	1	0	1	1	599.326	1197.65	1197.65	-1.42	-0.00085	HCD (High Energy Collision Dissociation)	28	MS2	35.0427	100	76.4136	27088	QEp25-0683_Fan_PKM2-62VK.raw	F2	57	1	30	23	2.15054e-05	0.0005675	7.228e-05	38379184	76.58
TRUE	High	Mascot (A3)	Unambiguous	33	43	LDIDSPPITAR		2	0.9464	0	1	1	599.326	1197.65	1197.65	-1.73	-0.00103	HCD (High Energy Collision Dissociation)	28	MS2	60.8859	100	38.7292	13220	QEp25-0683_Fan_PKM2-62VK.raw	F2	56	1	30	23	2.96422e-05	0.0005675	0.0009057	44681840	38.48
TRUE	High	Mascot (A3)	Unambiguous	33	43	LDIDSPPITAR		2	1	0	1	1	599.326	1197.65	1197.65	-1.83	-0.00109	HCD (High Energy Collision Dissociation)	28	MS2	48.8617	100	75.7297	26912	QEp25-0683_Fan_PKM2-62VK.raw	F2	57	1	30	23	2.71588e-05	0.0005675	0.0005146	38379184	76.58
TRUE	High	Mascot (A3)	Unambiguous	33	43	LDIDSPPITAR		2	1	0	1	1	599.326	1197.64	1197.65	-2.34	-0.0014	HCD (High Energy Collision Dissociation)	28	MS2	64.0239	100	77.5281	27395	QEp25-0683_Fan_PKM2-62VK.raw	F2	42	1	30	23	0.000847052	0.0005675	0.0009197	38379184	76.58
TRUE	High	Mascot (A3)	Unambiguous	33	43	LDIDSPPITAR		2	0.9828	0	1	1	599.324	1197.64	1197.65	-4.78	-0.00286	HCD (High Energy Collision Dissociation)	28	MS2	21.4571	100	76.071	26995	QEp25-0683_Fan_PKM2-62VK.raw	F2	58	1	30	23	2.0979e-05	0.0005675	0.0005259	38379184	76.58
TRUE	High	Mascot (A3)	Unambiguous	33	43	LDIDSPPITAR		2	0.9512	0	1	1	599.326	1197.65	1197.65	-1.83	-0.00109	HCD (High Energy Collision Dissociation)	28	MS2	28.1273	100	47.592	17087	QEp25-0683_Fan_PKM2-62VK.raw	F2	41	1	30	23	0.000977035	0.0005675	0.004688	4492813	47.12
TRUE	High	Mascot (A3)	Unambiguous	33	43	LDIDSPPITAR		2	0.8824	0	1	1	599.327	1197.65	1197.65	-0.09	-6e-05	HCD (High Energy Collision Dissociation)	28	MS2	43.4345	100	43.9809	15512	QEp25-0683_Fan_PKM2-62VK.raw	F2	34	1	32	25	0.00616373	0.0005675	0.001067
TRUE	High	Mascot (A3)	Unambiguous	33	43	LDIDSPPITAR		3	1	0	1	1	399.887	1197.65	1197.65	-0.03	-1e-05	HCD (High Energy Collision Dissociation)	28	MS2	23.4735	100	35.9545	12034	QEp25-0683_Fan_PKM2-62VK.raw	F2	54	1	32	25	6.7584e-05	0.0005675	2.009e-05	205116528	35.38
TRUE	High	Mascot (A3)	Unambiguous	33	43	LDIDSPPITAR		2	1	0	1	1	599.327	1197.65	1197.65	0.01	0	HCD (High Energy Collision Dissociation)	28	MS2	8.41212	86.041	36.9265	12451	QEp25-0683_Fan_PKM2-62VK.raw	F2	54	1	32	25	7.14239e-05	0.0005675	0.0001587	15664852992	35.36
TRUE	High	Mascot (A3)	Unambiguous	33	43	LDIDSPPITAR		2	1	0	1	1	599.327	1197.65	1197.65	0.01	0	HCD (High Energy Collision Dissociation)	28	MS2	40.8882	100	32.0496	10400	QEp25-0683_Fan_PKM2-62VK.raw	F2	25	1	32	25	0.0480666	0.0005675	0.009106	6.29175e+06	31.67
TRUE	High	Mascot (A3)	Unambiguous	33	43	LDIDSPPITAR		3	1	0	1	1	399.888	1197.65	1197.65	1.58	0.00063	HCD (High Energy Collision Dissociation)	28	MS2	48.0322	100	31.4852	10164	QEp25-0683_Fan_PKM2-62VK.raw	F2	26	1	32	25	0.0359021	0.0005675	0.001361	9283037	31.34
TRUE	High	Mascot (A3)	Unambiguous	33	43	LDIDSPPITAR		2	0.9667	0	1	1	599.328	1197.65	1197.65	1.13	0.00068	HCD (High Energy Collision Dissociation)	28	MS2	23.7259	100	39.4408	13526	QEp25-0683_Fan_PKM2-62VK.raw	F2	60	1	32	25	1.47272e-05	0.0005675	0.0001432	44681840	38.48
TRUE	High	Mascot (A3)	Unambiguous	33	43	LDIDSPPITAR		3	1	0	1	1	399.888	1197.65	1197.65	0.89	0.00035	HCD (High Energy Collision Dissociation)	28	MS2	13.0191	19.911	35.2444	11742	QEp25-0683_Fan_PKM2-62VK.raw	F2	60	1	32	25	1.73428e-05	0.0005675	0.000698	205116528	35.38
TRUE	High	Mascot (A3)	Unambiguous	33	43	LDIDSPPITAR		2	1	0	1	1	599.328	1197.65	1197.65	0.82	0.00049	HCD (High Energy Collision Dissociation)	28	MS2	15.5795	100	37.2975	12609	QEp25-0683_Fan_PKM2-62VK.raw	F2	56	1	32	25	4.40677e-05	0.0005675	0.0001064	15664852992	35.36
TRUE	High	Mascot (A3)	Unambiguous	33	43	LDIDSPPITAR		2	0.9859	0	1	1	599.328	1197.65	1197.65	0.62	0.00037	HCD (High Energy Collision Dissociation)	28	MS2	0.233266	7.919	35.8658	11995	QEp25-0683_Fan_PKM2-62VK.raw	F2	71	1	32	25	1.36496e-06	0.0005675	1.268e-05	15664852992	35.36
TRUE	High	Mascot (A3)	Unambiguous	33	43	LDIDSPPITAR		2	0.9683	0	1	1	599.328	1197.65	1197.65	0.62	0.00037	HCD (High Energy Collision Dissociation)	28	MS2	16.6603	100	39.0722	13368	QEp25-0683_Fan_PKM2-62VK.raw	F2	63	1	32	25	7.50101e-06	0.0005675	0.0001595	44681840	38.48
TRUE	High	Mascot (A3)	Unambiguous	33	43	LDIDSPPITAR		3	0.9773	0	1	1	399.888	1197.65	1197.65	0.58	0.00023	HCD (High Energy Collision Dissociation)	28	MS2	31.0526	100	31.8366	10309	QEp25-0683_Fan_PKM2-62VK.raw	F2	44	1	32	25	0.000634576	0.0005675	0.0001141	32487616	32.12
TRUE	High	Mascot (A3)	Unambiguous	33	43	LDIDSPPITAR		2	0.9859	0	1	1	599.328	1197.65	1197.65	0.52	0.00031	HCD (High Energy Collision Dissociation)	28	MS2	0.753108	26.396	36.2114	12143	QEp25-0683_Fan_PKM2-62VK.raw	F2	71	1	32	25	1.41411e-06	0.0005675	0.0001718	15664852992	35.36
TRUE	High	Mascot (A3)	Unambiguous	33	43	LDIDSPPITAR		2	1	0	1	1	599.328	1197.65	1197.65	0.41	0.00025	HCD (High Energy Collision Dissociation)	28	MS2	55.4734	100	45.9624	16377	QEp25-0683_Fan_PKM2-62VK.raw	F2	32	1	32	25	0.010977	0.0005675	0.0142
TRUE	High	Mascot (A3)	Unambiguous	33	43	LDIDSPPITAR		2	1	0	1	1	599.328	1197.65	1197.65	0.31	0.00019	HCD (High Energy Collision Dissociation)	28	MS2	35.4451	100	33.2266	10890	QEp25-0683_Fan_PKM2-62VK.raw	F2	45	1	32	25	0.000504062	0.0005675	4.058e-05	103639920	33.43
TRUE	High	Mascot (A3)	Unambiguous	33	43	LDIDSPPITAR		3	1	0	1	1	399.887	1197.65	1197.65	0.28	0.00011	HCD (High Energy Collision Dissociation)	28	MS2	61.3328	100	33.4465	10983	QEp25-0683_Fan_PKM2-62VK.raw	F2	21	1	32	25	0.122316	0.0005675	0.001118	32487616	32.12
TRUE	High	Mascot (A3)	Unambiguous	33	43	LDIDSPPITAR		3	0.9778	0	1	1	399.887	1197.65	1197.65	0.28	0.00011	HCD (High Energy Collision Dissociation)	28	MS2	14.9202	100	32.2041	10466	QEp25-0683_Fan_PKM2-62VK.raw	F2	45	1	32	25	0.000470418	0.0005675	2.022e-05	32487616	32.12
TRUE	High	Mascot (A3)	Unambiguous	33	43	LDIDSPPITAR		3	0.9839	0	1	1	399.887	1197.65	1197.65	0.28	0.00011	HCD (High Energy Collision Dissociation)	28	MS2	0.792904	25.745	35.5903	11878	QEp25-0683_Fan_PKM2-62VK.raw	F2	62	1	32	25	9.47292e-06	0.0005675	8.445e-05	205116528	35.38
TRUE	High	Mascot (A3)	Unambiguous	33	43	LDIDSPPITAR		3	0.9767	0	1	1	399.887	1197.65	1197.65	0.28	0.00011	HCD (High Energy Collision Dissociation)	28	MS2	2.05129	100	32.5579	10616	QEp25-0683_Fan_PKM2-62VK.raw	F2	43	1	32	25	0.000884064	0.0005675	0.0002814	32487616	32.12
TRUE	High	Mascot (A3)	Unambiguous	33	43	LDIDSPPITAR		2	0.9828	0	1	1	599.327	1197.65	1197.65	0.21	0.00013	HCD (High Energy Collision Dissociation)	28	MS2	11.9813	49.518	36.563	12294	QEp25-0683_Fan_PKM2-62VK.raw	F2	58	1	32	25	2.68834e-05	0.0005675	0.0003613	15664852992	35.36
TRUE	High	Mascot (A3)	Unambiguous	33	43	LDIDSPPITAR		2	0.98	0	1	1	599.327	1197.65	1197.65	0.21	0.00013	HCD (High Energy Collision Dissociation)	28	MS2	36.3296	100	42.6792	14942	QEp25-0683_Fan_PKM2-62VK.raw	F2	50	1	32	25	0.000153987	0.0005675	0.001155	10451396	41.41
TRUE	High	Mascot (A3)	Unambiguous	33	43	LDIDSPPITAR		3	0.9762	0	1	1	399.887	1197.65	1197.65	0.12	5e-05	HCD (High Energy Collision Dissociation)	28	MS2	20.3929	100	36.3082	12184	QEp25-0683_Fan_PKM2-62VK.raw	F2	42	1	32	25	0.000994223	0.0005675	0.0004287	205116528	35.38
TRUE	High	Mascot (A3)	Unambiguous	33	43	LDIDSPPITAR		2	1	0	1	1	599.327	1197.65	1197.65	0.11	7e-05	HCD (High Energy Collision Dissociation)	28	MS2	0	16.776	35.1744	11713	QEp25-0683_Fan_PKM2-62VK.raw	F2	63	1	32	25	8.21266e-06	0.0005675	1.912e-05	15664852992	35.36
TRUE	High	Mascot (A3)	Unambiguous	33	43	LDIDSPPITAR		2	1	0	1	1	599.327	1197.65	1197.65	0.11	7e-05	HCD (High Energy Collision Dissociation)	28	MS2	49.2514	100	43.0594	15110	QEp25-0683_Fan_PKM2-62VK.raw	F2	31	1	32	25	0.0137874	0.0005675	0.005456
TRUE	High	Mascot (A3)	Unambiguous	33	43	LDIDSPPITAR		2	0.9649	0	1	1	599.328	1197.65	1197.65	1.94	0.00116	HCD (High Energy Collision Dissociation)	28	MS2	31.5381	100	44.6751	15817	QEp25-0683_Fan_PKM2-62VK.raw	F2	57	1	31	24	3.23841e-05	0.0005675	0.0001372
TRUE	High	Mascot (A3)	Unambiguous	33	43	LDIDSPPITAR		2	1	0	1	1	599.33	1197.65	1197.65	4.19	0.00251	HCD (High Energy Collision Dissociation)	28	MS2	0.47292	0.196	35.5136	11846	QEp25-0683_Fan_PKM2-62VK.raw	F2	73	1	32	25	9.63972e-07	0.0005675	0.01086	15664852992	35.36
TRUE	High	Mascot (A3)	Unambiguous	33	43	LDIDSPPITAR		2	1	0	1	1	599.328	1197.65	1197.65	1.54	0.00092	HCD (High Energy Collision Dissociation)	28	MS2	58.1178	100	48.0072	17271	QEp25-0683_Fan_PKM2-62VK.raw	F2	15	1	32	25	0.453023	0.0007949	0.0211	4492813	47.12
TRUE	High	Mascot (A3)	Unambiguous	33	43	LDIDSPPITAR		2	1	0	1	1	599.327	1197.65	1197.65	-0.5	-0.0003	HCD (High Energy Collision Dissociation)	28	MS2	58.4457	100	63.5963	23677	QEp25-0683_Fan_PKM2-62VK.raw	F2	12	1	32	25	1.07113	0.0007949	0.02592	3.65868e+06	62.8
TRUE	High	Mascot (A3)	Unambiguous	33	43	LDIDSPPITAR		2	0.6429	0	1	1	599.327	1197.65	1197.65	0.11	7e-05	HCD (High Energy Collision Dissociation)	28	MS2	37.1311	100	62.3684	23293	QEp25-0683_Fan_PKM2-62VK.raw	F2	14	1	32	25	0.679961	0.001743	0.05419	3.06104e+06	62.4
TRUE	High	Mascot (A3)	Unambiguous	33	43	LDIDSPPITAR		2	1	0	1	1	599.326	1197.64	1197.65	-2.95	-0.00177	HCD (High Energy Collision Dissociation)	28	MS2	0	100	52.0683	19058	QEp25-0683_Fan_PKM2-62VK.raw	F2	5	1	30	23	4.15824	0.003601	0.08207
TRUE	High	Mascot (A3)	Unambiguous	33	43	LDIDSPPITAR		2	1	0	1	1	599.327	1197.65	1197.65	0.21	0.00013	HCD (High Energy Collision Dissociation)	28	MS2	69.1167	100	60.2604	22535	QEp25-0683_Fan_PKM2-62VK.raw	F2	16	1	32	25	0.408775	0.004072	0.08439
TRUE	High	Mascot (A3)	Unambiguous	44	56	nTGIIcTIGPASR	N1(Deamidated); C6(Carbamidomethyl)	2	1	0	1	1	680.852	1360.7	1360.69	6.07	0.00413	HCD (High Energy Collision Dissociation)	28	MS2	44.079	100	36.4848	12260	QEp25-0683_Fan_PKM2-62VK.raw	F2	41	1	34	27	0.00210021	0.0005675	0.009717	33054952	36.63
TRUE	High	Mascot (A3)	Unambiguous	44	56	nTGIIcTIGPASR	N1(Deamidated); C6(Carbamidomethyl)	2	1	0	1	1	680.85	1360.69	1360.69	2.58	0.00175	HCD (High Energy Collision Dissociation)	28	MS2	43.0494	100	36.8525	12418	QEp25-0683_Fan_PKM2-62VK.raw	F2	42	1	34	27	0.00191324	0.0005675	0.002615	33054952	36.63
TRUE	High	Mascot (A3)	Unambiguous	44	56	nTGIIcTIGPASR	N1(Deamidated); C6(Carbamidomethyl)	2	0.9194	0	1	1	680.849	1360.69	1360.69	0.96	0.00065	HCD (High Energy Collision Dissociation)	28	MS2	15.1435	18.777	37.9768	12903	QEp25-0683_Fan_PKM2-62VK.raw	F2	62	1	34	27	1.57907e-05	0.0005675	0.0002289	167953584	38.04
TRUE	High	Mascot (A3)	Unambiguous	44	56	NTGIIcTIGPASR	C6(Carbamidomethyl)	2	1	0	1	1	680.362	1359.72	1359.7	9.23	0.00627	HCD (High Energy Collision Dissociation)	28	MS2	0	100	45.0157	15968	QEp25-0683_Fan_PKM2-62VK.raw	F2	8	1	34	27	4.79029	0.0005675	0.01596	3.2475e+06	45
TRUE	High	Mascot (A3)	Unambiguous	44	56	NTGIIcTIGPASR	C6(Carbamidomethyl)	2	0.9851	0	1	1	680.359	1359.71	1359.7	4.2	0.00285	HCD (High Energy Collision Dissociation)	28	MS2	0.136688	0.864	34.3654	11373	QEp25-0683_Fan_PKM2-62VK.raw	F2	67	1	34	27	5.0214e-06	0.0005675	0.00374	6349654016	34.34
TRUE	High	Mascot (A3)	Unambiguous	44	56	nTGIIcTIGPASR	N1(Deamidated); C6(Carbamidomethyl)	2	1	0	1	1	680.849	1360.69	1360.69	1.59	0.00108	HCD (High Energy Collision Dissociation)	28	MS2	40.9381	20.612	36.1253	12106	QEp25-0683_Fan_PKM2-62VK.raw	F2	56	1	34	27	6.34752e-05	0.0005675	0.0006951	89768512	36.06
TRUE	High	Mascot (A3)	Unambiguous	44	56	NTGIIcTIGPASR	C6(Carbamidomethyl)	3	1	0	1	1	453.906	1359.7	1359.7	-0.12	-5e-05	HCD (High Energy Collision Dissociation)	28	MS2	20.9688	100	40.4924	13984	QEp25-0683_Fan_PKM2-62VK.raw	F2	16	1	34	27	0.606313	0.0005675	0.01345	7.86242e+06	40.19
TRUE	High	Mascot (A3)	Unambiguous	44	56	NTGIIcTIGPASR	C6(Carbamidomethyl)	3	1	0	1	1	453.906	1359.7	1359.7	-0.19	-9e-05	HCD (High Energy Collision Dissociation)	28	MS2	26.6237	28.417	34.6033	11469	QEp25-0683_Fan_PKM2-62VK.raw	F2	48	1	34	27	0.000446372	0.0005675	0.0005287	148321280	34.35
TRUE	High	Mascot (A3)	Unambiguous	44	56	NTGIIcTIGPASR	C6(Carbamidomethyl)	2	1	0	1	1	680.356	1359.7	1359.7	-0.56	-0.00038	HCD (High Energy Collision Dissociation)	28	MS2	42.2507	100	76.8615	27210	QEp25-0683_Fan_PKM2-62VK.raw	F2	47	1	34	27	0.000539135	0.0005675	0.0002418
TRUE	High	Mascot (A3)	Unambiguous	44	56	NTGIIcTIGPASR	C6(Carbamidomethyl)	2	0.9516	0	1	1	680.355	1359.7	1359.7	-0.92	-0.00062	HCD (High Energy Collision Dissociation)	28	MS2	43.3246	100	76.517	27116	QEp25-0683_Fan_PKM2-62VK.raw	F2	62	1	34	27	1.96173e-05	0.0005675	9.471e-05	1.20886e+06	76.11
TRUE	High	Mascot (A3)	Unambiguous	44	56	NTGIIcTIGPASR	C6(Carbamidomethyl)	2	1	0	1	1	680.355	1359.7	1359.7	-0.92	-0.00062	HCD (High Energy Collision Dissociation)	28	MS2	28.0917	100	75.8385	26940	QEp25-0683_Fan_PKM2-62VK.raw	F2	49	1	34	27	0.000360279	0.0005675	5.148e-05	1.20886e+06	76.11
TRUE	High	Mascot (A3)	Unambiguous	44	56	NTGIIcTIGPASR	C6(Carbamidomethyl)	2	0.9677	0	1	1	680.355	1359.7	1359.7	-1.73	-0.00117	HCD (High Energy Collision Dissociation)	28	MS2	28.3314	100	76.1798	27024	QEp25-0683_Fan_PKM2-62VK.raw	F2	62	1	34	27	1.78879e-05	0.0005675	0.0002256	1.20886e+06	76.11
TRUE	High	Mascot (A3)	Unambiguous	44	56	NTGIIcTIGPASR	C6(Carbamidomethyl)	2	1	0	1	1	680.354	1359.7	1359.7	-2.71	-0.00185	HCD (High Energy Collision Dissociation)	28	MS2	50.719	100	75.3669	26825	QEp25-0683_Fan_PKM2-62VK.raw	F2	42	1	33	26	0.00144948	0.0005675	0.0004212
TRUE	High	Mascot (A3)	Unambiguous	44	56	NTGIIcTIGPASR	C6(Carbamidomethyl)	2	1	0	1	1	680.354	1359.7	1359.7	-3.61	-0.00246	HCD (High Energy Collision Dissociation)	28	MS2	46.5344	100	74.8714	26712	QEp25-0683_Fan_PKM2-62VK.raw	F2	51	1	33	26	0.000177988	0.0005675	0.00043
TRUE	High	Mascot (A3)	Unambiguous	44	56	NTGIIcTIGPASR	C6(Carbamidomethyl)	3	1	0	1	1	453.906	1359.7	1359.7	-0.05	-2e-05	HCD (High Energy Collision Dissociation)	28	MS2	25.0007	93.099	34.9455	11616	QEp25-0683_Fan_PKM2-62VK.raw	F2	36	1	34	27	0.00722877	0.0005675	0.0001161	148321280	34.35
TRUE	High	Mascot (A3)	Unambiguous	44	56	NTGIIcTIGPASR	C6(Carbamidomethyl)	3	1	0	1	1	453.907	1359.71	1359.7	0.15	7e-05	HCD (High Energy Collision Dissociation)	28	MS2	23.9874	100	32.169	10451	QEp25-0683_Fan_PKM2-62VK.raw	F2	8	1	34	27	4.19821	0.0005675	0.009257	24157980	32.55
TRUE	High	Mascot (A3)	Unambiguous	44	56	NTGIIcTIGPASR	C6(Carbamidomethyl)	3	1	0	1	1	453.907	1359.71	1359.7	0.55	0.00025	HCD (High Energy Collision Dissociation)	28	MS2	29.1016	100	32.5127	10597	QEp25-0683_Fan_PKM2-62VK.raw	F2	5	1	34	27	9.06082	0.0005675	0.009727	24157980	32.55
TRUE	High	Mascot (A3)	Unambiguous	44	56	NTGIIcTIGPASR	C6(Carbamidomethyl)	2	0.9863	0	1	1	680.357	1359.71	1359.7	0.61	0.00041	HCD (High Energy Collision Dissociation)	28	MS2	0	100	35.7526	11947	QEp25-0683_Fan_PKM2-62VK.raw	F2	73	1	34	27	1.30969e-06	0.0005675	1.311e-05	6349654016	34.34
TRUE	High	Mascot (A3)	Unambiguous	44	56	NTGIIcTIGPASR	C6(Carbamidomethyl)	2	0.9853	0	1	1	680.357	1359.71	1359.7	0.79	0.00054	HCD (High Energy Collision Dissociation)	28	MS2	0.114959	7.932	35.0667	11667	QEp25-0683_Fan_PKM2-62VK.raw	F2	68	1	34	27	4.90576e-06	0.0005675	0.0006552	6349654016	34.34
TRUE	High	Mascot (A3)	Unambiguous	44	56	NTGIIcTIGPASR	C6(Carbamidomethyl)	2	0.9848	0	1	1	680.356	1359.71	1359.7	0.52	0.00035	HCD (High Energy Collision Dissociation)	28	MS2	10.0868	100	34.0134	11224	QEp25-0683_Fan_PKM2-62VK.raw	F2	66	1	34	27	6.34114e-06	0.0005675	2.678e-05	6349654016	34.34
TRUE	High	Mascot (A3)	Unambiguous	44	56	NTGIIcTIGPASR	C6(Carbamidomethyl)	2	0.9841	0	1	1	680.357	1359.71	1359.7	1.06	0.00072	HCD (High Energy Collision Dissociation)	28	MS2	0	62.349	35.4071	11808	QEp25-0683_Fan_PKM2-62VK.raw	F2	63	1	34	27	1.45448e-05	0.0005675	0.0001262	6349654016	34.34
TRUE	High	Mascot (A3)	Unambiguous	44	56	NTGIIcTIGPASR	C6(Carbamidomethyl)	2	1	0	1	1	680.358	1359.71	1359.7	2.49	0.00169	HCD (High Energy Collision Dissociation)	28	MS2	10.065	100	32.0039	10381	QEp25-0683_Fan_PKM2-62VK.raw	F2	15	1	34	27	0.879284	0.0005675	0.008348	9345023	32.63
TRUE	High	Mascot (A3)	Unambiguous	44	56	NTGIIcTIGPASR	C6(Carbamidomethyl)	3	1	0	1	1	453.907	1359.71	1359.7	0.22	0.0001	HCD (High Energy Collision Dissociation)	28	MS2	41.2501	100	40.1185	13821	QEp25-0683_Fan_PKM2-62VK.raw	F2	24	1	34	27	0.107881	0.0005675	0.0115	7.86242e+06	40.19
TRUE	High	Mascot (A3)	Unambiguous	44	56	NTGIIcTIGPASR	C6(Carbamidomethyl)	2	1	0	1	1	680.358	1359.71	1359.7	3.12	0.00212	HCD (High Energy Collision Dissociation)	28	MS2	0.15285	1.65	34.7155	11518	QEp25-0683_Fan_PKM2-62VK.raw	F2	63	1	34	27	1.38463e-05	0.0005675	0.0005484	6349654016	34.34
TRUE	High	Mascot (A3)	Unambiguous	44	56	NTGIIcTIGPASR	C6(Carbamidomethyl)	3	1	0	1	1	453.906	1359.7	1359.7	-0.73	-0.00033	HCD (High Energy Collision Dissociation)	28	MS2	42.2755	100	39.7657	13668	QEp25-0683_Fan_PKM2-62VK.raw	F2	13	1	34	27	1.24939	0.0007949	0.02554	9168469	39.64
TRUE	High	Mascot (A3)	Unambiguous	44	56	NTGIIcTIGPASR	C6(Carbamidomethyl)	2	1	0	1	1	680.358	1359.71	1359.7	3.48	0.00237	HCD (High Energy Collision Dissociation)	28	MS2	51.2264	100	32.3717	10539	QEp25-0683_Fan_PKM2-62VK.raw	F2	16	1	34	27	0.641389	0.0007949	0.03018	9345023	32.63
TRUE	High	Mascot (A3)	Unambiguous	44	56	NTGIIcTIGPASR	C6(Carbamidomethyl)	3	1	0	1	1	453.907	1359.71	1359.7	0.42	0.00019	HCD (High Energy Collision Dissociation)	28	MS2	44.1376	100	39.3973	13507	QEp25-0683_Fan_PKM2-62VK.raw	F2	13	1	34	27	1.22227	0.00197	0.06077	9168469	39.64
TRUE	High	Mascot (A3)	Unambiguous	44	56	NTGIIcTIGPASR	C6(Carbamidomethyl)	3	1	0	1	1	453.906	1359.7	1359.7	-0.93	-0.00042	HCD (High Energy Collision Dissociation)	28	MS2	58.7142	100	40.8638	14145	QEp25-0683_Fan_PKM2-62VK.raw	F2	6	1	34	27	7.77389	0.002669	0.07277	7.86242e+06	40.19
TRUE	High	Mascot (A3)	Unambiguous	44	56	NTGIIcTIGPASR	C6(Carbamidomethyl)	2	1	0	1	1	680.353	1359.7	1359.7	-5.23	-0.00355	HCD (High Energy Collision Dissociation)	28	MS2	45.9544	100	74.5184	26630	QEp25-0683_Fan_PKM2-62VK.raw	F2	27	1	33	26	0.0459225	0.004298	0.08929
TRUE	High	Mascot (A3)	Unambiguous	44	56	NTGIIcTIGPASR	C6(Carbamidomethyl)	2	0.8333	0	1	1	680.356	1359.71	1359.7	0.34	0.00023	HCD (High Energy Collision Dissociation)	28	MS2	46.2195	100	63.9021	23775	QEp25-0683_Fan_PKM2-62VK.raw	F2	12	1	34	27	1.55299	0.006294	0.1162
TRUE	High	Mascot (A3)	Unambiguous	44	56	PGSGFTNTmR	M9(Oxidation)	2	1	0	1	1	542.249	1083.49	1083.49	2.07	0.00112	HCD (High Energy Collision Dissociation)	28	MS2	0	100	16.8828	4073	QEp25-0683_Fan_PKM2-62VK.raw	F2	43	1	28	21	0.000337683	0.0005675	0.0001126	98583328	16.63
TRUE	High	Mascot (A3)	Unambiguous	44	56	PGSGFTNTmR	M9(Oxidation)	2	1	0	1	1	542.248	1083.49	1083.49	-0.74	-0.0004	HCD (High Energy Collision Dissociation)	28	MS2	0	100	16.5342	3922	QEp25-0683_Fan_PKM2-62VK.raw	F2	79	1	28	21	9.16427e-08	0.0005675	1.426e-05	98583328	16.63
TRUE	High	Mascot (A3)	Unambiguous	57	66	SVETLKEmIK	M8(Oxidation)	2	1	0	1	1	597.326	1193.64	1193.64	-0.43	-0.00026	HCD (High Energy Collision Dissociation)	28	MS2	2.74635	54.944	26.5099	8143	QEp25-0683_Fan_PKM2-62VK.raw	F2	48	1	32	25	0.000308343	0.0005675	0.01403	221251232	26.04
TRUE	High	Mascot (A3)	Unambiguous	57	66	SVETLKEmIK	M8(Oxidation)	3	1	0	1	1	398.553	1193.64	1193.64	0.12	5e-05	HCD (High Energy Collision Dissociation)	28	MS2	53.5115	100	27.6946	8624	QEp25-0683_Fan_PKM2-62VK.raw	F2	27	1	32	25	0.0401481	0.0005675	0.00171	9808973	27.63
TRUE	High	Mascot (A3)	Unambiguous	57	66	SVETLkEmIK	K6(Valni); M8(Oxidation)	3	0.95	0	1	1	431.576	1292.71	1292.71	0.1	4e-05	HCD (High Energy Collision Dissociation)	28	MS2	22.5635	100	37.9043	12871	QEp25-0683_Fan_PKM2-62VK.raw	F2	20	1	32	25	0.208572	0.0005675	0.003565	42375856	38.35
TRUE	High	Mascot (A3)	Unambiguous	57	66	SVETLkEmIK	K6(Valni); M8(Oxidation)	3	0.8148	0	1	1	431.576	1292.71	1292.71	0.1	4e-05	HCD (High Energy Collision Dissociation)	28	MS2	4.68027	29.842	40.4389	13960	QEp25-0683_Fan_PKM2-62VK.raw	F2	27	1	32	25	0.0355023	0.0005675	0.001831	229391712	40.19
TRUE	High	Mascot (A3)	Unambiguous	57	66	SVETLkEmIK	K6(Valni); M8(Oxidation)	3	0.7917	0	1	1	431.576	1292.71	1292.71	0.02	1e-05	HCD (High Energy Collision Dissociation)	28	MS2	7.52757	32.627	38.9703	13324	QEp25-0683_Fan_PKM2-62VK.raw	F2	24	1	32	25	0.0853603	0.0005675	0.002467	73598472	38.75
TRUE	High	Mascot (A3)	Unambiguous	57	66	SVETLkEmIK	K6(Valni); M8(Oxidation)	3	1	0	1	1	431.576	1292.71	1292.71	-0.12	-5e-05	HCD (High Energy Collision Dissociation)	28	MS2	28.5724	90.768	40.8205	14126	QEp25-0683_Fan_PKM2-62VK.raw	F2	15	1	32	25	0.560088	0.0005675	0.004122	229391712	40.19
TRUE	High	Mascot (A3)	Unambiguous	57	66	SVETLkEmIK	K6(Valni); M8(Oxidation)	2	0.4909	0	1	1	646.86	1292.71	1292.71	-0.15	-0.0001	HCD (High Energy Collision Dissociation)	28	MS2	1.11433	70.393	40.1078	13816	QEp25-0683_Fan_PKM2-62VK.raw	F2	55	1	32	25	5.69188e-05	0.0005675	0.00248	149845904	40.21
TRUE	High	Mascot (A3)	Unambiguous	57	66	SVETLkEmIK	K6(Valni); M8(Oxidation)	2	0.5593	0	1	1	646.86	1292.71	1292.71	-0.15	-0.0001	HCD (High Energy Collision Dissociation)	28	MS2	4.45016	97.999	40.4816	13979	QEp25-0683_Fan_PKM2-62VK.raw	F2	59	1	32	25	2.61973e-05	0.0005675	0.01048	149845904	40.21
TRUE	High	Mascot (A3)	Unambiguous	57	66	SVETLkEmIK	K6(Valni); M8(Oxidation)	2	0.3953	0	1	1	646.86	1292.71	1292.71	-0.63	-0.0004	HCD (High Energy Collision Dissociation)	28	MS2	3.6334	100	40.8248	14128	QEp25-0683_Fan_PKM2-62VK.raw	F2	43	1	33	26	0.000968533	0.0005675	0.002934	149845904	40.21
TRUE	High	Mascot (A3)	Unambiguous	57	66	SVETLkEMIK	K6(Valni)	3	0.8485	0	1	1	426.246	1276.72	1276.72	3.26	0.00139	HCD (High Energy Collision Dissociation)	28	MS2	24.8374	100	51.2161	18686	QEp25-0683_Fan_PKM2-62VK.raw	F2	33	1	30	23	0.00582352	0.0005675	0.001473	5833456	51.35
TRUE	High	Mascot (A3)	Unambiguous	57	66	SVETLkEmIK	K6(Valni); M8(Oxidation)	3	0.9545	0	1	1	431.576	1292.71	1292.71	0.02	1e-05	HCD (High Energy Collision Dissociation)	28	MS2	10.2558	33.499	38.2846	13038	QEp25-0683_Fan_PKM2-62VK.raw	F2	22	1	32	25	0.134047	0.0005675	0.004805	42375856	38.35
TRUE	High	Mascot (A3)	Unambiguous	57	66	SVETLkEmIK	K6(Valni); M8(Oxidation)	2	0.4792	0	1	1	646.86	1292.71	1292.71	0.22	0.00014	HCD (High Energy Collision Dissociation)	28	MS2	4.39764	100	39.383	13500	QEp25-0683_Fan_PKM2-62VK.raw	F2	48	1	32	25	0.000298714	0.0005675	0.001263	149845904	40.21
TRUE	High	Mascot (A3)	Unambiguous	57	66	SVETLkEmIK	K6(Valni); M8(Oxidation)	2	0.5769	0	1	1	646.861	1292.71	1292.71	0.98	0.00063	HCD (High Energy Collision Dissociation)	28	MS2	12.0793	80.304	38.3281	13058	QEp25-0683_Fan_PKM2-62VK.raw	F2	52	1	32	25	0.000133738	0.0005675	0.00282	115965760	38.45
TRUE	High	Mascot (A3)	Unambiguous	57	66	SVETLkEmIK	K6(Valni); M8(Oxidation)	2	0.4	0	1	1	646.861	1292.71	1292.71	0.88	0.00057	HCD (High Energy Collision Dissociation)	28	MS2	47.4907	100	37.9453	12889	QEp25-0683_Fan_PKM2-62VK.raw	F2	30	1	32	25	0.0189346	0.0005675	0.001311	115965760	38.45
TRUE	High	Mascot (A3)	Unambiguous	57	66	SVETLkEmIK	K6(Valni); M8(Oxidation)	3	0.9474	0	1	1	431.576	1292.71	1292.71	0.87	0.00038	HCD (High Energy Collision Dissociation)	28	MS2	6.2651	27.628	38.6302	13176	QEp25-0683_Fan_PKM2-62VK.raw	F2	19	1	32	25	0.232946	0.0005675	0.01067	73598472	38.75
TRUE	High	Mascot (A3)	Unambiguous	57	66	SVETLkEmIK	K6(Valni); M8(Oxidation)	2	0.4167	0	1	1	646.86	1292.71	1292.71	0.51	0.00033	HCD (High Energy Collision Dissociation)	28	MS2	2.88588	100	39.7485	13660	QEp25-0683_Fan_PKM2-62VK.raw	F2	48	1	32	25	0.000291243	0.0005675	0.0006128	149845904	40.21
TRUE	High	Mascot (A3)	Unambiguous	57	66	SVETLkEmIK	K6(Valni); M8(Oxidation)	2	0.5614	0	1	1	646.86	1292.71	1292.71	0.32	0.00021	HCD (High Energy Collision Dissociation)	28	MS2	4.43848	100	39.027	13348	QEp25-0683_Fan_PKM2-62VK.raw	F2	57	1	32	25	3.9926e-05	0.0005675	0.000157	115965760	38.45
TRUE	High	Mascot (A3)	Unambiguous	57	66	SVETLkEmIK	K6(Valni); M8(Oxidation)	3	0.6667	0	1	1	431.576	1292.71	1292.71	0.31	0.00013	HCD (High Energy Collision Dissociation)	28	MS2	8.65164	32.999	39.7136	13645	QEp25-0683_Fan_PKM2-62VK.raw	F2	24	1	32	25	0.0783892	0.0005675	0.00229	229391712	40.19
TRUE	High	Mascot (A3)	Unambiguous	57	66	SVETLkEmIK	K6(Valni); M8(Oxidation)	3	0.9048	0	1	1	431.576	1292.71	1292.71	0.31	0.00013	HCD (High Energy Collision Dissociation)	28	MS2	7.92032	33.995	39.3332	13478	QEp25-0683_Fan_PKM2-62VK.raw	F2	21	1	32	25	0.174283	0.0005675	0.003336	58456188	39.32
TRUE	High	Mascot (A3)	Unambiguous	57	66	SVETLkEmIK	K6(Valni); M8(Oxidation)	3	0.76	0	1	1	431.576	1292.71	1292.71	0.24	0.0001	HCD (High Energy Collision Dissociation)	28	MS2	4.87791	23.71	40.0685	13799	QEp25-0683_Fan_PKM2-62VK.raw	F2	25	1	32	25	0.0605698	0.0005675	0.005938	229391712	40.19
TRUE	High	Mascot (A3)	Unambiguous	57	66	SVETLkEmIK	K6(Valni); M8(Oxidation)	2	0.4889	0	1	1	646.86	1292.71	1292.71	-0.06	-4e-05	HCD (High Energy Collision Dissociation)	28	MS2	4.51356	89.068	38.6773	13197	QEp25-0683_Fan_PKM2-62VK.raw	F2	45	1	32	25	0.000629877	0.0007949	0.02406	115965760	38.45
TRUE	High	Mascot (A3)	Unambiguous	57	66	SVETLkEMIK	K6(Valni)	3	0.9474	0	1	1	426.247	1276.73	1276.72	6.06	0.00258	HCD (High Energy Collision Dissociation)	28	MS2	36.7184	100	50.8578	18529	QEp25-0683_Fan_PKM2-62VK.raw	F2	19	1	31	24	0.162108	0.004728	0.09428	5833456	51.35
TRUE	High	Mascot (A3)	Unambiguous	67	73	SGmNVAR	M3(Oxidation)	2	1	0	1	1	375.682	750.356	750.356	0.26	0.0001	HCD (High Energy Collision Dissociation)	28	MS2	0.212171	46.268	13.8565	2742	QEp25-0683_Fan_PKM2-62VK.raw	F2	58	1	27	20	7.5906e-06	0.0005675	0.01177	48388492	13.92
TRUE	High	Mascot (A3)	Unambiguous	67	73	SGMNVAR		2	1	0	1	1	367.684	734.361	734.361	0.16	6e-05	HCD (High Energy Collision Dissociation)	28	MS2	27.176	100	15.7027	3560	QEp25-0683_Fan_PKM2-62VK.raw	F2	51	1	29	22	7.55851e-05	0.0007949	0.0266	4.42634e+06	15.73
TRUE	High	Mascot (A3)	Unambiguous	74	89	LNFSHGTHEYHAETIK		5	1	0	1	1	377.586	1883.9	1883.9	-0.33	-0.00012	HCD (High Energy Collision Dissociation)	28	MS2	45.0984	100	40.7365	14089	QEp25-0683_Fan_PKM2-62VK.raw	F2	36	1	33	26	0.00578186	0.0005675	0.0002187	54020972	42.27
TRUE	High	Mascot (A3)	Unambiguous	74	89	LNFSHGTHEYHAETIK		3	1	0	1	1	628.639	1883.9	1883.9	-0.39	-0.00025	HCD (High Energy Collision Dissociation)	28	MS2	39.453	100	57.4315	21385	QEp25-0683_Fan_PKM2-62VK.raw	F2	64	1	33	26	8.77138e-06	0.0005675	5.448e-07	4323237	56.85
TRUE	High	Mascot (A3)	Unambiguous	74	89	LNFSHGTHEYHAETIK		4	1	0	1	1	471.731	1883.9	1883.9	-0.4	-0.00019	HCD (High Energy Collision Dissociation)	28	MS2	2.67219	60.888	47.2656	16942	QEp25-0683_Fan_PKM2-62VK.raw	F2	73	1	33	26	1.07912e-06	0.0005675	4.916e-08	33439882	47.05
TRUE	High	Mascot (A3)	Unambiguous	74	89	LNFSHGTHEYHAETIK		5	0.94	0	1	1	377.586	1883.9	1883.9	-0.41	-0.00015	HCD (High Energy Collision Dissociation)	28	MS2	20.3931	94.487	47.4098	17007	QEp25-0683_Fan_PKM2-62VK.raw	F2	50	1	33	26	0.000239921	0.0005675	0.0001545	18649224	47.47
TRUE	High	Mascot (A3)	Unambiguous	74	89	LNFSHGTHEYHAETIK		5	0.9524	0	1	1	377.586	1883.9	1883.9	-0.41	-0.00015	HCD (High Energy Collision Dissociation)	28	MS2	20.109	100	49.2285	17810	QEp25-0683_Fan_PKM2-62VK.raw	F2	42	1	33	26	0.0013711	0.0005675	0.001078	26686284	49.17
TRUE	High	Mascot (A3)	Unambiguous	74	89	LNFSHGTHEYHAETIK		3	1	0	1	1	628.639	1883.9	1883.9	-0.49	-0.00031	HCD (High Energy Collision Dissociation)	28	MS2	38.9206	100	62.5744	23360	QEp25-0683_Fan_PKM2-62VK.raw	F2	20	1	33	26	0.255259	0.0005675	0.01354
TRUE	High	Mascot (A3)	Unambiguous	74	89	LNFSHGTHEYHAETIK		2	0.9091	0	1	1	942.455	1883.9	1883.9	-0.52	-0.00049	HCD (High Energy Collision Dissociation)	28	MS2	30.0541	100	42.2929	14773	QEp25-0683_Fan_PKM2-62VK.raw	F2	33	1	33	26	0.0103034	0.0005675	0.003561	2457633	42.74
TRUE	High	Mascot (A3)	Unambiguous	74	89	LNFSHGTHEYHAETIK		4	1	0	1	1	471.731	1883.9	1883.9	-0.53	-0.00025	HCD (High Energy Collision Dissociation)	28	MS2	19.7781	100	59.4388	22212	QEp25-0683_Fan_PKM2-62VK.raw	F2	42	1	33	26	0.00139953	0.0005675	1.516e-05	1.37605e+06	59.34
TRUE	High	Mascot (A3)	Unambiguous	74	89	LNFSHGTHEYHAETIK		5	1	0	1	1	377.586	1883.9	1883.9	-0.57	-0.00021	HCD (High Energy Collision Dissociation)	28	MS2	13.086	98.115	41.8366	14571	QEp25-0683_Fan_PKM2-62VK.raw	F2	32	1	33	26	0.015703	0.0005675	0.0002601	54020972	42.27
TRUE	High	Mascot (A3)	Unambiguous	74	89	LNFSHGTHEYHAETIK		3	1	0	1	1	628.639	1883.9	1883.9	-0.59	-0.00037	HCD (High Energy Collision Dissociation)	28	MS2	12.082	100	44.0989	15564	QEp25-0683_Fan_PKM2-62VK.raw	F2	69	1	33	26	2.95108e-06	0.0005675	1.249e-09	87125696	45
TRUE	High	Mascot (A3)	Unambiguous	74	89	LNFSHGTHEYHAETIK		3	1	0	1	1	628.639	1883.9	1883.9	-0.59	-0.00037	HCD (High Energy Collision Dissociation)	28	MS2	32.4034	100	58.4875	21826	QEp25-0683_Fan_PKM2-62VK.raw	F2	59	1	33	26	2.8378e-05	0.0005675	4.149e-06	3.76949e+06	58.13
TRUE	High	Mascot (A3)	Unambiguous	74	89	LNFSHGTHEYHAETIK		4	1	0	1	1	471.731	1883.9	1883.9	-0.6	-0.00028	HCD (High Energy Collision Dissociation)	28	MS2	30.6557	93.01	52.2777	19148	QEp25-0683_Fan_PKM2-62VK.raw	F2	48	1	33	26	0.000336497	0.0005675	9.723e-08	6166725	52.24
TRUE	High	Mascot (A3)	Unambiguous	74	89	LNFSHGTHEYHAETIK		4	1	0	1	1	471.731	1883.9	1883.9	-0.6	-0.00028	HCD (High Energy Collision Dissociation)	28	MS2	7.41102	100	55.0907	20366	QEp25-0683_Fan_PKM2-62VK.raw	F2	53	1	33	26	0.000122175	0.0005675	3.719e-06	2.77935e+06	55.19
TRUE	High	Mascot (A3)	Unambiguous	74	89	LNFSHGTHEYHAETIK		4	1	0	1	1	471.731	1883.9	1883.9	-0.6	-0.00028	HCD (High Energy Collision Dissociation)	28	MS2	9.09753	100	55.8011	20678	QEp25-0683_Fan_PKM2-62VK.raw	F2	40	1	33	26	0.00232799	0.0005675	1.198e-05	3.75395e+06	55.78
TRUE	High	Mascot (A3)	Unambiguous	74	89	LNFSHGTHEYHAETIK		4	1	0	1	1	471.731	1883.9	1883.9	-0.6	-0.00028	HCD (High Energy Collision Dissociation)	28	MS2	15.2085	100	58.7356	21926	QEp25-0683_Fan_PKM2-62VK.raw	F2	55	1	33	26	6.74499e-05	0.0005675	1.25e-06	514398	58.73
TRUE	High	Mascot (A3)	Unambiguous	74	89	LNFSHGTHEYHAETIK		2	0.961	0	1	1	942.455	1883.9	1883.9	-0.65	-0.00061	HCD (High Energy Collision Dissociation)	28	MS2	0	100	46.527	16618	QEp25-0683_Fan_PKM2-62VK.raw	F2	77	1	33	26	4.58122e-07	0.0005675	2.746e-05
TRUE	High	Mascot (A3)	Unambiguous	74	89	LNFSHGTHEYHAETIK		4	1	0	1	1	471.731	1883.9	1883.9	-0.66	-0.00031	HCD (High Energy Collision Dissociation)	28	MS2	4.28303	58.881	46.9075	16784	QEp25-0683_Fan_PKM2-62VK.raw	F2	70	1	33	26	2.34413e-06	0.0005675	6.518e-07	33439882	47.05
TRUE	High	Mascot (A3)	Unambiguous	74	89	LNFSHGTHEYHAETIK		3	1	0	1	1	628.639	1883.9	1883.9	-0.69	-0.00043	HCD (High Energy Collision Dissociation)	28	MS2	4.89315	100	41.6561	14491	QEp25-0683_Fan_PKM2-62VK.raw	F2	80	1	33	26	2.506e-07	0.0005675	5.207e-08	75680832	41.94
TRUE	High	Mascot (A3)	Unambiguous	74	89	LNFSHGTHEYHAETIK		3	1	0	1	1	628.639	1883.9	1883.9	-0.69	-0.00043	HCD (High Energy Collision Dissociation)	28	MS2	6.22482	100	41.282	14327	QEp25-0683_Fan_PKM2-62VK.raw	F2	84	1	33	26	8.66925e-08	0.0005675	3.588e-10	75680832	41.94
TRUE	High	Mascot (A3)	Unambiguous	74	89	LNFSHGTHEYHAETIK		3	1	0	1	1	628.639	1883.9	1883.9	-0.69	-0.00043	HCD (High Energy Collision Dissociation)	28	MS2	18.7785	100	57.0637	21227	QEp25-0683_Fan_PKM2-62VK.raw	F2	96	1	33	26	5.88818e-09	0.0005675	1.205e-10	4323237	56.85
TRUE	High	Mascot (A3)	Unambiguous	74	89	LNFSHGTHEYHAETIK		3	1	0	1	1	628.639	1883.9	1883.9	-0.69	-0.00043	HCD (High Energy Collision Dissociation)	28	MS2	27.5856	100	58.8335	21967	QEp25-0683_Fan_PKM2-62VK.raw	F2	54	1	33	26	9.57153e-05	0.0005675	3.659e-06
TRUE	High	Mascot (A3)	Unambiguous	74	89	LNFSHGTHEYHAETIK		5	0.9737	0	1	1	377.586	1883.9	1883.9	-0.73	-0.00028	HCD (High Energy Collision Dissociation)	28	MS2	29.7586	100	41.0996	14247	QEp25-0683_Fan_PKM2-62VK.raw	F2	38	1	33	26	0.00365579	0.0005675	0.0003857	54020972	42.27
TRUE	High	Mascot (A3)	Unambiguous	74	89	LNFSHGTHEYHAETIK		5	1	0	1	1	377.586	1883.9	1883.9	-0.81	-0.00031	HCD (High Energy Collision Dissociation)	28	MS2	18.7827	100	48.4919	17485	QEp25-0683_Fan_PKM2-62VK.raw	F2	42	1	33	26	0.00146886	0.0005675	0.0001223	25045816	48.66
TRUE	High	Mascot (A3)	Unambiguous	74	89	LNFSHGTHEYHAETIK		5	0.9355	0	1	1	377.586	1883.9	1883.9	-0.81	-0.00031	HCD (High Energy Collision Dissociation)	28	MS2	36.2986	100	51.1136	18641	QEp25-0683_Fan_PKM2-62VK.raw	F2	31	1	33	26	0.0188791	0.0005675	0.002686	6.74097e+06	51.37
TRUE	High	Mascot (A3)	Unambiguous	74	89	LNFSHGTHEYHAETIK		5	1	0	1	1	377.586	1883.9	1883.9	-0.81	-0.00031	HCD (High Energy Collision Dissociation)	28	MS2	39.1352	100	54.4861	20103	QEp25-0683_Fan_PKM2-62VK.raw	F2	37	1	33	26	0.00458122	0.0005675	0.0006059	892718	54.72
TRUE	High	Mascot (A3)	Unambiguous	74	89	LNFSHGTHEYHAETIK		3	1	0	1	1	628.639	1883.9	1883.9	-0.88	-0.00055	HCD (High Energy Collision Dissociation)	28	MS2	22.2558	100	51.7007	18898	QEp25-0683_Fan_PKM2-62VK.raw	F2	92	1	33	26	1.35423e-08	0.0005675	1.142e-08
TRUE	High	Mascot (A3)	Unambiguous	74	89	LNFSHGTHEYHAETIK		3	1	0	1	1	628.639	1883.9	1883.9	-0.88	-0.00055	HCD (High Energy Collision Dissociation)	28	MS2	45.9278	100	62.9315	23473	QEp25-0683_Fan_PKM2-62VK.raw	F2	15	1	33	26	0.707446	0.0005675	0.01713
TRUE	High	Mascot (A3)	Unambiguous	74	89	LNFSHGTHEYHAETIK		5	0.9184	0	1	1	377.586	1883.9	1883.9	-0.33	-0.00012	HCD (High Energy Collision Dissociation)	28	MS2	14.0833	100	48.86	17648	QEp25-0683_Fan_PKM2-62VK.raw	F2	49	1	33	26	0.000288448	0.0005675	0.01049	25045816	48.66
TRUE	High	Mascot (A3)	Unambiguous	74	89	LNFSHGTHEYHAETIK		2	0.8431	0	1	1	942.455	1883.9	1883.9	-0.9	-0.00085	HCD (High Energy Collision Dissociation)	28	MS2	0	100	46.1655	16464	QEp25-0683_Fan_PKM2-62VK.raw	F2	51	1	33	26	0.00015765	0.0005675	0.0008031
TRUE	High	Mascot (A3)	Unambiguous	74	89	LNFSHGTHEYHAETIK		3	1	0	1	1	628.639	1883.9	1883.9	-0.3	-0.00019	HCD (High Energy Collision Dissociation)	28	MS2	0.665431	88.592	46.7179	16702	QEp25-0683_Fan_PKM2-62VK.raw	F2	103	1	33	26	1.2333e-09	0.0005675	4.743e-09	102946688	46.99
TRUE	High	Mascot (A3)	Unambiguous	74	89	LNFSHGTHEYHAETIK		3	1	0	1	1	628.639	1883.9	1883.9	-0.3	-0.00019	HCD (High Energy Collision Dissociation)	28	MS2	5.8134	70.113	42.7594	14977	QEp25-0683_Fan_PKM2-62VK.raw	F2	82	1	33	26	1.35853e-07	0.0005675	8.289e-10	74493808	43.04
TRUE	High	Mascot (A3)	Unambiguous	74	89	LNFSHGTHEYHAETIK		4	1	0	1	1	471.731	1883.9	1883.9	-0.01	-1e-05	HCD (High Energy Collision Dissociation)	28	MS2	8.32062	85.94	52.9656	19445	QEp25-0683_Fan_PKM2-62VK.raw	F2	57	1	33	26	4.54349e-05	0.0005675	5.166e-07	3.44607e+06	53.19
TRUE	High	Mascot (A3)	Unambiguous	74	89	LNFSHGTHEYHAETIK		4	1	0	1	1	471.731	1883.9	1883.9	-0.01	-1e-05	HCD (High Energy Collision Dissociation)	28	MS2	1.22533	62.588	41.8844	14592	QEp25-0683_Fan_PKM2-62VK.raw	F2	73	1	33	26	1.16786e-06	0.0005675	1.544e-06	126514824	42.04
TRUE	High	Mascot (A3)	Unambiguous	74	89	LNFSHGTHEYHAETIK		5	1	0	1	1	377.586	1883.9	1883.9	-0.08	-3e-05	HCD (High Energy Collision Dissociation)	28	MS2	18.8574	97.81	42.5817	14899	QEp25-0683_Fan_PKM2-62VK.raw	F2	35	1	33	26	0.0080796	0.0005675	8.639e-05	39826964	42.93
TRUE	High	Mascot (A3)	Unambiguous	74	89	LNFSHGTHEYHAETIK		5	0.8974	0	1	1	377.586	1883.9	1883.9	-0.08	-3e-05	HCD (High Energy Collision Dissociation)	28	MS2	19.7183	100	47.7553	17160	QEp25-0683_Fan_PKM2-62VK.raw	F2	39	1	33	26	0.00310735	0.0005675	0.0005269	18649224	47.47
TRUE	High	Mascot (A3)	Unambiguous	74	89	LNFSHGTHEYHAETIK		5	1	0	1	1	377.586	1883.9	1883.9	-0.08	-3e-05	HCD (High Energy Collision Dissociation)	28	MS2	19.5736	100	49.5756	17965	QEp25-0683_Fan_PKM2-62VK.raw	F2	36	1	33	26	0.00585315	0.0005675	0.002919	26686284	49.17
TRUE	High	Mascot (A3)	Unambiguous	74	89	LNFSHGTHEYHAETIK		5	1	0	1	1	377.586	1883.9	1883.9	-0.08	-3e-05	HCD (High Energy Collision Dissociation)	28	MS2	25.116	100	49.9493	18131	QEp25-0683_Fan_PKM2-62VK.raw	F2	38	1	33	26	0.00380531	0.0005675	0.000112	44196976	49.89
TRUE	High	Mascot (A3)	Unambiguous	74	89	LNFSHGTHEYHAETIK		4	1	0	1	1	471.731	1883.9	1883.9	-0.08	-4e-05	HCD (High Energy Collision Dissociation)	28	MS2	5.54839	100	51.9212	18993	QEp25-0683_Fan_PKM2-62VK.raw	F2	54	1	33	26	8.87953e-05	0.0005675	2.054e-07	6166725	52.24
TRUE	High	Mascot (A3)	Unambiguous	74	89	LNFSHGTHEYHAETIK		4	1	0	1	1	471.731	1883.9	1883.9	-0.08	-4e-05	HCD (High Energy Collision Dissociation)	28	MS2	20.561	100	56.8986	21157	QEp25-0683_Fan_PKM2-62VK.raw	F2	61	1	33	26	2.13988e-05	0.0005675	1.456e-07	4.09979e+06	56.62
TRUE	High	Mascot (A3)	Unambiguous	74	89	LNFSHGTHEYHAETIK		4	1	0	1	1	471.731	1883.9	1883.9	-0.08	-4e-05	HCD (High Energy Collision Dissociation)	28	MS2	33.1658	100	60.2668	22537	QEp25-0683_Fan_PKM2-62VK.raw	F2	37	1	33	26	0.00489091	0.0005675	1.806e-05	619942	60.23
TRUE	High	Mascot (A3)	Unambiguous	74	89	LNFSHGTHEYHAETIK		4	1	0	1	1	471.731	1883.9	1883.9	-0.08	-4e-05	HCD (High Energy Collision Dissociation)	28	MS2	45.2105	100	57.9549	21605	QEp25-0683_Fan_PKM2-62VK.raw	F2	46	1	33	26	0.000634439	0.0005675	8.276e-07	880495	57.96
TRUE	High	Mascot (A3)	Unambiguous	74	89	LNFSHGTHEYHAETIK		4	1	0	1	1	471.731	1883.9	1883.9	-0.08	-4e-05	HCD (High Energy Collision Dissociation)	28	MS2	23.1048	100	59.7793	22350	QEp25-0683_Fan_PKM2-62VK.raw	F2	53	1	33	26	0.000121728	0.0005675	6.941e-06	619942	60.23
TRUE	High	Mascot (A3)	Unambiguous	74	89	LNFSHGTHEYHAETIK		3	1	0	1	1	628.639	1883.9	1883.9	-0.1	-6e-05	HCD (High Energy Collision Dissociation)	28	MS2	17.9202	91.131	42.021	14653	QEp25-0683_Fan_PKM2-62VK.raw	F2	80	1	33	26	2.26146e-07	0.0005675	1.017e-10	75680832	41.94
TRUE	High	Mascot (A3)	Unambiguous	74	89	LNFSHGTHEYHAETIK		3	1	0	1	1	628.639	1883.9	1883.9	-0.1	-6e-05	HCD (High Energy Collision Dissociation)	28	MS2	5.29115	89.319	42.4018	14820	QEp25-0683_Fan_PKM2-62VK.raw	F2	96	1	33	26	5.85315e-09	0.0005675	1.331e-10	74493808	43.04
TRUE	High	Mascot (A3)	Unambiguous	74	89	LNFSHGTHEYHAETIK		3	1	0	1	1	628.639	1883.9	1883.9	-0.1	-6e-05	HCD (High Energy Collision Dissociation)	28	MS2	2.07345	81.575	48.1643	17340	QEp25-0683_Fan_PKM2-62VK.raw	F2	77	1	33	26	5.05114e-07	0.0005675	3.872e-10	102946688	46.99
TRUE	High	Mascot (A3)	Unambiguous	74	89	LNFSHGTHEYHAETIK		3	1	0	1	1	628.639	1883.9	1883.9	-0.1	-6e-05	HCD (High Energy Collision Dissociation)	28	MS2	17.9973	100	53.8537	19829	QEp25-0683_Fan_PKM2-62VK.raw	F2	46	1	33	26	0.000673581	0.0005675	5.872e-07	17376742	54.37
TRUE	High	Mascot (A3)	Unambiguous	74	89	LNFSHGTHEYHAETIK		4	1	0	1	1	471.731	1883.9	1883.9	-0.14	-7e-05	HCD (High Energy Collision Dissociation)	28	MS2	8.77478	100	53.3231	19598	QEp25-0683_Fan_PKM2-62VK.raw	F2	37	1	33	26	0.00514622	0.0005675	1.675e-05	3.44607e+06	53.19
TRUE	High	Mascot (A3)	Unambiguous	74	89	LNFSHGTHEYHAETIK		4	0.9508	0	1	1	471.731	1883.9	1883.9	-0.14	-7e-05	HCD (High Energy Collision Dissociation)	28	MS2	1.26105	100	84.8912	29159	QEp25-0683_Fan_PKM2-62VK.raw	F2	61	1	33	26	1.66528e-05	0.0005675	9.597e-07	6847734	84.35
TRUE	High	Mascot (A3)	Unambiguous	74	89	LNFSHGTHEYHAETIK		4	0.9	0	1	1	471.731	1883.9	1883.9	-0.14	-7e-05	HCD (High Energy Collision Dissociation)	28	MS2	1.78656	100	84.5501	29048	QEp25-0683_Fan_PKM2-62VK.raw	F2	40	1	33	26	0.00229344	0.0005675	4.502e-05	6847734	84.35
TRUE	High	Mascot (A3)	Unambiguous	74	89	LNFSHGTHEYHAETIK		5	0.94	0	1	1	377.586	1883.9	1883.9	-0.17	-6e-05	HCD (High Energy Collision Dissociation)	28	MS2	25.197	77.326	46.6704	16681	QEp25-0683_Fan_PKM2-62VK.raw	F2	50	1	33	26	0.000247413	0.0005675	0.0001246	36921352	46.79
TRUE	High	Mascot (A3)	Unambiguous	74	89	LNFSHGTHEYHAETIK		3	1	0	1	1	628.639	1883.9	1883.9	-0.2	-0.00013	HCD (High Energy Collision Dissociation)	28	MS2	26.1198	100	43.3765	15248	QEp25-0683_Fan_PKM2-62VK.raw	F2	66	1	33	26	5.93018e-06	0.0005675	1.448e-08	74493808	43.04
TRUE	High	Mascot (A3)	Unambiguous	74	89	LNFSHGTHEYHAETIK		4	1	0	1	1	471.731	1883.9	1883.9	-0.21	-0.0001	HCD (High Energy Collision Dissociation)	28	MS2	1.57229	55.988	46.55	16628	QEp25-0683_Fan_PKM2-62VK.raw	F2	70	1	33	26	2.54723e-06	0.0005675	1.254e-06	47184944	46.46
TRUE	High	Mascot (A3)	Unambiguous	74	89	LNFSHGTHEYHAETIK		5	0.9459	0	1	1	377.586	1883.9	1883.9	-0.25	-9e-05	HCD (High Energy Collision Dissociation)	28	MS2	9.43146	100	42.2125	14737	QEp25-0683_Fan_PKM2-62VK.raw	F2	37	1	33	26	0.00466732	0.0005675	0.0004475	54020972	42.27
TRUE	High	Mascot (A3)	Unambiguous	74	89	LNFSHGTHEYHAETIK		5	1	0	1	1	377.586	1883.9	1883.9	-0.25	-9e-05	HCD (High Energy Collision Dissociation)	28	MS2	27.3322	100	50.6624	18443	QEp25-0683_Fan_PKM2-62VK.raw	F2	33	1	33	26	0.0111447	0.0005675	0.0002716	44196976	49.89
TRUE	High	Mascot (A3)	Unambiguous	74	89	LNFSHGTHEYHAETIK		4	1	0	1	1	471.731	1883.9	1883.9	-0.27	-0.00013	HCD (High Energy Collision Dissociation)	28	MS2	12.8529	100	54.7459	20215	QEp25-0683_Fan_PKM2-62VK.raw	F2	59	1	33	26	2.99273e-05	0.0005675	1.052e-06	2.77935e+06	55.19
TRUE	High	Mascot (A3)	Unambiguous	74	89	LNFSHGTHEYHAETIK		4	1	0	1	1	471.731	1883.9	1883.9	-0.27	-0.00013	HCD (High Energy Collision Dissociation)	28	MS2	9.42911	100	55.434	20516	QEp25-0683_Fan_PKM2-62VK.raw	F2	62	1	33	26	1.5598e-05	0.0005675	2.786e-06	3.75395e+06	55.78
TRUE	High	Mascot (A3)	Unambiguous	74	89	LNFSHGTHEYHAETIK		4	1	0	1	1	471.731	1883.9	1883.9	-0.27	-0.00013	HCD (High Energy Collision Dissociation)	28	MS2	2.25569	100	85.2312	29253	QEp25-0683_Fan_PKM2-62VK.raw	F2	41	1	33	26	0.00189264	0.0005675	0.0001175	4.25893e+06	85.05
TRUE	High	Mascot (A3)	Unambiguous	74	89	LNFSHGTHEYHAETIK		3	1	0	1	1	628.639	1883.9	1883.9	-0.3	-0.00019	HCD (High Energy Collision Dissociation)	28	MS2	16.0995	100	45.6574	16247	QEp25-0683_Fan_PKM2-62VK.raw	F2	79	1	33	26	3.23644e-07	0.0005675	1.862e-10	31526708	45.49
TRUE	High	Mascot (A3)	Unambiguous	74	89	LNFSHGTHEYHAETIK		3	1	0	1	1	628.639	1883.9	1883.9	-0.3	-0.00019	HCD (High Energy Collision Dissociation)	28	MS2	11.9288	80.123	47.4507	17025	QEp25-0683_Fan_PKM2-62VK.raw	F2	93	1	33	26	1.22763e-08	0.0005675	1.144e-09	102946688	46.99
TRUE	High	Mascot (A3)	Unambiguous	74	89	LNFSHGTHEYHAETIK		2	0.8235	0	1	1	942.454	1883.9	1883.9	-0.97	-0.00091	HCD (High Energy Collision Dissociation)	28	MS2	0	100	47.3377	16975	QEp25-0683_Fan_PKM2-62VK.raw	F2	51	1	33	26	0.000157627	0.0005675	0.0001649
TRUE	High	Mascot (A3)	Unambiguous	74	89	LNFSHGTHEYHAETIK		4	1	0	1	1	471.731	1883.9	1883.9	-1.05	-0.00049	HCD (High Energy Collision Dissociation)	28	MS2	16.2113	100	59.0768	22066	QEp25-0683_Fan_PKM2-62VK.raw	F2	56	1	33	26	5.7495e-05	0.0005675	6.949e-06	1.38701e+06	59.02
TRUE	High	Mascot (A3)	Unambiguous	74	89	LNFSHGTHEYHAETIK		2	1	0	1	1	942.454	1883.9	1883.9	-1.16	-0.0011	HCD (High Energy Collision Dissociation)	28	MS2	0	100	44.9256	15928	QEp25-0683_Fan_PKM2-62VK.raw	F2	68	1	33	26	3.24064e-06	0.0005675	0.0001617	3.94259e+06	45.01
TRUE	High	Mascot (A3)	Unambiguous	74	89	LNFSHGTHEYHAETIK		3	1	0	1	1	628.639	1883.9	1883.9	-1.17	-0.00074	HCD (High Energy Collision Dissociation)	28	MS2	48.5716	100	55.1559	20394	QEp25-0683_Fan_PKM2-62VK.raw	F2	40	1	33	26	0.00183893	0.0005675	2.195e-06	17376742	54.37
TRUE	High	Mascot (A3)	Unambiguous	74	89	LNFSHGTHEYHAETIK		3	1	0	1	1	628.639	1883.9	1883.9	-1.17	-0.00074	HCD (High Energy Collision Dissociation)	28	MS2	78.9305	100	61.6587	23046	QEp25-0683_Fan_PKM2-62VK.raw	F2	30	1	33	26	0.0185167	0.0005675	0.0001617	221655	61.97
TRUE	High	Mascot (A3)	Unambiguous	74	89	LNFSHGTHEYHAETIK		3	1	0	1	1	628.639	1883.9	1883.9	-1.17	-0.00074	HCD (High Energy Collision Dissociation)	28	MS2	24.4993	100	63.6439	23692	QEp25-0683_Fan_PKM2-62VK.raw	F2	24	1	33	26	0.0806426	0.0005675	0.001415
TRUE	High	Mascot (A3)	Unambiguous	74	89	LNFSHGTHEYHAETIK		3	1	0	1	1	628.639	1883.9	1883.9	-1.27	-0.0008	HCD (High Energy Collision Dissociation)	28	MS2	24.2181	100	58.139	21683	QEp25-0683_Fan_PKM2-62VK.raw	F2	38	1	33	26	0.00296186	0.0005675	3.085e-05	3.76949e+06	58.13
TRUE	High	Mascot (A3)	Unambiguous	74	89	LNFSHGTHEYHAETIK		3	1	0	1	1	628.638	1883.9	1883.9	-1.46	-0.00092	HCD (High Energy Collision Dissociation)	28	MS2	9.99921	100	54.205	19980	QEp25-0683_Fan_PKM2-62VK.raw	F2	93	1	33	26	9.47468e-09	0.0005675	1.783e-08	17376742	54.37
TRUE	High	Mascot (A3)	Unambiguous	74	89	LNFSHGTHEYHAETIK		2	1	0	1	1	942.454	1883.9	1883.9	-1.55	-0.00146	HCD (High Energy Collision Dissociation)	28	MS2	27.2664	100	43.0529	15107	QEp25-0683_Fan_PKM2-62VK.raw	F2	83	1	33	26	1.03613e-07	0.0005675	6.304e-06	2457633	42.74
TRUE	High	Mascot (A3)	Unambiguous	74	89	LNFSHGTHEYHAETIK		3	1	0	1	1	628.638	1883.9	1883.9	-1.85	-0.00116	HCD (High Energy Collision Dissociation)	28	MS2	10.2293	100	56.7182	21079	QEp25-0683_Fan_PKM2-62VK.raw	F2	60	1	33	26	1.95185e-05	0.0005675	8.453e-07	4323237	56.85
TRUE	High	Mascot (A3)	Unambiguous	74	89	LNFSHGTHEYHAETIK		3	1	0	1	1	628.638	1883.9	1883.9	-2.14	-0.00135	HCD (High Energy Collision Dissociation)	28	MS2	26.6814	100	60.9654	22798	QEp25-0683_Fan_PKM2-62VK.raw	F2	49	1	33	26	0.000244038	0.0005675	6.423e-06	128348	60.93
TRUE	High	Mascot (A3)	Unambiguous	74	89	LNFSHGTHEYHAETIK		2	1	0	1	1	942.453	1883.9	1883.9	-2.46	-0.00232	HCD (High Energy Collision Dissociation)	28	MS2	0	100	46.8859	16775	QEp25-0683_Fan_PKM2-62VK.raw	F2	76	1	33	26	6.08597e-07	0.0005675	7.442e-05
TRUE	High	Mascot (A3)	Unambiguous	74	89	LNFSHGTHEYHAETIK		2	1	0	1	1	942.453	1883.9	1883.9	-2.52	-0.00238	HCD (High Energy Collision Dissociation)	28	MS2	25.108	100	41.9123	14605	QEp25-0683_Fan_PKM2-62VK.raw	F2	34	1	33	26	0.00800442	0.0005675	0.001185	2457633	42.74
TRUE	High	Mascot (A3)	Unambiguous	74	89	LNFSHGTHEYHAETIK		3	1	0	1	1	628.638	1883.9	1883.9	-2.82	-0.00177	HCD (High Energy Collision Dissociation)	28	MS2	43.0475	100	57.7808	21532	QEp25-0683_Fan_PKM2-62VK.raw	F2	43	1	33	26	0.00112566	0.0005675	4.307e-07	4323237	56.85
TRUE	High	Mascot (A3)	Unambiguous	74	89	LNFSHGTHEYHAETIK		3	1	0	1	1	628.637	1883.9	1883.9	-3.7	-0.00232	HCD (High Energy Collision Dissociation)	28	MS2	20.3645	100	56.3571	20921	QEp25-0683_Fan_PKM2-62VK.raw	F2	59	1	33	26	2.45705e-05	0.0005675	5.333e-07	4323237	56.85
TRUE	High	Mascot (A3)	Unambiguous	74	89	LNFSHGTHEYHAETIK		4	1	0	1	1	471.731	1883.9	1883.9	-0.01	-1e-05	HCD (High Energy Collision Dissociation)	28	MS2	4.2361	67.264	47.9812	17259	QEp25-0683_Fan_PKM2-62VK.raw	F2	57	1	33	26	4.69234e-05	0.0005675	1.488e-06	37271912	48.11
TRUE	High	Mascot (A3)	Unambiguous	74	89	LNFSHGTHEYHAETIK		3	1	0	1	1	628.639	1883.9	1883.9	0	0	HCD (High Energy Collision Dissociation)	28	MS2	1.77761	93.469	47.0854	16863	QEp25-0683_Fan_PKM2-62VK.raw	F2	97	1	33	26	5.30139e-09	0.0005675	2.336e-11	102946688	46.99
TRUE	High	Mascot (A3)	Unambiguous	74	89	LNFSHGTHEYHAETIK		3	1	0	1	1	628.639	1883.9	1883.9	0	0	HCD (High Energy Collision Dissociation)	28	MS2	6.11941	77.097	45.3151	16099	QEp25-0683_Fan_PKM2-62VK.raw	F2	103	1	33	26	1.34397e-09	0.0005675	4.555e-09	31526708	45.49
TRUE	High	Mascot (A3)	Unambiguous	74	89	LNFSHGTHEYHAETIK		3	1	0	1	1	628.639	1883.9	1883.9	0	0	HCD (High Energy Collision Dissociation)	28	MS2	2.00133	79.395	46.0227	16403	QEp25-0683_Fan_PKM2-62VK.raw	F2	96	1	33	26	5.52573e-09	0.0005675	1.884e-11	31526708	45.49
TRUE	High	Mascot (A3)	Unambiguous	74	89	LNFSHGTHEYHAETIK		2	1	0	1	1	942.459	1883.91	1883.9	4.28	0.00403	HCD (High Energy Collision Dissociation)	28	MS2	0	100	45.4241	16146	QEp25-0683_Fan_PKM2-62VK.raw	F2	39	1	33	26	0.00281133	0.0005675	0.001686	3.94259e+06	45.01
TRUE	High	Mascot (A3)	Unambiguous	74	89	LNFSHGTHEYHAETIK		2	0.8108	0	1	1	942.459	1883.91	1883.9	3.7	0.00348	HCD (High Energy Collision Dissociation)	28	MS2	0	100	41.5322	14437	QEp25-0683_Fan_PKM2-62VK.raw	F2	37	1	33	26	0.00469913	0.0005675	0.004794	770377	41.42
TRUE	High	Mascot (A3)	Unambiguous	74	89	LNFSHGTHEYHAETIK		2	1	0	1	1	942.458	1883.91	1883.9	3.18	0.00299	HCD (High Energy Collision Dissociation)	28	MS2	0	100	43.4199	15267	QEp25-0683_Fan_PKM2-62VK.raw	F2	63	1	33	26	1.15773e-05	0.0005675	4.607e-05
TRUE	High	Mascot (A3)	Unambiguous	74	89	LNFSHGTHEYHAETIK		2	1	0	1	1	942.458	1883.91	1883.9	2.98	0.00281	HCD (High Energy Collision Dissociation)	28	MS2	0	100	44.1489	15586	QEp25-0683_Fan_PKM2-62VK.raw	F2	32	1	33	26	0.014504	0.0005675	0.007133
TRUE	High	Mascot (A3)	Unambiguous	74	89	LNFSHGTHEYHAETIK		2	0.9714	0	1	1	942.458	1883.91	1883.9	2.66	0.0025	HCD (High Energy Collision Dissociation)	28	MS2	0	100	42.6966	14950	QEp25-0683_Fan_PKM2-62VK.raw	F2	35	1	33	26	0.00789748	0.0005675	0.004286	2457633	42.74
TRUE	High	Mascot (A3)	Unambiguous	74	89	LNFSHGTHEYHAETIK		3	1	0	1	1	628.641	1883.91	1883.9	1.94	0.00122	HCD (High Energy Collision Dissociation)	28	MS2	10.1465	100	52.4117	19207	QEp25-0683_Fan_PKM2-62VK.raw	F2	96	1	33	26	6.03013e-09	0.0005675	2.705e-09
TRUE	High	Mascot (A3)	Unambiguous	74	89	LNFSHGTHEYHAETIK		3	1	0	1	1	628.64	1883.91	1883.9	1.74	0.0011	HCD (High Energy Collision Dissociation)	28	MS2	13.3034	100	48.907	17669	QEp25-0683_Fan_PKM2-62VK.raw	F2	96	1	33	26	5.87229e-09	0.0005675	1.932e-08	65902852	48.48
TRUE	High	Mascot (A3)	Unambiguous	74	89	LNFSHGTHEYHAETIK		3	1	0	1	1	628.64	1883.91	1883.9	1.65	0.00103	HCD (High Energy Collision Dissociation)	28	MS2	9.9068	100	53.1456	19523	QEp25-0683_Fan_PKM2-62VK.raw	F2	100	1	33	26	2.56335e-09	0.0005675	1.031e-08	6.53484e+06	52.93
TRUE	High	Mascot (A3)	Unambiguous	74	89	LNFSHGTHEYHAETIK		2	0.9388	0	1	1	942.457	1883.91	1883.9	1.56	0.00147	HCD (High Energy Collision Dissociation)	28	MS2	0	100	45.8197	16316	QEp25-0683_Fan_PKM2-62VK.raw	F2	49	1	33	27	0.000307379	0.0005675	0.001591
TRUE	High	Mascot (A3)	Unambiguous	74	89	LNFSHGTHEYHAETIK		2	0.9762	0	1	1	942.457	1883.91	1883.9	1.43	0.00134	HCD (High Energy Collision Dissociation)	28	MS2	0	100	43.7845	15428	QEp25-0683_Fan_PKM2-62VK.raw	F2	84	1	33	27	1.05117e-07	0.0005675	7.493e-08
TRUE	High	Mascot (A3)	Unambiguous	74	89	LNFSHGTHEYHAETIK		4	1	0	1	1	471.732	1883.91	1883.9	1.35	0.00064	HCD (High Energy Collision Dissociation)	28	MS2	83.2946	100	64.0675	23829	QEp25-0683_Fan_PKM2-62VK.raw	F2	12	1	33	27	1.75256	0.0005675	0.0008142	268673	64.05
TRUE	High	Mascot (A3)	Unambiguous	74	89	LNFSHGTHEYHAETIK		3	0.9778	0	1	1	628.64	1883.91	1883.9	1.26	0.00079	HCD (High Energy Collision Dissociation)	28	MS2	38.5323	100	62.004	23171	QEp25-0683_Fan_PKM2-62VK.raw	F2	45	1	33	27	0.000717255	0.0005675	0.0002098	221655	61.97
TRUE	High	Mascot (A3)	Unambiguous	74	89	LNFSHGTHEYHAETIK		3	1	0	1	1	628.64	1883.91	1883.9	1.06	0.00067	HCD (High Energy Collision Dissociation)	28	MS2	13.7284	100	48.5263	17500	QEp25-0683_Fan_PKM2-62VK.raw	F2	103	1	33	26	1.27972e-09	0.0005675	1.733e-08	65902852	48.48
TRUE	High	Mascot (A3)	Unambiguous	74	89	LNFSHGTHEYHAETIK		3	1	0	1	1	628.64	1883.91	1883.9	1.06	0.00067	HCD (High Energy Collision Dissociation)	28	MS2	15.8971	100	52.7724	19361	QEp25-0683_Fan_PKM2-62VK.raw	F2	72	1	33	26	1.55997e-06	0.0005675	1.473e-08	6.53484e+06	52.93
TRUE	High	Mascot (A3)	Unambiguous	74	89	LNFSHGTHEYHAETIK		2	1	0	1	1	942.456	1883.91	1883.9	1.04	0.00098	HCD (High Energy Collision Dissociation)	28	MS2	0	100	44.5235	15749	QEp25-0683_Fan_PKM2-62VK.raw	F2	37	1	33	26	0.00450936	0.0005675	0.0004135	3.94259e+06	45.01
TRUE	High	Mascot (A3)	Unambiguous	74	89	LNFSHGTHEYHAETIK		3	1	0	1	1	628.64	1883.91	1883.9	0.97	0.00061	HCD (High Energy Collision Dissociation)	28	MS2	4.98942	100	47.803	17181	QEp25-0683_Fan_PKM2-62VK.raw	F2	77	1	33	26	5.00386e-07	0.0005675	1.899e-09	102946688	46.99
TRUE	High	Mascot (A3)	Unambiguous	74	89	LNFSHGTHEYHAETIK		4	1	0	1	1	471.732	1883.91	1883.9	0.96	0.00045	HCD (High Energy Collision Dissociation)	28	MS2	40.3706	100	61.3219	22927	QEp25-0683_Fan_PKM2-62VK.raw	F2	21	1	33	26	0.168611	0.0005675	0.0001985	717001	61.31
TRUE	High	Mascot (A3)	Unambiguous	74	89	LNFSHGTHEYHAETIK		3	1	0	1	1	628.64	1883.91	1883.9	0.87	0.00055	HCD (High Energy Collision Dissociation)	28	MS2	26.448	100	51.3505	18745	QEp25-0683_Fan_PKM2-62VK.raw	F2	88	1	33	26	3.872e-08	0.0005675	8.437e-10	17915532	50.78
TRUE	High	Mascot (A3)	Unambiguous	74	89	LNFSHGTHEYHAETIK		4	1	0	1	1	471.732	1883.91	1883.9	0.83	0.00039	HCD (High Energy Collision Dissociation)	28	MS2	41.9938	100	60.9481	22791	QEp25-0683_Fan_PKM2-62VK.raw	F2	38	1	33	26	0.0035476	0.0005675	5.363e-05	240183	60.93
TRUE	High	Mascot (A3)	Unambiguous	74	89	LNFSHGTHEYHAETIK		3	1	0	1	1	628.64	1883.9	1883.9	0.77	0.00049	HCD (High Energy Collision Dissociation)	28	MS2	38.7949	100	50.9701	18578	QEp25-0683_Fan_PKM2-62VK.raw	F2	69	1	33	26	2.76016e-06	0.0005675	5.56e-08	17915532	50.78
TRUE	High	Mascot (A3)	Unambiguous	74	89	LNFSHGTHEYHAETIK		4	1	0	1	1	471.732	1883.9	1883.9	0.77	0.00036	HCD (High Energy Collision Dissociation)	28	MS2	5.86958	91.252	50.8362	18519	QEp25-0683_Fan_PKM2-62VK.raw	F2	68	1	33	26	3.75781e-06	0.0005675	1.999e-06	9035059	50.88
TRUE	High	Mascot (A3)	Unambiguous	74	89	LNFSHGTHEYHAETIK		4	1	0	1	1	471.732	1883.9	1883.9	0.7	0.00033	HCD (High Energy Collision Dissociation)	28	MS2	11.5576	41.85	42.6228	14917	QEp25-0683_Fan_PKM2-62VK.raw	F2	44	1	33	26	0.000893171	0.0005675	2.511e-07	76130624	42.62
TRUE	High	Mascot (A3)	Unambiguous	74	89	LNFSHGTHEYHAETIK		4	1	0	1	1	471.732	1883.9	1883.9	0.7	0.00033	HCD (High Energy Collision Dissociation)	28	MS2	3.00991	45.38	49.0306	17723	QEp25-0683_Fan_PKM2-62VK.raw	F2	50	1	33	26	0.000248276	0.0005675	6.169e-06	61047028	48.37
TRUE	High	Mascot (A3)	Unambiguous	74	89	LNFSHGTHEYHAETIK		3	1	0	1	1	628.64	1883.9	1883.9	0.68	0.00042	HCD (High Energy Collision Dissociation)	28	MS2	19.1617	100	52.0617	19055	QEp25-0683_Fan_PKM2-62VK.raw	F2	99	1	33	26	3.03344e-09	0.0005675	1e-10
TRUE	High	Mascot (A3)	Unambiguous	74	89	LNFSHGTHEYHAETIK		4	1	0	1	1	471.732	1883.9	1883.9	0.64	0.0003	HCD (High Energy Collision Dissociation)	28	MS2	2.92682	41.524	43.7006	15391	QEp25-0683_Fan_PKM2-62VK.raw	F2	82	1	33	26	1.3211e-07	0.0005675	6.148e-08	61788432	43.73
TRUE	High	Mascot (A3)	Unambiguous	74	89	LNFSHGTHEYHAETIK		3	1	0	1	1	628.64	1883.9	1883.9	0.58	0.00036	HCD (High Energy Collision Dissociation)	28	MS2	37.1651	100	60.2841	22544	QEp25-0683_Fan_PKM2-62VK.raw	F2	25	1	33	26	0.0651531	0.0005675	0.000696
TRUE	High	Mascot (A3)	Unambiguous	74	89	LNFSHGTHEYHAETIK		3	1	0	1	1	628.639	1883.9	1883.9	0.19	0.00012	HCD (High Energy Collision Dissociation)	28	MS2	37.9754	64.5	44.9466	15937	QEp25-0683_Fan_PKM2-62VK.raw	F2	49	1	33	26	0.000342287	0.0005675	1.816e-08	87125696	45
TRUE	High	Mascot (A3)	Unambiguous	74	89	LNFSHGTHEYHAETIK		3	1	0	1	1	628.639	1883.9	1883.9	0.19	0.00012	HCD (High Energy Collision Dissociation)	28	MS2	31.3604	100	50.6212	18425	QEp25-0683_Fan_PKM2-62VK.raw	F2	76	1	33	26	6.62811e-07	0.0005675	6.697e-09	17915532	50.78
TRUE	High	Mascot (A3)	Unambiguous	74	89	LNFSHGTHEYHAETIK		3	1	0	1	1	628.639	1883.9	1883.9	0.19	0.00012	HCD (High Energy Collision Dissociation)	28	MS2	30.0847	100	54.7547	20219	QEp25-0683_Fan_PKM2-62VK.raw	F2	73	1	33	26	1.31036e-06	0.0005675	8.587e-09	17376742	54.37
TRUE	High	Mascot (A3)	Unambiguous	74	89	LNFSHGTHEYHAETIK		3	1	0	1	1	628.639	1883.9	1883.9	0.19	0.00012	HCD (High Energy Collision Dissociation)	28	MS2	33.9789	100	40.9402	14178	QEp25-0683_Fan_PKM2-62VK.raw	F2	57	1	33	26	4.97038e-05	0.0005675	2.089e-07	75680832	41.94
TRUE	High	Mascot (A3)	Unambiguous	74	89	LNFSHGTHEYHAETIK		4	1	0	1	1	471.731	1883.9	1883.9	0.18	9e-05	HCD (High Energy Collision Dissociation)	28	MS2	25.8803	100	56.1765	20843	QEp25-0683_Fan_PKM2-62VK.raw	F2	45	1	33	26	0.000806102	0.0005675	1.023e-06	3.75395e+06	55.78
TRUE	High	Mascot (A3)	Unambiguous	74	89	LNFSHGTHEYHAETIK		4	1	0	1	1	471.731	1883.9	1883.9	0.18	9e-05	HCD (High Energy Collision Dissociation)	28	MS2	3.76239	66.125	48.6851	17570	QEp25-0683_Fan_PKM2-62VK.raw	F2	46	1	33	26	0.000618571	0.0005675	7.725e-06	61047028	48.37
TRUE	High	Mascot (A3)	Unambiguous	74	89	LNFSHGTHEYHAETIK		4	1	0	1	1	471.731	1883.9	1883.9	0.18	9e-05	HCD (High Energy Collision Dissociation)	28	MS2	10.0744	100	52.6173	19294	QEp25-0683_Fan_PKM2-62VK.raw	F2	39	1	33	26	0.00276943	0.0005675	3.697e-06	1.85436e+06	52.52
TRUE	High	Mascot (A3)	Unambiguous	74	89	LNFSHGTHEYHAETIK		4	1	0	1	1	471.731	1883.9	1883.9	0.18	9e-05	HCD (High Energy Collision Dissociation)	28	MS2	48.5742	100	62.4683	23326	QEp25-0683_Fan_PKM2-62VK.raw	F2	3	1	33	26	11.8138	0.0005675	0.005795	348633	62.8
TRUE	High	Mascot (A3)	Unambiguous	74	89	LNFSHGTHEYHAETIK		5	0.9423	0	1	1	377.587	1883.9	1883.9	0.16	6e-05	HCD (High Energy Collision Dissociation)	28	MS2	8.84236	100	44.4021	15696	QEp25-0683_Fan_PKM2-62VK.raw	F2	52	1	33	26	0.000152542	0.0005675	0.0005811	50224624	45.16
TRUE	High	Mascot (A3)	Unambiguous	74	89	LNFSHGTHEYHAETIK		5	1	0	1	1	377.587	1883.9	1883.9	0.16	6e-05	HCD (High Energy Collision Dissociation)	28	MS2	16.0903	82.291	42.944	15059	QEp25-0683_Fan_PKM2-62VK.raw	F2	36	1	33	26	0.00622859	0.0005675	0.0001073	102605776	43.23
TRUE	High	Mascot (A3)	Unambiguous	74	89	LNFSHGTHEYHAETIK		5	0.9412	0	1	1	377.587	1883.9	1883.9	0.16	6e-05	HCD (High Energy Collision Dissociation)	28	MS2	20.7425	100	41.465	14407	QEp25-0683_Fan_PKM2-62VK.raw	F2	34	1	33	26	0.00940567	0.0005675	0.003025	54020972	42.27
TRUE	High	Mascot (A3)	Unambiguous	74	89	LNFSHGTHEYHAETIK		4	1	0	1	1	471.731	1883.9	1883.9	0.12	6e-05	HCD (High Energy Collision Dissociation)	28	MS2	2.72696	86.082	41.5127	14428	QEp25-0683_Fan_PKM2-62VK.raw	F2	44	1	33	26	0.000947087	0.0005675	8.925e-06	126514824	42.04
TRUE	High	Mascot (A3)	Unambiguous	74	89	LNFSHGTHEYHAETIK		4	1	0	1	1	471.731	1883.9	1883.9	0.12	6e-05	HCD (High Energy Collision Dissociation)	28	MS2	4.44165	100	41.141	14265	QEp25-0683_Fan_PKM2-62VK.raw	F2	73	1	33	26	1.12561e-06	0.0005675	2.341e-08	126514824	42.04
TRUE	High	Mascot (A3)	Unambiguous	74	89	LNFSHGTHEYHAETIK		3	1	0	1	1	628.639	1883.9	1883.9	0.09	6e-05	HCD (High Energy Collision Dissociation)	28	MS2	25.6824	80.249	44.4411	15713	QEp25-0683_Fan_PKM2-62VK.raw	F2	60	1	33	26	2.35174e-05	0.0005675	1.841e-07	87125696	45
TRUE	High	Mascot (A3)	Unambiguous	74	89	LNFSHGTHEYHAETIK		3	1	0	1	1	628.639	1883.9	1883.9	0.09	6e-05	HCD (High Energy Collision Dissociation)	28	MS2	24.4065	100	55.5254	20556	QEp25-0683_Fan_PKM2-62VK.raw	F2	73	1	33	26	1.12303e-06	0.0005675	7.996e-08	17376742	54.37
TRUE	High	Mascot (A3)	Unambiguous	74	89	LNFSHGTHEYHAETIK		5	0.9565	0	1	1	377.587	1883.9	1883.9	0.08	3e-05	HCD (High Energy Collision Dissociation)	28	MS2	9.6335	100	44.7586	15854	QEp25-0683_Fan_PKM2-62VK.raw	F2	46	1	33	26	0.000643265	0.0005675	0.0007567	50224624	45.16
TRUE	High	Mascot (A3)	Unambiguous	74	89	LNFSHGTHEYHAETIK		5	1	0	1	1	377.587	1883.9	1883.9	0.08	3e-05	HCD (High Energy Collision Dissociation)	28	MS2	32.9735	64.578	46.3304	16534	QEp25-0683_Fan_PKM2-62VK.raw	F2	42	1	33	26	0.00145007	0.0005675	0.0002973	31267232	45.58
TRUE	High	Mascot (A3)	Unambiguous	74	89	LNFSHGTHEYHAETIK		4	1	0	1	1	471.731	1883.9	1883.9	0.05	2e-05	HCD (High Energy Collision Dissociation)	28	MS2	4.27905	58.771	48.3265	17411	QEp25-0683_Fan_PKM2-62VK.raw	F2	71	1	33	26	2.13988e-06	0.0005675	1.918e-06	61047028	48.37
TRUE	High	Mascot (A3)	Unambiguous	74	89	LNFSHGTHEYHAETIK		4	1	0	1	1	471.731	1883.9	1883.9	0.05	2e-05	HCD (High Energy Collision Dissociation)	28	MS2	8.05649	59.413	50.4811	18363	QEp25-0683_Fan_PKM2-62VK.raw	F2	76	1	33	26	6.28622e-07	0.0005675	8.325e-07	19170612	50.18
TRUE	High	Mascot (A3)	Unambiguous	74	89	LNFSHGTHEYHAETIK		4	1	0	1	1	471.731	1883.9	1883.9	0.05	2e-05	HCD (High Energy Collision Dissociation)	28	MS2	4.13278	51.096	49.752	18043	QEp25-0683_Fan_PKM2-62VK.raw	F2	51	1	33	26	0.000208156	0.0005675	5.887e-06	67327056	49.24
TRUE	High	Mascot (A3)	Unambiguous	74	89	LNFSHGTHEYHAETIK		4	1	0	1	1	471.731	1883.9	1883.9	0.05	2e-05	HCD (High Energy Collision Dissociation)	28	MS2	6.62093	100	51.2031	18680	QEp25-0683_Fan_PKM2-62VK.raw	F2	61	1	33	26	1.89404e-05	0.0005675	1.229e-06	9035059	50.88
TRUE	High	Mascot (A3)	Unambiguous	74	89	LNFSHGTHEYHAETIK		4	1	0	1	1	471.731	1883.9	1883.9	0.05	2e-05	HCD (High Energy Collision Dissociation)	28	MS2	6.892	100	54.0255	19902	QEp25-0683_Fan_PKM2-62VK.raw	F2	42	1	33	26	0.00156455	0.0005675	5.072e-06	2972192	53.98
TRUE	High	Mascot (A3)	Unambiguous	74	89	LNFSHGTHEYHAETIK		5	1	0	1	1	377.587	1883.9	1883.9	0	0	HCD (High Energy Collision Dissociation)	28	MS2	9.94386	100	45.6338	16237	QEp25-0683_Fan_PKM2-62VK.raw	F2	39	1	33	26	0.00278221	0.0005675	0.002094	31267232	45.58
TRUE	High	Mascot (A3)	Unambiguous	74	89	LNFSHGTHEYHAETIK		5	1	0	1	1	377.587	1883.9	1883.9	0	0	HCD (High Energy Collision Dissociation)	28	MS2	15.1024	94.872	47.0362	16841	QEp25-0683_Fan_PKM2-62VK.raw	F2	36	1	33	26	0.00653717	0.0005675	0.0003731	36921352	46.79
TRUE	High	Mascot (A3)	Unambiguous	74	89	LNFSHGTHEYHAETIK		5	0.9434	0	1	1	377.587	1883.9	1883.9	0	0	HCD (High Energy Collision Dissociation)	28	MS2	10.2077	79.453	45.1293	16018	QEp25-0683_Fan_PKM2-62VK.raw	F2	53	1	33	26	0.000124563	0.0005675	0.000255	50224624	45.16
TRUE	High	Mascot (A3)	Unambiguous	74	89	LNFSHGTHEYHAETIK		3	1	0	1	1	628.639	1883.9	1883.9	0	0	HCD (High Energy Collision Dissociation)	28	MS2	38.9275	100	50.234	18254	QEp25-0683_Fan_PKM2-62VK.raw	F2	66	1	33	26	5.94826e-06	0.0005675	2.412e-09	31308890	49.85
TRUE	High	Mascot (A3)	Unambiguous	74	89	LNFSHGTHEYHAETIK		3	1	0	1	1	628.639	1883.9	1883.9	0	0	HCD (High Energy Collision Dissociation)	28	MS2	2.87469	67.841	43.7412	15409	QEp25-0683_Fan_PKM2-62VK.raw	F2	103	1	33	26	1.34397e-09	0.0005675	1.565e-10
TRUE	High	Mascot (A3)	Unambiguous	74	89	LNFSHGTHEYHAETIK		5	0.9375	0	1	1	377.587	1883.9	1883.9	0.24	9e-05	HCD (High Energy Collision Dissociation)	28	MS2	9.82239	81.597	44.0533	15544	QEp25-0683_Fan_PKM2-62VK.raw	F2	48	1	33	26	0.000403	0.0005675	0.001752	32274330	43.84
TRUE	High	Mascot (A3)	Unambiguous	74	89	LNFSHGTHEYHAETIK		4	1	0	1	1	471.731	1883.9	1883.9	0.25	0.00012	HCD (High Energy Collision Dissociation)	28	MS2	37.8308	100	62.9124	23467	QEp25-0683_Fan_PKM2-62VK.raw	F2	32	1	33	26	0.0154634	0.0005675	5.745e-05	259759	62.9
TRUE	High	Mascot (A3)	Unambiguous	74	89	LNFSHGTHEYHAETIK		4	1	0	1	1	471.731	1883.9	1883.9	0.25	0.00012	HCD (High Energy Collision Dissociation)	28	MS2	37.0364	100	58.3876	21786	QEp25-0683_Fan_PKM2-62VK.raw	F2	37	1	33	26	0.00506181	0.0005675	1.941e-05	428858	58.43
TRUE	High	Mascot (A3)	Unambiguous	74	89	LNFSHGTHEYHAETIK		4	1	0	1	1	471.731	1883.9	1883.9	0.25	0.00012	HCD (High Energy Collision Dissociation)	28	MS2	25.1922	100	57.6006	21458	QEp25-0683_Fan_PKM2-62VK.raw	F2	67	1	33	26	5.36174e-06	0.0005675	1.863e-07	880495	57.96
TRUE	High	Mascot (A3)	Unambiguous	74	89	LNFSHGTHEYHAETIK		3	1	0	1	1	628.64	1883.9	1883.9	0.58	0.00036	HCD (High Energy Collision Dissociation)	28	MS2	0	100	61.3029	22921	QEp25-0683_Fan_PKM2-62VK.raw	F2	36	1	33	26	0.00536951	0.0005675	0.0002574	128348	60.93
TRUE	High	Mascot (A3)	Unambiguous	74	89	LNFSHGTHEYHAETIK		4	1	0	1	1	471.732	1883.9	1883.9	0.57	0.00027	HCD (High Energy Collision Dissociation)	28	MS2	1.00537	42.553	44.7564	15853	QEp25-0683_Fan_PKM2-62VK.raw	F2	47	1	33	26	0.000463377	0.0005675	6.976e-07	72491128	45.06
TRUE	High	Mascot (A3)	Unambiguous	74	89	LNFSHGTHEYHAETIK		4	1	0	1	1	471.732	1883.9	1883.9	0.57	0.00027	HCD (High Energy Collision Dissociation)	28	MS2	2.85319	100	53.6858	19755	QEp25-0683_Fan_PKM2-62VK.raw	F2	59	1	33	26	2.65421e-05	0.0005675	7.099e-08	6.21746e+06	53.74
TRUE	High	Mascot (A3)	Unambiguous	74	89	LNFSHGTHEYHAETIK		4	1	0	1	1	471.732	1883.9	1883.9	0.57	0.00027	HCD (High Energy Collision Dissociation)	28	MS2	3.21657	37.783	47.6183	17099	QEp25-0683_Fan_PKM2-62VK.raw	F2	63	1	33	26	1.08626e-05	0.0005675	2.646e-06	33439882	47.05
TRUE	High	Mascot (A3)	Unambiguous	74	89	LNFSHGTHEYHAETIK		4	1	0	1	1	471.732	1883.9	1883.9	0.57	0.00027	HCD (High Energy Collision Dissociation)	28	MS2	38.9257	100	56.539	21000	QEp25-0683_Fan_PKM2-62VK.raw	F2	33	1	33	26	0.0103023	0.0005675	8.594e-06	4.09979e+06	56.62
TRUE	High	Mascot (A3)	Unambiguous	74	89	LNFSHGTHEYHAETIK		4	1	0	1	1	471.732	1883.9	1883.9	0.57	0.00027	HCD (High Energy Collision Dissociation)	28	MS2	42.1058	100	61.6867	23057	QEp25-0683_Fan_PKM2-62VK.raw	F2	11	1	33	26	1.7019	0.0005675	0.0002053	441873	61.63
TRUE	High	Mascot (A3)	Unambiguous	74	89	LNFSHGTHEYHAETIK		4	1	0	1	1	471.732	1883.9	1883.9	0.57	0.00027	HCD (High Energy Collision Dissociation)	28	MS2	51.9336	100	60.6062	22668	QEp25-0683_Fan_PKM2-62VK.raw	F2	31	1	33	26	0.0199037	0.0005675	0.000145	1.02655e+06	60.41
TRUE	High	Mascot (A3)	Unambiguous	74	89	LNFSHGTHEYHAETIK		5	0.94	0	1	1	377.587	1883.9	1883.9	0.56	0.00021	HCD (High Energy Collision Dissociation)	28	MS2	9.26471	100	43.7028	15392	QEp25-0683_Fan_PKM2-62VK.raw	F2	50	1	33	26	0.000250573	0.0005675	0.0001978	32274330	43.84
TRUE	High	Mascot (A3)	Unambiguous	74	89	LNFSHGTHEYHAETIK		4	1	0	1	1	471.732	1883.9	1883.9	0.51	0.00024	HCD (High Energy Collision Dissociation)	28	MS2	7.17875	61.165	42.2604	14758	QEp25-0683_Fan_PKM2-62VK.raw	F2	68	1	33	26	3.99745e-06	0.0005675	8.431e-08	76130624	42.62
TRUE	High	Mascot (A3)	Unambiguous	74	89	LNFSHGTHEYHAETIK		4	1	0	1	1	471.732	1883.9	1883.9	0.51	0.00024	HCD (High Energy Collision Dissociation)	28	MS2	9.35466	44.286	43.328	15226	QEp25-0683_Fan_PKM2-62VK.raw	F2	70	1	33	26	2.05486e-06	0.0005675	1.339e-06	52821212	43.05
TRUE	High	Mascot (A3)	Unambiguous	74	89	LNFSHGTHEYHAETIK		4	1	0	1	1	471.732	1883.9	1883.9	0.51	0.00024	HCD (High Energy Collision Dissociation)	28	MS2	2.86175	27.513	44.3985	15694	QEp25-0683_Fan_PKM2-62VK.raw	F2	65	1	33	26	8.10555e-06	0.0005675	1.512e-07	61788432	43.73
TRUE	High	Mascot (A3)	Unambiguous	74	89	LNFSHGTHEYHAETIK		4	1	0	1	1	471.732	1883.9	1883.9	0.44	0.00021	HCD (High Energy Collision Dissociation)	28	MS2	3.66524	53.278	46.2014	16479	QEp25-0683_Fan_PKM2-62VK.raw	F2	59	1	33	26	2.66585e-05	0.0005675	2.677e-06	68903560	45.87
TRUE	High	Mascot (A3)	Unambiguous	74	89	LNFSHGTHEYHAETIK		4	1	0	1	1	471.732	1883.9	1883.9	0.44	0.00021	HCD (High Energy Collision Dissociation)	28	MS2	7.50089	37.951	44.0515	15543	QEp25-0683_Fan_PKM2-62VK.raw	F2	65	1	33	26	7.30862e-06	0.0005675	1.734e-07	61788432	43.73
TRUE	High	Mascot (A3)	Unambiguous	74	89	LNFSHGTHEYHAETIK		3	1	0	1	1	628.64	1883.9	1883.9	0.58	0.00036	HCD (High Energy Collision Dissociation)	28	MS2	35.4952	100	60.6256	22675	QEp25-0683_Fan_PKM2-62VK.raw	F2	31	1	33	26	0.0181107	0.0005675	0.0005952	128348	60.93
TRUE	High	Mascot (A3)	Unambiguous	74	89	LNFSHGTHEYHAETIK		5	0.9583	0	1	1	377.587	1883.9	1883.9	0.4	0.00015	HCD (High Energy Collision Dissociation)	28	MS2	18.4329	100	43.334	15229	QEp25-0683_Fan_PKM2-62VK.raw	F2	48	1	33	26	0.000397041	0.0005675	0.0002801	32274330	43.84
TRUE	High	Mascot (A3)	Unambiguous	74	89	LNFSHGTHEYHAETIK		4	1	0	1	1	471.732	1883.9	1883.9	0.38	0.00018	HCD (High Energy Collision Dissociation)	28	MS2	6.98362	100	51.5625	18837	QEp25-0683_Fan_PKM2-62VK.raw	F2	59	1	33	26	2.96371e-05	0.0005675	2.658e-06	7.76924e+06	51.37
TRUE	High	Mascot (A3)	Unambiguous	74	89	LNFSHGTHEYHAETIK		4	1	0	1	1	471.732	1883.9	1883.9	0.38	0.00018	HCD (High Energy Collision Dissociation)	28	MS2	2.85153	28.739	45.8349	16323	QEp25-0683_Fan_PKM2-62VK.raw	F2	68	1	33	26	3.62941e-06	0.0005675	1.454e-06	68903560	45.87
TRUE	High	Mascot (A3)	Unambiguous	74	89	LNFSHGTHEYHAETIK		4	1	0	1	1	471.732	1883.9	1883.9	0.38	0.00018	HCD (High Energy Collision Dissociation)	28	MS2	3.87133	66.545	50.1	18197	QEp25-0683_Fan_PKM2-62VK.raw	F2	60	1	33	26	2.48219e-05	0.0005675	1.227e-06	67327056	49.24
TRUE	High	Mascot (A3)	Unambiguous	74	89	LNFSHGTHEYHAETIK		5	0.9737	0	1	1	377.587	1883.9	1883.9	0.32	0.00012	HCD (High Energy Collision Dissociation)	28	MS2	20.3651	100	48.1301	17325	QEp25-0683_Fan_PKM2-62VK.raw	F2	38	1	33	26	0.0036799	0.0005675	0.01432	24984458	48.16
TRUE	High	Mascot (A3)	Unambiguous	74	89	LNFSHGTHEYHAETIK		5	1	0	1	1	377.587	1883.9	1883.9	0.32	0.00012	HCD (High Energy Collision Dissociation)	28	MS2	24.096	100	50.3064	18286	QEp25-0683_Fan_PKM2-62VK.raw	F2	34	1	33	26	0.00850816	0.0005675	0.002465	44196976	49.89
TRUE	High	Mascot (A3)	Unambiguous	74	89	LNFSHGTHEYHAETIK		4	1	0	1	1	471.731	1883.9	1883.9	0.31	0.00015	HCD (High Energy Collision Dissociation)	28	MS2	5.76777	79.495	49.3959	17884	QEp25-0683_Fan_PKM2-62VK.raw	F2	59	1	33	26	2.92304e-05	0.0005675	4.75e-07	67327056	49.24
TRUE	High	Mascot (A3)	Unambiguous	74	89	LNFSHGTHEYHAETIK		4	1	0	1	1	471.731	1883.9	1883.9	0.31	0.00015	HCD (High Energy Collision Dissociation)	28	MS2	15.2806	100	57.2595	21310	QEp25-0683_Fan_PKM2-62VK.raw	F2	52	1	33	26	0.000134845	0.0005675	1.375e-06	4.09979e+06	56.62
TRUE	High	Mascot (A3)	Unambiguous	74	89	LNFSHGTHEYHAETIK		3	1	0	1	1	628.64	1883.9	1883.9	0.29	0.00018	HCD (High Energy Collision Dissociation)	28	MS2	0.53476	81.889	46.3779	16554	QEp25-0683_Fan_PKM2-62VK.raw	F2	92	1	33	26	1.38136e-08	0.0005675	1.019e-10	10719393	46.2
TRUE	High	Mascot (A3)	Unambiguous	74	89	LNFSHGTHEYHAETIK		3	1	0	1	1	628.64	1883.9	1883.9	0.29	0.00018	HCD (High Energy Collision Dissociation)	28	MS2	18.135	100	53.4917	19670	QEp25-0683_Fan_PKM2-62VK.raw	F2	97	1	33	26	5.20362e-09	0.0005675	1.316e-08	6.53484e+06	52.93
TRUE	High	Mascot (A3)	Unambiguous	74	89	LNFSHGTHEYHAETIK		4	1	0	1	1	471.731	1883.9	1883.9	0.25	0.00012	HCD (High Energy Collision Dissociation)	28	MS2	4.13263	42.994	45.477	16169	QEp25-0683_Fan_PKM2-62VK.raw	F2	51	1	33	26	0.000202444	0.0005675	7.768e-06	38412968	45.59
TRUE	High	Mascot (A3)	Unambiguous	74	89	LNFSHGTHEYHAETIK		4	1	0	1	1	471.731	1883.9	1883.9	0.25	0.00012	HCD (High Energy Collision Dissociation)	28	MS2	5.15519	100	54.396	20063	QEp25-0683_Fan_PKM2-62VK.raw	F2	85	1	33	26	7.43542e-08	0.0005675	8.664e-07	3.46581e+06	54.42
TRUE	High	Mascot (A3)	Unambiguous	74	89	LNFSHGTHEYHAETIK		4	1	0	1	1	471.731	1883.9	1883.9	0.25	0.00012	HCD (High Energy Collision Dissociation)	28	MS2	7.80628	40.858	42.9699	15070	QEp25-0683_Fan_PKM2-62VK.raw	F2	61	1	33	26	1.73502e-05	0.0005675	8.904e-07	52821212	43.05
TRUE	High	Mascot (A3)	Unambiguous	74	89	LNFSHGTHEYHAETIK		4	1	0	1	1	471.731	1883.9	1883.9	0.25	0.00012	HCD (High Energy Collision Dissociation)	28	MS2	12.2935	100	40.7736	14105	QEp25-0683_Fan_PKM2-62VK.raw	F2	41	1	33	26	0.00181679	0.0005675	1.124e-05	126514824	42.04
TRUE	High	Mascot (A3)	Unambiguous	74	89	LNFSHGTHEYHAETIK		4	1	0	1	1	471.732	1883.9	1883.9	0.38	0.00018	HCD (High Energy Collision Dissociation)	28	MS2	7.88089	39.667	45.1275	16017	QEp25-0683_Fan_PKM2-62VK.raw	F2	47	1	33	26	0.000479552	0.0005675	8.054e-07	72491128	45.06
TRUE	High	Mascot (A3)	Unambiguous	74	89	LNFSHGTHEYHAETIK		3	1	0	1	1	628.639	1883.9	1883.9	-0.98	-0.00061	HCD (High Energy Collision Dissociation)	28	MS2	27.0631	100	65.484	24244	QEp25-0683_Fan_PKM2-62VK.raw	F2	7	1	33	26	4.23282	0.0007949	0.02184
TRUE	High	Mascot (A3)	Unambiguous	74	89	LNFSHGTHEYHAETIK		5	0.7941	0	1	1	377.586	1883.9	1883.9	-0.73	-0.00028	HCD (High Energy Collision Dissociation)	28	MS2	9.94299	100	84.5828	29060	QEp25-0683_Fan_PKM2-62VK.raw	F2	34	1	33	26	0.00950564	0.001743	0.0535	3.62324e+06	84.4
TRUE	High	Mascot (A3)	Unambiguous	74	89	LNFSHGTHEYHAETIK		3	0.9333	0	1	1	628.638	1883.9	1883.9	-1.37	-0.00086	HCD (High Energy Collision Dissociation)	28	MS2	80.0596	100	68.7946	25177	QEp25-0683_Fan_PKM2-62VK.raw	F2	15	1	33	26	0.628875	0.00197	0.05927
TRUE	High	Mascot (A3)	Unambiguous	74	89	LNFSHGTHEYHAETIK		3	1	0	1	1	628.642	1883.91	1883.9	4.08	0.00256	HCD (High Energy Collision Dissociation)	28	MS2	34.1366	100	64.3246	23906	QEp25-0683_Fan_PKM2-62VK.raw	F2	7	1	33	26	4.83187	0.005403	0.1029
TRUE	High	Mascot (A3)	Unambiguous	74	89	LNFSHGTHEYHAETIK		2	1	0	1	1	942.455	1883.9	1883.9	-0.39	-0.00036	HCD (High Energy Collision Dissociation)	28	MS2	0	100	47.7466	17157	QEp25-0683_Fan_PKM2-62VK.raw	F2	10	1	33	26	2.14817	0.009153	0.1491
TRUE	High	Mascot (A3)	Unambiguous	93	106	TATESFASDPILYR		3	1	0	1	1	524.262	1570.77	1570.77	-1.25	-0.00065	HCD (High Energy Collision Dissociation)	28	MS2	16.4792	100	41.7766	14545	QEp25-0683_Fan_PKM2-62VK.raw	F2	28	1	32	25	0.0289252	0.0005675	0.001566	37902928	41.97
TRUE	High	Mascot (A3)	Unambiguous	93	106	TATESFASDPILYR		3	1	0	1	1	524.263	1570.78	1570.77	0.5	0.00026	HCD (High Energy Collision Dissociation)	28	MS2	5.47108	100	42.1188	14696	QEp25-0683_Fan_PKM2-62VK.raw	F2	58	1	33	26	3.02765e-05	0.0005675	7.42e-05	37902928	41.97
TRUE	High	Mascot (A3)	Unambiguous	93	106	TATESFASDPILYR		2	1	0	1	1	785.893	1570.78	1570.77	2.45	0.00192	HCD (High Energy Collision Dissociation)	28	MS2	0	100	41.5975	14466	QEp25-0683_Fan_PKM2-62VK.raw	F2	34	1	33	26	0.0086303	0.0005675	0.01212	369669952	41.96
TRUE	High	Mascot (A3)	Unambiguous	93	106	TATESFASDPILYR		2	1	0	1	1	785.892	1570.78	1570.77	0.66	0.00052	HCD (High Energy Collision Dissociation)	28	MS2	0.142981	6.266	41.9753	14632	QEp25-0683_Fan_PKM2-62VK.raw	F2	80	1	33	26	2.02837e-07	0.0005675	0.001444	369669952	41.96
TRUE	High	Mascot (A3)	Unambiguous	93	106	TATESFASDPILYR		2	1	0	1	1	785.891	1570.77	1570.77	-0.35	-0.00027	HCD (High Energy Collision Dissociation)	28	MS2	1.3306	100	42.3564	14800	QEp25-0683_Fan_PKM2-62VK.raw	F2	98	1	33	26	2.95901e-09	0.0005675	4.226e-06	369669952	41.96
TRUE	High	Mascot (A3)	Unambiguous	93	106	TATESFASDPILYR		3	1	0	1	1	524.262	1570.77	1570.77	-1.48	-0.00078	HCD (High Energy Collision Dissociation)	28	MS2	66.2836	100	40.2429	13876	QEp25-0683_Fan_PKM2-62VK.raw	F2	10	1	32	25	1.88547	0.0007949	0.0197	660635	40.2
TRUE	High	Mascot (A3)	Unambiguous	93	115	TATESFASDPILYRPVAVALDTK		3	1	0	1	1	822.435	2465.29	2465.29	-1.17	-0.00096	HCD (High Energy Collision Dissociation)	28	MS2	37.8229	100	75.0327	26751	QEp25-0683_Fan_PKM2-62VK.raw	F2	38	1	36	29	0.00754622	0.0005675	1.584e-05	11925447	75.11
TRUE	High	Mascot (A3)	Unambiguous	93	115	TATESFASDPILYRPVAVALDTK		3	1	0	1	1	822.434	2465.29	2465.29	-1.54	-0.00127	HCD (High Energy Collision Dissociation)	28	MS2	17.6246	100	83.4301	28732	QEp25-0683_Fan_PKM2-62VK.raw	F2	13	1	36	29	2.2731	0.0005675	0.004467	7624154	83.85
TRUE	High	Mascot (A3)	Unambiguous	93	115	TATESFASDPILYRPVAVALDTK		3	1	0	1	1	822.434	2465.29	2465.29	-1.54	-0.00127	HCD (High Energy Collision Dissociation)	28	MS2	0	100	68.2342	25019	QEp25-0683_Fan_PKM2-62VK.raw	F2	3	1	36	29	20.3525	0.0005675	0.01691	161376	67.94
TRUE	High	Mascot (A3)	Unambiguous	93	115	TATESFASDPILYRPVAVALDTK		3	0.9583	0	1	1	822.434	2465.29	2465.29	-1.62	-0.00133	HCD (High Energy Collision Dissociation)	28	MS2	0	100	71.2954	25837	QEp25-0683_Fan_PKM2-62VK.raw	F2	24	1	36	29	0.178081	0.0005675	0.006174	177127	70.87
TRUE	High	Mascot (A3)	Unambiguous	93	115	TATESFASDPILYRPVAVALDTK		3	1	0	1	1	822.433	2465.29	2465.29	-2.88	-0.00237	HCD (High Energy Collision Dissociation)	28	MS2	7.87531	100	84.1074	28900	QEp25-0683_Fan_PKM2-62VK.raw	F2	26	1	36	29	0.128876	0.0005675	0.003842	7624154	83.85
TRUE	High	Mascot (A3)	Unambiguous	93	115	TATESFASDPILYRPVAVALDTK		3	1	0	1	1	822.433	2465.28	2465.29	-3.7	-0.00304	HCD (High Energy Collision Dissociation)	28	MS2	0	100	61.9683	23159	QEp25-0683_Fan_PKM2-62VK.raw	F2	23	1	36	29	0.220088	0.0005675	0.001362
TRUE	High	Mascot (A3)	Unambiguous	93	115	TATESFASDPILYRPVAVALDTK		3	1	0	1	1	822.432	2465.28	2465.29	-4.51	-0.00371	HCD (High Energy Collision Dissociation)	28	MS2	33.6459	100	54.5425	20128	QEp25-0683_Fan_PKM2-62VK.raw	F2	25	1	36	29	0.153742	0.0005675	0.006272	43789888	53.78
TRUE	High	Mascot (A3)	Unambiguous	93	115	TATESFASDPILYRPVAVALDTK		3	1	0	1	1	822.435	2465.29	2465.29	-1.1	-0.0009	HCD (High Energy Collision Dissociation)	28	MS2	1.10084	100	58.1673	21695	QEp25-0683_Fan_PKM2-62VK.raw	F2	35	1	36	29	0.0162288	0.0005675	2.951e-05	6900966912	55.77
TRUE	High	Mascot (A3)	Unambiguous	93	115	TATESFASDPILYRPVAVALDTK		3	1	0	1	1	822.435	2465.29	2465.29	-1.02	-0.00084	HCD (High Energy Collision Dissociation)	28	MS2	0	100	83.766	28808	QEp25-0683_Fan_PKM2-62VK.raw	F2	25	1	36	29	0.142416	0.0005675	0.0005708	7624154	83.85
TRUE	High	Mascot (A3)	Unambiguous	93	115	TATESFASDPILYRPVAVALDTK		3	1	0	1	1	822.435	2465.29	2465.29	-0.88	-0.00072	HCD (High Energy Collision Dissociation)	28	MS2	7.41493	100	61.2779	22912	QEp25-0683_Fan_PKM2-62VK.raw	F2	27	1	36	29	0.0885064	0.0005675	0.0003237	398473	61.02
TRUE	High	Mascot (A3)	Unambiguous	93	115	TATESFASDPILYRPVAVALDTK		3	1	0	1	1	822.435	2465.29	2465.29	-0.73	-0.0006	HCD (High Energy Collision Dissociation)	28	MS2	0.811516	100	53.8169	19813	QEp25-0683_Fan_PKM2-62VK.raw	F2	33	1	36	29	0.0257025	0.0005675	3.884e-06	43789888	53.78
TRUE	High	Mascot (A3)	Unambiguous	93	115	TATESFASDPILYRPVAVALDTK		3	1	0	1	1	822.437	2465.3	2465.29	1.87	0.00154	HCD (High Energy Collision Dissociation)	28	MS2	6.13118	100	75.3732	26827	QEp25-0683_Fan_PKM2-62VK.raw	F2	42	1	36	29	0.00244891	0.0005675	2.048e-05	218241	75.63
TRUE	High	Mascot (A3)	Unambiguous	93	115	TATESFASDPILYRPVAVALDTK		2	1	0	1	1	1233.15	2465.3	2465.29	1.8	0.00222	HCD (High Energy Collision Dissociation)	28	MS2	0	100	56.866	21143	QEp25-0683_Fan_PKM2-62VK.raw	F2	37	1	36	29	0.00816531	0.0005675	0.0003566	1.63436e+06	57.03
TRUE	High	Mascot (A3)	Unambiguous	93	115	TATESFASDPILYRPVAVALDTK		3	1	0	1	1	822.437	2465.3	2465.29	1.8	0.00148	HCD (High Energy Collision Dissociation)	28	MS2	7.63401	100	63.3419	23605	QEp25-0683_Fan_PKM2-62VK.raw	F2	27	1	36	29	0.0868906	0.0005675	0.001378
TRUE	High	Mascot (A3)	Unambiguous	93	115	TATESFASDPILYRPVAVALDTK		3	1	0	1	1	822.437	2465.3	2465.29	1.65	0.00136	HCD (High Energy Collision Dissociation)	28	MS2	6.21052	100	65.1756	24158	QEp25-0683_Fan_PKM2-62VK.raw	F2	12	1	36	29	2.3579	0.0005675	0.01216
TRUE	High	Mascot (A3)	Unambiguous	93	115	TATESFASDPILYRPVAVALDTK		3	1	0	1	1	822.437	2465.3	2465.29	1.43	0.00117	HCD (High Energy Collision Dissociation)	28	MS2	2.8974	100	58.5178	21838	QEp25-0683_Fan_PKM2-62VK.raw	F2	34	1	36	29	0.0157761	0.0005675	2.506e-06	3.24695e+06	58.62
TRUE	High	Mascot (A3)	Unambiguous	93	115	TATESFASDPILYRPVAVALDTK		4	1	0	1	1	617.079	2465.3	2465.29	1.25	0.00077	HCD (High Energy Collision Dissociation)	28	MS2	0.51069	34.252	55.8423	20696	QEp25-0683_Fan_PKM2-62VK.raw	F2	21	1	36	29	0.309467	0.0005675	0.0002384	161588000	55.76
TRUE	High	Mascot (A3)	Unambiguous	93	115	TATESFASDPILYRPVAVALDTK		3	1	0	1	1	822.437	2465.3	2465.29	1.13	0.00093	HCD (High Energy Collision Dissociation)	28	MS2	0.838754	26.818	56.4242	20950	QEp25-0683_Fan_PKM2-62VK.raw	F2	35	1	36	29	0.0127934	0.0005675	5.604e-08	6900966912	55.77
TRUE	High	Mascot (A3)	Unambiguous	93	115	TATESFASDPILYRPVAVALDTK		3	1	0	1	1	822.436	2465.29	2465.29	0.91	0.00075	HCD (High Energy Collision Dissociation)	28	MS2	2.42885	100	57.4707	21402	QEp25-0683_Fan_PKM2-62VK.raw	F2	40	1	36	29	0.00419746	0.0005675	1.682e-08	6900966912	55.77
TRUE	High	Mascot (A3)	Unambiguous	93	115	TATESFASDPILYRPVAVALDTK		3	1	0	1	1	822.436	2465.29	2465.29	0.76	0.00062	HCD (High Energy Collision Dissociation)	28	MS2	2.30899	100	57.8113	21544	QEp25-0683_Fan_PKM2-62VK.raw	F2	38	1	36	29	0.0067762	0.0005675	4.938e-06	6900966912	55.77
TRUE	High	Mascot (A3)	Unambiguous	93	115	TATESFASDPILYRPVAVALDTK		3	1	0	1	1	822.436	2465.29	2465.29	0.68	0.00056	HCD (High Energy Collision Dissociation)	28	MS2	5.18811	100	59.2132	22121	QEp25-0683_Fan_PKM2-62VK.raw	F2	39	1	36	29	0.00556576	0.0005675	1.048e-05	3.24695e+06	58.62
TRUE	High	Mascot (A3)	Unambiguous	93	115	TATESFASDPILYRPVAVALDTK		4	1	0	1	1	617.079	2465.29	2465.29	0.65	0.0004	HCD (High Energy Collision Dissociation)	28	MS2	10.3197	100	56.2176	20861	QEp25-0683_Fan_PKM2-62VK.raw	F2	17	1	36	29	0.894385	0.0005675	2.565e-05	161588000	55.76
TRUE	High	Mascot (A3)	Unambiguous	93	115	TATESFASDPILYRPVAVALDTK		2	1	0	1	1	1233.15	2465.29	2465.29	0.62	0.00076	HCD (High Energy Collision Dissociation)	28	MS2	0	100	55.447	20522	QEp25-0683_Fan_PKM2-62VK.raw	F2	78	1	36	29	7.1536e-07	0.0005675	9.284e-08	317279840	55.76
TRUE	High	Mascot (A3)	Unambiguous	93	115	TATESFASDPILYRPVAVALDTK		4	1	0	1	1	617.079	2465.29	2465.29	0.56	0.00034	HCD (High Energy Collision Dissociation)	28	MS2	4.74981	100	56.9356	21173	QEp25-0683_Fan_PKM2-62VK.raw	F2	6	1	36	29	10.2217	0.0005675	0.0008954	39314216	57.11
TRUE	High	Mascot (A3)	Unambiguous	93	115	TATESFASDPILYRPVAVALDTK		3	1	0	1	1	822.436	2465.29	2465.29	0.54	0.00044	HCD (High Energy Collision Dissociation)	28	MS2	2.96434	100	56.79	21110	QEp25-0683_Fan_PKM2-62VK.raw	F2	45	1	36	29	0.00123744	0.0005675	2.065e-06	6900966912	55.77
TRUE	High	Mascot (A3)	Unambiguous	93	115	TATESFASDPILYRPVAVALDTK		2	1	0	1	1	1233.15	2465.29	2465.29	0.52	0.00064	HCD (High Energy Collision Dissociation)	28	MS2	6.13753	29.225	55.7968	20676	QEp25-0683_Fan_PKM2-62VK.raw	F2	86	1	36	29	1.06298e-07	0.0005675	4.52e-08	317279840	55.76
TRUE	High	Mascot (A3)	Unambiguous	93	115	TATESFASDPILYRPVAVALDTK		2	1	0	1	1	1233.15	2465.29	2465.29	0.52	0.00064	HCD (High Energy Collision Dissociation)	28	MS2	0	100	56.4978	20982	QEp25-0683_Fan_PKM2-62VK.raw	F2	60	1	36	29	3.94026e-05	0.0005675	1.462e-06	317279840	55.76
TRUE	High	Mascot (A3)	Unambiguous	93	115	TATESFASDPILYRPVAVALDTK		4	1	0	1	1	617.079	2465.29	2465.29	0.46	0.00028	HCD (High Energy Collision Dissociation)	28	MS2	13.9698	100	57.2988	21327	QEp25-0683_Fan_PKM2-62VK.raw	F2	5	1	36	29	14.0976	0.0005675	0.0003034	39314216	57.11
TRUE	High	Mascot (A3)	Unambiguous	93	115	TATESFASDPILYRPVAVALDTK		3	1	0	1	1	822.436	2465.29	2465.29	0.31	0.00026	HCD (High Energy Collision Dissociation)	28	MS2	0	100	59.5601	22262	QEp25-0683_Fan_PKM2-62VK.raw	F2	49	1	36	29	0.000577183	0.0005675	8.015e-06
TRUE	High	Mascot (A3)	Unambiguous	93	115	TATESFASDPILYRPVAVALDTK		3	1	0	1	1	822.436	2465.29	2465.29	0.16	0.00014	HCD (High Energy Collision Dissociation)	28	MS2	0	100	58.8704	21982	QEp25-0683_Fan_PKM2-62VK.raw	F2	33	1	36	29	0.020908	0.0005675	6.645e-06	3.24695e+06	58.62
TRUE	High	Mascot (A3)	Unambiguous	93	115	TATESFASDPILYRPVAVALDTK		3	1	0	1	1	822.436	2465.29	2465.29	0.16	0.00014	HCD (High Energy Collision Dissociation)	28	MS2	5.26521	100	59.9012	22396	QEp25-0683_Fan_PKM2-62VK.raw	F2	29	1	36	29	0.0507356	0.0005675	3.547e-05
TRUE	High	Mascot (A3)	Unambiguous	93	115	TATESFASDPILYRPVAVALDTK		2	1	0	1	1	1233.15	2465.29	2465.29	0.02	3e-05	HCD (High Energy Collision Dissociation)	28	MS2	1.56808	100	56.1377	20826	QEp25-0683_Fan_PKM2-62VK.raw	F2	59	1	36	29	5.26594e-05	0.0005675	3.843e-09	317279840	55.76
TRUE	High	Mascot (A3)	Unambiguous	93	115	TATESFASDPILYRPVAVALDTK		3	1	0	1	1	822.436	2465.29	2465.29	-0.06	-5e-05	HCD (High Energy Collision Dissociation)	28	MS2	3.14753	100	57.1312	21255	QEp25-0683_Fan_PKM2-62VK.raw	F2	41	1	36	29	0.00357664	0.0005675	3.679e-07	6900966912	55.77
TRUE	High	Mascot (A3)	Unambiguous	93	115	TATESFASDPILYRPVAVALDTK		4	1	0	1	1	617.078	2465.29	2465.29	-0.14	-8e-05	HCD (High Energy Collision Dissociation)	28	MS2	11.6136	100	55.4863	20539	QEp25-0683_Fan_PKM2-62VK.raw	F2	22	1	36	29	0.243487	0.0005675	3.902e-05	161588000	55.76
TRUE	High	Mascot (A3)	Unambiguous	93	115	TATESFASDPILYRPVAVALDTK		3	1	0	1	1	822.435	2465.29	2465.29	-0.28	-0.00023	HCD (High Energy Collision Dissociation)	28	MS2	0	100	60.2431	22528	QEp25-0683_Fan_PKM2-62VK.raw	F2	33	1	36	29	0.0250596	0.0005675	6.387e-05
TRUE	High	Mascot (A3)	Unambiguous	93	115	TATESFASDPILYRPVAVALDTK		3	1	0	1	1	822.435	2465.29	2465.29	-0.28	-0.00023	HCD (High Energy Collision Dissociation)	28	MS2	4.99787	100	60.5869	22661	QEp25-0683_Fan_PKM2-62VK.raw	F2	33	1	36	29	0.0265444	0.0005675	4.002e-05	398473	61.02
TRUE	High	Mascot (A3)	Unambiguous	93	115	TATESFASDPILYRPVAVALDTK		3	1	0	1	1	822.435	2465.29	2465.29	-0.5	-0.00041	HCD (High Energy Collision Dissociation)	28	MS2	4.03156	100	61.6254	23035	QEp25-0683_Fan_PKM2-62VK.raw	F2	17	1	36	29	1.01853	0.0005675	0.000457
TRUE	High	Mascot (A3)	Unambiguous	93	115	TATESFASDPILYRPVAVALDTK		3	1	0	1	1	822.435	2465.29	2465.29	-0.65	-0.00054	HCD (High Energy Collision Dissociation)	28	MS2	0	100	54.1659	19963	QEp25-0683_Fan_PKM2-62VK.raw	F2	37	1	36	29	0.0101152	0.0005675	5.005e-06	43789888	53.78
TRUE	High	Mascot (A3)	Unambiguous	93	115	TATESFASDPILYRPVAVALDTK		3	0.7692	0	1	1	822.437	2465.3	2465.29	2.02	0.00166	HCD (High Energy Collision Dissociation)	28	MS2	12.7262	100	63.692	23709	QEp25-0683_Fan_PKM2-62VK.raw	F2	13	1	36	29	1.87057	0.0005675	0.006511
TRUE	High	Mascot (A3)	Unambiguous	93	115	TATESFASDPILYRPVAVALDTK		3	1	0	1	1	822.437	2465.3	2465.29	2.02	0.00166	HCD (High Energy Collision Dissociation)	28	MS2	15.3897	100	53.4552	19655	QEp25-0683_Fan_PKM2-62VK.raw	F2	16	1	36	29	1.07392	0.0005675	0.0008962	43789888	53.78
TRUE	High	Mascot (A3)	Unambiguous	93	115	TATESFASDPILYRPVAVALDTK		3	1	0	1	1	822.438	2465.3	2465.29	2.76	0.00227	HCD (High Energy Collision Dissociation)	28	MS2	0	100	62.9975	23497	QEp25-0683_Fan_PKM2-62VK.raw	F2	35	1	36	29	0.0128296	0.0005675	0.000361
TRUE	High	Mascot (A3)	Unambiguous	93	115	TATESFASDPILYRPVAVALDTK		3	1	0	1	1	822.438	2465.3	2465.29	2.91	0.00239	HCD (High Energy Collision Dissociation)	28	MS2	5.62955	100	69.5926	25392	QEp25-0683_Fan_PKM2-62VK.raw	F2	17	1	36	29	0.806941	0.0005675	0.005722
TRUE	High	Mascot (A3)	Unambiguous	93	115	TATESFASDPILYRPVAVALDTK		3	1	0	1	1	822.443	2465.32	2465.29	9.6	0.00789	HCD (High Energy Collision Dissociation)	28	MS2	26.8104	100	64.7302	24025	QEp25-0683_Fan_PKM2-62VK.raw	F2	17	1	36	29	0.925527	0.0005675	0.01078	171967	64.57
TRUE	High	Mascot (A3)	Unambiguous	93	115	TATESFASDPILYRPVAVALDTK		3	1	0	1	1	822.442	2465.31	2465.29	7.22	0.00593	HCD (High Energy Collision Dissociation)	28	MS2	0.161141	2.06	56.0584	20791	QEp25-0683_Fan_PKM2-62VK.raw	F2	35	1	36	29	0.0135	0.0005675	0.0001978	6900966912	55.77
TRUE	High	Mascot (A3)	Unambiguous	93	115	TATESFASDPILYRPVAVALDTK		3	1	0	1	1	822.441	2465.31	2465.29	6.92	0.00569	HCD (High Energy Collision Dissociation)	28	MS2	0	100	62.3147	23276	QEp25-0683_Fan_PKM2-62VK.raw	F2	18	1	36	29	0.641704	0.0005675	0.001913
TRUE	High	Mascot (A3)	Unambiguous	93	115	TATESFASDPILYRPVAVALDTK		3	1	0	1	1	822.44	2465.3	2465.29	5.07	0.00416	HCD (High Energy Collision Dissociation)	28	MS2	0	100	62.6538	23388	QEp25-0683_Fan_PKM2-62VK.raw	F2	18	1	36	29	0.714481	0.0005675	0.002984
TRUE	High	Mascot (A3)	Unambiguous	93	115	TATESFASDPILYRPVAVALDTK		3	1	0	1	1	822.439	2465.3	2465.29	4.55	0.00374	HCD (High Energy Collision Dissociation)	28	MS2	0	100	66.8811	24644	QEp25-0683_Fan_PKM2-62VK.raw	F2	18	1	35	28	0.557983	0.0005675	0.01239
TRUE	High	Mascot (A3)	Unambiguous	93	115	TATESFASDPILYRPVAVALDTK		3	1	0	1	1	822.439	2465.3	2465.29	4.32	0.00355	HCD (High Energy Collision Dissociation)	28	MS2	10.2607	100	74.6978	26672	QEp25-0683_Fan_PKM2-62VK.raw	F2	36	1	35	28	0.0102752	0.0005675	0.0003151	438985	74.74
TRUE	High	Mascot (A3)	Unambiguous	93	115	TATESFASDPILYRPVAVALDTK		3	0.9091	0	1	1	822.439	2465.3	2465.29	3.66	0.003	HCD (High Energy Collision Dissociation)	28	MS2	62.704	100	70.9535	25747	QEp25-0683_Fan_PKM2-62VK.raw	F2	11	1	36	29	3.03226	0.0005675	0.01704	177127	70.87
TRUE	High	Mascot (A3)	Unambiguous	93	115	TATESFASDPILYRPVAVALDTK		3	1	0	1	1	822.439	2465.3	2465.29	3.58	0.00294	HCD (High Energy Collision Dissociation)	28	MS2	6.33514	100	68.5718	25115	QEp25-0683_Fan_PKM2-62VK.raw	F2	12	1	36	29	2.83287	0.0005675	0.008386
TRUE	High	Mascot (A3)	Unambiguous	93	115	TATESFASDPILYRPVAVALDTK		3	1	0	1	1	822.438	2465.3	2465.29	3.06	0.00252	HCD (High Energy Collision Dissociation)	28	MS2	65.3354	100	60.9331	22786	QEp25-0683_Fan_PKM2-62VK.raw	F2	17	1	36	29	0.786759	0.0005675	0.000722	398473	61.02
TRUE	High	Mascot (A3)	Unambiguous	93	115	TATESFASDPILYRPVAVALDTK		3	1	0	1	1	822.438	2465.3	2465.29	2.91	0.00239	HCD (High Energy Collision Dissociation)	28	MS2	24.5099	100	74.016	26515	QEp25-0683_Fan_PKM2-62VK.raw	F2	37	1	36	29	0.00812535	0.0005675	0.0004978
TRUE	High	Mascot (A3)	Unambiguous	93	115	TATESFASDPILYRPVAVALDTK		3	1	0	1	1	822.441	2465.31	2465.29	6.92	0.00569	HCD (High Energy Collision Dissociation)	28	MS2	0	100	76.7618	27183	QEp25-0683_Fan_PKM2-62VK.raw	F2	4	1	36	29	18.6352	0.0007949	0.031	148092	76.82
TRUE	High	Mascot (A3)	Unambiguous	93	115	TATESFASDPILYRPVAVALDTK		3	1	0	1	1	822.438	2465.3	2465.29	3.14	0.00258	HCD (High Energy Collision Dissociation)	28	MS2	25.9109	100	71.9752	26012	QEp25-0683_Fan_PKM2-62VK.raw	F2	8	1	36	29	6.06515	0.0007949	0.02402
TRUE	High	Mascot (A3)	Unambiguous	93	115	TATESFASDPILYRPVAVALDTK		3	1	0	1	1	822.438	2465.3	2465.29	2.69	0.00221	HCD (High Energy Collision Dissociation)	28	MS2	7.17486	100	74.357	26594	QEp25-0683_Fan_PKM2-62VK.raw	F2	12	1	36	29	2.83617	0.0007949	0.02399	438985	74.74
TRUE	High	Mascot (A3)	Unambiguous	93	115	TATESFASDPILYRPVAVALDTK		3	1	0	1	1	822.437	2465.3	2465.29	1.87	0.00154	HCD (High Energy Collision Dissociation)	28	MS2	0	100	66.5409	24548	QEp25-0683_Fan_PKM2-62VK.raw	F2	6	1	36	29	9.70449	0.0007949	0.02335	176614	66.37
TRUE	High	Mascot (A3)	Unambiguous	93	115	TATESFASDPILYRPVAVALDTK		4	1	0	1	1	617.079	2465.3	2465.29	1.55	0.00095	HCD (High Energy Collision Dissociation)	28	MS2	6.13839	100	57.6354	21472	QEp25-0683_Fan_PKM2-62VK.raw	F2	9	1	36	29	5.10505	0.0007949	0.02136	39314216	57.11
TRUE	High	Mascot (A3)	Unambiguous	93	115	TATESFASDPILYRPVAVALDTK		3	1	0	1	1	822.432	2465.28	2465.29	-4.81	-0.00395	HCD (High Energy Collision Dissociation)	28	MS2	5.17476	100	67.2154	24737	QEp25-0683_Fan_PKM2-62VK.raw	F2	10	1	37	30	5.39164	0.0007949	0.02994	185772	67.68
TRUE	High	Mascot (A3)	Unambiguous	93	115	TATESFASDPILYRPVAVALDTK		3	1	0	1	1	822.439	2465.3	2465.29	3.95	0.00325	HCD (High Energy Collision Dissociation)	28	MS2	0	100	76.8343	27202	QEp25-0683_Fan_PKM2-62VK.raw	F2	5	1	36	29	12.8251	0.001017	0.03792	148092	76.82
TRUE	High	Mascot (A3)	Unambiguous	93	115	TATESFASDPILYRPVAVALDTK		2	1	0	1	1	1233.15	2465.29	2465.29	-1.27	-0.00156	HCD (High Energy Collision Dissociation)	28	MS2	0	100	57.2901	21324	QEp25-0683_Fan_PKM2-62VK.raw	F2	19	1	36	29	0.633424	0.001743	0.05152	1.63436e+06	57.03
TRUE	High	Mascot (A3)	Unambiguous	93	115	TATESFASDPILYRPVAVALDTK		3	1	0	1	1	822.441	2465.31	2465.29	6.11	0.00502	HCD (High Energy Collision Dissociation)	28	MS2	6.5839	100	65.5205	24253	QEp25-0683_Fan_PKM2-62VK.raw	F2	2	1	36	29	24.9431	0.001743	0.05361
TRUE	High	Mascot (A3)	Unambiguous	93	115	TATESFASDPILYRPVAVALDTK		3	1	0	1	1	822.437	2465.3	2465.29	1.28	0.00105	HCD (High Energy Collision Dissociation)	28	MS2	56.221	100	72.6517	26182	QEp25-0683_Fan_PKM2-62VK.raw	F2	8	1	36	29	6.54056	0.00197	0.05853
TRUE	High	Mascot (A3)	Unambiguous	93	115	TATESFASDPILYRPVAVALDTKGPEIR		4	1	0	1	1	755.155	3017.6	3017.59	0.94	0.00071	HCD (High Energy Collision Dissociation)	28	MS2	0.0736366	32.692	57.5181	21423	QEp25-0683_Fan_PKM2-62VK.raw	F2	30	1	34	27	0.0283871	0.0005675	5.131e-07	272555744	57.46
TRUE	High	Mascot (A3)	Unambiguous	93	115	TATESFASDPILYRPVAVALDTKGPEIR		4	1	0	1	1	755.155	3017.6	3017.59	0.86	0.00065	HCD (High Energy Collision Dissociation)	28	MS2	0	100	59.2457	22134	QEp25-0683_Fan_PKM2-62VK.raw	F2	18	1	34	27	0.406557	0.0005675	0.0009817	272555744	57.46
TRUE	High	Mascot (A3)	Unambiguous	93	115	TATESFASDPILYRPVAVALDTKGPEIR		4	1	0	1	1	755.154	3017.6	3017.59	0.54	0.0004	HCD (High Energy Collision Dissociation)	28	MS2	4.82589	100	58.202	21709	QEp25-0683_Fan_PKM2-62VK.raw	F2	41	1	34	27	0.00220264	0.0005675	2.385e-06	272555744	57.46
TRUE	High	Mascot (A3)	Unambiguous	93	115	TATESFASDPILYRPVAVALDTKGPEIR		4	1	0	1	1	755.154	3017.6	3017.59	0.29	0.00022	HCD (High Energy Collision Dissociation)	28	MS2	1.6629	100	57.1333	21256	QEp25-0683_Fan_PKM2-62VK.raw	F2	33	1	34	27	0.0165148	0.0005675	3.339e-08	272555744	57.46
TRUE	High	Mascot (A3)	Unambiguous	93	115	TATESFASDPILYRPVAVALDTKGPEIR		4	1	0	1	1	755.154	3017.6	3017.59	0.29	0.00022	HCD (High Energy Collision Dissociation)	28	MS2	0	100	57.8614	21565	QEp25-0683_Fan_PKM2-62VK.raw	F2	38	1	34	27	0.00481808	0.0005675	1.501e-07	272555744	57.46
TRUE	High	Mascot (A3)	Unambiguous	93	115	TATESFASDPILYRPVAVALDTKGPEIR		3	1	0	1	1	1006.54	3017.6	3017.59	0.3	0.0003	HCD (High Energy Collision Dissociation)	28	MS2	0	100	57.2226	21294	QEp25-0683_Fan_PKM2-62VK.raw	F2	47	1	34	27	0.00064994	0.0005675	2.418e-06	64731204	57.47
TRUE	High	Mascot (A3)	Unambiguous	93	115	TATESFASDPILYRPVAVALDTKGPEIR		4	1	0	1	1	755.154	3017.59	3017.59	0.13	0.0001	HCD (High Energy Collision Dissociation)	28	MS2	0	100	58.9009	21994	QEp25-0683_Fan_PKM2-62VK.raw	F2	13	1	34	27	1.65148	0.0005675	0.00081	272555744	57.46
TRUE	High	Mascot (A3)	Unambiguous	93	115	TATESFASDPILYRPVAVALDTKGPEIR		4	1	0	1	1	755.154	3017.59	3017.59	0.05	4e-05	HCD (High Energy Collision Dissociation)	28	MS2	13.3707	100	56.7682	21101	QEp25-0683_Fan_PKM2-62VK.raw	F2	21	1	34	27	0.265995	0.0005675	8.234e-05	272555744	57.46
TRUE	High	Mascot (A3)	Unambiguous	93	115	TATESFASDPILYRPVAVALDTKGPEIR		4		0	1	1	755.154	3017.59	3017.59	-0.19	-0.00014	HCD (High Energy Collision Dissociation)	28	MS2	23.9664	100	56.4113	20945	QEp25-0683_Fan_PKM2-62VK.raw	F2	0	1	34	27	29.1986	0.0005675	0.005565	272555744	57.46
TRUE	High	Mascot (A3)	Unambiguous	93	115	TATESFASDPILYRPVAVALDTKGPEIR		3	1	0	1	1	1006.54	3017.59	3017.59	-0.67	-0.00068	HCD (High Energy Collision Dissociation)	28	MS2	0	100	57.5746	21447	QEp25-0683_Fan_PKM2-62VK.raw	F2	50	1	35	28	0.000339178	0.0005675	1.915e-09	64731204	57.47
TRUE	High	Mascot (A3)	Unambiguous	93	115	TATESFASDPILYRPVAVALDTKGPEIR		4	1	0	1	1	755.153	3017.59	3017.59	-1.65	-0.00124	HCD (High Energy Collision Dissociation)	28	MS2	2.90017	100	58.544	21848	QEp25-0683_Fan_PKM2-62VK.raw	F2	21	1	34	27	0.267708	0.0005675	0.0003237	272555744	57.46
TRUE	High	Mascot (A3)	Unambiguous	93	115	TATESFASDPILYRPVAVALDTKGPEIR		4	1	0	1	1	755.155	3017.6	3017.59	1.26	0.00095	HCD (High Energy Collision Dissociation)	28	MS2	22.1939	100	60.0029	22435	QEp25-0683_Fan_PKM2-62VK.raw	F2	1	1	34	27	22.8098	0.0005675	0.01347
TRUE	High	Mascot (A3)	Unambiguous	93	115	TATESFASDPILYRPVAVALDTKGPEIR		5	0.9655	0	1	1	604.326	3017.6	3017.59	1.79	0.00108	HCD (High Energy Collision Dissociation)	28	MS2	8.04417	100	57.6136	21463	QEp25-0683_Fan_PKM2-62VK.raw	F2	29	1	34	27	0.0352666	0.0005675	0.003663	6782062	57.41
TRUE	High	Mascot (A3)	Unambiguous	93	115	TATESFASDPILYRPVAVALDTKGPEIR		3	1	0	1	1	1006.54	3017.6	3017.59	2.6	0.00262	HCD (High Energy Collision Dissociation)	28	MS2	0	100	57.9649	21610	QEp25-0683_Fan_PKM2-62VK.raw	F2	22	1	34	27	0.158539	0.0005675	0.001547	64731204	57.47
TRUE	High	Mascot (A3)	Unambiguous	107	115	PVAVALDTK		2	1	0	1	1	457.271	913.535	913.535	0.15	7e-05	HCD (High Energy Collision Dissociation)	28	MS2	58.8174	100	30.3914	9720	QEp25-0683_Fan_PKM2-62VK.raw	F2	37	1	29	22	0.00184002	0.0005675	0.0008614	2.56514e+06	29.85
TRUE	High	Mascot (A3)	Unambiguous	107	115	PVAVALDTK		2	0.9254	0	1	1	457.271	913.535	913.535	-0.05	-2e-05	HCD (High Energy Collision Dissociation)	28	MS2	2.01473	15.425	25.9341	7895	QEp25-0683_Fan_PKM2-62VK.raw	F2	67	1	29	22	1.91789e-06	0.0005675	0.0001021	533584160	25.73
TRUE	High	Mascot (A3)	Unambiguous	107	115	PVAVALDTK		2	1	0	1	1	457.271	913.535	913.535	-0.11	-5e-05	HCD (High Energy Collision Dissociation)	28	MS2	18.4959	72.779	26.2989	8051	QEp25-0683_Fan_PKM2-62VK.raw	F2	65	1	29	22	3.10329e-06	0.0005675	6.574e-05	533584160	25.73
TRUE	High	Mascot (A3)	Unambiguous	107	115	PVAVALDTK		2	0.8958	0	1	1	457.271	913.535	913.535	-0.32	-0.00014	HCD (High Energy Collision Dissociation)	28	MS2	13.7921	100	27.3546	8486	QEp25-0683_Fan_PKM2-62VK.raw	F2	48	1	29	22	0.000136403	0.0005675	0.0004532	23099710	26.82
TRUE	High	Mascot (A3)	Unambiguous	107	115	PVAVALDTK		2	0.9167	0	1	1	457.271	913.535	913.535	-0.38	-0.00017	HCD (High Energy Collision Dissociation)	28	MS2	23.02	100	27.0061	8343	QEp25-0683_Fan_PKM2-62VK.raw	F2	48	1	29	22	0.000142175	0.0005675	0.0009682	23099710	26.82
TRUE	High	Mascot (A3)	Unambiguous	107	115	PVAVALDTK		2	0.9231	0	1	1	457.271	913.535	913.535	-0.65	-0.0003	HCD (High Energy Collision Dissociation)	28	MS2	22.4177	100	25.5782	7750	QEp25-0683_Fan_PKM2-62VK.raw	F2	65	1	29	22	2.99105e-06	0.0005675	0.0002401	533584160	25.73
TRUE	High	Mascot (A3)	Unambiguous	107	115	PVAVALDTK		2	1	0	1	1	457.271	913.535	913.535	-0.72	-0.00033	HCD (High Energy Collision Dissociation)	28	MS2	47.1037	100	24.78	7417	QEp25-0683_Fan_PKM2-62VK.raw	F2	57	1	29	22	1.8088e-05	0.0005675	0.0003899	3.57571e+06	24.81
TRUE	High	Mascot (A3)	Unambiguous	107	115	PVAVALDTK		2	0.9318	0	1	1	457.271	913.535	913.535	-0.78	-0.00036	HCD (High Energy Collision Dissociation)	28	MS2	0	100	28.0099	8745	QEp25-0683_Fan_PKM2-62VK.raw	F2	44	1	29	22	0.000363404	0.0005675	4.224e-05	3.22132e+06	28.01
TRUE	High	Mascot (A3)	Unambiguous	107	115	PVAVALDTK		2	0.8958	0	1	1	457.269	913.531	913.535	-4.19	-0.00191	HCD (High Energy Collision Dissociation)	28	MS2	42.3202	100	26.6569	8205	QEp25-0683_Fan_PKM2-62VK.raw	F2	48	1	30	23	0.000151717	0.0005675	0.001858	533584160	25.73
TRUE	High	Mascot (A3)	Unambiguous	107	120	PVAVALDTKGPEIR		2	1	0	1	1	733.422	1465.84	1465.84	-0.65	-0.00048	HCD (High Energy Collision Dissociation)	28	MS2	33.7228	100	37.6374	12758	QEp25-0683_Fan_PKM2-62VK.raw	F2	51	1	31	24	0.000107432	0.0005675	3.229e-05	3.10256e+06	37.66
TRUE	High	Mascot (A3)	Unambiguous	107	120	PVAVALDTKGPEIR		3	1	0	1	1	489.284	1465.84	1465.84	-0.78	-0.00038	HCD (High Energy Collision Dissociation)	28	MS2	41.5429	100	39.9203	13735	QEp25-0683_Fan_PKM2-62VK.raw	F2	37	1	31	24	0.00293179	0.0005675	7.854e-05	4.04184e+06	39.9
TRUE	High	Mascot (A3)	Unambiguous	107	120	PVAVALDTKGPEIR		3	1	0	1	1	489.283	1465.83	1465.84	-2.41	-0.00118	HCD (High Energy Collision Dissociation)	28	MS2	33.2171	100	36.1571	12120	QEp25-0683_Fan_PKM2-62VK.raw	F2	38	1	30	23	0.00183193	0.0005675	2.096e-05	24960508	36.77
TRUE	High	Mascot (A3)	Unambiguous	107	120	PVAVALDTKGPEIR		2	1	0	1	1	733.422	1465.84	1465.84	-0.32	-0.00023	HCD (High Energy Collision Dissociation)	28	MS2	30.7859	100	36.7024	12353	QEp25-0683_Fan_PKM2-62VK.raw	F2	69	1	31	24	1.84133e-06	0.0005675	2.347e-06	6387615	36.97
TRUE	High	Mascot (A3)	Unambiguous	107	120	PVAVALDTKGPEIR		3	1	0	1	1	489.284	1465.84	1465.84	-0.28	-0.00014	HCD (High Energy Collision Dissociation)	28	MS2	2.45154	100	37.2461	12586	QEp25-0683_Fan_PKM2-62VK.raw	F2	75	1	31	24	4.57228e-07	0.0005675	2.651e-07	20260772	37.02
TRUE	High	Mascot (A3)	Unambiguous	107	120	PVAVALDTKGPEIR		3	1	0	1	1	489.284	1465.84	1465.84	0.09	4e-05	HCD (High Energy Collision Dissociation)	28	MS2	61.6058	100	40.7517	14096	QEp25-0683_Fan_PKM2-62VK.raw	F2	29	1	31	24	0.0173833	0.0005675	0.001013	2.25701e+06	40.25
TRUE	High	Mascot (A3)	Unambiguous	107	120	PVAVALDTKGPEIR		3	1	0	1	1	489.286	1465.84	1465.84	3.4	0.00166	HCD (High Energy Collision Dissociation)	28	MS2	5.68094	100	38.7638	13235	QEp25-0683_Fan_PKM2-62VK.raw	F2	52	1	30	23	8.10937e-05	0.0005675	2.557e-05	9013514	38.63
TRUE	High	Mascot (A3)	Unambiguous	107	120	PVAVALDTKGPEIR		3	1	0	1	1	489.285	1465.84	1465.84	3.15	0.00154	HCD (High Energy Collision Dissociation)	28	MS2	0	100	38.4931	13119	QEp25-0683_Fan_PKM2-62VK.raw	F2	52	1	30	23	8.17837e-05	0.0005675	1.834e-05	9013514	38.63
TRUE	High	Mascot (A3)	Unambiguous	107	120	PVAVALDTKGPEIR		3	1	0	1	1	489.284	1465.84	1465.84	0.78	0.00038	HCD (High Energy Collision Dissociation)	28	MS2	4.06255	100	36.8829	12431	QEp25-0683_Fan_PKM2-62VK.raw	F2	65	1	31	24	4.10019e-06	0.0005675	1.088e-06	24960508	36.77
TRUE	High	Mascot (A3)	Unambiguous	107	120	PVAVALDTKGPEIR		3	1	0	1	1	489.284	1465.84	1465.84	0.71	0.00035	HCD (High Energy Collision Dissociation)	28	MS2	6.80501	100	39.1117	13384	QEp25-0683_Fan_PKM2-62VK.raw	F2	49	1	31	24	0.000176931	0.0005675	4.662e-05	9013514	38.63
TRUE	High	Mascot (A3)	Unambiguous	107	120	PVAVALDTKGPEIR		3	1	0	1	1	489.284	1465.84	1465.84	0.34	0.00017	HCD (High Energy Collision Dissociation)	28	MS2	24.5164	100	37.6804	12776	QEp25-0683_Fan_PKM2-62VK.raw	F2	55	1	31	24	3.9096e-05	0.0005675	3.34e-06	24846362	37.62
TRUE	High	Mascot (A3)	Unambiguous	107	120	PVAVALDTKGPEIR		3	1	0	1	1	489.284	1465.84	1465.84	0.09	4e-05	HCD (High Energy Collision Dissociation)	28	MS2	5.4118	100	36.5173	12274	QEp25-0683_Fan_PKM2-62VK.raw	F2	56	1	31	24	3.31996e-05	0.0005675	1.231e-06	24960508	36.77
TRUE	High	Mascot (A3)	Unambiguous	107	120	PVAVALDTKGPEIR		3	1	0	1	1	489.284	1465.84	1465.84	-0.22	-0.00011	HCD (High Energy Collision Dissociation)	28	MS2	6.055	100	38.0461	12933	QEp25-0683_Fan_PKM2-62VK.raw	F2	65	1	31	24	4.7988e-06	0.0005675	4.571e-07	24846362	37.62
TRUE	High	Mascot (A3)	Unambiguous	121	136	TGLIKGSGTAEVELKK		3	1	0	1	1	544.317	1630.94	1630.94	0.22	0.00012	HCD (High Energy Collision Dissociation)	28	MS2	55.5123	100	48.6277	17545	QEp25-0683_Fan_PKM2-62VK.raw	F2	22	1	32	25	0.0979523	0.0005675	0.00559	1.73241e+06	48.49
TRUE	High	Mascot (A3)	Unambiguous	121	136	TGLIKGSGTAEVELKK		3	1	0	1	1	544.317	1630.94	1630.94	-0.11	-6e-05	HCD (High Energy Collision Dissociation)	28	MS2	23.4927	100	48.0523	17291	QEp25-0683_Fan_PKM2-62VK.raw	F2	30	1	32	25	0.0177137	0.0005675	0.003335	1.73241e+06	48.49
TRUE	High	Mascot (A3)	Unambiguous	121	136	TGLIKGSGTAEVELKK		3	1	0	1	1	544.318	1630.94	1630.94	0.9	0.00049	HCD (High Energy Collision Dissociation)	28	MS2	64.9553	100	43.8233	15445	QEp25-0683_Fan_PKM2-62VK.raw	F2	15	1	32	25	0.547035	0.001743	0.05679	1.829e+06	43.96
TRUE	High	Mascot (A3)	Unambiguous	126	135	GSGTAEVELK		2	1	0	1	1	495.758	990.509	990.51	-1.27	-0.00063	HCD (High Energy Collision Dissociation)	28	MS2	49.7727	100	42.0948	14686	QEp25-0683_Fan_PKM2-62VK.raw	F2	23	1	32	25	0.100942	0.0005675	0.008833
TRUE	High	Mascot (A3)	Unambiguous	126	135	GSGTAEVELK		2	1	0	1	1	495.759	990.511	990.51	0.7	0.00035	HCD (High Energy Collision Dissociation)	28	MS2	54.8048	100	30.1208	9604	QEp25-0683_Fan_PKM2-62VK.raw	F2	14	1	32	25	0.644793	0.0005675	0.004889	5.30328e+06	29.76
TRUE	High	Mascot (A3)	Unambiguous	126	135	GSGTAEVELK		2	0.9298	0	1	1	495.759	990.511	990.51	0.52	0.00026	HCD (High Energy Collision Dissociation)	28	MS2	5.20186	100	24.7757	7415	QEp25-0683_Fan_PKM2-62VK.raw	F2	57	1	32	25	3.90319e-05	0.0005675	0.001262	16062384	24.62
TRUE	High	Mascot (A3)	Unambiguous	126	135	GSGTAEVELK		2	1	0	1	1	495.759	990.511	990.51	0.46	0.00023	HCD (High Energy Collision Dissociation)	28	MS2	15.6211	33.834	21.9658	6257	QEp25-0683_Fan_PKM2-62VK.raw	F2	52	1	32	25	0.000119514	0.0005675	0.0004806	2774547456	20.45
TRUE	High	Mascot (A3)	Unambiguous	126	135	GSGTAEVELK		2	1	0	1	1	495.759	990.511	990.51	0.46	0.00023	HCD (High Energy Collision Dissociation)	28	MS2	49.947	100	34.1612	11286	QEp25-0683_Fan_PKM2-62VK.raw	F2	21	1	32	25	0.137854	0.0005675	0.002584	2.0667e+06	34.23
TRUE	High	Mascot (A3)	Unambiguous	126	135	GSGTAEVELK		2	1	0	1	1	495.759	990.511	990.51	0.33	0.00016	HCD (High Energy Collision Dissociation)	28	MS2	43.8233	100	30.469	9751	QEp25-0683_Fan_PKM2-62VK.raw	F2	42	1	32	25	0.00101958	0.0005675	0.0006335	1.31342e+06	30.76
TRUE	High	Mascot (A3)	Unambiguous	126	135	GSGTAEVELK		2	0.9298	0	1	1	495.759	990.51	990.51	0.27	0.00013	HCD (High Energy Collision Dissociation)	28	MS2	0.235364	10.85	20.8941	5801	QEp25-0683_Fan_PKM2-62VK.raw	F2	57	1	32	25	3.69335e-05	0.0005675	0.001067	2774547456	20.45
TRUE	High	Mascot (A3)	Unambiguous	126	135	GSGTAEVELK		2	1	0	1	1	495.759	990.51	990.51	0.21	0.0001	HCD (High Energy Collision Dissociation)	28	MS2	10.8119	98.113	24.0794	7126	QEp25-0683_Fan_PKM2-62VK.raw	F2	44	1	32	25	0.000700519	0.0005675	0.0002259	56682752	23.59
TRUE	High	Mascot (A3)	Unambiguous	126	135	GSGTAEVELK		2	1	0	1	1	495.759	990.51	990.51	0.21	0.0001	HCD (High Energy Collision Dissociation)	28	MS2	62.4016	100	34.5046	11429	QEp25-0683_Fan_PKM2-62VK.raw	F2	24	1	32	25	0.0795097	0.0005675	0.0006738	2.0667e+06	34.23
TRUE	High	Mascot (A3)	Unambiguous	126	135	GSGTAEVELK		2	1	0	1	1	495.759	990.51	990.51	0.09	4e-05	HCD (High Energy Collision Dissociation)	28	MS2	4.30328	58.239	22.9923	6673	QEp25-0683_Fan_PKM2-62VK.raw	F2	52	1	32	25	0.000118146	0.0005675	0.001328	133910952	22.23
TRUE	High	Mascot (A3)	Unambiguous	126	135	GSGTAEVELK		2	0.9444	0	1	1	495.759	990.51	990.51	0.09	4e-05	HCD (High Energy Collision Dissociation)	28	MS2	11.2508	45.361	22.6432	6524	QEp25-0683_Fan_PKM2-62VK.raw	F2	54	1	32	25	7.05375e-05	0.0005675	0.004266	133910952	22.23
TRUE	High	Mascot (A3)	Unambiguous	126	135	GSGTAEVELK		2	1	0	1	1	495.759	990.51	990.51	0.09	4e-05	HCD (High Energy Collision Dissociation)	28	MS2	39.2423	100	31.1643	10035	QEp25-0683_Fan_PKM2-62VK.raw	F2	43	1	32	25	0.00087583	0.0005675	6.002e-05	1.31342e+06	30.76
TRUE	High	Mascot (A3)	Unambiguous	126	135	GSGTAEVELK		2	1	0	1	1	495.759	990.51	990.51	0.09	4e-05	HCD (High Energy Collision Dissociation)	28	MS2	0	100	31.5078	10174	QEp25-0683_Fan_PKM2-62VK.raw	F2	33	1	32	25	0.00936311	0.0005675	0.0008447	1.9565e+06	31.87
TRUE	High	Mascot (A3)	Unambiguous	126	135	GSGTAEVELK		2	1	0	1	1	495.759	990.51	990.51	0.02	1e-05	HCD (High Energy Collision Dissociation)	28	MS2	22.7213	100	27.2475	8440	QEp25-0683_Fan_PKM2-62VK.raw	F2	27	1	32	25	0.0382314	0.0005675	0.002332
TRUE	High	Mascot (A3)	Unambiguous	126	135	GSGTAEVELK		2	1	0	1	1	495.759	990.51	990.51	-0.1	-5e-05	HCD (High Energy Collision Dissociation)	28	MS2	0	100	16.4966	3906	QEp25-0683_Fan_PKM2-62VK.raw	F2	24	1	32	25	0.0694856	0.0005675	0.006166	13261442	16.56
TRUE	High	Mascot (A3)	Unambiguous	126	135	GSGTAEVELK		2	1	0	1	1	495.759	990.51	990.51	-0.16	-8e-05	HCD (High Energy Collision Dissociation)	28	MS2	0.567732	19.62	21.2609	5956	QEp25-0683_Fan_PKM2-62VK.raw	F2	52	1	32	25	0.000121869	0.0005675	0.0009655	2774547456	20.45
TRUE	High	Mascot (A3)	Unambiguous	126	135	GSGTAEVELK		2	1	0	1	1	495.759	990.51	990.51	-0.22	-0.00011	HCD (High Energy Collision Dissociation)	28	MS2	7.00587	100	24.4267	7275	QEp25-0683_Fan_PKM2-62VK.raw	F2	52	1	32	25	0.000129687	0.0005675	0.001897	56682752	23.59
TRUE	High	Mascot (A3)	Unambiguous	126	135	GSGTAEVELK		2	1	0	1	1	495.759	990.51	990.51	-0.22	-0.00011	HCD (High Energy Collision Dissociation)	28	MS2	42.6771	100	33.4551	10987	QEp25-0683_Fan_PKM2-62VK.raw	F2	23	1	32	25	0.0941662	0.0005675	0.001319	1.12826e+06	33.19
TRUE	High	Mascot (A3)	Unambiguous	126	135	GSGTAEVELK		2	1	0	1	1	495.759	990.51	990.51	-0.28	-0.00014	HCD (High Energy Collision Dissociation)	28	MS2	27.0747	100	38.067	12943	QEp25-0683_Fan_PKM2-62VK.raw	F2	34	1	32	25	0.00702902	0.0005675	0.0004575	4461879	38.46
TRUE	High	Mascot (A3)	Unambiguous	126	135	GSGTAEVELK		2	0.9091	0	1	1	495.759	990.51	990.51	-0.28	-0.00014	HCD (High Energy Collision Dissociation)	28	MS2	56.6603	100	36.7458	12372	QEp25-0683_Fan_PKM2-62VK.raw	F2	22	1	32	25	0.131188	0.0005675	0.0008734
TRUE	High	Mascot (A3)	Unambiguous	126	135	GSGTAEVELK		2	1	0	1	1	495.759	990.51	990.51	-0.34	-0.00017	HCD (High Energy Collision Dissociation)	28	MS2	27.8732	100	32.2608	10491	QEp25-0683_Fan_PKM2-62VK.raw	F2	32	1	32	25	0.0132402	0.0005675	0.001056	1.9565e+06	31.87
TRUE	High	Mascot (A3)	Unambiguous	126	135	GSGTAEVELK		2	1	0	1	1	495.758	990.51	990.51	-0.65	-0.00032	HCD (High Energy Collision Dissociation)	28	MS2	53.8323	100	30.8167	9894	QEp25-0683_Fan_PKM2-62VK.raw	F2	29	1	32	25	0.0262963	0.0005675	0.001155	1.31342e+06	30.76
TRUE	High	Mascot (A3)	Unambiguous	126	135	GSGTAEVELK		2	1	0	1	1	495.758	990.51	990.51	-0.71	-0.00035	HCD (High Energy Collision Dissociation)	28	MS2	38.1653	100	37.6739	12773	QEp25-0683_Fan_PKM2-62VK.raw	F2	34	1	32	25	0.00742839	0.0005675	0.0001861
TRUE	High	Mascot (A3)	Unambiguous	126	135	GSGTAEVELK		2	1	0	1	1	495.758	990.509	990.51	-0.9	-0.00045	HCD (High Energy Collision Dissociation)	28	MS2	17.8087	100	26.5598	8164	QEp25-0683_Fan_PKM2-62VK.raw	F2	34	1	32	25	0.00767176	0.0005675	0.001489	3547779	26.69
TRUE	High	Mascot (A3)	Unambiguous	126	135	GSGTAEVELK		2	1	0	1	1	495.758	990.509	990.51	-0.9	-0.00045	HCD (High Energy Collision Dissociation)	28	MS2	0	100	28.2926	8854	QEp25-0683_Fan_PKM2-62VK.raw	F2	43	1	32	25	0.000915999	0.0005675	0.00135	1.81819e+06	28.31
TRUE	High	Mascot (A3)	Unambiguous	126	135	GSGTAEVELK		2	1	0	1	1	495.758	990.509	990.51	-1.21	-0.0006	HCD (High Energy Collision Dissociation)	28	MS2	38.4928	100	17.2622	4235	QEp25-0683_Fan_PKM2-62VK.raw	F2	44	1	32	25	0.000768944	0.0005675	0.01464	1.41316e+06	17.25
TRUE	High	Mascot (A3)	Unambiguous	126	135	GSGTAEVELK		2	1	0	1	1	495.758	990.508	990.51	-2.38	-0.00118	HCD (High Energy Collision Dissociation)	28	MS2	0	100	27.5882	8583	QEp25-0683_Fan_PKM2-62VK.raw	F2	40	1	32	25	0.00184268	0.0005675	0.0004662
TRUE	High	Mascot (A3)	Unambiguous	126	135	GSGTAEVELK		2	0.9259	0	1	1	495.759	990.511	990.51	0.7	0.00035	HCD (High Energy Collision Dissociation)	28	MS2	0.433463	23.858	21.6039	6103	QEp25-0683_Fan_PKM2-62VK.raw	F2	54	1	32	25	6.90908e-05	0.0005675	0.004242	2774547456	20.45
TRUE	High	Mascot (A3)	Unambiguous	126	135	GSGTAEVELK		2	1	0	1	1	495.759	990.511	990.51	1.01	0.0005	HCD (High Energy Collision Dissociation)	28	MS2	0	100	27.9343	8719	QEp25-0683_Fan_PKM2-62VK.raw	F2	36	1	32	25	0.00404967	0.0005675	0.0003669	1.81819e+06	28.31
TRUE	High	Mascot (A3)	Unambiguous	126	135	GSGTAEVELK		2	1	0	1	1	495.759	990.511	990.51	1.07	0.00053	HCD (High Energy Collision Dissociation)	28	MS2	33.7928	100	31.8844	10329	QEp25-0683_Fan_PKM2-62VK.raw	F2	29	1	32	25	0.0208651	0.0005675	0.0009162	1.9565e+06	31.87
TRUE	High	Mascot (A3)	Unambiguous	126	135	GSGTAEVELK		2	1	0	1	1	495.759	990.511	990.51	1.26	0.00062	HCD (High Energy Collision Dissociation)	28	MS2	11.6475	100	26.9014	8303	QEp25-0683_Fan_PKM2-62VK.raw	F2	33	1	32	25	0.00811746	0.0005675	0.003486	3547779	26.69
TRUE	High	Mascot (A3)	Unambiguous	126	135	GSGTAEVELK		2	1	0	1	1	495.761	990.515	990.51	5.32	0.00264	HCD (High Energy Collision Dissociation)	28	MS2	6.38661	100	25.4831	7710	QEp25-0683_Fan_PKM2-62VK.raw	F2	36	1	32	25	0.00415479	0.0005675	0.004548	29308608	25.65
TRUE	High	Mascot (A3)	Unambiguous	126	135	GSGTAEVELK		2	1	0	1	1	495.761	990.515	990.51	4.77	0.00236	HCD (High Energy Collision Dissociation)	28	MS2	23.4106	88.023	25.8322	7854	QEp25-0683_Fan_PKM2-62VK.raw	F2	32	1	32	25	0.0103169	0.0005675	0.001072	29308608	25.65
TRUE	High	Mascot (A3)	Unambiguous	126	135	GSGTAEVELK		2	1	0	1	1	495.76	990.514	990.51	3.35	0.00166	HCD (High Energy Collision Dissociation)	28	MS2	17.3548	100	23.3674	6836	QEp25-0683_Fan_PKM2-62VK.raw	F2	48	1	33	26	0.000410749	0.0005675	0.000842	133910952	22.23
TRUE	High	Mascot (A3)	Unambiguous	126	135	GSGTAEVELK		2	0.9412	0	1	1	495.76	990.513	990.51	3.23	0.0016	HCD (High Energy Collision Dissociation)	28	MS2	19.9336	29.831	22.3007	6384	QEp25-0683_Fan_PKM2-62VK.raw	F2	51	1	33	26	0.0001939	0.0005675	0.01429	133910952	22.23
TRUE	High	Mascot (A3)	Unambiguous	126	135	GSGTAEVELK		2	1	0	1	1	495.76	990.513	990.51	2.61	0.00129	HCD (High Energy Collision Dissociation)	28	MS2	11.3373	100	25.1358	7566	QEp25-0683_Fan_PKM2-62VK.raw	F2	34	1	33	26	0.00919553	0.0005675	0.004916	29308608	25.65
TRUE	High	Mascot (A3)	Unambiguous	126	135	GSGTAEVELK		2	1	0	1	1	495.76	990.512	990.51	1.75	0.00087	HCD (High Energy Collision Dissociation)	28	MS2	21.0469	100	37.3124	12616	QEp25-0683_Fan_PKM2-62VK.raw	F2	20	1	33	26	0.197903	0.0005675	0.002971
TRUE	High	Mascot (A3)	Unambiguous	126	135	GSGTAEVELK		2	1	0	1	1	495.76	990.512	990.51	1.63	0.00081	HCD (High Energy Collision Dissociation)	28	MS2	28.3884	100	26.2029	8010	QEp25-0683_Fan_PKM2-62VK.raw	F2	43	1	33	26	0.00101497	0.0005675	0.0004371	29308608	25.65
TRUE	High	Mascot (A3)	Unambiguous	126	135	GSGTAEVELK		2	1	0	1	1	495.759	990.512	990.51	1.5	0.00074	HCD (High Energy Collision Dissociation)	28	MS2	12.9405	58.941	23.7275	6979	QEp25-0683_Fan_PKM2-62VK.raw	F2	55	1	33	26	7.5762e-05	0.0005675	0.0003946	56682752	23.59
TRUE	High	Mascot (A3)	Unambiguous	126	135	GSGTAEVELK		2	1	0	1	1	495.759	990.512	990.51	1.32	0.00065	HCD (High Energy Collision Dissociation)	28	MS2	21.5701	100	32.7916	10713	QEp25-0683_Fan_PKM2-62VK.raw	F2	36	1	32	25	0.00511509	0.0005675	0.0001266	1.9565e+06	31.87
TRUE	High	Mascot (A3)	Unambiguous	126	135	GSGTAEVELK		2	1	0	1	1	495.762	990.518	990.51	7.36	0.00364	HCD (High Energy Collision Dissociation)	28	MS2	41.6375	100	29.7375	9447	QEp25-0683_Fan_PKM2-62VK.raw	F2	10	1	33	26	2.51998	0.0007949	0.02446	5.30328e+06	29.76
TRUE	High	Mascot (A3)	Unambiguous	126	135	GSGTAEVELK		2	1	0	1	1	495.757	990.506	990.51	-4.17	-0.00206	HCD (High Energy Collision Dissociation)	28	MS2	37.7304	100	43.3083	15217	QEp25-0683_Fan_PKM2-62VK.raw	F2	15	1	32	25	0.551188	0.001017	0.03581
TRUE	High	Mascot (A3)	Unambiguous	126	135	GSGTAEVELK		2	1	0	1	1	495.757	990.506	990.51	-4.54	-0.00225	HCD (High Energy Collision Dissociation)	28	MS2	52.1751	100	43.6887	15386	QEp25-0683_Fan_PKM2-62VK.raw	F2	8	1	32	25	2.80737	0.00152	0.04884
TRUE	High	Mascot (A3)	Unambiguous	126	135	GSGTAEVELK		2	0.9298	0	1	1	495.759	990.512	990.51	1.44	0.00071	HCD (High Energy Collision Dissociation)	28	MS2	0.37171	1.012	20.5444	5651	QEp25-0683_Fan_PKM2-62VK.raw	F2	57	1	33	26	4.49212e-05	0.00152	0.04918	2774547456	20.45
TRUE	High	Mascot (A3)	Unambiguous	126	135	GSGTAEVELK		3	1	0	1	1	330.841	990.51	990.51	-0.57	-0.00019	HCD (High Energy Collision Dissociation)	28	MS2	48.4585	100	16.4944	3905	QEp25-0683_Fan_PKM2-62VK.raw	F2	10	1	32	25	2.00399	0.002447	0.06722	8865623	16.56
TRUE	High	Mascot (A3)	Unambiguous	126	135	GSGTAEVELK		2	1	0	1	1	495.759	990.51	990.51	-0.22	-0.00011	HCD (High Energy Collision Dissociation)	28	MS2	34.8559	100	28.8754	9093	QEp25-0683_Fan_PKM2-62VK.raw	F2	4	1	32	25	7.02902	0.002669	0.07401	1.07092e+06	28.91
TRUE	High	Mascot (A3)	Unambiguous	126	136	GSGTAEVELKK		3	1	0	1	1	373.54	1118.61	1118.61	0.26	0.0001	HCD (High Energy Collision Dissociation)	28	MS2	1.62606	5.557	18.1649	4633	QEp25-0683_Fan_PKM2-62VK.raw	F2	53	1	32	25	9.94183e-05	0.0005675	0.002265	371279552	18.18
TRUE	High	Mascot (A3)	Unambiguous	126	136	GSGTAEVELKK		3	1	0	1	1	373.54	1118.61	1118.61	0.26	0.0001	HCD (High Energy Collision Dissociation)	28	MS2	74.6591	100	55.6869	20628	QEp25-0683_Fan_PKM2-62VK.raw	F2	29	1	32	25	0.0239589	0.0005675	0.00109	790187	55.96
TRUE	High	Mascot (A3)	Unambiguous	126	136	GSGTAEVELKK		3	1	0	1	1	373.54	1118.61	1118.61	0.26	0.0001	HCD (High Energy Collision Dissociation)	28	MS2	80.4992	100	52.2085	19118	QEp25-0683_Fan_PKM2-62VK.raw	F2	46	1	32	25	0.000526582	0.0005675	0.0003739
TRUE	High	Mascot (A3)	Unambiguous	126	136	GSGTAEVELKK		2	0.9028	0	1	1	559.806	1118.61	1118.61	0.19	0.00011	HCD (High Energy Collision Dissociation)	28	MS2	3.15662	62.452	26.0058	7925	QEp25-0683_Fan_PKM2-62VK.raw	F2	72	1	32	25	1.33495e-06	0.0005675	0.0003597	5.87145e+06	25.8
TRUE	High	Mascot (A3)	Unambiguous	126	136	GSGTAEVELKK		2	0.9623	0	1	1	559.806	1118.61	1118.61	0.19	0.00011	HCD (High Energy Collision Dissociation)	28	MS2	18.7103	100	30.3362	9697	QEp25-0683_Fan_PKM2-62VK.raw	F2	53	1	32	25	9.76037e-05	0.0005675	0.0005793	1.22709e+06	30.71
TRUE	High	Mascot (A3)	Unambiguous	126	136	GSGTAEVELKK		3	1	0	1	1	373.54	1118.61	1118.61	0.18	7e-05	HCD (High Energy Collision Dissociation)	28	MS2	14.2393	100	36.2149	12145	QEp25-0683_Fan_PKM2-62VK.raw	F2	47	1	32	25	0.000370225	0.0005675	0.0005725	3531748	36.06
TRUE	High	Mascot (A3)	Unambiguous	126	136	GSGTAEVELKK		3	1	0	1	1	373.54	1118.61	1118.61	0.18	7e-05	HCD (High Energy Collision Dissociation)	28	MS2	31.0617	100	45.2159	16056	QEp25-0683_Fan_PKM2-62VK.raw	F2	47	1	32	25	0.000377108	0.0005675	0.0004734	1.73103e+06	45.18
TRUE	High	Mascot (A3)	Unambiguous	126	136	GSGTAEVELKK		3	1	0	1	1	373.54	1118.61	1118.61	0.18	7e-05	HCD (High Energy Collision Dissociation)	28	MS2	62.0277	100	43.4242	15269	QEp25-0683_Fan_PKM2-62VK.raw	F2	47	1	32	25	0.000370225	0.0005675	0.0003525	1558948	43.72
TRUE	High	Mascot (A3)	Unambiguous	126	136	GSGTAEVELKK		3	1	0	1	1	373.54	1118.61	1118.61	0.18	7e-05	HCD (High Energy Collision Dissociation)	28	MS2	57.845	100	49.2242	17808	QEp25-0683_Fan_PKM2-62VK.raw	F2	30	1	32	25	0.0205337	0.0005675	0.0007959	2.72478e+06	49.25
TRUE	High	Mascot (A3)	Unambiguous	126	136	GSGTAEVELKK		3	1	0	1	1	373.54	1118.61	1118.61	0.18	7e-05	HCD (High Energy Collision Dissociation)	28	MS2	6.5435	9.533	19.9424	5393	QEp25-0683_Fan_PKM2-62VK.raw	F2	48	1	32	25	0.000326187	0.0005675	0.00443	393186592	20.29
TRUE	High	Mascot (A3)	Unambiguous	126	136	GSGTAEVELKK		3	1	0	1	1	373.54	1118.61	1118.61	0.18	7e-05	HCD (High Energy Collision Dissociation)	28	MS2	25.1487	100	41.9842	14637	QEp25-0683_Fan_PKM2-62VK.raw	F2	47	1	32	25	0.000381475	0.0005675	0.0001215
TRUE	High	Mascot (A3)	Unambiguous	126	136	GSGTAEVELKK		3	1	0	1	1	373.54	1118.61	1118.61	0.18	7e-05	HCD (High Energy Collision Dissociation)	28	MS2	0.592626	6.012	17.137	4181	QEp25-0683_Fan_PKM2-62VK.raw	F2	44	1	32	25	0.000766419	0.0005675	0.00464	2118402560	16.89
TRUE	High	Mascot (A3)	Unambiguous	126	136	GSGTAEVELKK		3	1	0	1	1	373.54	1118.61	1118.61	0.18	7e-05	HCD (High Energy Collision Dissociation)	28	MS2	11.4019	15.213	22.7191	6556	QEp25-0683_Fan_PKM2-62VK.raw	F2	48	1	32	25	0.00033765	0.0005675	0.0009098	164886848	22.41
TRUE	High	Mascot (A3)	Unambiguous	126	136	GSGTAEVELKK		3	1	0	1	1	373.54	1118.61	1118.61	0.1	4e-05	HCD (High Energy Collision Dissociation)	28	MS2	11.6167	100	32.1977	10463	QEp25-0683_Fan_PKM2-62VK.raw	F2	47	1	32	25	0.000365146	0.0005675	0.0004616	2.53704e+06	32.42
TRUE	High	Mascot (A3)	Unambiguous	126	136	GSGTAEVELKK		3	1	0	1	1	373.54	1118.61	1118.61	0.1	4e-05	HCD (High Energy Collision Dissociation)	28	MS2	74.9831	100	46.2186	16487	QEp25-0683_Fan_PKM2-62VK.raw	F2	30	1	32	25	0.0181329	0.0005675	0.0007078	936565	46.3
TRUE	High	Mascot (A3)	Unambiguous	126	136	GSGTAEVELKK		3	1	0	1	1	373.54	1118.61	1118.61	0.1	4e-05	HCD (High Energy Collision Dissociation)	28	MS2	22.3109	100	37.3016	12611	QEp25-0683_Fan_PKM2-62VK.raw	F2	47	1	32	25	0.000365987	0.0005675	0.0005484	3.96916e+06	37.39
TRUE	High	Mascot (A3)	Unambiguous	126	136	GSGTAEVELKK		3	1	0	1	1	373.54	1118.61	1118.61	0.1	4e-05	HCD (High Energy Collision Dissociation)	28	MS2	27.0722	100	39.4343	13523	QEp25-0683_Fan_PKM2-62VK.raw	F2	47	1	32	25	0.000361798	0.0005675	0.0002021	5104485	40.01
TRUE	High	Mascot (A3)	Unambiguous	126	136	GSGTAEVELKK		3	1	0	1	1	373.54	1118.61	1118.61	0.1	4e-05	HCD (High Energy Collision Dissociation)	28	MS2	36.6219	100	43.7823	15427	QEp25-0683_Fan_PKM2-62VK.raw	F2	47	1	32	25	0.000376241	0.0005675	0.0004127	1558948	43.72
TRUE	High	Mascot (A3)	Unambiguous	126	136	GSGTAEVELKK		3	1	0	1	1	373.54	1118.61	1118.61	0.1	4e-05	HCD (High Energy Collision Dissociation)	28	MS2	13.2697	100	34.7884	11549	QEp25-0683_Fan_PKM2-62VK.raw	F2	47	1	32	25	0.000367677	0.0005675	0.000119	2323372	34.79
TRUE	High	Mascot (A3)	Unambiguous	126	136	GSGTAEVELKK		3	1	0	1	1	373.54	1118.61	1118.61	0.1	4e-05	HCD (High Energy Collision Dissociation)	28	MS2	28.6154	8.21	17.4761	4328	QEp25-0683_Fan_PKM2-62VK.raw	F2	31	1	32	25	0.0161238	0.0005675	0.008481	324304160	17.83
TRUE	High	Mascot (A3)	Unambiguous	126	136	GSGTAEVELKK		3	1	0	1	1	373.54	1118.61	1118.61	0.1	4e-05	HCD (High Energy Collision Dissociation)	28	MS2	43.9155	100	44.854	15896	QEp25-0683_Fan_PKM2-62VK.raw	F2	47	1	32	25	0.000369374	0.0005675	0.0001236	1.73103e+06	45.18
TRUE	High	Mascot (A3)	Unambiguous	126	136	GSGTAEVELKK		3	1	0	1	1	373.54	1118.61	1118.61	0.1	4e-05	HCD (High Energy Collision Dissociation)	28	MS2	28.2505	80.982	32.6266	10643	QEp25-0683_Fan_PKM2-62VK.raw	F2	31	1	32	25	0.0163481	0.0005675	0.0003263	3.22107e+06	32.62
TRUE	High	Mascot (A3)	Unambiguous	126	136	GSGTAEVELKK		3	1	0	1	1	373.54	1118.61	1118.61	0.1	4e-05	HCD (High Energy Collision Dissociation)	28	MS2	6.65816	40.936	25.8735	7870	QEp25-0683_Fan_PKM2-62VK.raw	F2	48	1	32	25	0.000326187	0.0005675	0.0006892	8415376	26.26
TRUE	High	Mascot (A3)	Unambiguous	126	136	GSGTAEVELKK		3	1	0	1	1	373.54	1118.61	1118.61	0.1	4e-05	HCD (High Energy Collision Dissociation)	28	MS2	1.49368	8.613	19.5713	5234	QEp25-0683_Fan_PKM2-62VK.raw	F2	48	1	32	25	0.000325436	0.0005675	0.002662	444013280	19.19
TRUE	High	Mascot (A3)	Unambiguous	126	136	GSGTAEVELKK		3	1	0	1	1	373.54	1118.61	1118.61	0.1	4e-05	HCD (High Energy Collision Dissociation)	28	MS2	4.4822	42.196	27.2453	8439	QEp25-0683_Fan_PKM2-62VK.raw	F2	48	1	32	25	0.000336098	0.0005675	0.0007549	3.53904e+06	27.24
TRUE	High	Mascot (A3)	Unambiguous	126	136	GSGTAEVELKK		3	1	0	1	1	373.54	1118.61	1118.61	0.26	0.0001	HCD (High Energy Collision Dissociation)	28	MS2	63.4352	100	50.2695	18270	QEp25-0683_Fan_PKM2-62VK.raw	F2	25	1	32	25	0.0596302	0.0005675	0.001721	884366	50.18
TRUE	High	Mascot (A3)	Unambiguous	126	136	GSGTAEVELKK		2	0.9403	0	1	1	559.806	1118.61	1118.61	0.08	5e-05	HCD (High Energy Collision Dissociation)	28	MS2	7.27438	100	29.9597	9537	QEp25-0683_Fan_PKM2-62VK.raw	F2	67	1	32	25	3.83236e-06	0.0005675	1.069e-05	1.07523e+06	30.03
TRUE	High	Mascot (A3)	Unambiguous	126	136	GSGTAEVELKK		3	1	0	1	1	373.54	1118.61	1118.61	0.26	0.0001	HCD (High Energy Collision Dissociation)	28	MS2	60.0432	100	49.5799	17967	QEp25-0683_Fan_PKM2-62VK.raw	F2	30	1	32	25	0.0209154	0.0005675	0.0006631	2.72478e+06	49.25
TRUE	High	Mascot (A3)	Unambiguous	126	136	GSGTAEVELKK		3	1	0	1	1	373.54	1118.61	1118.61	0.26	0.0001	HCD (High Energy Collision Dissociation)	28	MS2	45.1126	100	45.8414	16326	QEp25-0683_Fan_PKM2-62VK.raw	F2	46	1	32	25	0.000444085	0.0005675	0.0003267	2.11195e+06	45.56
TRUE	High	Mascot (A3)	Unambiguous	126	136	GSGTAEVELKK		2	0.9028	0	1	1	559.807	1118.61	1118.61	0.96	0.00053	HCD (High Energy Collision Dissociation)	28	MS2	1.4374	24.208	22.5318	6476	QEp25-0683_Fan_PKM2-62VK.raw	F2	72	1	32	25	1.33188e-06	0.0005675	0.001204	87741752	22.24
TRUE	High	Mascot (A3)	Unambiguous	126	136	GSGTAEVELKK		3	1	0	1	1	373.54	1118.61	1118.61	0.92	0.00034	HCD (High Energy Collision Dissociation)	28	MS2	0	42.96	27.9321	8718	QEp25-0683_Fan_PKM2-62VK.raw	F2	48	1	32	25	0.000315113	0.0005675	0.0001845	6.94354e+06	27.62
TRUE	High	Mascot (A3)	Unambiguous	126	136	GSGTAEVELKK		2	0.963	0	1	1	559.807	1118.61	1118.61	0.85	0.00047	HCD (High Energy Collision Dissociation)	28	MS2	36.9369	100	34.2996	11345	QEp25-0683_Fan_PKM2-62VK.raw	F2	54	1	32	25	7.03827e-05	0.0005675	0.001237	1.31385e+06	34.2
TRUE	High	Mascot (A3)	Unambiguous	126	136	GSGTAEVELKK		2	1	0	1	1	559.807	1118.61	1118.61	0.85	0.00047	HCD (High Energy Collision Dissociation)	28	MS2	15.92	100	44.8107	15877	QEp25-0683_Fan_PKM2-62VK.raw	F2	50	1	32	25	0.000189002	0.0005675	4.407e-05
TRUE	High	Mascot (A3)	Unambiguous	126	136	GSGTAEVELKK		2	0.9028	0	1	1	559.807	1118.61	1118.61	0.63	0.00035	HCD (High Energy Collision Dissociation)	28	MS2	7.60128	100	16.7555	4017	QEp25-0683_Fan_PKM2-62VK.raw	F2	72	1	32	25	1.39145e-06	0.0005675	0.0002471	2042726528	16.89
TRUE	High	Mascot (A3)	Unambiguous	126	136	GSGTAEVELKK		2	1	0	1	1	559.807	1118.61	1118.61	0.63	0.00035	HCD (High Energy Collision Dissociation)	28	MS2	0	60.483	27.0571	8362	QEp25-0683_Fan_PKM2-62VK.raw	F2	40	1	32	25	0.00180912	0.0005675	0.0002702	7.55564e+06	27.03
TRUE	High	Mascot (A3)	Unambiguous	126	136	GSGTAEVELKK		2	0.9067	0	1	1	559.807	1118.61	1118.61	0.52	0.00029	HCD (High Energy Collision Dissociation)	28	MS2	1.11552	13.76	20.8054	5763	QEp25-0683_Fan_PKM2-62VK.raw	F2	75	1	32	25	5.81388e-07	0.0005675	0.00321	112656176	20.67
TRUE	High	Mascot (A3)	Unambiguous	126	136	GSGTAEVELKK		2	0.9643	0	1	1	559.807	1118.61	1118.61	0.52	0.00029	HCD (High Energy Collision Dissociation)	28	MS2	6.98351	100	32.0845	10415	QEp25-0683_Fan_PKM2-62VK.raw	F2	56	1	32	25	4.59691e-05	0.0005675	0.0007419	2.87116e+06	32.38
TRUE	High	Mascot (A3)	Unambiguous	126	136	GSGTAEVELKK		2	0.9455	0	1	1	559.807	1118.61	1118.61	0.52	0.00029	HCD (High Energy Collision Dissociation)	28	MS2	24.6239	100	39.9465	13746	QEp25-0683_Fan_PKM2-62VK.raw	F2	55	1	32	25	6.55339e-05	0.0005675	5.401e-05	1.90868e+06	40.5
TRUE	High	Mascot (A3)	Unambiguous	126	136	GSGTAEVELKK		2	1	0	1	1	559.807	1118.61	1118.61	0.52	0.00029	HCD (High Energy Collision Dissociation)	28	MS2	23.4589	100	41.9014	14600	QEp25-0683_Fan_PKM2-62VK.raw	F2	22	1	32	25	0.135352	0.0005675	0.002638	1.39922e+06	41.96
TRUE	High	Mascot (A3)	Unambiguous	126	136	GSGTAEVELKK		2	1	0	1	1	559.807	1118.61	1118.61	0.52	0.00029	HCD (High Energy Collision Dissociation)	28	MS2	35.2295	100	54.9471	20303	QEp25-0683_Fan_PKM2-62VK.raw	F2	18	1	32	25	0.311506	0.0005675	0.01691
TRUE	High	Mascot (A3)	Unambiguous	126	136	GSGTAEVELKK		3	1	0	1	1	373.54	1118.61	1118.61	0.43	0.00016	HCD (High Energy Collision Dissociation)	28	MS2	47.6339	100	46.9627	16809	QEp25-0683_Fan_PKM2-62VK.raw	F2	31	1	32	25	0.0169616	0.0005675	0.002062	949825	46.91
TRUE	High	Mascot (A3)	Unambiguous	126	136	GSGTAEVELKK		3	1	0	1	1	373.54	1118.61	1118.61	0.43	0.00016	HCD (High Energy Collision Dissociation)	28	MS2	5.66734	8.763	20.6389	5692	QEp25-0683_Fan_PKM2-62VK.raw	F2	48	1	32	25	0.000328448	0.0005675	0.00123	323701056	20.68
TRUE	High	Mascot (A3)	Unambiguous	126	136	GSGTAEVELKK		2	0.9667	0	1	1	559.806	1118.61	1118.61	0.41	0.00023	HCD (High Energy Collision Dissociation)	28	MS2	39.9456	100	38.2041	13002	QEp25-0683_Fan_PKM2-62VK.raw	F2	30	1	32	25	0.0213042	0.0005675	0.0004095	3.7175e+06	38.43
TRUE	High	Mascot (A3)	Unambiguous	126	136	GSGTAEVELKK		2	0.963	0	1	1	559.806	1118.61	1118.61	0.41	0.00023	HCD (High Energy Collision Dissociation)	28	MS2	6.47011	100	44.4129	15701	QEp25-0683_Fan_PKM2-62VK.raw	F2	54	1	32	25	8.50093e-05	0.0005675	2.466e-05	1.06906e+06	43.84
TRUE	High	Mascot (A3)	Unambiguous	126	136	GSGTAEVELKK		3	1	0	1	1	373.54	1118.61	1118.61	0.34	0.00013	HCD (High Energy Collision Dissociation)	28	MS2	7.25089	21.917	23.7963	7008	QEp25-0683_Fan_PKM2-62VK.raw	F2	48	1	32	25	0.000334554	0.0005675	0.002208	91390088	23.5
TRUE	High	Mascot (A3)	Unambiguous	126	136	GSGTAEVELKK		3	1	0	1	1	373.54	1118.61	1118.61	0.34	0.00013	HCD (High Energy Collision Dissociation)	28	MS2	27.1323	10.176	21.3467	5994	QEp25-0683_Fan_PKM2-62VK.raw	F2	48	1	32	25	0.000346311	0.0005675	0.001695	323701056	20.68
TRUE	High	Mascot (A3)	Unambiguous	126	136	GSGTAEVELKK		3	1	0	1	1	373.54	1118.61	1118.61	0.34	0.00013	HCD (High Energy Collision Dissociation)	28	MS2	81.9191	100	52.5956	19285	QEp25-0683_Fan_PKM2-62VK.raw	F2	30	1	32	25	0.0202519	0.0005675	0.0003718
TRUE	High	Mascot (A3)	Unambiguous	126	136	GSGTAEVELKK		3	1	0	1	1	373.54	1118.61	1118.61	0.34	0.00013	HCD (High Energy Collision Dissociation)	28	MS2	76.2267	100	53.3686	19618	QEp25-0683_Fan_PKM2-62VK.raw	F2	46	1	32	25	0.000545088	0.0005675	0.0008316
TRUE	High	Mascot (A3)	Unambiguous	126	136	GSGTAEVELKK		2	0.9811	0	1	1	559.806	1118.61	1118.61	0.3	0.00017	HCD (High Energy Collision Dissociation)	28	MS2	20.0777	100	33.1178	10846	QEp25-0683_Fan_PKM2-62VK.raw	F2	53	1	32	25	0.000103387	0.0005675	0.0007202	8.22175e+06	33.15
TRUE	High	Mascot (A3)	Unambiguous	126	136	GSGTAEVELKK		2	0.9275	0	1	1	559.806	1118.61	1118.61	0.3	0.00017	HCD (High Energy Collision Dissociation)	28	MS2	10.3025	100	29.6235	9400	QEp25-0683_Fan_PKM2-62VK.raw	F2	69	1	32	25	2.22058e-06	0.0005675	1.978e-05	1.96355e+06	29.68
TRUE	High	Mascot (A3)	Unambiguous	126	136	GSGTAEVELKK		2	1	0	1	1	559.806	1118.61	1118.61	0.3	0.00017	HCD (High Energy Collision Dissociation)	28	MS2	32.5607	100	43.0983	15127	QEp25-0683_Fan_PKM2-62VK.raw	F2	40	1	32	25	0.00198823	0.0005675	0.001124
TRUE	High	Mascot (A3)	Unambiguous	126	136	GSGTAEVELKK		3	1	0	1	1	373.54	1118.61	1118.61	0.26	0.0001	HCD (High Energy Collision Dissociation)	28	MS2	81.4502	93.462	16.7684	4023	QEp25-0683_Fan_PKM2-62VK.raw	F2	47	1	32	25	0.000374512	0.0005675	0.001344	2118402560	16.89
TRUE	High	Mascot (A3)	Unambiguous	126	136	GSGTAEVELKK		3	1	0	1	1	373.54	1118.61	1118.61	0.26	0.0001	HCD (High Energy Collision Dissociation)	28	MS2	7.23053	100	34.4253	11397	QEp25-0683_Fan_PKM2-62VK.raw	F2	47	1	32	25	0.000377108	0.0005675	0.0005394	2.68699e+06	34.37
TRUE	High	Mascot (A3)	Unambiguous	126	136	GSGTAEVELKK		3	1	0	1	1	373.54	1118.61	1118.61	0.26	0.0001	HCD (High Energy Collision Dissociation)	28	MS2	64.2869	100	42.7117	14956	QEp25-0683_Fan_PKM2-62VK.raw	F2	47	1	32	25	0.000377108	0.0005675	0.000383	2.60271e+06	43.05
TRUE	High	Mascot (A3)	Unambiguous	126	136	GSGTAEVELKK		3	1	0	1	1	373.54	1118.61	1118.61	0.26	0.0001	HCD (High Energy Collision Dissociation)	28	MS2	5.09014	7.342	18.5309	4791	QEp25-0683_Fan_PKM2-62VK.raw	F2	53	1	32	25	8.94265e-05	0.0005675	0.001115	526933856	18.98
TRUE	High	Mascot (A3)	Unambiguous	126	136	GSGTAEVELKK		2	0.9194	0	1	1	559.806	1118.61	1118.61	0.08	5e-05	HCD (High Energy Collision Dissociation)	28	MS2	0	31.489	23.5856	6919	QEp25-0683_Fan_PKM2-62VK.raw	F2	62	1	32	25	1.18978e-05	0.0005675	0.0007926	33394808	23.42
TRUE	High	Mascot (A3)	Unambiguous	126	136	GSGTAEVELKK		2	0.9306	0	1	1	559.806	1118.61	1118.61	0.08	5e-05	HCD (High Energy Collision Dissociation)	28	MS2	6.85363	11.299	20.4416	5608	QEp25-0683_Fan_PKM2-62VK.raw	F2	72	1	32	25	1.32882e-06	0.0005675	0.0007811	270554880	20.28
TRUE	High	Mascot (A3)	Unambiguous	126	136	GSGTAEVELKK		2	0.9028	0	1	1	559.806	1118.61	1118.61	0.08	5e-05	HCD (High Energy Collision Dissociation)	28	MS2	0.38306	38.631	23.9389	7070	QEp25-0683_Fan_PKM2-62VK.raw	F2	72	1	32	25	1.27487e-06	0.0005675	2.839e-05	33394808	23.42
TRUE	High	Mascot (A3)	Unambiguous	126	136	GSGTAEVELKK		3	1	0	1	1	373.54	1118.61	1118.61	-0.07	-2e-05	HCD (High Energy Collision Dissociation)	28	MS2	12.2492	8.919	20.9943	5843	QEp25-0683_Fan_PKM2-62VK.raw	F2	48	1	32	25	0.000290828	0.0005675	0.0009413	323701056	20.68
TRUE	High	Mascot (A3)	Unambiguous	126	136	GSGTAEVELKK		3	1	0	1	1	373.54	1118.61	1118.61	-0.07	-2e-05	HCD (High Energy Collision Dissociation)	28	MS2	1.58631	7.256	17.8289	4484	QEp25-0683_Fan_PKM2-62VK.raw	F2	48	1	32	25	0.000290159	0.0005675	0.0008881	324304160	17.83
TRUE	High	Mascot (A3)	Unambiguous	126	136	GSGTAEVELKK		3	1	0	1	1	373.54	1118.61	1118.61	-0.07	-2e-05	HCD (High Energy Collision Dissociation)	28	MS2	26.6257	100	85.8859	29400	QEp25-0683_Fan_PKM2-62VK.raw	F2	17	1	32	25	0.367821	0.0005675	0.004124	53462952	83.82
TRUE	High	Mascot (A3)	Unambiguous	126	136	GSGTAEVELKK		3	1	0	1	1	373.54	1118.61	1118.61	-0.15	-5e-05	HCD (High Energy Collision Dissociation)	28	MS2	38.2637	100	36.9287	12452	QEp25-0683_Fan_PKM2-62VK.raw	F2	30	1	32	25	0.0203554	0.0005675	0.0005053	3764520	36.75
TRUE	High	Mascot (A3)	Unambiguous	126	136	GSGTAEVELKK		3	1	0	1	1	373.54	1118.61	1118.61	-0.15	-5e-05	HCD (High Energy Collision Dissociation)	28	MS2	23.6093	100	33.7097	11094	QEp25-0683_Fan_PKM2-62VK.raw	F2	34	1	32	25	0.00770334	0.0005675	0.0001718	2.34078e+06	33.81
TRUE	High	Mascot (A3)	Unambiguous	126	136	GSGTAEVELKK		3	1	0	1	1	373.54	1118.61	1118.61	-0.15	-5e-05	HCD (High Energy Collision Dissociation)	28	MS2	18.5608	100	38.0093	12917	QEp25-0683_Fan_PKM2-62VK.raw	F2	47	1	32	25	0.000355368	0.0005675	0.0005207	4331429	37.74
TRUE	High	Mascot (A3)	Unambiguous	126	136	GSGTAEVELKK		3	1	0	1	1	373.54	1118.61	1118.61	-0.15	-5e-05	HCD (High Energy Collision Dissociation)	28	MS2	25.0945	100	35.8698	11997	QEp25-0683_Fan_PKM2-62VK.raw	F2	31	1	32	25	0.0134487	0.0005675	0.0008819	3531748	36.06
TRUE	High	Mascot (A3)	Unambiguous	126	136	GSGTAEVELKK		3	1	0	1	1	373.54	1118.61	1118.61	-0.15	-5e-05	HCD (High Energy Collision Dissociation)	28	MS2	24.5043	100	40.4859	13981	QEp25-0683_Fan_PKM2-62VK.raw	F2	47	1	32	25	0.000346481	0.0005675	0.0001353	4794277	40.66
TRUE	High	Mascot (A3)	Unambiguous	126	136	GSGTAEVELKK		3	1	0	1	1	373.54	1118.61	1118.61	-0.15	-5e-05	HCD (High Energy Collision Dissociation)	28	MS2	14.9714	60.228	29.3129	9272	QEp25-0683_Fan_PKM2-62VK.raw	F2	47	1	32	25	0.000347279	0.0005675	0.0002553	2.5243e+06	29.26
TRUE	High	Mascot (A3)	Unambiguous	126	136	GSGTAEVELKK		3	1	0	1	1	373.54	1118.61	1118.61	-0.15	-5e-05	HCD (High Energy Collision Dissociation)	28	MS2	11.486	39.726	25.5306	7730	QEp25-0683_Fan_PKM2-62VK.raw	F2	47	1	32	25	0.000332414	0.0005675	0.0003538	1.6533e+06	25.67
TRUE	High	Mascot (A3)	Unambiguous	126	136	GSGTAEVELKK		3	1	0	1	1	373.54	1118.61	1118.61	-0.15	-5e-05	HCD (High Energy Collision Dissociation)	28	MS2	59.9778	100	40.8552	14141	QEp25-0683_Fan_PKM2-62VK.raw	F2	31	1	32	25	0.0149513	0.0005675	0.0002101	4794277	40.66
TRUE	High	Mascot (A3)	Unambiguous	126	136	GSGTAEVELKK		3	1	0	1	1	373.54	1118.61	1118.61	-0.15	-5e-05	HCD (High Energy Collision Dissociation)	28	MS2	17.5307	19.212	23.0898	6715	QEp25-0683_Fan_PKM2-62VK.raw	F2	48	1	32	25	0.000327853	0.0005675	0.0004207	164886848	22.41
TRUE	High	Mascot (A3)	Unambiguous	126	136	GSGTAEVELKK		3	1	0	1	1	373.54	1118.61	1118.61	-0.15	-5e-05	HCD (High Energy Collision Dissociation)	28	MS2	13.9483	69.097	31.5045	10172	QEp25-0683_Fan_PKM2-62VK.raw	F2	47	1	32	25	0.000351301	0.0005675	0.0008485	3.8353e+06	31.51
TRUE	High	Mascot (A3)	Unambiguous	126	136	GSGTAEVELKK		3	1	0	1	1	373.54	1118.61	1118.61	-0.15	-5e-05	HCD (High Energy Collision Dissociation)	28	MS2	7.64948	37.274	26.2137	8014	QEp25-0683_Fan_PKM2-62VK.raw	F2	32	1	32	25	0.0121249	0.0005675	0.001583	8415376	26.26
TRUE	High	Mascot (A3)	Unambiguous	126	136	GSGTAEVELKK		3	1	0	1	1	373.54	1118.61	1118.61	-0.15	-5e-05	HCD (High Energy Collision Dissociation)	28	MS2	13.0861	49.371	28.272	8846	QEp25-0683_Fan_PKM2-62VK.raw	F2	31	1	32	25	0.0135107	0.0005675	0.001026	5994258	28.75
TRUE	High	Mascot (A3)	Unambiguous	126	136	GSGTAEVELKK		3	1	0	1	1	373.54	1118.61	1118.61	-0.15	-5e-05	HCD (High Energy Collision Dissociation)	28	MS2	8.15239	26.054	24.1376	7151	QEp25-0683_Fan_PKM2-62VK.raw	F2	48	1	32	25	0.000313097	0.0005675	0.0008456	91390088	23.5
TRUE	High	Mascot (A3)	Unambiguous	126	136	GSGTAEVELKK		3	1	0	1	1	373.54	1118.61	1118.61	-0.15	-5e-05	HCD (High Energy Collision Dissociation)	28	MS2	24.0229	100	41.6128	14472	QEp25-0683_Fan_PKM2-62VK.raw	F2	47	1	32	25	0.000344889	0.0005675	0.0001042
TRUE	High	Mascot (A3)	Unambiguous	126	136	GSGTAEVELKK		3	1	0	1	1	373.54	1118.61	1118.61	-0.15	-5e-05	HCD (High Energy Collision Dissociation)	28	MS2	74.6409	100	51.3974	18766	QEp25-0683_Fan_PKM2-62VK.raw	F2	46	1	32	25	0.000511304	0.0005675	0.0002267	1.78014e+06	50.96
TRUE	High	Mascot (A3)	Unambiguous	126	136	GSGTAEVELKK		2	0.9032	0	1	1	559.806	1118.61	1118.61	-0.13	-8e-05	HCD (High Energy Collision Dissociation)	28	MS2	15.8282	8.728	18.3112	4697	QEp25-0683_Fan_PKM2-62VK.raw	F2	62	1	32	25	1.2097e-05	0.0005675	0.01032	377908768	18.2
TRUE	High	Mascot (A3)	Unambiguous	126	136	GSGTAEVELKK		2	0.9231	0	1	1	559.806	1118.61	1118.61	-0.13	-8e-05	HCD (High Energy Collision Dissociation)	28	MS2	0.186974	13.938	17.4773	4329	QEp25-0683_Fan_PKM2-62VK.raw	F2	65	1	32	25	5.73692e-06	0.0005675	0.0021	215993056	17.74
TRUE	High	Mascot (A3)	Unambiguous	126	136	GSGTAEVELKK		2	0.9028	0	1	1	559.806	1118.61	1118.61	-0.13	-8e-05	HCD (High Energy Collision Dissociation)	28	MS2	2.59243	72.38	26.376	8085	QEp25-0683_Fan_PKM2-62VK.raw	F2	72	1	32	25	1.28434e-06	0.0005675	0.0002571	4396876	26.15
TRUE	High	Mascot (A3)	Unambiguous	126	136	GSGTAEVELKK		2	1	0	1	1	559.806	1118.61	1118.61	-0.13	-8e-05	HCD (High Energy Collision Dissociation)	28	MS2	45.6812	62.146	28.1912	8815	QEp25-0683_Fan_PKM2-62VK.raw	F2	34	1	32	25	0.00707422	0.0005675	0.005444	5673226	28.23
TRUE	High	Mascot (A3)	Unambiguous	126	136	GSGTAEVELKK		2	0.9028	0	1	1	559.806	1118.61	1118.61	-0.13	-8e-05	HCD (High Energy Collision Dissociation)	28	MS2	7.76886	37.272	24.6232	7355	QEp25-0683_Fan_PKM2-62VK.raw	F2	72	1	32	25	1.31425e-06	0.0005675	3.366e-05	9022803	24.61
TRUE	High	Mascot (A3)	Unambiguous	126	136	GSGTAEVELKK		2	0.9048	0	1	1	559.806	1118.61	1118.61	-0.13	-8e-05	HCD (High Energy Collision Dissociation)	28	MS2	0.689473	7.918	19.0104	4997	QEp25-0683_Fan_PKM2-62VK.raw	F2	63	1	32	25	9.92382e-06	0.0005675	0.0002377	147483136	19
TRUE	High	Mascot (A3)	Unambiguous	126	136	GSGTAEVELKK		2	0.9265	0	1	1	559.806	1118.61	1118.61	-0.13	-8e-05	HCD (High Energy Collision Dissociation)	28	MS2	27.6079	100	33.4705	10993	QEp25-0683_Fan_PKM2-62VK.raw	F2	68	1	32	25	3.12377e-06	0.0005675	0.0001288	8.22175e+06	33.15
TRUE	High	Mascot (A3)	Unambiguous	126	136	GSGTAEVELKK		3	1	0	1	1	373.54	1118.61	1118.61	-0.07	-2e-05	HCD (High Energy Collision Dissociation)	28	MS2	21.7658	11.568	22.046	6290	QEp25-0683_Fan_PKM2-62VK.raw	F2	48	1	32	25	0.000325564	0.0005675	0.00441	122997736	22.14
TRUE	High	Mascot (A3)	Unambiguous	126	136	GSGTAEVELKK		3	1	0	1	1	373.54	1118.61	1118.61	-0.07	-2e-05	HCD (High Energy Collision Dissociation)	28	MS2	41.3975	100	44.4823	15731	QEp25-0683_Fan_PKM2-62VK.raw	F2	47	1	32	25	0.000357796	0.0005675	0.0004142	2.60028e+06	44.11
TRUE	High	Mascot (A3)	Unambiguous	126	136	GSGTAEVELKK		3	1	0	1	1	373.54	1118.61	1118.61	-0.07	-2e-05	HCD (High Energy Collision Dissociation)	28	MS2	32.5856	100	42.3607	14802	QEp25-0683_Fan_PKM2-62VK.raw	F2	47	1	32	25	0.000349652	0.0005675	0.0006822	2.60271e+06	43.05
TRUE	High	Mascot (A3)	Unambiguous	126	136	GSGTAEVELKK		3	1	0	1	1	373.54	1118.61	1118.61	-0.07	-2e-05	HCD (High Energy Collision Dissociation)	28	MS2	63.3455	100	44.1445	15584	QEp25-0683_Fan_PKM2-62VK.raw	F2	47	1	32	25	0.000356153	0.0005675	0.0006824	2.60028e+06	44.11
TRUE	High	Mascot (A3)	Unambiguous	126	136	GSGTAEVELKK		2	0.9615	0	1	1	559.806	1118.61	1118.61	0.08	5e-05	HCD (High Energy Collision Dissociation)	28	MS2	22.8649	100	42.5556	14888	QEp25-0683_Fan_PKM2-62VK.raw	F2	52	1	32	25	0.000132271	0.0005675	1.556e-05	1.39922e+06	41.96
TRUE	High	Mascot (A3)	Unambiguous	126	136	GSGTAEVELKK		3	1	0	1	1	373.54	1118.61	1118.61	0.02	1e-05	HCD (High Energy Collision Dissociation)	28	MS2	26.362	70.74	30.8033	9889	QEp25-0683_Fan_PKM2-62VK.raw	F2	43	1	32	25	0.000832423	0.0005675	0.0004104	2.21953e+06	30.67
TRUE	High	Mascot (A3)	Unambiguous	126	136	GSGTAEVELKK		3	1	0	1	1	373.54	1118.61	1118.61	0.02	1e-05	HCD (High Energy Collision Dissociation)	28	MS2	50.8856	100	47.3116	16963	QEp25-0683_Fan_PKM2-62VK.raw	F2	30	1	32	25	0.019335	0.0005675	0.001886	1.99705e+06	47.54
TRUE	High	Mascot (A3)	Unambiguous	126	136	GSGTAEVELKK		3	1	0	1	1	373.54	1118.61	1118.61	0.02	1e-05	HCD (High Energy Collision Dissociation)	28	MS2	23.8767	100	38.7206	13216	QEp25-0683_Fan_PKM2-62VK.raw	F2	47	1	32	25	0.000365884	0.0005675	8.209e-05	4228253	38.63
TRUE	High	Mascot (A3)	Unambiguous	126	136	GSGTAEVELKK		3	1	0	1	1	373.54	1118.61	1118.61	0.02	1e-05	HCD (High Energy Collision Dissociation)	28	MS2	14.4688	55.9	28.9593	9129	QEp25-0683_Fan_PKM2-62VK.raw	F2	47	1	32	25	0.00033446	0.0005675	0.0009709	5994258	28.75
TRUE	High	Mascot (A3)	Unambiguous	126	136	GSGTAEVELKK		3	1	0	1	1	373.54	1118.61	1118.61	0.02	1e-05	HCD (High Energy Collision Dissociation)	28	MS2	34.483	60.236	31.1621	10034	QEp25-0683_Fan_PKM2-62VK.raw	F2	29	1	32	25	0.021103	0.0005675	0.001723	2.84207e+06	31.23
TRUE	High	Mascot (A3)	Unambiguous	126	136	GSGTAEVELKK		3	1	0	1	1	373.54	1118.61	1118.61	0.02	1e-05	HCD (High Energy Collision Dissociation)	28	MS2	26.1438	51.969	29.6663	9418	QEp25-0683_Fan_PKM2-62VK.raw	F2	31	1	32	25	0.0158981	0.0005675	0.001076	3.78709e+06	29.68
TRUE	High	Mascot (A3)	Unambiguous	126	136	GSGTAEVELKK		3	1	0	1	1	373.54	1118.61	1118.61	0.02	1e-05	HCD (High Energy Collision Dissociation)	28	MS2	19.2856	34.602	25.1725	7582	QEp25-0683_Fan_PKM2-62VK.raw	F2	47	1	32	25	0.000337555	0.0005675	0.001069	4.51077e+06	25.26
TRUE	High	Mascot (A3)	Unambiguous	126	136	GSGTAEVELKK		3	1	0	1	1	373.54	1118.61	1118.61	0.02	1e-05	HCD (High Energy Collision Dissociation)	28	MS2	19.3054	11.325	21.7027	6144	QEp25-0683_Fan_PKM2-62VK.raw	F2	48	1	32	25	0.000317208	0.0005675	0.001281	168174736	21.49
TRUE	High	Mascot (A3)	Unambiguous	126	136	GSGTAEVELKK		3	1	0	1	1	373.54	1118.61	1118.61	0.02	1e-05	HCD (High Energy Collision Dissociation)	28	MS2	38.4395	100	85.3386	29280	QEp25-0683_Fan_PKM2-62VK.raw	F2	46	1	32	25	0.000469185	0.0005675	0.0005059	53462952	83.82
TRUE	High	Mascot (A3)	Unambiguous	126	136	GSGTAEVELKK		2	0.9206	0	1	1	559.806	1118.61	1118.61	-0.03	-1e-05	HCD (High Energy Collision Dissociation)	28	MS2	2.56166	46.769	24.2821	7213	QEp25-0683_Fan_PKM2-62VK.raw	F2	63	1	32	25	8.29156e-06	0.0005675	4.069e-05	2.72213e+06	24.38
TRUE	High	Mascot (A3)	Unambiguous	126	136	GSGTAEVELKK		2	0.9265	0	1	1	559.806	1118.61	1118.61	-0.03	-1e-05	HCD (High Energy Collision Dissociation)	28	MS2	12.0138	100	30.6748	9835	QEp25-0683_Fan_PKM2-62VK.raw	F2	68	1	32	25	3.13066e-06	0.0005675	0.0001426	1.22709e+06	30.71
TRUE	High	Mascot (A3)	Unambiguous	126	136	GSGTAEVELKK		3	1	0	1	1	373.54	1118.61	1118.61	1	0.00037	HCD (High Energy Collision Dissociation)	28	MS2	69.8132	100	53.8796	19840	QEp25-0683_Fan_PKM2-62VK.raw	F2	30	1	32	25	0.020581	0.0005675	0.001075	1.07912e+06	54.1
TRUE	High	Mascot (A3)	Unambiguous	126	136	GSGTAEVELKK		2	1	0	1	1	559.806	1118.61	1118.61	-0.03	-1e-05	HCD (High Energy Collision Dissociation)	28	MS2	36.715	100	39.5304	13565	QEp25-0683_Fan_PKM2-62VK.raw	F2	40	1	32	25	0.00184772	0.0005675	0.0005325
TRUE	High	Mascot (A3)	Unambiguous	126	136	GSGTAEVELKK		2	0.9355	0	1	1	559.806	1118.61	1118.61	-0.03	-1e-05	HCD (High Energy Collision Dissociation)	28	MS2	4.54784	50.561	25.6646	7786	QEp25-0683_Fan_PKM2-62VK.raw	F2	62	1	32	25	1.26951e-05	0.0005675	0.001658	8824157	25.51
TRUE	High	Mascot (A3)	Unambiguous	126	136	GSGTAEVELKK		2	1	0	1	1	559.806	1118.61	1118.61	-0.03	-1e-05	HCD (High Energy Collision Dissociation)	28	MS2	41.6651	100	15.2347	3350	QEp25-0683_Fan_PKM2-62VK.raw	F2	15	1	32	25	0.624649	0.0005675	0.01485	3062079	15.21
TRUE	High	Mascot (A3)	Unambiguous	126	136	GSGTAEVELKK		2	0.9167	0	1	1	559.806	1118.61	1118.61	-0.03	-1e-05	HCD (High Energy Collision Dissociation)	28	MS2	3.73667	100	32.7763	10706	QEp25-0683_Fan_PKM2-62VK.raw	F2	60	1	32	25	1.80151e-05	0.0005675	1.605e-05	2.87116e+06	32.38
TRUE	High	Mascot (A3)	Unambiguous	126	136	GSGTAEVELKK		2	1	0	1	1	559.806	1118.61	1118.61	-0.03	-1e-05	HCD (High Energy Collision Dissociation)	28	MS2	0	100	14.8072	3160	QEp25-0683_Fan_PKM2-62VK.raw	F2	25	1	32	25	0.0569687	0.0005675	0.002438	18527352	14.87
TRUE	High	Mascot (A3)	Unambiguous	126	136	GSGTAEVELKK		3	1	0	1	1	373.54	1118.61	1118.61	-0.07	-2e-05	HCD (High Energy Collision Dissociation)	28	MS2	23.805	78.08	30.4625	9748	QEp25-0683_Fan_PKM2-62VK.raw	F2	47	1	32	25	0.00033856	0.0005675	0.0008858	2.21953e+06	30.67
TRUE	High	Mascot (A3)	Unambiguous	126	136	GSGTAEVELKK		3	1	0	1	1	373.54	1118.61	1118.61	-0.07	-2e-05	HCD (High Energy Collision Dissociation)	28	MS2	17.1673	53.157	28.6219	8991	QEp25-0683_Fan_PKM2-62VK.raw	F2	47	1	32	25	0.000354516	0.0005675	0.0008669	5994258	28.75
TRUE	High	Mascot (A3)	Unambiguous	126	136	GSGTAEVELKK		3	1	0	1	1	373.54	1118.61	1118.61	-0.07	-2e-05	HCD (High Energy Collision Dissociation)	28	MS2	7.41023	99.082	31.8453	10312	QEp25-0683_Fan_PKM2-62VK.raw	F2	48	1	32	25	0.000324815	0.0005675	0.0003122	3.64079e+06	31.75
TRUE	High	Mascot (A3)	Unambiguous	126	136	GSGTAEVELKK		3	1	0	1	1	373.54	1118.61	1118.61	-0.07	-2e-05	HCD (High Energy Collision Dissociation)	28	MS2	14.1737	100	35.1399	11698	QEp25-0683_Fan_PKM2-62VK.raw	F2	47	1	32	25	0.000342481	0.0005675	0.0002992	5719700	35.28
TRUE	High	Mascot (A3)	Unambiguous	126	136	GSGTAEVELKK		3	1	0	1	1	373.54	1118.61	1118.61	-0.07	-2e-05	HCD (High Energy Collision Dissociation)	28	MS2	21.0431	100	37.6567	12766	QEp25-0683_Fan_PKM2-62VK.raw	F2	31	1	32	25	0.0138559	0.0005675	0.0003905	4331429	37.74
TRUE	High	Mascot (A3)	Unambiguous	126	136	GSGTAEVELKK		3	1	0	1	1	373.54	1118.61	1118.61	-0.07	-2e-05	HCD (High Energy Collision Dissociation)	28	MS2	25.3264	100	39.7919	13679	QEp25-0683_Fan_PKM2-62VK.raw	F2	47	1	32	25	0.000337005	0.0005675	0.001403	5104485	40.01
TRUE	High	Mascot (A3)	Unambiguous	126	136	GSGTAEVELKK		3	1	0	1	1	373.54	1118.61	1118.61	-0.07	-2e-05	HCD (High Energy Collision Dissociation)	28	MS2	9.18684	35.757	24.815	7431	QEp25-0683_Fan_PKM2-62VK.raw	F2	48	1	32	25	0.000301742	0.0005675	0.0007848	5375905	24.62
TRUE	High	Mascot (A3)	Unambiguous	126	136	GSGTAEVELKK		3	1	0	1	1	373.54	1118.61	1118.61	-0.07	-2e-05	HCD (High Energy Collision Dissociation)	28	MS2	28.8303	100	41.2428	14310	QEp25-0683_Fan_PKM2-62VK.raw	F2	47	1	32	25	0.00036361	0.0005675	0.0004201	4794277	40.66
TRUE	High	Mascot (A3)	Unambiguous	126	136	GSGTAEVELKK		2	0.9028	0	1	1	559.806	1118.61	1118.61	-0.03	-1e-05	HCD (High Energy Collision Dissociation)	28	MS2	10.6636	100	32.4261	10561	QEp25-0683_Fan_PKM2-62VK.raw	F2	72	1	32	25	1.27244e-06	0.0005675	0.0001156	2.87116e+06	32.38
TRUE	High	Mascot (A3)	Unambiguous	126	136	GSGTAEVELKK		3	1	0	1	1	373.54	1118.61	1118.61	1	0.00037	HCD (High Energy Collision Dissociation)	28	MS2	42.0202	100	38.3579	13070	QEp25-0683_Fan_PKM2-62VK.raw	F2	47	1	32	25	0.000385005	0.0005675	0.001245	4228253	38.63
TRUE	High	Mascot (A3)	Unambiguous	126	136	GSGTAEVELKK		2	0.8955	0	1	1	559.807	1118.61	1118.61	1.07	0.0006	HCD (High Energy Collision Dissociation)	28	MS2	2.67806	100	41.0189	14212	QEp25-0683_Fan_PKM2-62VK.raw	F2	67	1	32	25	3.80598e-06	0.0005675	2.476e-06	1.90868e+06	40.5
TRUE	High	Mascot (A3)	Unambiguous	126	136	GSGTAEVELKK		2	1	0	1	1	559.807	1118.61	1118.61	1.07	0.0006	HCD (High Energy Collision Dissociation)	28	MS2	31.0301	100	47.8945	17221	QEp25-0683_Fan_PKM2-62VK.raw	F2	26	1	32	25	0.0513412	0.0005675	0.0007505	1.33369e+06	48.25
TRUE	High	Mascot (A3)	Unambiguous	126	136	GSGTAEVELKK		2	0.9508	0	1	1	559.806	1118.61	1118.61	-0.13	-8e-05	HCD (High Energy Collision Dissociation)	28	MS2	33.8822	100	36.5195	12275	QEp25-0683_Fan_PKM2-62VK.raw	F2	61	1	32	25	1.32336e-05	0.0005675	0.0005735	1539003	36.29
TRUE	High	Mascot (A3)	Unambiguous	126	136	GSGTAEVELKK		2	0.9583	0	1	1	559.809	1118.61	1118.61	4.45	0.00249	HCD (High Energy Collision Dissociation)	28	MS2	0	100	48.7491	17599	QEp25-0683_Fan_PKM2-62VK.raw	F2	48	1	33	26	0.000357681	0.0005675	7.287e-05	1.33369e+06	48.25
TRUE	High	Mascot (A3)	Unambiguous	126	136	GSGTAEVELKK		2	1	0	1	1	559.809	1118.61	1118.61	4.23	0.00237	HCD (High Energy Collision Dissociation)	28	MS2	57.2545	100	56.9724	21189	QEp25-0683_Fan_PKM2-62VK.raw	F2	28	1	32	25	0.0292032	0.0005675	0.004842
TRUE	High	Mascot (A3)	Unambiguous	126	136	GSGTAEVELKK		2	1	0	1	1	559.809	1118.61	1118.61	4.12	0.0023	HCD (High Energy Collision Dissociation)	28	MS2	0	100	35.4407	11820	QEp25-0683_Fan_PKM2-62VK.raw	F2	38	1	33	26	0.00358217	0.0005675	0.000253	1.00645e+06	35.53
TRUE	High	Mascot (A3)	Unambiguous	126	136	GSGTAEVELKK		2	0.9787	0	1	1	559.808	1118.61	1118.61	3.58	0.002	HCD (High Energy Collision Dissociation)	28	MS2	39.4591	100	41.3757	14368	QEp25-0683_Fan_PKM2-62VK.raw	F2	47	1	32	25	0.000386601	0.0005675	0.0002382	1.90868e+06	40.5
TRUE	High	Mascot (A3)	Unambiguous	126	136	GSGTAEVELKK		2	0.9474	0	1	1	559.808	1118.61	1118.61	2.81	0.00157	HCD (High Energy Collision Dissociation)	28	MS2	6.85534	100	40.3146	13907	QEp25-0683_Fan_PKM2-62VK.raw	F2	57	1	32	25	4.07627e-05	0.0005675	0.000197	1.90868e+06	40.5
TRUE	High	Mascot (A3)	Unambiguous	126	136	GSGTAEVELKK		2	1	0	1	1	559.808	1118.61	1118.61	2.7	0.00151	HCD (High Energy Collision Dissociation)	28	MS2	43.2152	100	50.3998	18327	QEp25-0683_Fan_PKM2-62VK.raw	F2	29	1	32	25	0.0226602	0.0005675	0.002168
TRUE	High	Mascot (A3)	Unambiguous	126	136	GSGTAEVELKK		2	1	0	1	1	559.808	1118.61	1118.61	2.48	0.00139	HCD (High Energy Collision Dissociation)	28	MS2	3.14032	14.648	22.1852	6347	QEp25-0683_Fan_PKM2-62VK.raw	F2	43	1	32	25	0.000863501	0.0005675	0.001926	65117920	22.17
TRUE	High	Mascot (A3)	Unambiguous	126	136	GSGTAEVELKK		3	1	0	1	1	373.541	1118.61	1118.61	2.06	0.00077	HCD (High Energy Collision Dissociation)	28	MS2	3.06689	12.012	22.3828	6413	QEp25-0683_Fan_PKM2-62VK.raw	F2	32	1	32	25	0.0112529	0.0005675	0.001834	164886848	22.41
TRUE	High	Mascot (A3)	Unambiguous	126	136	GSGTAEVELKK		2	0.8824	0	1	1	559.807	1118.61	1118.61	1.94	0.00108	HCD (High Energy Collision Dissociation)	28	MS2	54.8592	100	38.5482	13142	QEp25-0683_Fan_PKM2-62VK.raw	F2	17	1	32	25	0.363298	0.0005675	0.009063	2767507	38.63
TRUE	High	Mascot (A3)	Unambiguous	126	136	GSGTAEVELKK		3	1	0	1	1	373.541	1118.61	1118.61	1.65	0.00062	HCD (High Energy Collision Dissociation)	28	MS2	0.18626	5.962	19.2137	5083	QEp25-0683_Fan_PKM2-62VK.raw	F2	48	1	32	25	0.000290578	0.0005675	0.001067	444013280	19.19
TRUE	High	Mascot (A3)	Unambiguous	126	136	GSGTAEVELKK		3	1	0	1	1	373.54	1118.61	1118.61	1.24	0.00046	HCD (High Energy Collision Dissociation)	28	MS2	8.89649	64.261	27.586	8582	QEp25-0683_Fan_PKM2-62VK.raw	F2	31	1	32	25	0.0136227	0.0005675	0.007861	6.94354e+06	27.62
TRUE	High	Mascot (A3)	Unambiguous	126	136	GSGTAEVELKK		2	0.9423	0	1	1	559.807	1118.61	1118.61	1.17	0.00066	HCD (High Energy Collision Dissociation)	28	MS2	9.64575	100	35.7895	11963	QEp25-0683_Fan_PKM2-62VK.raw	F2	52	1	32	25	0.000114885	0.0005675	0.000896	1539003	36.29
TRUE	High	Mascot (A3)	Unambiguous	126	136	GSGTAEVELKK		2	1	0	1	1	559.807	1118.61	1118.61	1.17	0.00066	HCD (High Energy Collision Dissociation)	28	MS2	50.4995	100	42.7204	14960	QEp25-0683_Fan_PKM2-62VK.raw	F2	8	1	32	25	2.52502	0.0005675	0.00781	1.39922e+06	41.96
TRUE	High	Mascot (A3)	Unambiguous	126	136	GSGTAEVELKK		2	1	0	1	1	559.807	1118.61	1118.61	1.17	0.00066	HCD (High Energy Collision Dissociation)	28	MS2	53.2649	100	43.8385	15451	QEp25-0683_Fan_PKM2-62VK.raw	F2	45	1	32	25	0.000563981	0.0005675	7.287e-05	1.06906e+06	43.84
TRUE	High	Mascot (A3)	Unambiguous	126	136	GSGTAEVELKK		2	1	0	1	1	559.807	1118.61	1118.61	1.17	0.00066	HCD (High Energy Collision Dissociation)	28	MS2	35.0975	100	45.179	16040	QEp25-0683_Fan_PKM2-62VK.raw	F2	28	1	32	25	0.0280068	0.0005675	0.002985
TRUE	High	Mascot (A3)	Unambiguous	126	136	GSGTAEVELKK		2	0.9636	0	1	1	559.807	1118.61	1118.61	1.07	0.0006	HCD (High Energy Collision Dissociation)	28	MS2	22.2461	100	37.8309	12839	QEp25-0683_Fan_PKM2-62VK.raw	F2	55	1	32	25	5.93562e-05	0.0005675	2.486e-05	3.7175e+06	38.43
TRUE	High	Mascot (A3)	Unambiguous	126	136	GSGTAEVELKK		2	0.9265	0	1	1	559.806	1118.61	1118.61	-0.13	-8e-05	HCD (High Energy Collision Dissociation)	28	MS2	1.36176	8.838	18.6623	4848	QEp25-0683_Fan_PKM2-62VK.raw	F2	68	1	32	25	3.03165e-06	0.0005675	0.002617	231270864	18.73
TRUE	High	Mascot (A3)	Unambiguous	126	136	GSGTAEVELKK		2	0.9265	0	1	1	559.806	1118.61	1118.61	-0.13	-8e-05	HCD (High Energy Collision Dissociation)	28	MS2	10.2492	100	29.2594	9250	QEp25-0683_Fan_PKM2-62VK.raw	F2	68	1	32	25	3.09513e-06	0.0005675	0.0003425	1.51086e+06	29.26
TRUE	High	Mascot (A3)	Unambiguous	126	136	GSGTAEVELKK		2	0.9474	0	1	1	559.806	1118.6	1118.61	-0.35	-0.0002	HCD (High Energy Collision Dissociation)	28	MS2	8.57656	100	31.0185	9978	QEp25-0683_Fan_PKM2-62VK.raw	F2	57	1	32	25	3.92355e-05	0.0005675	1.429e-05	1.22709e+06	30.71
TRUE	High	Mascot (A3)	Unambiguous	126	136	GSGTAEVELKK		3	1	0	1	1	373.54	1118.6	1118.61	-0.39	-0.00015	HCD (High Energy Collision Dissociation)	28	MS2	30.635	100	43.0485	15105	QEp25-0683_Fan_PKM2-62VK.raw	F2	47	1	32	25	0.000370407	0.0005675	0.0003026	2.60271e+06	43.05
TRUE	High	Mascot (A3)	Unambiguous	126	136	GSGTAEVELKK		3	1	0	1	1	373.54	1118.6	1118.61	-0.39	-0.00015	HCD (High Energy Collision Dissociation)	28	MS2	78.9743	100	51.8214	18950	QEp25-0683_Fan_PKM2-62VK.raw	F2	29	1	32	25	0.0221656	0.0005675	0.000374
TRUE	High	Mascot (A3)	Unambiguous	126	136	GSGTAEVELKK		3	1	0	1	1	373.54	1118.6	1118.61	-0.39	-0.00015	HCD (High Energy Collision Dissociation)	28	MS2	29.7065	100	84.9972	29187	QEp25-0683_Fan_PKM2-62VK.raw	F2	31	1	32	25	0.0142784	0.0005675	0.0001806	53462952	83.82
TRUE	High	Mascot (A3)	Unambiguous	126	136	GSGTAEVELKK		2	0.9167	0	1	1	559.806	1118.6	1118.61	-0.46	-0.00026	HCD (High Energy Collision Dissociation)	28	MS2	2.74377	37.884	23.2437	6780	QEp25-0683_Fan_PKM2-62VK.raw	F2	60	1	32	25	1.99379e-05	0.0005675	0.000472	33394808	23.42
TRUE	High	Mascot (A3)	Unambiguous	126	136	GSGTAEVELKK		2	0.9322	0	1	1	559.806	1118.6	1118.61	-0.46	-0.00026	HCD (High Energy Collision Dissociation)	28	MS2	22.3652	100	36.1442	12114	QEp25-0683_Fan_PKM2-62VK.raw	F2	59	1	32	25	2.24739e-05	0.0005675	9.842e-05	1539003	36.29
TRUE	High	Mascot (A3)	Unambiguous	126	136	GSGTAEVELKK		3	1	0	1	1	373.54	1118.6	1118.61	-0.47	-0.00018	HCD (High Energy Collision Dissociation)	28	MS2	13.5719	100	35.4905	11838	QEp25-0683_Fan_PKM2-62VK.raw	F2	47	1	32	25	0.000345684	0.0005675	0.0001149	3531748	36.06
TRUE	High	Mascot (A3)	Unambiguous	126	136	GSGTAEVELKK		3	1	0	1	1	373.54	1118.6	1118.61	-0.47	-0.00018	HCD (High Energy Collision Dissociation)	28	MS2	71.3995	100	50.9766	18581	QEp25-0683_Fan_PKM2-62VK.raw	F2	30	1	32	25	0.019261	0.0005675	0.0007195	1.78014e+06	50.96
TRUE	High	Mascot (A3)	Unambiguous	126	136	GSGTAEVELKK		2	1	0	1	1	559.806	1118.6	1118.61	-0.57	-0.00032	HCD (High Energy Collision Dissociation)	28	MS2	49.6642	100	36.8894	12434	QEp25-0683_Fan_PKM2-62VK.raw	F2	29	1	32	25	0.0254495	0.0005675	0.001462	1539003	36.29
TRUE	High	Mascot (A3)	Unambiguous	126	136	GSGTAEVELKK		2	0.9434	0	1	1	559.806	1118.6	1118.61	-0.57	-0.00032	HCD (High Energy Collision Dissociation)	28	MS2	9.61175	100	40.6712	14061	QEp25-0683_Fan_PKM2-62VK.raw	F2	53	1	32	25	0.000101316	0.0005675	9.421e-05	1.90868e+06	40.5
TRUE	High	Mascot (A3)	Unambiguous	126	136	GSGTAEVELKK		3	1	0	1	1	373.54	1118.6	1118.61	-0.64	-0.00024	HCD (High Energy Collision Dissociation)	28	MS2	32.7007	100	84.6515	29080	QEp25-0683_Fan_PKM2-62VK.raw	F2	46	1	32	25	0.000420416	0.0005675	0.0002802	53462952	83.82
TRUE	High	Mascot (A3)	Unambiguous	126	136	GSGTAEVELKK		3	1	0	1	1	373.54	1118.6	1118.61	-0.72	-0.00027	HCD (High Energy Collision Dissociation)	28	MS2	78.3602	100	52.9765	19450	QEp25-0683_Fan_PKM2-62VK.raw	F2	29	1	32	25	0.0219624	0.0005675	0.001533
TRUE	High	Mascot (A3)	Unambiguous	126	136	GSGTAEVELKK		2	0.9636	0	1	1	559.806	1118.6	1118.61	-0.79	-0.00044	HCD (High Energy Collision Dissociation)	28	MS2	29.6803	9.15	17.9598	4542	QEp25-0683_Fan_PKM2-62VK.raw	F2	55	1	32	25	5.49135e-05	0.0005675	0.0002753	377908768	18.2
TRUE	High	Mascot (A3)	Unambiguous	126	136	GSGTAEVELKK		3	1	0	1	1	373.54	1118.6	1118.61	-0.8	-0.0003	HCD (High Energy Collision Dissociation)	28	MS2	63.7996	100	46.6078	16654	QEp25-0683_Fan_PKM2-62VK.raw	F2	46	1	32	25	0.000442261	0.0005675	0.0007258	1.22919e+06	46.63
TRUE	High	Mascot (A3)	Unambiguous	126	136	GSGTAEVELKK		3	1	0	1	1	373.54	1118.6	1118.61	-0.88	-0.00033	HCD (High Energy Collision Dissociation)	28	MS2	2.8443	16.127	14.8864	3195	QEp25-0683_Fan_PKM2-62VK.raw	F2	30	1	32	25	0.0166986	0.0005675	0.004182	32539548	14.87
TRUE	High	Mascot (A3)	Unambiguous	126	136	GSGTAEVELKK		3	1	0	1	1	373.54	1118.6	1118.61	-0.88	-0.00033	HCD (High Energy Collision Dissociation)	28	MS2	74.5617	100	54.3113	20027	QEp25-0683_Fan_PKM2-62VK.raw	F2	30	1	32	25	0.0197551	0.0005675	0.002142	1.07912e+06	54.1
TRUE	High	Mascot (A3)	Unambiguous	126	136	GSGTAEVELKK		2	0.9028	0	1	1	559.806	1118.6	1118.61	-0.9	-0.0005	HCD (High Energy Collision Dissociation)	28	MS2	0	100	31.3557	10115	QEp25-0683_Fan_PKM2-62VK.raw	F2	72	1	32	25	1.30821e-06	0.0005675	0.001617	8.07331e+06	31.5
TRUE	High	Mascot (A3)	Unambiguous	126	136	GSGTAEVELKK		3	1	0	1	1	373.54	1118.6	1118.61	-0.97	-0.00036	HCD (High Energy Collision Dissociation)	28	MS2	12.1257	34.031	26.5555	8162	QEp25-0683_Fan_PKM2-62VK.raw	F2	48	1	32	25	0.000313097	0.0005675	0.001025	8178795	26.71
TRUE	High	Mascot (A3)	Unambiguous	126	136	GSGTAEVELKK		2	0.8889	0	1	1	559.806	1118.6	1118.61	-1.01	-0.00056	HCD (High Energy Collision Dissociation)	28	MS2	67.2583	100	58.0694	21655	QEp25-0683_Fan_PKM2-62VK.raw	F2	45	1	32	25	0.00065566	0.0005675	0.0004724
TRUE	High	Mascot (A3)	Unambiguous	126	136	GSGTAEVELKK		2	0.9242	0	1	1	559.806	1118.6	1118.61	-1.12	-0.00062	HCD (High Energy Collision Dissociation)	28	MS2	10.0035	21.735	21.8451	6205	QEp25-0683_Fan_PKM2-62VK.raw	F2	66	1	32	25	5.07974e-06	0.0005675	0.001313	65117920	22.17
TRUE	High	Mascot (A3)	Unambiguous	126	136	GSGTAEVELKK		2	1	0	1	1	559.806	1118.6	1118.61	-1.12	-0.00062	HCD (High Energy Collision Dissociation)	28	MS2	35.3201	100	46.8471	16759	QEp25-0683_Fan_PKM2-62VK.raw	F2	35	1	32	25	0.00584577	0.0005675	0.0004723	2.5204e+06	46.87
TRUE	High	Mascot (A3)	Unambiguous	126	136	GSGTAEVELKK		3	1	0	1	1	373.539	1118.6	1118.61	-1.13	-0.00042	HCD (High Energy Collision Dissociation)	28	MS2	2.43101	7.542	20.2961	5547	QEp25-0683_Fan_PKM2-62VK.raw	F2	48	1	32	25	0.000303278	0.0005675	0.006208	393186592	20.29
TRUE	High	Mascot (A3)	Unambiguous	126	136	GSGTAEVELKK		2	1	0	1	1	559.806	1118.6	1118.61	-1.23	-0.00069	HCD (High Energy Collision Dissociation)	28	MS2	28.0794	54.898	27.7957	8665	QEp25-0683_Fan_PKM2-62VK.raw	F2	37	1	32	25	0.00399799	0.0005675	0.001165	2.38223e+06	27.83
TRUE	High	Mascot (A3)	Unambiguous	126	136	GSGTAEVELKK		2	0.9167	0	1	1	559.805	1118.6	1118.61	-1.55	-0.00087	HCD (High Energy Collision Dissociation)	28	MS2	59.2717	100	48.3752	17433	QEp25-0683_Fan_PKM2-62VK.raw	F2	48	1	32	25	0.000282385	0.0005675	0.0002082	1.33369e+06	48.25
TRUE	High	Mascot (A3)	Unambiguous	126	136	GSGTAEVELKK		3	1	0	1	1	373.539	1118.6	1118.61	-1.62	-0.0006	HCD (High Energy Collision Dissociation)	28	MS2	20.8419	34.681	26.8993	8302	QEp25-0683_Fan_PKM2-62VK.raw	F2	47	1	32	25	0.000341855	0.0005675	0.0004922	3938470	26.92
TRUE	High	Mascot (A3)	Unambiguous	126	136	GSGTAEVELKK		2	0.9028	0	1	1	559.806	1118.6	1118.61	-0.35	-0.0002	HCD (High Energy Collision Dissociation)	28	MS2	0.391178	10.684	19.3715	5149	QEp25-0683_Fan_PKM2-62VK.raw	F2	72	1	32	25	1.2755e-06	0.0005675	0.00272	446269536	19.2
TRUE	High	Mascot (A3)	Unambiguous	126	136	GSGTAEVELKK		2	0.9028	0	1	1	559.806	1118.6	1118.61	-0.35	-0.0002	HCD (High Energy Collision Dissociation)	28	MS2	0.852405	12.568	19.7144	5295	QEp25-0683_Fan_PKM2-62VK.raw	F2	72	1	32	25	1.28138e-06	0.0005675	0.0001685	446269536	19.2
TRUE	High	Mascot (A3)	Unambiguous	126	136	GSGTAEVELKK		2	0.9265	0	1	1	559.806	1118.6	1118.61	-0.35	-0.0002	HCD (High Energy Collision Dissociation)	28	MS2	1.91999	80.802	27.4188	8513	QEp25-0683_Fan_PKM2-62VK.raw	F2	68	1	32	25	3.10226e-06	0.0005675	5.004e-05	2335276	27.52
TRUE	High	Mascot (A3)	Unambiguous	126	136	GSGTAEVELKK		3	1	0	1	1	373.54	1118.6	1118.61	-0.31	-0.00012	HCD (High Energy Collision Dissociation)	28	MS2	8.8929	15.833	23.4395	6867	QEp25-0683_Fan_PKM2-62VK.raw	F2	32	1	32	25	0.0127844	0.0005675	0.001992	91390088	23.5
TRUE	High	Mascot (A3)	Unambiguous	126	136	GSGTAEVELKK		2	0.9516	0	1	1	559.806	1118.61	1118.61	-0.13	-8e-05	HCD (High Energy Collision Dissociation)	28	MS2	6.62322	100	31.7283	10264	QEp25-0683_Fan_PKM2-62VK.raw	F2	62	1	32	25	1.2551e-05	0.0005675	1.777e-05	8.07331e+06	31.5
TRUE	High	Mascot (A3)	Unambiguous	126	136	GSGTAEVELKK		2	1	0	1	1	559.806	1118.61	1118.61	-0.13	-8e-05	HCD (High Energy Collision Dissociation)	28	MS2	27.9039	100	49.1262	17765	QEp25-0683_Fan_PKM2-62VK.raw	F2	36	1	32	25	0.00513664	0.0005675	0.0006255
TRUE	High	Mascot (A3)	Unambiguous	126	136	GSGTAEVELKK		2	0.96	0	1	1	559.806	1118.61	1118.61	-0.13	-8e-05	HCD (High Energy Collision Dissociation)	28	MS2	53.0457	100	53.5882	19713	QEp25-0683_Fan_PKM2-62VK.raw	F2	25	1	32	25	0.05441	0.0005675	0.01183	1.0366e+06	53.71
TRUE	High	Mascot (A3)	Unambiguous	126	136	GSGTAEVELKK		2	1	0	1	1	559.806	1118.61	1118.61	-0.13	-8e-05	HCD (High Energy Collision Dissociation)	28	MS2	55.9007	100	57.3487	21349	QEp25-0683_Fan_PKM2-62VK.raw	F2	22	1	32	25	0.115526	0.0005675	0.003419
TRUE	High	Mascot (A3)	Unambiguous	126	136	GSGTAEVELKK		3	1	0	1	1	373.54	1118.6	1118.61	-0.23	-9e-05	HCD (High Energy Collision Dissociation)	28	MS2	21.7239	100	34.0701	11247	QEp25-0683_Fan_PKM2-62VK.raw	F2	47	1	32	25	0.000377293	0.0005675	0.0004647	2.34078e+06	33.81
TRUE	High	Mascot (A3)	Unambiguous	126	136	GSGTAEVELKK		3	1	0	1	1	373.54	1118.6	1118.61	-0.23	-9e-05	HCD (High Energy Collision Dissociation)	28	MS2	31.0573	100	36.5651	12295	QEp25-0683_Fan_PKM2-62VK.raw	F2	30	1	32	25	0.0181836	0.0005675	0.001123	3764520	36.75
TRUE	High	Mascot (A3)	Unambiguous	126	136	GSGTAEVELKK		3	1	0	1	1	373.54	1118.6	1118.61	-0.23	-9e-05	HCD (High Energy Collision Dissociation)	28	MS2	8.60206	32.927	24.4736	7295	QEp25-0683_Fan_PKM2-62VK.raw	F2	48	1	32	25	0.000315994	0.0005675	0.0009281	5375905	24.62
TRUE	High	Mascot (A3)	Unambiguous	126	136	GSGTAEVELKK		3	1	0	1	1	373.54	1118.6	1118.61	-0.23	-9e-05	HCD (High Energy Collision Dissociation)	28	MS2	62.575	100	48.8687	17652	QEp25-0683_Fan_PKM2-62VK.raw	F2	46	1	32	25	0.000495084	0.0005675	0.0005707	2.62145e+06	48.28
TRUE	High	Mascot (A3)	Unambiguous	126	136	GSGTAEVELKK		3	1	0	1	1	373.54	1118.6	1118.61	-0.23	-9e-05	HCD (High Energy Collision Dissociation)	28	MS2	54.8402	100	15.2669	3364	QEp25-0683_Fan_PKM2-62VK.raw	F2	20	1	32	25	0.208775	0.0005675	0.008882	3.34428e+06	15.15
TRUE	High	Mascot (A3)	Unambiguous	126	136	GSGTAEVELKK		3	1	0	1	1	373.54	1118.6	1118.61	-0.23	-9e-05	HCD (High Energy Collision Dissociation)	28	MS2	3.4765	5.385	18.873	4939	QEp25-0683_Fan_PKM2-62VK.raw	F2	48	1	32	25	0.000298318	0.0005675	0.001519	526933856	18.98
TRUE	High	Mascot (A3)	Unambiguous	126	136	GSGTAEVELKK		2	0.9028	0	1	1	559.806	1118.6	1118.61	-0.24	-0.00014	HCD (High Energy Collision Dissociation)	28	MS2	8.54143	43.679	25.3276	7645	QEp25-0683_Fan_PKM2-62VK.raw	F2	72	1	32	25	1.27256e-06	0.0005675	0.001409	9501715	25.26
TRUE	High	Mascot (A3)	Unambiguous	126	136	GSGTAEVELKK		2	0.9286	0	1	1	559.806	1118.6	1118.61	-0.24	-0.00014	HCD (High Energy Collision Dissociation)	28	MS2	17.8735	17.553	21.1424	5905	QEp25-0683_Fan_PKM2-62VK.raw	F2	56	1	32	25	4.66314e-05	0.0005675	0.0001929	89517568	21.01
TRUE	High	Mascot (A3)	Unambiguous	126	136	GSGTAEVELKK		2	0.9231	0	1	1	559.805	1118.6	1118.61	-1.77	-0.00099	HCD (High Energy Collision Dissociation)	28	MS2	19.6462	100	83.8768	28839	QEp25-0683_Fan_PKM2-62VK.raw	F2	52	1	32	25	0.000127597	0.0005675	4.648e-05	17820760	83.81
TRUE	High	Mascot (A3)	Unambiguous	126	136	GSGTAEVELKK		2	1	0	1	1	559.806	1118.6	1118.61	-0.24	-0.00014	HCD (High Energy Collision Dissociation)	28	MS2	30.5746	65.526	28.5487	8960	QEp25-0683_Fan_PKM2-62VK.raw	F2	35	1	32	25	0.00596594	0.0005675	0.00219	5673226	28.23
TRUE	High	Mascot (A3)	Unambiguous	126	136	GSGTAEVELKK		2	0.9796	0	1	1	559.806	1118.6	1118.61	-0.24	-0.00014	HCD (High Energy Collision Dissociation)	28	MS2	42.9874	100	35.0754	11671	QEp25-0683_Fan_PKM2-62VK.raw	F2	49	1	32	25	0.000218112	0.0005675	0.0004518	1.00645e+06	35.53
TRUE	High	Mascot (A3)	Unambiguous	126	136	GSGTAEVELKK		2	0.9067	0	1	1	559.806	1118.6	1118.61	-0.24	-0.00014	HCD (High Energy Collision Dissociation)	28	MS2	1.34596	13.897	20.0928	5458	QEp25-0683_Fan_PKM2-62VK.raw	F2	75	1	32	25	5.45354e-07	0.0005675	0.0006413	270554880	20.28
TRUE	High	Mascot (A3)	Unambiguous	126	136	GSGTAEVELKK		2	0.9028	0	1	1	559.806	1118.6	1118.61	-0.24	-0.00014	HCD (High Energy Collision Dissociation)	28	MS2	7.57278	31.297	22.9033	6636	QEp25-0683_Fan_PKM2-62VK.raw	F2	72	1	32	25	1.29622e-06	0.0005675	0.001056	87741752	22.24
TRUE	High	Mascot (A3)	Unambiguous	126	136	GSGTAEVELKK		2	0.9434	0	1	1	559.806	1118.6	1118.61	-0.24	-0.00014	HCD (High Energy Collision Dissociation)	28	MS2	12.2945	100	37.2483	12587	QEp25-0683_Fan_PKM2-62VK.raw	F2	53	1	32	25	8.80398e-05	0.0005675	0.0006836	3.43136e+06	37.6
TRUE	High	Mascot (A3)	Unambiguous	126	136	GSGTAEVELKK		2	0.8986	0	1	1	559.806	1118.6	1118.61	-0.24	-0.00014	HCD (High Energy Collision Dissociation)	28	MS2	4.07063	48.633	24.9681	7494	QEp25-0683_Fan_PKM2-62VK.raw	F2	69	1	32	25	2.16112e-06	0.0005675	2.539e-05	1.94821e+06	24.93
TRUE	High	Mascot (A3)	Unambiguous	126	136	GSGTAEVELKK		2	0.9365	0	1	1	559.806	1118.6	1118.61	-0.24	-0.00014	HCD (High Energy Collision Dissociation)	28	MS2	2.77846	17.411	21.4825	6052	QEp25-0683_Fan_PKM2-62VK.raw	F2	63	1	32	25	1.00851e-05	0.0005675	0.002217	93893272	21.52
TRUE	High	Mascot (A3)	Unambiguous	126	136	GSGTAEVELKK		2	0.9286	0	1	1	559.806	1118.6	1118.61	-0.24	-0.00014	HCD (High Energy Collision Dissociation)	28	MS2	6.4432	100	43.4764	15292	QEp25-0683_Fan_PKM2-62VK.raw	F2	42	1	32	25	0.00130521	0.0005675	0.0003311	1.06906e+06	43.84
TRUE	High	Mascot (A3)	Unambiguous	126	136	GSGTAEVELKK		3	1	0	1	1	373.54	1118.6	1118.61	-0.31	-0.00012	HCD (High Energy Collision Dissociation)	28	MS2	49.9272	100	39.0679	13366	QEp25-0683_Fan_PKM2-62VK.raw	F2	31	1	32	25	0.0133869	0.0005675	0.0006311	5104485	40.01
TRUE	High	Mascot (A3)	Unambiguous	126	136	GSGTAEVELKK		3	1	0	1	1	373.54	1118.6	1118.61	-0.31	-0.00012	HCD (High Energy Collision Dissociation)	28	MS2	23.2266	100	40.1427	13831	QEp25-0683_Fan_PKM2-62VK.raw	F2	47	1	32	25	0.000343304	0.0005675	0.0003754	1.84329e+06	40.26
TRUE	High	Mascot (A3)	Unambiguous	126	136	GSGTAEVELKK		3	1	0	1	1	373.54	1118.6	1118.61	-0.31	-0.00012	HCD (High Energy Collision Dissociation)	28	MS2	41.4681	47.465	30.1147	9601	QEp25-0683_Fan_PKM2-62VK.raw	F2	30	1	32	25	0.0179754	0.0005675	0.00163	1869803	30.06
TRUE	High	Mascot (A3)	Unambiguous	126	136	GSGTAEVELKK		3	1	0	1	1	373.54	1118.6	1118.61	-0.31	-0.00012	HCD (High Energy Collision Dissociation)	28	MS2	79.3444	100	50.6233	18426	QEp25-0683_Fan_PKM2-62VK.raw	F2	30	1	32	25	0.019574	0.0005675	0.001147	1.78014e+06	50.96
TRUE	High	Mascot (A3)	Unambiguous	126	136	GSGTAEVELKK		3	1	0	1	1	373.54	1118.6	1118.61	-0.31	-0.00012	HCD (High Energy Collision Dissociation)	28	MS2	69.6583	100	55.0517	20349	QEp25-0683_Fan_PKM2-62VK.raw	F2	46	1	32	25	0.000466314	0.0005675	0.0008148
TRUE	High	Mascot (A3)	Unambiguous	126	136	GSGTAEVELKK		2	0.9778	0	1	1	559.806	1118.6	1118.61	-0.24	-0.00014	HCD (High Energy Collision Dissociation)	28	MS2	18.487	100	28.9209	9112	QEp25-0683_Fan_PKM2-62VK.raw	F2	45	1	32	25	0.000627594	0.0005675	0.001593	2.44015e+06	28.82
TRUE	High	Mascot (A3)	Unambiguous	126	136	GSGTAEVELKK		2	0.9048	0	1	1	559.806	1118.61	1118.61	-0.13	-8e-05	HCD (High Energy Collision Dissociation)	28	MS2	0.174439	7.217	17.1028	4166	QEp25-0683_Fan_PKM2-62VK.raw	F2	63	1	32	25	1.01083e-05	0.0005675	0.002803	2042726528	16.89
TRUE	High	Mascot (A3)	Unambiguous	126	136	GSGTAEVELKK		2	1	0	1	1	559.805	1118.6	1118.61	-2.21	-0.00124	HCD (High Energy Collision Dissociation)	28	MS2	31.9894	100	84.2175	28935	QEp25-0683_Fan_PKM2-62VK.raw	F2	22	1	32	25	0.120274	0.0005675	0.002859	17820760	83.81
TRUE	High	Mascot (A3)	Unambiguous	126	136	GSGTAEVELKK		2	0.9028	0	1	1	559.804	1118.6	1118.61	-4.17	-0.00233	HCD (High Energy Collision Dissociation)	28	MS2	0.98893	62.366	26.7122	8226	QEp25-0683_Fan_PKM2-62VK.raw	F2	72	1	31	24	9.0859e-07	0.0005675	0.001388	2.19706e+06	26.69
TRUE	High	Mascot (A3)	Unambiguous	126	136	GSGTAEVELKK		2	1	0	1	1	559.806	1118.6	1118.61	-0.24	-0.00014	HCD (High Energy Collision Dissociation)	28	MS2	7.71191	100	49.9667	18139	QEp25-0683_Fan_PKM2-62VK.raw	F2	21	1	32	25	0.160575	0.0007949	0.02035
TRUE	High	Mascot (A3)	Unambiguous	126	136	GSGTAEVELKK		2	1	0	1	1	559.806	1118.6	1118.61	-0.68	-0.00038	HCD (High Energy Collision Dissociation)	28	MS2	12.0748	100	49.5886	17971	QEp25-0683_Fan_PKM2-62VK.raw	F2	13	1	32	25	0.880398	0.001017	0.04277
TRUE	High	Mascot (A3)	Unambiguous	126	136	GSGTAEVELKK		2	1	0	1	1	559.807	1118.61	1118.61	0.74	0.00041	HCD (High Energy Collision Dissociation)	28	MS2	54.9656	100	57.6917	21496	QEp25-0683_Fan_PKM2-62VK.raw	F2	9	1	32	25	2.48397	0.00152	0.04888
TRUE	High	Mascot (A3)	Unambiguous	126	136	GSGTAEVELKK		2	1	0	1	1	559.806	1118.61	1118.61	0.41	0.00023	HCD (High Energy Collision Dissociation)	28	MS2	0	100	85.2425	29257	QEp25-0683_Fan_PKM2-62VK.raw	F2	12	1	32	25	1.26609	0.002669	0.07224	17820760	83.81
TRUE	High	Mascot (A3)	Unambiguous	126	136	GSGTAEVELKK		2	1	0	1	1	559.806	1118.61	1118.61	0.08	5e-05	HCD (High Energy Collision Dissociation)	28	MS2	38.1958	100	51.4191	18776	QEp25-0683_Fan_PKM2-62VK.raw	F2	10	1	32	25	1.88567	0.004728	0.09505
TRUE	High	Mascot (A3)	Unambiguous	126	136	GSGTAEVELKK		2	1	0	1	1	559.807	1118.61	1118.61	1.83	0.00102	HCD (High Energy Collision Dissociation)	28	MS2	84.9007	100	76.4049	27085	QEp25-0683_Fan_PKM2-62VK.raw	F2	18	1	32	25	0.2775	0.005403	0.1014
TRUE	High	Mascot (A3)	Unambiguous	136	141	KGATLK		2	0.0667	0	1	1	309.202	617.397	617.398	-1.33	-0.00041	HCD (High Energy Collision Dissociation)	28	MS2	29.8258	100	13.7897	2714	QEp25-0683_Fan_PKM2-62VK.raw	F2	30	1	21	14	0.0016343	0.00197	0.06479	2552394	13.91
TRUE	High	Mascot (A3)	Unambiguous	142	151	ITLDNAYMEK		2	1	0	1	1	599.295	1197.58	1197.58	0.17	0.0001	HCD (High Energy Collision Dissociation)	28	MS2	3.77891	19.317	32.9438	10776	QEp25-0683_Fan_PKM2-62VK.raw	F2	66	1	31	24	3.49083e-06	0.0005675	0.0006554	157528352	32.84
TRUE	High	Mascot (A3)	Unambiguous	142	151	ITLDNAYMEK		2	1	0	1	1	599.295	1197.58	1197.58	0.07	4e-05	HCD (High Energy Collision Dissociation)	28	MS2	46.504	100	32.5965	10631	QEp25-0683_Fan_PKM2-62VK.raw	F2	32	1	31	24	0.00941735	0.0005675	0.0001175	157528352	32.84
TRUE	High	Mascot (A3)	Unambiguous	142	151	ITLDnAYmEK	N5(Deamidated); M8(Oxidation)	2	1	0	1	1	607.782	1214.56	1214.56	-3.59	-0.00218	HCD (High Energy Collision Dissociation)	28	MS2	80.0748	77.022	26.7396	8237	QEp25-0683_Fan_PKM2-62VK.raw	F2	32	1	31	24	0.00825228	0.0005675	0.0007439
TRUE	High	Mascot (A3)	Unambiguous	142	151	ITLDNAYmEK	M8(Oxidation)	2	1	0	1	1	607.294	1213.58	1213.58	3.85	0.00234	HCD (High Energy Collision Dissociation)	28	MS2	31.0147	21.014	30.2019	9638	QEp25-0683_Fan_PKM2-62VK.raw	F2	39	1	32	25	0.00178812	0.0005675	0.005662	134761472	30.16
TRUE	High	Mascot (A3)	Unambiguous	142	151	ITLDNAYmEK	M8(Oxidation)	2	1	0	1	1	607.293	1213.58	1213.58	1.14	0.00069	HCD (High Energy Collision Dissociation)	28	MS2	10.8864	17.698	29.8363	9487	QEp25-0683_Fan_PKM2-62VK.raw	F2	57	1	32	25	3.66787e-05	0.0005675	0.0008799	308280544	29.69
TRUE	High	Mascot (A3)	Unambiguous	142	151	ITLDNAYmEK	M8(Oxidation)	2	1	0	1	1	607.293	1213.58	1213.58	0.83	0.00051	HCD (High Energy Collision Dissociation)	28	MS2	49.7951	100	77.6298	27425	QEp25-0683_Fan_PKM2-62VK.raw	F2	41	1	32	25	0.00123713	0.0005675	0.000424	16301149	77.36
TRUE	High	Mascot (A3)	Unambiguous	142	151	ITLDNAYmEK	M8(Oxidation)	2	1	0	1	1	607.293	1213.58	1213.58	0.83	0.00051	HCD (High Energy Collision Dissociation)	28	MS2	48.0816	100	76.2054	27030	QEp25-0683_Fan_PKM2-62VK.raw	F2	42	1	32	25	0.00097817	0.0005675	0.001619	8698404	76.53
TRUE	High	Mascot (A3)	Unambiguous	142	151	ITLDNAYmEK	M8(Oxidation)	2	1	0	1	1	607.292	1213.58	1213.58	0.63	0.00038	HCD (High Energy Collision Dissociation)	28	MS2	11.2603	59.697	30.5395	9780	QEp25-0683_Fan_PKM2-62VK.raw	F2	62	1	32	25	1.04572e-05	0.0005675	2.667e-05	134761472	30.16
TRUE	High	Mascot (A3)	Unambiguous	142	151	ITLDNAYmEK	M8(Oxidation)	2	1	0	1	1	607.292	1213.58	1213.58	0.63	0.00038	HCD (High Energy Collision Dissociation)	28	MS2	9.41416	100	31.593	10208	QEp25-0683_Fan_PKM2-62VK.raw	F2	43	1	32	25	0.000917095	0.0005675	0.001187	46443704	31.31
TRUE	High	Mascot (A3)	Unambiguous	142	151	ITLDNAYmEK	M8(Oxidation)	2	1	0	1	1	607.292	1213.58	1213.58	0.53	0.00032	HCD (High Energy Collision Dissociation)	28	MS2	9.07335	100	30.8888	9924	QEp25-0683_Fan_PKM2-62VK.raw	F2	57	1	32	25	3.12187e-05	0.0005675	1.195e-05	134761472	30.16
TRUE	High	Mascot (A3)	Unambiguous	142	151	ITLDNAYmEK	M8(Oxidation)	2	1	0	1	1	607.292	1213.58	1213.58	0.43	0.00026	HCD (High Energy Collision Dissociation)	28	MS2	71.3565	100	31.954	10359	QEp25-0683_Fan_PKM2-62VK.raw	F2	12	1	32	25	1.12568	0.0005675	0.009799	46443704	31.31
TRUE	High	Mascot (A3)	Unambiguous	142	151	ITLDNAYmEK	M8(Oxidation)	2	1	0	1	1	607.292	1213.58	1213.58	0.43	0.00026	HCD (High Energy Collision Dissociation)	28	MS2	0	7.47	27.4459	8525	QEp25-0683_Fan_PKM2-62VK.raw	F2	63	1	32	25	8.59833e-06	0.0005675	0.00101	10931422208	26.95
TRUE	High	Mascot (A3)	Unambiguous	142	151	ITLDNAYmEK	M8(Oxidation)	2	1	0	1	1	607.292	1213.58	1213.58	0.33	0.0002	HCD (High Energy Collision Dissociation)	28	MS2	64.2344	100	77.2339	27316	QEp25-0683_Fan_PKM2-62VK.raw	F2	48	1	32	25	0.000288678	0.0005675	0.0001809	9590549	77.06
TRUE	High	Mascot (A3)	Unambiguous	142	151	ITLDNAYmEK	M8(Oxidation)	2	1	0	1	1	607.292	1213.58	1213.58	0.03	2e-05	HCD (High Energy Collision Dissociation)	28	MS2	28.7379	100	32.3196	10516	QEp25-0683_Fan_PKM2-62VK.raw	F2	56	1	32	25	3.73606e-05	0.0005675	0.000763	18962320	32.39
TRUE	High	Mascot (A3)	Unambiguous	142	151	ITLDNAYmEK	M8(Oxidation)	2	1	0	1	1	607.292	1213.58	1213.58	-0.07	-4e-05	HCD (High Energy Collision Dissociation)	28	MS2	1.1524	11.518	26.0721	7953	QEp25-0683_Fan_PKM2-62VK.raw	F2	63	1	32	25	8.65793e-06	0.0005675	0.001784	159300752	26.07
TRUE	High	Mascot (A3)	Unambiguous	142	151	ITLDNAYmEK	M8(Oxidation)	2	1	0	1	1	607.292	1213.58	1213.58	-0.07	-4e-05	HCD (High Energy Collision Dissociation)	28	MS2	32.1992	100	76.5505	27124	QEp25-0683_Fan_PKM2-62VK.raw	F2	55	1	32	25	5.77317e-05	0.0005675	0.0001719	8698404	76.53
TRUE	High	Mascot (A3)	Unambiguous	142	151	ITLDNAYmEK	M8(Oxidation)	2	1	0	1	1	607.292	1213.58	1213.58	-0.07	-4e-05	HCD (High Energy Collision Dissociation)	28	MS2	0	34.377	28.1294	8788	QEp25-0683_Fan_PKM2-62VK.raw	F2	63	1	32	25	8.15482e-06	0.0005675	0.0006463	10931422208	26.95
TRUE	High	Mascot (A3)	Unambiguous	142	151	ITLDNAYmEK	M8(Oxidation)	2	1	0	1	1	607.292	1213.58	1213.58	-0.17	-0.0001	HCD (High Energy Collision Dissociation)	28	MS2	3.22325	100	31.2335	10063	QEp25-0683_Fan_PKM2-62VK.raw	F2	63	1	32	25	9.04512e-06	0.0005675	0.0001283	46443704	31.31
TRUE	High	Mascot (A3)	Unambiguous	142	151	ITLDNAYmEK	M8(Oxidation)	2	1	0	1	1	607.292	1213.58	1213.58	-0.47	-0.00029	HCD (High Energy Collision Dissociation)	28	MS2	0.896841	100	26.4173	8103	QEp25-0683_Fan_PKM2-62VK.raw	F2	56	1	32	25	4.22099e-05	0.0005675	0.0009533	159300752	26.07
TRUE	High	Mascot (A3)	Unambiguous	142	151	ITLDNAYmEK	M8(Oxidation)	2	1	0	1	1	607.292	1213.58	1213.58	-0.47	-0.00029	HCD (High Energy Collision Dissociation)	28	MS2	56.4727	100	33.27	10909	QEp25-0683_Fan_PKM2-62VK.raw	F2	34	1	32	25	0.00605919	0.0005675	0.002709	18962320	32.39
TRUE	High	Mascot (A3)	Unambiguous	142	151	ITLDNAYmEK	M8(Oxidation)	2	1	0	1	1	607.292	1213.58	1213.58	-0.47	-0.00029	HCD (High Energy Collision Dissociation)	28	MS2	0	18.088	27.7876	8660	QEp25-0683_Fan_PKM2-62VK.raw	F2	61	1	32	25	1.27472e-05	0.0005675	0.0003548	10931422208	26.95
TRUE	High	Mascot (A3)	Unambiguous	142	151	ITLDNAYmEK	M8(Oxidation)	3	1	0	1	1	405.197	1213.58	1213.58	-0.56	-0.00023	HCD (High Energy Collision Dissociation)	28	MS2	6.33369	100	27.1958	8418	QEp25-0683_Fan_PKM2-62VK.raw	F2	39	1	32	25	0.00221011	0.0005675	0.0006524	37471572	26.95
TRUE	High	Mascot (A3)	Unambiguous	142	151	ITLDNAYmEK	M8(Oxidation)	2	1	0	1	1	607.292	1213.58	1213.58	-0.57	-0.00035	HCD (High Energy Collision Dissociation)	28	MS2	49.1739	100	76.8932	27219	QEp25-0683_Fan_PKM2-62VK.raw	F2	46	1	32	25	0.000405896	0.0005675	9.47e-05	9590549	77.06
TRUE	High	Mascot (A3)	Unambiguous	142	151	ITLDNAYmEK	M8(Oxidation)	2	1	0	1	1	607.292	1213.58	1213.58	-0.98	-0.00059	HCD (High Energy Collision Dissociation)	28	MS2	2.57992	38.765	29.1589	9211	QEp25-0683_Fan_PKM2-62VK.raw	F2	62	1	31	24	9.08514e-06	0.0005675	5.35e-05	308280544	29.69
TRUE	High	Mascot (A3)	Unambiguous	142	151	ITLDNAYmEK	M8(Oxidation)	2	1	0	1	1	607.292	1213.58	1213.58	-0.98	-0.00059	HCD (High Energy Collision Dissociation)	28	MS2	1.92229	56.843	28.4676	8926	QEp25-0683_Fan_PKM2-62VK.raw	F2	63	1	31	24	8.69624e-06	0.0005675	0.0002397	10931422208	26.95
TRUE	High	Mascot (A3)	Unambiguous	142	151	ITLDNAYmEK	M8(Oxidation)	3	1	0	1	1	405.196	1213.57	1213.58	-1.92	-0.00078	HCD (High Energy Collision Dissociation)	28	MS2	33.2443	100	26.8508	8281	QEp25-0683_Fan_PKM2-62VK.raw	F2	24	1	32	25	0.0605577	0.0005675	0.01037	37471572	26.95
TRUE	High	Mascot (A3)	Unambiguous	142	151	ITLDNAYmEK	M8(Oxidation)	2	1	0	1	1	607.291	1213.57	1213.58	-1.98	-0.0012	HCD (High Energy Collision Dissociation)	28	MS2	0	84.246	28.8066	9065	QEp25-0683_Fan_PKM2-62VK.raw	F2	58	1	32	25	2.74265e-05	0.0005675	4.682e-05	10931422208	26.95
TRUE	High	Mascot (A3)	Unambiguous	142	151	ITLDnAYMEK	N5(Deamidated)	2	1	0	1	1	599.787	1198.57	1198.57	0.67	0.0004	HCD (High Energy Collision Dissociation)	28	MS2	58.2235	100	32.1281	10434	QEp25-0683_Fan_PKM2-62VK.raw	F2	35	1	30	23	0.00385467	0.0005675	5.409e-05	4.03506e+06	32.15
TRUE	High	Mascot (A3)	Unambiguous	142	151	ITLDnAYMEK	N5(Deamidated)	2	1	0	1	1	599.786	1198.56	1198.57	-1.88	-0.00112	HCD (High Energy Collision Dissociation)	28	MS2	18.5733	100	34.6163	11475	QEp25-0683_Fan_PKM2-62VK.raw	F2	6	1	30	23	3.22447	0.0007949	0.02162	1.56627e+06	34.6
TRUE	High	Mascot (A3)	Unambiguous	142	151	ITLDNAYmEK	M8(Oxidation)	2	1	0	1	1	607.291	1213.57	1213.58	-2.59	-0.00157	HCD (High Energy Collision Dissociation)	28	MS2	30.5646	100	35.6486	11903	QEp25-0683_Fan_PKM2-62VK.raw	F2	24	1	32	25	0.0644421	0.0007949	0.02011	1711314	35.63
TRUE	High	Mascot (A3)	Unambiguous	142	151	ITLDNAYmEK	M8(Oxidation)	2	1	0	1	1	607.294	1213.58	1213.58	2.95	0.00179	HCD (High Energy Collision Dissociation)	28	MS2	0.182296	0.276	27.0934	8377	QEp25-0683_Fan_PKM2-62VK.raw	F2	60	1	32	25	1.75227e-05	0.0007949	0.02848	10931422208	26.95
TRUE	High	Mascot (A3)	Unambiguous	142	151	ITLDnAYmEK	N5(Deamidated); M8(Oxidation)	2	1	0	1	1	607.788	1214.57	1214.56	6.56	0.00398	HCD (High Energy Collision Dissociation)	28	MS2	32.8066	10.725	29.4967	9347	QEp25-0683_Fan_PKM2-62VK.raw	F2	49	1	30	23	0.000145272	0.0007949	0.02011	368281920	29.41
TRUE	High	Mascot (A3)	Unambiguous	142	151	ITLDNAYmEK	M8(Oxidation)	2	1	0	1	1	607.289	1213.57	1213.58	-5.5	-0.00334	HCD (High Energy Collision Dissociation)	28	MS2	40.0312	100	34.3675	11374	QEp25-0683_Fan_PKM2-62VK.raw	F2	24	1	32	25	0.0670577	0.001017	0.0437	4910597	34.42
TRUE	High	Mascot (A3)	Unambiguous	142	151	ITLDNAYmEK	M8(Oxidation)	2	1	0	1	1	607.29	1213.57	1213.58	-3.99	-0.00242	HCD (High Energy Collision Dissociation)	28	MS2	65.9142	100	33.6138	11054	QEp25-0683_Fan_PKM2-62VK.raw	F2	15	1	31	24	0.460802	0.001017	0.0343	18962320	32.39
TRUE	High	Mascot (A3)	Unambiguous	142	151	ITLDNAYmEK	M8(Oxidation)	2	0.8947	0	1	1	607.292	1213.58	1213.58	-0.37	-0.00023	HCD (High Energy Collision Dissociation)	28	MS2	49.0945	100	34.7285	11524	QEp25-0683_Fan_PKM2-62VK.raw	F2	19	1	32	25	0.19205	0.004072	0.0852	4910597	34.42
TRUE	High	Mascot (A3)	Unambiguous	142	151	ITLDNAYmEK	M8(Oxidation)	2	1	0	1	1	607.289	1213.57	1213.58	-4.7	-0.00285	HCD (High Energy Collision Dissociation)	28	MS2	45.508	100	36.8307	12409	QEp25-0683_Fan_PKM2-62VK.raw	F2	25	1	32	25	0.050236	0.004728	0.09571	1.98532e+06	37.03
TRUE	High	Mascot (A3)	Unambiguous	152	162	cDENILWLDYK	C1(Carbamidomethyl)	2	1	0	1	1	734.845	1468.68	1468.68	4.05	0.00297	HCD (High Energy Collision Dissociation)	28	MS2	7.90716	100	50.9034	18549	QEp25-0683_Fan_PKM2-62VK.raw	F2	40	1	30	23	0.00106946	0.0005675	0.004655	492698624	51.7
TRUE	High	Mascot (A3)	Unambiguous	152	162	cDENILWLDYK	C1(Carbamidomethyl)	2	1	0	1	1	734.843	1468.68	1468.68	0.73	0.00053	HCD (High Energy Collision Dissociation)	28	MS2	2.21535	100	52.4867	19239	QEp25-0683_Fan_PKM2-62VK.raw	F2	91	1	29	22	8.29154e-09	0.0005675	8.749e-06	492698624	51.7
TRUE	High	Mascot (A3)	Unambiguous	152	162	cDENILWLDYK	C1(Carbamidomethyl)	2	1	0	1	1	734.843	1468.68	1468.68	0.48	0.00035	HCD (High Energy Collision Dissociation)	28	MS2	5.67093	100	51.2574	18704	QEp25-0683_Fan_PKM2-62VK.raw	F2	77	1	30	23	2.05316e-07	0.0005675	2.033e-05	492698624	51.7
TRUE	High	Mascot (A3)	Unambiguous	152	162	cDENILWLDYK	C1(Carbamidomethyl)	2	1	0	1	1	734.843	1468.68	1468.68	0.23	0.00017	HCD (High Energy Collision Dissociation)	28	MS2	4.59183	100	52.9549	19441	QEp25-0683_Fan_PKM2-62VK.raw	F2	61	1	30	23	8.24914e-06	0.0005675	9.392e-05	492698624	51.7
TRUE	High	Mascot (A3)	Unambiguous	152	162	cDENILWLDYK	C1(Carbamidomethyl)	2	1	0	1	1	734.843	1468.68	1468.68	0.14	0.00011	HCD (High Energy Collision Dissociation)	28	MS2	23.7276	100	53.3059	19591	QEp25-0683_Fan_PKM2-62VK.raw	F2	76	1	30	23	2.41217e-07	0.0005675	3.05e-06	492698624	51.7
TRUE	High	Mascot (A3)	Unambiguous	152	162	cDENILWLDYK	C1(Carbamidomethyl)	2	1	0	1	1	734.842	1468.68	1468.68	-0.19	-0.00014	HCD (High Energy Collision Dissociation)	28	MS2	2.42344	18.543	51.969	19014	QEp25-0683_Fan_PKM2-62VK.raw	F2	97	1	30	23	1.85552e-09	0.0005675	1.608e-05	492698624	51.7
TRUE	High	Mascot (A3)	Unambiguous	152	162	cDENILWLDYK	C1(Carbamidomethyl)	3	1	0	1	1	490.231	1468.68	1468.68	-0.38	-0.00019	HCD (High Energy Collision Dissociation)	28	MS2	8.10735	100	51.8496	18962	QEp25-0683_Fan_PKM2-62VK.raw	F2	40	1	30	23	0.000980542	0.0005675	0.003664	14787610	51.77
TRUE	High	Mascot (A3)	Unambiguous	152	162	cDENILWLDYK	C1(Carbamidomethyl)	2	1	0	1	1	734.842	1468.68	1468.68	-0.85	-0.00063	HCD (High Energy Collision Dissociation)	28	MS2	1.45368	14.578	51.6103	18858	QEp25-0683_Fan_PKM2-62VK.raw	F2	97	1	29	22	1.80719e-09	0.0005675	2.556e-05	492698624	51.7
TRUE	High	Mascot (A3)	Unambiguous	152	162	cDENILWLDYK	C1(Carbamidomethyl)	2	1	0	1	1	734.845	1468.68	1468.68	3.72	0.00273	HCD (High Energy Collision Dissociation)	28	MS2	23.7161	100	57.9605	21608	QEp25-0683_Fan_PKM2-62VK.raw	F2	45	1	30	23	0.000321489	0.001017	0.03483	2.84673e+06	57.98
TRUE	High	Mascot (A3)	Unambiguous	152	162	cDENILWLDYK	C1(Carbamidomethyl)	3	1	0	1	1	490.231	1468.68	1468.68	0.05	3e-05	HCD (High Energy Collision Dissociation)	28	MS2	28.6546	100	51.4864	18804	QEp25-0683_Fan_PKM2-62VK.raw	F2	36	1	30	23	0.00282764	0.001269	0.04802	14787610	51.77
TRUE	High	Mascot (A3)	Unambiguous	167	173	VVEVGSK		2	0.5106	0	1	1	359.211	717.414	717.414	-0.54	-0.00019	HCD (High Energy Collision Dissociation)	28	MS2	7.17273	100	15.3179	3388	QEp25-0683_Fan_PKM2-62VK.raw	F2	47	1	34	27	0.000532429	0.0005675	0.01202	41958712	15.44
TRUE	High	Mascot (A3)	Unambiguous	174	186	IYVDDGLISLQVK		2	0.8929	0	1	1	731.914	1462.82	1462.82	3.96	0.0029	HCD (High Energy Collision Dissociation)	28	MS2	12.207	100	69.8923	25470	QEp25-0683_Fan_PKM2-62VK.raw	F2	28	1	32	25	0.0284863	0.0005675	0.01383
TRUE	High	Mascot (A3)	Unambiguous	174	186	IYVDDGLISLQVK		2	1	0	1	1	731.913	1462.82	1462.82	3.05	0.00223	HCD (High Energy Collision Dissociation)	28	MS2	47.7915	100	61.9511	23153	QEp25-0683_Fan_PKM2-62VK.raw	F2	26	1	33	26	0.0534997	0.0005675	0.001584
TRUE	High	Mascot (A3)	Unambiguous	174	186	IYVDDGLISLQVK		2	0.92	0	1	1	731.913	1462.82	1462.82	2.3	0.00168	HCD (High Energy Collision Dissociation)	28	MS2	0.936275	4.055	51.6942	18895	QEp25-0683_Fan_PKM2-62VK.raw	F2	100	1	32	25	1.9627e-09	0.0005675	0.0001762	2111050752	51.55
TRUE	High	Mascot (A3)	Unambiguous	174	186	IYVDDGLISLQVK		2	0.9259	0	1	1	731.913	1462.82	1462.82	1.79	0.00131	HCD (High Energy Collision Dissociation)	28	MS2	41.9578	100	70.6001	25657	QEp25-0683_Fan_PKM2-62VK.raw	F2	27	1	32	25	0.037571	0.0005675	0.00349
TRUE	High	Mascot (A3)	Unambiguous	174	186	IYVDDGLISLQVK		2	1	0	1	1	731.912	1462.82	1462.82	1.71	0.00125	HCD (High Energy Collision Dissociation)	28	MS2	17.8576	100	63.3234	23599	QEp25-0683_Fan_PKM2-62VK.raw	F2	69	1	32	25	2.37604e-06	0.0005675	1.241e-06
TRUE	High	Mascot (A3)	Unambiguous	174	186	IYVDDGLISLQVK		2	0.9538	0	1	1	731.912	1462.82	1462.82	1.38	0.00101	HCD (High Energy Collision Dissociation)	28	MS2	14.8023	100	59.7916	22354	QEp25-0683_Fan_PKM2-62VK.raw	F2	65	1	32	25	5.63979e-06	0.0005675	3.63e-06	2.03426e+06	59.49
TRUE	High	Mascot (A3)	Unambiguous	174	186	IYVDDGLISLQVK		2	0.9773	0	1	1	731.912	1462.82	1462.82	0.63	0.00046	HCD (High Energy Collision Dissociation)	28	MS2	29.2226	100	62.6339	23381	QEp25-0683_Fan_PKM2-62VK.raw	F2	44	1	32	25	0.000656203	0.0005675	0.0006095
TRUE	High	Mascot (A3)	Unambiguous	174	186	IYVDDGLISLQVK		2	0.9059	0	1	1	731.912	1462.82	1462.82	0.54	0.0004	HCD (High Energy Collision Dissociation)	28	MS2	0	100	55.8445	20697	QEp25-0683_Fan_PKM2-62VK.raw	F2	85	1	32	25	5.50856e-08	0.0005675	6.864e-06	20809632	55.62
TRUE	High	Mascot (A3)	Unambiguous	174	186	IYVDDGLISLQVK		2	0.9474	0	1	1	731.912	1462.82	1462.82	0.54	0.0004	HCD (High Energy Collision Dissociation)	28	MS2	24.9679	100	57.967	21611	QEp25-0683_Fan_PKM2-62VK.raw	F2	76	1	32	25	4.93217e-07	0.0005675	4.694e-06	3.68436e+06	57.31
TRUE	High	Mascot (A3)	Unambiguous	174	186	IYVDDGLISLQVK		2	1	0	1	1	731.912	1462.82	1462.82	0.54	0.0004	HCD (High Energy Collision Dissociation)	28	MS2	12.0934	100	59.0225	22043	QEp25-0683_Fan_PKM2-62VK.raw	F2	65	1	32	25	4.98928e-06	0.0005675	5.649e-07	2.03426e+06	59.49
TRUE	High	Mascot (A3)	Unambiguous	174	186	IYVDDGLISLQVK		3	1	0	1	1	488.277	1462.82	1462.82	0.51	0.00025	HCD (High Energy Collision Dissociation)	28	MS2	0	75.079	52.0123	19033	QEp25-0683_Fan_PKM2-62VK.raw	F2	57	1	32	25	3.86401e-05	0.0005675	4.71e-05	212361376	51.55
TRUE	High	Mascot (A3)	Unambiguous	174	186	IYVDDGLISLQVK		2	1	0	1	1	731.912	1462.82	1462.82	0.46	0.00034	HCD (High Energy Collision Dissociation)	28	MS2	28.462	100	64.0134	23812	QEp25-0683_Fan_PKM2-62VK.raw	F2	60	1	33	26	2.43128e-05	0.0005675	7.411e-05
TRUE	High	Mascot (A3)	Unambiguous	174	186	IYVDDGLISLQVK		2	0.971	0	1	1	731.912	1462.82	1462.82	0.46	0.00034	HCD (High Energy Collision Dissociation)	28	MS2	0	100	63.6647	23699	QEp25-0683_Fan_PKM2-62VK.raw	F2	69	1	33	26	2.88959e-06	0.0005675	1.251e-05
TRUE	High	Mascot (A3)	Unambiguous	174	186	IYVDDGLISLQVK		2	0.9647	0	1	1	731.912	1462.82	1462.82	0.38	0.00027	HCD (High Energy Collision Dissociation)	28	MS2	23.6054	100	50.9722	18579	QEp25-0683_Fan_PKM2-62VK.raw	F2	85	1	33	26	7.63681e-08	0.0005675	1.481e-07	2111050752	51.55
TRUE	High	Mascot (A3)	Unambiguous	174	186	IYVDDGLISLQVK		2	0.9552	0	1	1	731.912	1462.82	1462.82	0.38	0.00027	HCD (High Energy Collision Dissociation)	28	MS2	29.7604	100	58.3287	21761	QEp25-0683_Fan_PKM2-62VK.raw	F2	67	1	33	26	4.52806e-06	0.0005675	5.897e-06
TRUE	High	Mascot (A3)	Unambiguous	174	186	IYVDDGLISLQVK		2	0.9787	0	1	1	731.912	1462.82	1462.82	0.38	0.00027	HCD (High Energy Collision Dissociation)	28	MS2	20.2079	100	65.7056	24303	QEp25-0683_Fan_PKM2-62VK.raw	F2	47	1	33	26	0.000420641	0.0005675	0.0003453
TRUE	High	Mascot (A3)	Unambiguous	174	186	IYVDDGLISLQVK		2	0.9238	0	1	1	731.911	1462.82	1462.82	0.29	0.00021	HCD (High Energy Collision Dissociation)	28	MS2	3.62377	27.622	49.5325	17946	QEp25-0683_Fan_PKM2-62VK.raw	F2	105	1	33	26	7.11069e-10	0.0005675	2.179e-05	202383968	49.39
TRUE	High	Mascot (A3)	Unambiguous	174	186	IYVDDGLISLQVK		2	0.9649	0	1	1	731.911	1462.82	1462.82	0.29	0.00021	HCD (High Energy Collision Dissociation)	28	MS2	14.9351	100	58.6855	21905	QEp25-0683_Fan_PKM2-62VK.raw	F2	57	1	33	26	4.32426e-05	0.0005675	5.144e-05
TRUE	High	Mascot (A3)	Unambiguous	174	186	IYVDDGLISLQVK		2	1	0	1	1	731.911	1462.82	1462.82	0.29	0.00021	HCD (High Energy Collision Dissociation)	28	MS2	29.3347	100	59.3823	22189	QEp25-0683_Fan_PKM2-62VK.raw	F2	51	1	33	26	0.000178202	0.0005675	4.857e-05	2.03426e+06	59.49
TRUE	High	Mascot (A3)	Unambiguous	174	186	IYVDDGLISLQVK		2	0.96	0	1	1	731.912	1462.82	1462.82	0.63	0.00046	HCD (High Energy Collision Dissociation)	28	MS2	34.3115	100	57.2248	21295	QEp25-0683_Fan_PKM2-62VK.raw	F2	50	1	32	25	0.000158869	0.0005675	2.036e-06	3.68436e+06	57.31
TRUE	High	Mascot (A3)	Unambiguous	174	186	IYVDDGLISLQVK		2	0.96	0	1	1	731.912	1462.82	1462.82	0.79	0.00058	HCD (High Energy Collision Dissociation)	28	MS2	18.8108	100	53.6892	19757	QEp25-0683_Fan_PKM2-62VK.raw	F2	50	1	32	25	0.000173396	0.0005675	5.655e-06	2111050752	51.55
TRUE	High	Mascot (A3)	Unambiguous	174	186	IYVDDGLISLQVK		2	0.9024	0	1	1	731.912	1462.82	1462.82	0.88	0.00064	HCD (High Energy Collision Dissociation)	28	MS2	0	100	67.7445	24885	QEp25-0683_Fan_PKM2-62VK.raw	F2	41	1	32	25	0.00134918	0.0005675	0.001134
TRUE	High	Mascot (A3)	Unambiguous	174	186	IYVDDGLISLQVK		2	0.9773	0	1	1	731.912	1462.82	1462.82	0.88	0.00064	HCD (High Energy Collision Dissociation)	28	MS2	24.4474	100	62.9767	23490	QEp25-0683_Fan_PKM2-62VK.raw	F2	44	1	32	25	0.000732945	0.0005675	0.002111
TRUE	High	Mascot (A3)	Unambiguous	174	186	IYVDDGLISLQVK		2	0.9623	0	1	1	731.912	1462.82	1462.82	1.13	0.00082	HCD (High Energy Collision Dissociation)	28	MS2	21.169	100	54.3982	20064	QEp25-0683_Fan_PKM2-62VK.raw	F2	53	1	32	25	8.17077e-05	0.0005675	1.428e-06
TRUE	High	Mascot (A3)	Unambiguous	174	186	IYVDDGLISLQVK		2	0.9619	0	1	1	731.912	1462.82	1462.82	1.13	0.00082	HCD (High Energy Collision Dissociation)	28	MS2	0.764814	9.122	51.3464	18743	QEp25-0683_Fan_PKM2-62VK.raw	F2	105	1	32	25	5.66582e-10	0.0005675	6.639e-07	2111050752	51.55
TRUE	High	Mascot (A3)	Unambiguous	174	186	IYVDDGLISLQVK		2	0.9688	0	1	1	731.912	1462.82	1462.82	1.04	0.00076	HCD (High Energy Collision Dissociation)	28	MS2	14.2967	100	54.0428	19909	QEp25-0683_Fan_PKM2-62VK.raw	F2	64	1	32	25	6.81182e-06	0.0005675	7.047e-05
TRUE	High	Mascot (A3)	Unambiguous	174	186	IYVDDGLISLQVK		2	0.971	0	1	1	731.912	1462.82	1462.82	1.04	0.00076	HCD (High Energy Collision Dissociation)	28	MS2	14.2066	100	54.7525	20218	QEp25-0683_Fan_PKM2-62VK.raw	F2	69	1	32	25	2.47892e-06	0.0005675	2.636e-05
TRUE	High	Mascot (A3)	Unambiguous	174	186	IYVDDGLISLQVK		2	0.9712	0	1	1	731.912	1462.82	1462.82	1.04	0.00076	HCD (High Energy Collision Dissociation)	28	MS2	22.2523	100	50.619	18424	QEp25-0683_Fan_PKM2-62VK.raw	F2	104	1	32	25	6.53526e-10	0.0005675	1.637e-05	110101320	49.95
TRUE	High	Mascot (A3)	Unambiguous	174	186	IYVDDGLISLQVK		2	1	0	1	1	731.912	1462.82	1462.82	1.04	0.00076	HCD (High Energy Collision Dissociation)	28	MS2	21.8997	100	68.5383	25107	QEp25-0683_Fan_PKM2-62VK.raw	F2	41	1	32	25	0.00158221	0.0005675	0.0005752
TRUE	High	Mascot (A3)	Unambiguous	174	186	IYVDDGLISLQVK		2	0.9697	0	1	1	731.912	1462.82	1462.82	0.96	0.0007	HCD (High Energy Collision Dissociation)	28	MS2	23.6431	100	49.1545	17777	QEp25-0683_Fan_PKM2-62VK.raw	F2	99	1	32	25	2.15409e-09	0.0005675	2.313e-05	202383968	49.39
TRUE	High	Mascot (A3)	Unambiguous	174	186	IYVDDGLISLQVK		2	0.9552	0	1	1	731.912	1462.82	1462.82	0.96	0.0007	HCD (High Energy Collision Dissociation)	28	MS2	15.0602	100	55.4842	20538	QEp25-0683_Fan_PKM2-62VK.raw	F2	67	1	32	25	3.69201e-06	0.0005675	4.638e-05	20809632	55.62
TRUE	High	Mascot (A3)	Unambiguous	174	186	IYVDDGLISLQVK		2	0.9483	0	1	1	731.912	1462.82	1462.82	0.88	0.00064	HCD (High Energy Collision Dissociation)	28	MS2	15.6809	100	55.1385	20387	QEp25-0683_Fan_PKM2-62VK.raw	F2	58	1	32	25	3.17009e-05	0.0005675	4.333e-05	20809632	55.62
TRUE	High	Mascot (A3)	Unambiguous	174	186	IYVDDGLISLQVK		2	0.9623	0	1	1	731.912	1462.82	1462.82	0.88	0.00064	HCD (High Energy Collision Dissociation)	28	MS2	3.8272	100	56.6834	21064	QEp25-0683_Fan_PKM2-62VK.raw	F2	53	1	32	25	9.03798e-05	0.0005675	1.056e-06
TRUE	High	Mascot (A3)	Unambiguous	174	186	IYVDDGLISLQVK		2	1	0	1	1	731.912	1462.82	1462.82	0.88	0.00064	HCD (High Energy Collision Dissociation)	28	MS2	41.116	100	74.8071	26696	QEp25-0683_Fan_PKM2-62VK.raw	F2	41	1	32	25	0.00157062	0.0005675	0.0002043	562968	74.95
TRUE	High	Mascot (A3)	Unambiguous	174	186	IYVDDGLISLQVK		2	1	0	1	1	731.912	1462.82	1462.82	0.88	0.00064	HCD (High Energy Collision Dissociation)	28	MS2	39.3104	100	62.2928	23269	QEp25-0683_Fan_PKM2-62VK.raw	F2	58	1	32	25	2.74202e-05	0.0005675	1.835e-05
TRUE	High	Mascot (A3)	Unambiguous	174	186	IYVDDGLISLQVK		2	0.9355	0	1	1	731.912	1462.82	1462.82	0.88	0.00064	HCD (High Energy Collision Dissociation)	28	MS2	14.1198	100	60.8424	22750	QEp25-0683_Fan_PKM2-62VK.raw	F2	63	1	32	25	1.02346e-05	0.0005675	1.692e-05
TRUE	High	Mascot (A3)	Unambiguous	174	186	IYVDDGLISLQVK		2	0.9157	0	1	1	731.912	1462.82	1462.82	0.96	0.0007	HCD (High Energy Collision Dissociation)	28	MS2	2.68202	44.687	49.9068	18112	QEp25-0683_Fan_PKM2-62VK.raw	F2	83	1	32	25	9.16775e-08	0.0005675	9.699e-07	110101320	49.95
TRUE	High	Mascot (A3)	Unambiguous	174	186	IYVDDGLISLQVK		2	0.9238	0	1	1	731.911	1462.81	1462.82	-0.96	-0.0007	HCD (High Energy Collision Dissociation)	28	MS2	0	100	48.6937	17574	QEp25-0683_Fan_PKM2-62VK.raw	F2	105	1	33	26	7.99523e-10	0.0005675	9.005e-06	8699418	48.77
TRUE	High	Mascot (A3)	Unambiguous	174	186	IYVDDGLISLQVK		2	0.9672	0	1	1	731.911	1462.81	1462.82	-0.96	-0.0007	HCD (High Energy Collision Dissociation)	28	MS2	0	100	65.0306	24111	QEp25-0683_Fan_PKM2-62VK.raw	F2	61	1	33	26	1.95808e-05	0.0005675	4.02e-05	242499	64.75
TRUE	High	Mascot (A3)	Unambiguous	174	186	IYVDDGLISLQVK		2	1	0	1	1	731.91	1462.81	1462.82	-1.04	-0.00076	HCD (High Energy Collision Dissociation)	28	MS2	10.3028	100	60.496	22625	QEp25-0683_Fan_PKM2-62VK.raw	F2	36	1	33	26	0.00533128	0.0005675	0.001673
TRUE	High	Mascot (A3)	Unambiguous	174	186	IYVDDGLISLQVK		2	0.9647	0	1	1	731.91	1462.81	1462.82	-1.13	-0.00082	HCD (High Energy Collision Dissociation)	28	MS2	7.5459	11.078	52.0574	19053	QEp25-0683_Fan_PKM2-62VK.raw	F2	85	1	33	26	7.15865e-08	0.0005675	9.941e-05	2111050752	51.55
TRUE	High	Mascot (A3)	Unambiguous	174	186	IYVDDGLISLQVK		2	0.9483	0	1	1	731.91	1462.81	1462.82	-1.63	-0.00119	HCD (High Energy Collision Dissociation)	28	MS2	31.2837	100	57.5811	21450	QEp25-0683_Fan_PKM2-62VK.raw	F2	58	1	33	26	3.84081e-05	0.0005675	2.016e-05	3.68436e+06	57.31
TRUE	High	Mascot (A3)	Unambiguous	174	186	IYVDDGLISLQVK		2	0.9	0	1	1	731.91	1462.81	1462.82	-2.21	-0.00162	HCD (High Energy Collision Dissociation)	28	MS2	46.6982	100	68.0831	24979	QEp25-0683_Fan_PKM2-62VK.raw	F2	30	1	33	26	0.0239835	0.0005675	0.01091
TRUE	High	Mascot (A3)	Unambiguous	174	186	IYVDDGLISLQVK		2	0.9841	0	1	1	731.911	1462.81	1462.82	-0.71	-0.00052	HCD (High Energy Collision Dissociation)	28	MS2	18.8622	46.407	52.768	19359	QEp25-0683_Fan_PKM2-62VK.raw	F2	63	1	33	26	1.22696e-05	0.0005675	0.0001009	2111050752	51.55
TRUE	High	Mascot (A3)	Unambiguous	174	186	IYVDDGLISLQVK		2	0.9583	0	1	1	731.911	1462.81	1462.82	-0.54	-0.0004	HCD (High Energy Collision Dissociation)	28	MS2	7.37751	100	71.5004	25891	QEp25-0683_Fan_PKM2-62VK.raw	F2	48	1	33	26	0.000406285	0.0005675	0.0008486
TRUE	High	Mascot (A3)	Unambiguous	174	186	IYVDDGLISLQVK		2	0.9459	0	1	1	731.911	1462.81	1462.82	-0.46	-0.00034	HCD (High Energy Collision Dissociation)	28	MS2	51.8339	100	67.0642	24695	QEp25-0683_Fan_PKM2-62VK.raw	F2	37	1	33	26	0.00469711	0.0005675	0.008345
TRUE	High	Mascot (A3)	Unambiguous	174	186	IYVDDGLISLQVK		3	1	0	1	1	488.276	1462.81	1462.82	-0.3	-0.00015	HCD (High Energy Collision Dissociation)	28	MS2	8.46895	100	50.0361	18169	QEp25-0683_Fan_PKM2-62VK.raw	F2	28	1	33	26	0.0339556	0.0005675	0.01273	15081528	49.91
TRUE	High	Mascot (A3)	Unambiguous	174	186	IYVDDGLISLQVK		2	0.9238	0	1	1	731.911	1462.82	1462.82	0.21	0.00015	HCD (High Energy Collision Dissociation)	28	MS2	21.7136	100	50.2652	18268	QEp25-0683_Fan_PKM2-62VK.raw	F2	105	1	33	26	7.85077e-10	0.0005675	1.514e-07	110101320	49.95
TRUE	High	Mascot (A3)	Unambiguous	174	186	IYVDDGLISLQVK		2	1	0	1	1	731.911	1462.82	1462.82	0.21	0.00015	HCD (High Energy Collision Dissociation)	28	MS2	9.3192	100	61.1866	22878	QEp25-0683_Fan_PKM2-62VK.raw	F2	38	1	33	26	0.00394377	0.0005675	0.0003133
TRUE	High	Mascot (A3)	Unambiguous	174	186	IYVDDGLISLQVK		2	0.9649	0	1	1	731.911	1462.82	1462.82	0.21	0.00015	HCD (High Energy Collision Dissociation)	28	MS2	6.60282	100	64.6938	24012	QEp25-0683_Fan_PKM2-62VK.raw	F2	57	1	33	26	5.16312e-05	0.0005675	0.0001561	242499	64.75
TRUE	High	Mascot (A3)	Unambiguous	174	186	IYVDDGLISLQVK		2	0.9649	0	1	1	731.911	1462.82	1462.82	0.21	0.00015	HCD (High Energy Collision Dissociation)	28	MS2	6.96348	100	66.0426	24401	QEp25-0683_Fan_PKM2-62VK.raw	F2	57	1	33	26	4.86309e-05	0.0005675	0.0002666
TRUE	High	Mascot (A3)	Unambiguous	174	186	IYVDDGLISLQVK		2	0.9577	0	1	1	731.911	1462.82	1462.82	0.13	9e-05	HCD (High Energy Collision Dissociation)	28	MS2	15.4677	24.144	52.4052	19204	QEp25-0683_Fan_PKM2-62VK.raw	F2	71	1	33	26	1.84464e-06	0.0005675	9.304e-05	2111050752	51.55
TRUE	High	Mascot (A3)	Unambiguous	174	186	IYVDDGLISLQVK		2	0.8636	0	1	1	731.911	1462.82	1462.82	0.13	9e-05	HCD (High Energy Collision Dissociation)	28	MS2	38.8933	100	69.1701	25279	QEp25-0683_Fan_PKM2-62VK.raw	F2	22	1	33	26	0.138967	0.0005675	0.004157
TRUE	High	Mascot (A3)	Unambiguous	174	186	IYVDDGLISLQVK		2	0.8919	0	1	1	731.911	1462.82	1462.82	0.13	9e-05	HCD (High Energy Collision Dissociation)	28	MS2	60.1529	100	66.3862	24503	QEp25-0683_Fan_PKM2-62VK.raw	F2	37	1	33	26	0.00508056	0.0005675	0.002206
TRUE	High	Mascot (A3)	Unambiguous	174	186	IYVDDGLISLQVK		2	0.9744	0	1	1	731.911	1462.82	1462.82	0.04	3e-05	HCD (High Energy Collision Dissociation)	28	MS2	17.0303	100	65.3711	24212	QEp25-0683_Fan_PKM2-62VK.raw	F2	78	1	33	26	3.53926e-07	0.0005675	1.68e-05
TRUE	High	Mascot (A3)	Unambiguous	174	186	IYVDDGLISLQVK		2	0.9726	0	1	1	731.911	1462.82	1462.82	0.04	3e-05	HCD (High Energy Collision Dissociation)	28	MS2	0	100	67.4007	24787	QEp25-0683_Fan_PKM2-62VK.raw	F2	73	1	33	26	1.08371e-06	0.0005675	4.233e-05
TRUE	High	Mascot (A3)	Unambiguous	174	186	IYVDDGLISLQVK		2	0.9538	0	1	1	731.911	1462.82	1462.82	-0.04	-3e-05	HCD (High Energy Collision Dissociation)	28	MS2	12.4761	100	66.7227	24598	QEp25-0683_Fan_PKM2-62VK.raw	F2	65	1	33	26	7.07802e-06	0.0005675	0.0001063
TRUE	High	Mascot (A3)	Unambiguous	174	186	IYVDDGLISLQVK		3	1	0	1	1	488.277	1462.82	1462.82	-0.05	-2e-05	HCD (High Energy Collision Dissociation)	28	MS2	0.741105	100	51.3008	18723	QEp25-0683_Fan_PKM2-62VK.raw	F2	53	1	33	26	0.000109373	0.0005675	0.0001815	212361376	51.55
TRUE	High	Mascot (A3)	Unambiguous	174	186	IYVDDGLISLQVK		3	1	0	1	1	488.277	1462.82	1462.82	-0.11	-6e-05	HCD (High Energy Collision Dissociation)	28	MS2	0	33.703	51.6559	18878	QEp25-0683_Fan_PKM2-62VK.raw	F2	51	1	33	26	0.000201332	0.0005675	0.003074	212361376	51.55
TRUE	High	Mascot (A3)	Unambiguous	174	186	IYVDDGLISLQVK		3	1	0	1	1	488.277	1462.82	1462.82	-0.11	-6e-05	HCD (High Energy Collision Dissociation)	28	MS2	1.8844	100	52.7138	19336	QEp25-0683_Fan_PKM2-62VK.raw	F2	30	1	33	26	0.0225898	0.0005675	0.002325	212361376	51.55
TRUE	High	Mascot (A3)	Unambiguous	174	186	IYVDDGLISLQVK		2	1	0	1	1	731.911	1462.81	1462.82	-0.12	-9e-05	HCD (High Energy Collision Dissociation)	28	MS2	30.3837	100	60.1457	22490	QEp25-0683_Fan_PKM2-62VK.raw	F2	33	1	33	26	0.0119375	0.0005675	8.716e-05	2.03426e+06	59.49
TRUE	High	Mascot (A3)	Unambiguous	174	186	IYVDDGLISLQVK		2	0.9821	0	1	1	731.911	1462.81	1462.82	-0.12	-9e-05	HCD (High Energy Collision Dissociation)	28	MS2	9.13824	100	61.5309	23001	QEp25-0683_Fan_PKM2-62VK.raw	F2	56	1	33	26	5.54513e-05	0.0005675	0.0001077
TRUE	High	Mascot (A3)	Unambiguous	174	186	IYVDDGLISLQVK		3	1	0	1	1	488.276	1462.81	1462.82	-0.18	-9e-05	HCD (High Energy Collision Dissociation)	28	MS2	1.79977	100	52.3642	19186	QEp25-0683_Fan_PKM2-62VK.raw	F2	58	1	33	26	4.04494e-05	0.0005675	0.0007799	212361376	51.55
TRUE	High	Mascot (A3)	Unambiguous	174	186	IYVDDGLISLQVK		3	1	0	1	1	488.277	1462.82	1462.82	0.26	0.00013	HCD (High Energy Collision Dissociation)	28	MS2	1.94456	100	53.074	19492	QEp25-0683_Fan_PKM2-62VK.raw	F2	17	1	33	26	0.486309	0.0007949	0.0243	8776980	53.02
TRUE	High	Mascot (A3)	Unambiguous	174	186	IYVDDGLISLQVK		2	1	0	1	1	731.912	1462.82	1462.82	0.63	0.00046	HCD (High Energy Collision Dissociation)	28	MS2	71.2653	100	76.6828	27161	QEp25-0683_Fan_PKM2-62VK.raw	F2	8	1	32	25	2.60039	0.0007949	0.01855
TRUE	High	Mascot (A3)	Unambiguous	174	186	IYVDDGLISLQVK		3	1	0	1	1	488.275	1462.81	1462.82	-3.12	-0.00152	HCD (High Energy Collision Dissociation)	28	MS2	6.04856	100	53.782	19798	QEp25-0683_Fan_PKM2-62VK.raw	F2	7	1	33	26	4.23614	0.0007949	0.03008	7929645	53.55
TRUE	High	Mascot (A3)	Unambiguous	174	186	IYVDDGLISLQVK		3	1	0	1	1	488.276	1462.81	1462.82	-1.11	-0.00054	HCD (High Energy Collision Dissociation)	28	MS2	27.7838	100	53.4313	19645	QEp25-0683_Fan_PKM2-62VK.raw	F2	15	1	33	26	0.693156	0.001743	0.05404	7929645	53.55
TRUE	High	Mascot (A3)	Unambiguous	174	186	IYVDDGLISLqVK	Q11(Deamidated)	2	0.8333	0	1	1	732.405	1463.8	1463.8	2.96	0.00216	HCD (High Energy Collision Dissociation)	28	MS2	49.9314	100	75.1495	26776	QEp25-0683_Fan_PKM2-62VK.raw	F2	6	1	33	26	5.56489	0.00197	0.06257	1.00696e+06	75.01
TRUE	High	Mascot (A3)	Unambiguous	187	206	QKGADFLVTEVEnGGSLGSK	N13(Deamidated)	3	0.3375	0	1	1	679.679	2037.02	2037.01	5.05	0.00343	HCD (High Energy Collision Dissociation)	28	MS2	21.0123	59.391	55.1877	20408	QEp25-0683_Fan_PKM2-62VK.raw	F2	80	1	34	27	2.68014e-07	0.0005675	3.175e-05
TRUE	High	Mascot (A3)	Unambiguous	187	206	QKGADFLVTEVEnGGSLGSK	N13(Deamidated)	3	0.1739	0	1	1	679.679	2037.02	2037.01	4.96	0.00337	HCD (High Energy Collision Dissociation)	28	MS2	29.434	100	55.9638	20749	QEp25-0683_Fan_PKM2-62VK.raw	F2	69	1	34	27	3.0734e-06	0.0005675	3.737e-06
TRUE	High	Mascot (A3)	Unambiguous	187	206	QKGADFLVTEVEnGGSLGSK	N13(Deamidated)	3	0.4559	0	1	1	679.679	2037.02	2037.01	3.7	0.00251	HCD (High Energy Collision Dissociation)	28	MS2	22.0051	100	53.7392	19779	QEp25-0683_Fan_PKM2-62VK.raw	F2	68	1	33	26	3.50616e-06	0.0005675	0.0001018
TRUE	High	Mascot (A3)	Unambiguous	187	206	QKGADFLVTEVEnGGSLGSK	N13(Deamidated)	3	0.7042	0	1	1	679.678	2037.02	2037.01	2.71	0.00184	HCD (High Energy Collision Dissociation)	28	MS2	3.44353	100	53.0155	19467	QEp25-0683_Fan_PKM2-62VK.raw	F2	71	1	34	27	2.2018e-06	0.0005675	2.615e-07	75107944	52.25
TRUE	High	Mascot (A3)	Unambiguous	187	206	QKGADFLVTEVEnGGSLGSK	N13(Deamidated)	3	0.3265	0	1	1	679.678	2037.02	2037.01	2.71	0.00184	HCD (High Energy Collision Dissociation)	28	MS2	0	100	48.3926	17441	QEp25-0683_Fan_PKM2-62VK.raw	F2	49	1	34	27	0.000344173	0.0005675	0.001574	543628224	49.72
TRUE	High	Mascot (A3)	Unambiguous	187	206	QKGADFLVTEVEnGGSLGSK	N13(Deamidated)	2	0.9167	0	1	1	1019.01	2037.02	2037.01	2.45	0.0025	HCD (High Energy Collision Dissociation)	28	MS2	8.00092	100	50.0296	18166	QEp25-0683_Fan_PKM2-62VK.raw	F2	120	1	34	27	2.55541e-11	0.0005675	1.632e-10	43684416	49.66
TRUE	High	Mascot (A3)	Unambiguous	187	206	QKGADFLVTEVEnGGSLGSK	N13(Deamidated)	3	0.2703	0	1	1	679.677	2037.02	2037.01	1.99	0.00135	HCD (High Energy Collision Dissociation)	28	MS2	42.1398	100	84.0794	28891	QEp25-0683_Fan_PKM2-62VK.raw	F2	37	1	33	26	0.00450749	0.0005675	0.002134	1.87525e+06	84.03
TRUE	High	Mascot (A3)	Unambiguous	187	206	QKGADFLVTEVEnGGSLGSK	N13(Deamidated)	2	1	0	1	1	1019.01	2037.02	2037.01	1.85	0.00188	HCD (High Energy Collision Dissociation)	28	MS2	0	100	52.0038	19030	QEp25-0683_Fan_PKM2-62VK.raw	F2	42	1	34	27	0.0017164	0.0005675	0.0002163	4.63234e+06	52.29
TRUE	High	Mascot (A3)	Unambiguous	187	206	QKGADFLVTEVEnGGSLGSK	N13(Deamidated)	3	0.8103	0	1	1	679.677	2037.02	2037.01	1.81	0.00123	HCD (High Energy Collision Dissociation)	28	MS2	24.6218	100	52.6477	19307	QEp25-0683_Fan_PKM2-62VK.raw	F2	58	1	34	27	4.07962e-05	0.0005675	2.103e-06	75107944	52.25
TRUE	High	Mascot (A3)	Unambiguous	187	206	QKGADFLVTEVEnGGSLGSK	N13(Deamidated)	2	0.9383	0	1	1	1019.01	2037.02	2037.01	1.79	0.00182	HCD (High Energy Collision Dissociation)	28	MS2	0	100	55.421	20511	QEp25-0683_Fan_PKM2-62VK.raw	F2	81	1	34	27	1.91258e-07	0.0005675	3.426e-07
TRUE	High	Mascot (A3)	Unambiguous	187	206	QKGADFLVTEVEnGGSLGSK	N13(Deamidated)	3	0.8966	0	1	1	679.677	2037.02	2037.01	1.18	0.0008	HCD (High Energy Collision Dissociation)	28	MS2	8.45639	100	50.8383	18520	QEp25-0683_Fan_PKM2-62VK.raw	F2	87	1	34	27	5.18691e-08	0.0005675	1.347e-07	543628224	49.72
TRUE	High	Mascot (A3)	Unambiguous	187	206	QKGADFLVTEVEnGGSLGSK	N13(Deamidated)	2	0.9818	0	1	1	1019.01	2037.02	2037.01	1.13	0.00115	HCD (High Energy Collision Dissociation)	28	MS2	29.0522	100	50.389	18322	QEp25-0683_Fan_PKM2-62VK.raw	F2	110	1	34	27	3.00545e-10	0.0005675	7.342e-08	43684416	49.66
TRUE	High	Mascot (A3)	Unambiguous	187	206	QKGADFLVTEVEnGGSLGSK	N13(Deamidated)	3	1	0	1	1	679.677	2037.02	2037.01	1	0.00068	HCD (High Energy Collision Dissociation)	28	MS2	29.6466	100	47.3761	16992	QEp25-0683_Fan_PKM2-62VK.raw	F2	34	1	34	27	0.0115797	0.0005675	0.00197	3550125	47.56
TRUE	High	Mascot (A3)	Unambiguous	187	206	QKGADFLVTEVEnGGSLGSK	N13(Deamidated)	2	0.9455	0	1	1	1019.01	2037.02	2037.01	0.89	0.00091	HCD (High Energy Collision Dissociation)	28	MS2	4.57146	100	49.6595	18002	QEp25-0683_Fan_PKM2-62VK.raw	F2	110	1	34	27	2.95721e-10	0.0005675	1e-10	43684416	49.66
TRUE	High	Mascot (A3)	Unambiguous	187	206	QKGADFLVTEVEnGGSLGSK	N13(Deamidated)	3	0.88	0	1	1	679.677	2037.02	2037.01	0.83	0.00056	HCD (High Energy Collision Dissociation)	28	MS2	4.63976	22.586	49.4413	17904	QEp25-0683_Fan_PKM2-62VK.raw	F2	75	1	34	27	8.39231e-07	0.0005675	4.191e-05	543628224	49.72
TRUE	High	Mascot (A3)	Unambiguous	187	206	QKGADFLVTEVEnGGSLGSK	N13(Deamidated)	3	0.9206	0	1	1	679.677	2037.02	2037.01	0.83	0.00056	HCD (High Energy Collision Dissociation)	28	MS2	5.31891	51.718	50.4796	18362	QEp25-0683_Fan_PKM2-62VK.raw	F2	63	1	34	27	1.37051e-05	0.0005675	0.000103	543628224	49.72
TRUE	High	Mascot (A3)	Unambiguous	187	206	QKGADFLVTEVEnGGSLGSK	N13(Deamidated)	3	0.5156	0	1	1	679.677	2037.02	2037.01	0.83	0.00056	HCD (High Energy Collision Dissociation)	28	MS2	7.31396	100	53.3795	19623	QEp25-0683_Fan_PKM2-62VK.raw	F2	64	1	34	27	1.01831e-05	0.0005675	9.039e-06	75107944	52.25
TRUE	High	Mascot (A3)	Unambiguous	187	206	QKGADFLVTEVEnGGSLGSK	N13(Deamidated)	3	0.8793	0	1	1	679.677	2037.01	2037.01	0.74	0.0005	HCD (High Energy Collision Dissociation)	28	MS2	7.18164	25.735	50.128	18208	QEp25-0683_Fan_PKM2-62VK.raw	F2	58	1	34	27	3.77382e-05	0.0005675	8.563e-05	543628224	49.72
TRUE	High	Mascot (A3)	Unambiguous	187	206	QKGADFLVTEVEnGGSLGSK	N13(Deamidated)	3	0.8814	0	1	1	679.677	2037.01	2037.01	0.74	0.0005	HCD (High Energy Collision Dissociation)	28	MS2	0	100	48.7383	17594	QEp25-0683_Fan_PKM2-62VK.raw	F2	59	1	34	27	3.1317e-05	0.0005675	0.0007522	543628224	49.72
TRUE	High	Mascot (A3)	Unambiguous	187	206	QKGADFLVTEVEnGGSLGSK	N13(Deamidated)	3	0.726	0	1	1	679.676	2037.01	2037.01	0.65	0.00044	HCD (High Energy Collision Dissociation)	28	MS2	1.29587	88.662	52.2819	19150	QEp25-0683_Fan_PKM2-62VK.raw	F2	73	1	34	27	1.31456e-06	0.0005675	1.606e-07	75107944	52.25
TRUE	High	Mascot (A3)	Unambiguous	187	206	QKGADFLVTEVEnGGSLGSK	N13(Deamidated)	3	0.8966	0	1	1	679.676	2037.01	2037.01	0.47	0.00032	HCD (High Energy Collision Dissociation)	28	MS2	0.293571	36.348	49.0787	17744	QEp25-0683_Fan_PKM2-62VK.raw	F2	87	1	34	27	4.7619e-08	0.0005675	0.0001136	543628224	49.72
TRUE	High	Mascot (A3)	Unambiguous	187	206	QKGADFLVTEVEnGGSLGSK	N13(Deamidated)	3	0.9342	0	1	1	679.676	2037.01	2037.01	0.38	0.00026	HCD (High Energy Collision Dissociation)	28	MS2	10.5438	15.584	49.7908	18060	QEp25-0683_Fan_PKM2-62VK.raw	F2	76	1	34	27	7.35835e-07	0.0005675	0.0005894	543628224	49.72
TRUE	High	Mascot (A3)	Unambiguous	187	206	QKGADFLVTEVEnGGSLGSK	N13(Deamidated)	3	0.8983	0	1	1	679.676	2037.01	2037.01	0.38	0.00026	HCD (High Energy Collision Dissociation)	28	MS2	19.4707	100	51.5712	18841	QEp25-0683_Fan_PKM2-62VK.raw	F2	59	1	34	27	3.03236e-05	0.0005675	7.208e-05	75107944	52.25
TRUE	High	Mascot (A3)	Unambiguous	187	206	QKGADFLVTEVEnGGSLGSK	N13(Deamidated)	3	1	0	1	1	679.676	2037.01	2037.01	0.11	7e-05	HCD (High Energy Collision Dissociation)	28	MS2	26.0083	100	51.214	18685	QEp25-0683_Fan_PKM2-62VK.raw	F2	58	1	34	27	3.80873e-05	0.0005675	0.00069	543628224	49.72
TRUE	High	Mascot (A3)	Unambiguous	187	206	QKGADFLVTEVEnGGSLGSK	N13(Deamidated)	3	0.9437	0	1	1	679.676	2037.01	2037.01	-0.25	-0.00017	HCD (High Energy Collision Dissociation)	28	MS2	7.87128	100	51.9255	18995	QEp25-0683_Fan_PKM2-62VK.raw	F2	71	1	34	27	2.31461e-06	0.0005675	3.918e-05	75107944	52.25
TRUE	High	Mascot (A3)	Unambiguous	187	206	QKGADFLVTEVEnGGSLGSK	N13(Deamidated)	2	1	0	1	1	1019.01	2037.01	2037.01	-0.37	-0.00037	HCD (High Energy Collision Dissociation)	28	MS2	5.84667	100	50.7512	18482	QEp25-0683_Fan_PKM2-62VK.raw	F2	52	1	34	27	0.000177614	0.0005675	0.0002179	43684416	49.66
TRUE	High	Mascot (A3)	Unambiguous	187	206	QKGADFLVTEVEnGGSLGSK	N13(Deamidated)	2	1	0	1	1	1019.01	2037.01	2037.01	-1.03	-0.00104	HCD (High Energy Collision Dissociation)	28	MS2	4.30761	100	49.3008	17842	QEp25-0683_Fan_PKM2-62VK.raw	F2	109	1	34	27	2.93858e-10	0.0005675	3.188e-10	43684416	49.66
TRUE	High	Mascot (A3)	Unambiguous	187	206	QKGADFLVTEVEnGGSLGSK	N13(Deamidated)	2	1	0	1	1	1019.01	2037.01	2037.01	-1.27	-0.00129	HCD (High Energy Collision Dissociation)	28	MS2	9.21098	100	52.3901	19198	QEp25-0683_Fan_PKM2-62VK.raw	F2	58	1	34	27	4.54864e-05	0.0005675	0.0001971	4.63234e+06	52.29
TRUE	High	Mascot (A3)	Unambiguous	187	206	QKGADFLVTEVEnGGSLGSK	N13(Deamidated)	2	0.9748	0	1	1	1019.01	2037.01	2037.01	-1.63	-0.00166	HCD (High Energy Collision Dissociation)	28	MS2	0	100	48.9527	17689	QEp25-0683_Fan_PKM2-62VK.raw	F2	119	1	34	27	3.08945e-11	0.0005675	1.228e-08	43684416	49.66
TRUE	High	Mascot (A3)	Unambiguous	187	206	QKGADFLVTEVENGGSLGSK		2	0.9643	0	1	1	1018.52	2036.04	2036.03	4.19	0.00427	HCD (High Energy Collision Dissociation)	28	MS2	0	100	53.9695	19879	QEp25-0683_Fan_PKM2-62VK.raw	F2	28	1	34	27	0.042538	0.0005675	0.005556	51734876	54.48
TRUE	High	Mascot (A3)	Unambiguous	187	206	QKGADFLVTEVENGGSLGSK		2	1	0	1	1	1018.52	2036.03	2036.03	1.38	0.0014	HCD (High Energy Collision Dissociation)	28	MS2	0	100	55.0234	20337	QEp25-0683_Fan_PKM2-62VK.raw	F2	87	1	34	27	6.12904e-08	0.0005675	1.682e-06	51734876	54.48
TRUE	High	Mascot (A3)	Unambiguous	187	206	QKGADFLVTEVENGGSLGSK		3	1	0	1	1	679.349	2036.03	2036.03	1.37	0.00093	HCD (High Energy Collision Dissociation)	28	MS2	11.8653	100	56.3246	20907	QEp25-0683_Fan_PKM2-62VK.raw	F2	60	1	34	27	2.78864e-05	0.0005675	2.141e-05	513785248	54.48
TRUE	High	Mascot (A3)	Unambiguous	187	206	QKGADFLVTEVENGGSLGSK		3	1	0	1	1	679.349	2036.03	2036.03	0.74	0.0005	HCD (High Energy Collision Dissociation)	28	MS2	0	24.927	54.8391	20255	QEp25-0683_Fan_PKM2-62VK.raw	F2	80	1	34	27	2.8342e-07	0.0005675	1.219e-07	513785248	54.48
TRUE	High	Mascot (A3)	Unambiguous	187	206	QKGADFLVTEVENGGSLGSK		3	1	0	1	1	679.348	2036.03	2036.03	0.65	0.00044	HCD (High Energy Collision Dissociation)	28	MS2	4.23195	76.044	54.1226	19944	QEp25-0683_Fan_PKM2-62VK.raw	F2	81	1	34	27	2.57294e-07	0.0005675	2.909e-07	513785248	54.48
TRUE	High	Mascot (A3)	Unambiguous	187	206	QKGADFLVTEVENGGSLGSK		3	1	0	1	1	679.348	2036.03	2036.03	0.65	0.00044	HCD (High Energy Collision Dissociation)	28	MS2	0.834723	14.078	54.4805	20100	QEp25-0683_Fan_PKM2-62VK.raw	F2	79	1	34	27	3.54348e-07	0.0005675	2.381e-05	513785248	54.48
TRUE	High	Mascot (A3)	Unambiguous	187	206	QKGADFLVTEVENGGSLGSK		3	1	0	1	1	679.348	2036.03	2036.03	0.29	0.0002	HCD (High Energy Collision Dissociation)	28	MS2	5.18578	96.089	55.5797	20580	QEp25-0683_Fan_PKM2-62VK.raw	F2	69	1	34	27	3.5411e-06	0.0005675	1.391e-05	513785248	54.48
TRUE	High	Mascot (A3)	Unambiguous	187	206	QKGADFLVTEVENGGSLGSK		2	1	0	1	1	1018.52	2036.03	2036.03	-0.06	-6e-05	HCD (High Energy Collision Dissociation)	28	MS2	0	100	54.668	20183	QEp25-0683_Fan_PKM2-62VK.raw	F2	116	1	35	28	8.08878e-11	0.0005675	8.824e-08	51734876	54.48
TRUE	High	Mascot (A3)	Unambiguous	187	206	QKGADFLVTEVENGGSLGSK		3	1	0	1	1	679.346	2036.02	2036.03	-3.13	-0.00212	HCD (High Energy Collision Dissociation)	28	MS2	0	100	56.6943	21069	QEp25-0683_Fan_PKM2-62VK.raw	F2	60	1	34	27	3.09e-05	0.0005675	3.399e-05	4.98225e+06	56.84
TRUE	High	Mascot (A3)	Unambiguous	187	206	QKGADFLVTEVENGGSLGSK		3	1	0	1	1	679.343	2036.01	2036.03	-7.8	-0.0053	HCD (High Energy Collision Dissociation)	28	MS2	3.79115	100	57.0442	21219	QEp25-0683_Fan_PKM2-62VK.raw	F2	56	1	35	28	8.8807e-05	0.0005675	0.0001291	4.98225e+06	56.84
TRUE	High	Mascot (A3)	Unambiguous	187	206	QKGADFLVTEVENGGSLGSK		2	0.9667	0	1	1	1018.52	2036.03	2036.03	1.26	0.00128	HCD (High Energy Collision Dissociation)	28	MS2	0	100	54.3265	20033	QEp25-0683_Fan_PKM2-62VK.raw	F2	120	1	34	27	2.77115e-11	0.0005675	2.514e-11	51734876	54.48
TRUE	High	Mascot (A3)	Unambiguous	187	206	QKGADFLVTEVENGGSLGSK		3	0.96	0	1	1	679.35	2036.03	2036.03	2.54	0.00172	HCD (High Energy Collision Dissociation)	28	MS2	8.08563	100	57.9757	21615	QEp25-0683_Fan_PKM2-62VK.raw	F2	25	1	34	27	0.104634	0.0007949	0.02218	2241316	58.5
TRUE	High	Mascot (A3)	Unambiguous	187	206	QKGADFLVTEVENGGSLGSK		3	0.75	0	1	1	679.349	2036.03	2036.03	1.28	0.00087	HCD (High Energy Collision Dissociation)	28	MS2	9.83692	100	59.2673	22143	QEp25-0683_Fan_PKM2-62VK.raw	F2	8	1	34	27	4.64935	0.0007949	0.02934	2241316	58.5
TRUE	High	Mascot (A3)	Unambiguous	187	206	QKGADFLVTEVEnGGSLGSK	N13(Deamidated)	3	0.6538	0	1	1	679.678	2037.02	2037.01	2.26	0.00154	HCD (High Energy Collision Dissociation)	28	MS2	8.18483	100	84.4228	29004	QEp25-0683_Fan_PKM2-62VK.raw	F2	26	1	33	26	0.0671329	0.001017	0.03296	1.87525e+06	84.03
TRUE	High	Mascot (A3)	Unambiguous	187	206	qKGADFLVTEVENGGSLGSK	Q1(Deamidated)	2	0.0588	0	1	1	1019.01	2037.01	2037.01	-1.33	-0.00135	HCD (High Energy Collision Dissociation)	28	MS2	0	100	48.5565	17514	QEp25-0683_Fan_PKM2-62VK.raw	F2	17	1	34	27	0.501051	0.001269	0.04808	43684416	49.66
TRUE	High	Mascot (A3)	Unambiguous	187	206	qKGADFLVTEVEnGGSLGSK	Q1(Deamidated); N13(Deamidated)	2	0.8889	0	1	1	1019.51	2038.01	2038	7.36	0.0075	HCD (High Energy Collision Dissociation)	28	MS2	50.3467	100	51.5125	18816	QEp25-0683_Fan_PKM2-62VK.raw	F2	18	1	34	27	0.479621	0.001743	0.05264
TRUE	High	Mascot (A3)	Unambiguous	187	206	QKGADFLVTEVEnGGSLGSKK	N13(Deamidated)	3	1	0	1	1	722.38	2165.13	2165.11	7.69	0.00555	HCD (High Energy Collision Dissociation)	28	MS2	0	100	55.8098	20682	QEp25-0683_Fan_PKM2-62VK.raw	F2	45	1	35	28	0.0010404	0.0005675	0.0001581	26960570	55.07
TRUE	High	Mascot (A3)	Unambiguous	187	207	QKGADFLVTEVEnGGSLGSKK	N13(Deamidated)	3	0.2742	0	1	1	722.377	2165.12	2165.11	4.05	0.00292	HCD (High Energy Collision Dissociation)	28	MS2	15.7961	100	57.2639	21312	QEp25-0683_Fan_PKM2-62VK.raw	F2	62	1	35	28	2.36425e-05	0.0005675	1.541e-06
TRUE	High	Mascot (A3)	Unambiguous	187	207	QKGADFLVTEVEnGGSLGSKK	N13(Deamidated)	4	0.1875	0	1	1	542.034	2165.12	2165.11	3.54	0.00191	HCD (High Energy Collision Dissociation)	28	MS2	33.2535	100	57.1594	21267	QEp25-0683_Fan_PKM2-62VK.raw	F2	32	1	35	28	0.0213545	0.0005675	0.0009219	30150480	56.58
TRUE	High	Mascot (A3)	Unambiguous	187	207	QKGADFLVTEVEnGGSLGSKK	N13(Deamidated)	3	1	0	1	1	722.376	2165.11	2165.11	1.94	0.0014	HCD (High Energy Collision Dissociation)	28	MS2	31.3167	100	54.7156	20202	QEp25-0683_Fan_PKM2-62VK.raw	F2	54	1	35	28	0.000159662	0.0005675	1.94e-06	11610222	54.75
TRUE	High	Mascot (A3)	Unambiguous	187	207	QKGADFLVTEVEnGGSLGSKK	N13(Deamidated)	4	1	0	1	1	542.033	2165.11	2165.11	1.51	0.00082	HCD (High Energy Collision Dissociation)	28	MS2	21.2549	100	54.5729	20141	QEp25-0683_Fan_PKM2-62VK.raw	F2	26	1	35	28	0.0993781	0.0005675	0.0002701	44514676	55.27
TRUE	High	Mascot (A3)	Unambiguous	187	207	QKGADFLVTEVEnGGSLGSKK	N13(Deamidated)	4	1	0	1	1	542.033	2165.11	2165.11	0.94	0.00051	HCD (High Energy Collision Dissociation)	28	MS2	0	100	56.055	20789	QEp25-0683_Fan_PKM2-62VK.raw	F2	25	1	35	28	0.116651	0.0005675	0.0002032	44514676	55.27
TRUE	High	Mascot (A3)	Unambiguous	187	207	QKGADFLVTEVEnGGSLGSKK	N13(Deamidated)	3	1	0	1	1	722.375	2165.11	2165.11	0.92	0.00066	HCD (High Energy Collision Dissociation)	28	MS2	24.5358	100	55.0929	20367	QEp25-0683_Fan_PKM2-62VK.raw	F2	39	1	35	28	0.00508028	0.0005675	2.085e-06	26960570	55.07
TRUE	High	Mascot (A3)	Unambiguous	187	207	QKGADFLVTEVEnGGSLGSKK	N13(Deamidated)	3	1	0	1	1	722.375	2165.11	2165.11	0.84	0.0006	HCD (High Energy Collision Dissociation)	28	MS2	14.984	100	55.4405	20519	QEp25-0683_Fan_PKM2-62VK.raw	F2	55	1	35	28	0.000125453	0.0005675	6.679e-06	26960570	55.07
TRUE	High	Mascot (A3)	Unambiguous	187	207	QKGADFLVTEVEnGGSLGSKK	N13(Deamidated)	4	1	0	1	1	542.033	2165.11	2165.11	0.6	0.00033	HCD (High Energy Collision Dissociation)	28	MS2	9.32164	100	54.9254	20293	QEp25-0683_Fan_PKM2-62VK.raw	F2	46	1	35	28	0.00094551	0.0005675	1.199e-05	44514676	55.27
TRUE	High	Mascot (A3)	Unambiguous	187	207	QKGADFLVTEVEnGGSLGSKK	N13(Deamidated)	4	0.8621	0	1	1	542.033	2165.11	2165.11	0.6	0.00033	HCD (High Energy Collision Dissociation)	28	MS2	6.99136	100	55.6727	20621	QEp25-0683_Fan_PKM2-62VK.raw	F2	29	1	35	28	0.0423317	0.0005675	3.963e-05	44514676	55.27
TRUE	High	Mascot (A3)	Unambiguous	187	207	QKGADFLVTEVEnGGSLGSKK	N13(Deamidated)	4	1	0	1	1	542.033	2165.11	2165.11	0.27	0.00014	HCD (High Energy Collision Dissociation)	28	MS2	2.13833	100	55.3216	20467	QEp25-0683_Fan_PKM2-62VK.raw	F2	38	1	35	28	0.00637225	0.0005675	4.127e-06	44514676	55.27
TRUE	High	Mascot (A3)	Unambiguous	187	207	QKGADFLVTEVEnGGSLGSKK	N13(Deamidated)	3	1	0	1	1	722.374	2165.11	2165.11	0.16	0.00012	HCD (High Energy Collision Dissociation)	28	MS2	64.5922	100	54.37	20052	QEp25-0683_Fan_PKM2-62VK.raw	F2	31	1	35	28	0.0294667	0.0005675	0.0007981	11610222	54.75
TRUE	High	Mascot (A3)	Unambiguous	187	207	QKGADFLVTEVEnGGSLGSKK	N13(Deamidated)	3	0.6585	0	1	1	722.374	2165.11	2165.11	-0.6	-0.00043	HCD (High Energy Collision Dissociation)	28	MS2	19.2308	100	56.1809	20845	QEp25-0683_Fan_PKM2-62VK.raw	F2	41	1	35	28	0.00330746	0.0005675	0.0002104
TRUE	High	Mascot (A3)	Unambiguous	187	207	QKGADFLVTEVENGGSLGSKK		4	1	0	1	1	541.787	2164.13	2164.12	0.89	0.00048	HCD (High Energy Collision Dissociation)	28	MS2	9.8993	100	56.4285	20952	QEp25-0683_Fan_PKM2-62VK.raw	F2	29	1	35	28	0.047388	0.0005675	0.0003266	12634492	56.73
TRUE	High	Mascot (A3)	Unambiguous	187	207	QKGADFLVTEVENGGSLGSKK		4	1	0	1	1	541.787	2164.13	2164.12	0.33	0.00018	HCD (High Energy Collision Dissociation)	28	MS2	8.72402	100	56.7965	21113	QEp25-0683_Fan_PKM2-62VK.raw	F2	31	1	35	28	0.0262001	0.0005675	3.124e-05	12634492	56.73
TRUE	High	Mascot (A3)	Unambiguous	187	207	QKGADFLVTEVENGGSLGSKK		3	1	0	1	1	722.046	2164.12	2164.12	0.08	6e-05	HCD (High Energy Collision Dissociation)	28	MS2	78.7427	100	56.5412	21001	QEp25-0683_Fan_PKM2-62VK.raw	F2	50	1	35	28	0.00036218	0.0005675	1.859e-06	30035858	56.72
TRUE	High	Mascot (A3)	Unambiguous	187	207	QKGADFLVTEVENGGSLGSKK		3	1	0	1	1	722.046	2164.12	2164.12	-0.77	-0.00055	HCD (High Energy Collision Dissociation)	28	MS2	0	100	56.9029	21159	QEp25-0683_Fan_PKM2-62VK.raw	F2	66	1	35	28	9.87085e-06	0.0005675	2.058e-08	30035858	56.72
TRUE	High	Mascot (A3)	Unambiguous	187	207	QKGADFLVTEVEnGGSLGSKK	N13(Deamidated)	3	0.8947	0	1	1	722.375	2165.11	2165.11	1.43	0.00103	HCD (High Energy Collision Dissociation)	28	MS2	49.1302	100	58.779	21944	QEp25-0683_Fan_PKM2-62VK.raw	F2	19	1	35	28	0.486733	0.0007949	0.0224
TRUE	High	Mascot (A3)	Unambiguous	187	207	QKGADFLVTEVENGGSLGSKK		4	1	0	1	1	541.786	2164.12	2164.12	-1.37	-0.00074	HCD (High Energy Collision Dissociation)	28	MS2	28.2214	100	57.5572	21440	QEp25-0683_Fan_PKM2-62VK.raw	F2	11	1	35	28	2.98675	0.001017	0.04051	4.76017e+06	57.06
TRUE	High	Mascot (A3)	Unambiguous	187	207	QKGADFLVTEVEnGGSLGSKK	N13(Deamidated)	3	0.8333	0	1	1	722.378	2165.12	2165.11	4.47	0.00323	HCD (High Energy Collision Dissociation)	28	MS2	0	100	58.0106	21630	QEp25-0683_Fan_PKM2-62VK.raw	F2	36	1	35	28	0.00834754	0.004958	0.09754	1.82049e+06	57.81
TRUE	High	Mascot (A3)	Unambiguous	189	206	GADFLVTEVEnGGSLGSK	N11(Deamidated)	2	1	0	1	1	890.935	1780.86	1780.86	1.49	0.00132	HCD (High Energy Collision Dissociation)	28	MS2	18.674	100	73.5395	26404	QEp25-0683_Fan_PKM2-62VK.raw	F2	50	1	33	26	0.000267058	0.0005675	9.767e-06
TRUE	High	Mascot (A3)	Unambiguous	189	206	GADFLVTEVEnGGSLGSK	N11(Deamidated)	2	1	0	1	1	890.935	1780.86	1780.86	1.49	0.00132	HCD (High Energy Collision Dissociation)	28	MS2	34.3895	100	54.1356	19950	QEp25-0683_Fan_PKM2-62VK.raw	F2	48	1	33	26	0.000382478	0.0005675	8.213e-06	7294696	53.12
TRUE	High	Mascot (A3)	Unambiguous	189	206	GADFLVTEVEnGGSLGSK	N11(Deamidated)	2	1	0	1	1	890.935	1780.86	1780.86	1.49	0.00132	HCD (High Energy Collision Dissociation)	28	MS2	5.74781	100	47.8881	17218	QEp25-0683_Fan_PKM2-62VK.raw	F2	72	1	33	26	1.40154e-06	0.0005675	3.031e-09
TRUE	High	Mascot (A3)	Unambiguous	189	206	GADFLVTEVEnGGSLGSK	N11(Deamidated)	3	1	0	1	1	594.293	1780.86	1780.86	1.75	0.00104	HCD (High Energy Collision Dissociation)	28	MS2	27.4791	100	47.9986	17267	QEp25-0683_Fan_PKM2-62VK.raw	F2	44	1	33	26	0.000873755	0.0005675	7.146e-05
TRUE	High	Mascot (A3)	Unambiguous	189	206	GADFLVTEVEnGGSLGSK	N11(Deamidated)	2	1	0	1	1	890.935	1780.86	1780.86	1.76	0.00157	HCD (High Energy Collision Dissociation)	28	MS2	0.104098	1.034	45.082	15997	QEp25-0683_Fan_PKM2-62VK.raw	F2	73	1	33	26	1.27759e-06	0.0005675	4.245e-07	3912475648	45.12
TRUE	High	Mascot (A3)	Unambiguous	189	206	GADFLVTEVEnGGSLGSK	N11(Deamidated)	2	1	0	1	1	890.935	1780.86	1780.86	1.9	0.00169	HCD (High Energy Collision Dissociation)	28	MS2	4.23984	5.807	49.6123	17981	QEp25-0683_Fan_PKM2-62VK.raw	F2	75	1	33	26	7.14022e-07	0.0005675	0.0001009	1032879936	49.64
TRUE	High	Mascot (A3)	Unambiguous	189	206	GADFLVTEVEnGGSLGSK	N11(Deamidated)	3	0.9559	0	1	1	594.293	1780.86	1780.86	1.96	0.00116	HCD (High Energy Collision Dissociation)	28	MS2	0.517978	4.225	45.1747	16038	QEp25-0683_Fan_PKM2-62VK.raw	F2	68	1	33	26	3.31687e-06	0.0005675	8.188e-05	1034126336	45.11
TRUE	High	Mascot (A3)	Unambiguous	189	206	GADFLVTEVEnGGSLGSK	N11(Deamidated)	3	0.9815	0	1	1	594.293	1780.86	1780.86	2.06	0.00122	HCD (High Energy Collision Dissociation)	28	MS2	11.5981	34.469	49.4425	17905	QEp25-0683_Fan_PKM2-62VK.raw	F2	54	1	33	26	8.82527e-05	0.0005675	0.0008985	297711072	49.64
TRUE	High	Mascot (A3)	Unambiguous	189	206	GADFLVTEVEnGGSLGSK	N11(Deamidated)	2	1	0	1	1	890.936	1780.86	1780.86	2.17	0.00193	HCD (High Energy Collision Dissociation)	28	MS2	31.0811	100	44.2139	15615	QEp25-0683_Fan_PKM2-62VK.raw	F2	46	1	33	26	0.000598112	0.0005675	0.0005275	945366	44.27
TRUE	High	Mascot (A3)	Unambiguous	189	206	GADFLVTEVEnGGSLGSK	N11(Deamidated)	2	1	0	1	1	890.936	1780.86	1780.86	2.17	0.00193	HCD (High Energy Collision Dissociation)	28	MS2	52.3429	100	83.8116	28821	QEp25-0683_Fan_PKM2-62VK.raw	F2	60	1	33	26	2.06435e-05	0.0005675	3.991e-08	7.24086e+06	83.86
TRUE	High	Mascot (A3)	Unambiguous	189	206	GADFLVTEVEnGGSLGSK	N11(Deamidated)	2	1	0	1	1	890.936	1780.86	1780.86	2.38	0.00212	HCD (High Energy Collision Dissociation)	28	MS2	13.6924	100	44.7228	15838	QEp25-0683_Fan_PKM2-62VK.raw	F2	73	1	33	26	1.28479e-06	0.0005675	7.958e-07	3912475648	45.12
TRUE	High	Mascot (A3)	Unambiguous	189	206	GADFLVTEVEnGGSLGSK	N11(Deamidated)	2	0.9306	0	1	1	890.936	1780.86	1780.86	2.45	0.00218	HCD (High Energy Collision Dissociation)	28	MS2	8.94379	14.896	49.9883	18148	QEp25-0683_Fan_PKM2-62VK.raw	F2	72	1	33	26	1.37985e-06	0.0005675	6.329e-08	1032879936	49.64
TRUE	High	Mascot (A3)	Unambiguous	189	206	GADFLVTEVEnGGSLGSK	N11(Deamidated)	2	1	0	1	1	890.936	1780.86	1780.86	2.58	0.0023	HCD (High Energy Collision Dissociation)	28	MS2	29.8423	100	56.2241	20864	QEp25-0683_Fan_PKM2-62VK.raw	F2	57	1	33	26	4.69711e-05	0.0005675	5.238e-08
TRUE	High	Mascot (A3)	Unambiguous	189	206	GADFLVTEVEnGGSLGSK	N11(Deamidated)	2	1	0	1	1	890.936	1780.86	1780.86	2.72	0.00242	HCD (High Energy Collision Dissociation)	28	MS2	0	100	76.2622	27046	QEp25-0683_Fan_PKM2-62VK.raw	F2	78	1	33	26	4.06984e-07	0.0005675	5.374e-08
TRUE	High	Mascot (A3)	Unambiguous	189	206	GADFLVTEVEnGGSLGSK	N11(Deamidated)	2	0.9836	0	1	1	890.936	1780.86	1780.86	2.72	0.00242	HCD (High Energy Collision Dissociation)	28	MS2	50.7369	100	56.6399	21045	QEp25-0683_Fan_PKM2-62VK.raw	F2	61	1	33	26	2.10658e-05	0.0005675	3.077e-06
TRUE	High	Mascot (A3)	Unambiguous	189	206	GADFLVTEVEnGGSLGSK	N11(Deamidated)	2	1	0	1	1	890.934	1780.86	1780.86	0.53	0.00047	HCD (High Energy Collision Dissociation)	28	MS2	0.0663419	7.284	47.1743	16901	QEp25-0683_Fan_PKM2-62VK.raw	F2	76	1	33	26	6.18583e-07	0.0005675	1.396e-05	550166720	47.1
TRUE	High	Mascot (A3)	Unambiguous	189	206	GADFLVTEVEnGGSLGSK	N11(Deamidated)	2	1	0	1	1	890.934	1780.86	1780.86	0.53	0.00047	HCD (High Energy Collision Dissociation)	28	MS2	0.418635	26.561	45.7762	16297	QEp25-0683_Fan_PKM2-62VK.raw	F2	75	1	33	26	6.78263e-07	0.0005675	2.433e-08	3912475648	45.12
TRUE	High	Mascot (A3)	Unambiguous	189	206	GADFLVTEVEnGGSLGSK	N11(Deamidated)	2	1	0	1	1	890.934	1780.86	1780.86	0.6	0.00053	HCD (High Energy Collision Dissociation)	28	MS2	1.56608	24.962	46.8362	16754	QEp25-0683_Fan_PKM2-62VK.raw	F2	94	1	33	26	9.1706e-09	0.0005675	7.305e-10	550166720	47.1
TRUE	High	Mascot (A3)	Unambiguous	189	206	GADFLVTEVEnGGSLGSK	N11(Deamidated)	3	0.9836	0	1	1	594.292	1780.86	1780.86	0.72	0.00043	HCD (High Energy Collision Dissociation)	28	MS2	7.57577	26.437	49.792	18061	QEp25-0683_Fan_PKM2-62VK.raw	F2	61	1	33	26	1.72345e-05	0.0005675	2.105e-07	297711072	49.64
TRUE	High	Mascot (A3)	Unambiguous	189	206	GADFLVTEVEnGGSLGSK	N11(Deamidated)	3	0.9412	0	1	1	594.292	1780.86	1780.86	0.83	0.00049	HCD (High Energy Collision Dissociation)	28	MS2	0.769232	41.824	47.2641	16941	QEp25-0683_Fan_PKM2-62VK.raw	F2	68	1	33	26	3.51073e-06	0.0005675	2.46e-07	118371816	47.11
TRUE	High	Mascot (A3)	Unambiguous	189	206	GADFLVTEVEnGGSLGSK	N11(Deamidated)	2	1	0	1	1	890.934	1780.86	1780.86	0.87	0.00077	HCD (High Energy Collision Dissociation)	28	MS2	6.12976	89.467	46.4772	16596	QEp25-0683_Fan_PKM2-62VK.raw	F2	73	1	33	26	1.34282e-06	0.0005675	3.374e-06	3912475648	45.12
TRUE	High	Mascot (A3)	Unambiguous	189	206	GADFLVTEVEnGGSLGSK	N11(Deamidated)	2	1	0	1	1	890.935	1780.86	1780.86	1.42	0.00126	HCD (High Energy Collision Dissociation)	28	MS2	0.164415	2.857	45.4347	16150	QEp25-0683_Fan_PKM2-62VK.raw	F2	77	1	33	26	4.67311e-07	0.0005675	5.1e-05	3912475648	45.12
TRUE	High	Mascot (A3)	Unambiguous	189	206	GADFLVTEVEnGGSLGSK	N11(Deamidated)	2	0.9753	0	1	1	890.936	1780.87	1780.86	3.13	0.00279	HCD (High Energy Collision Dissociation)	28	MS2	26.0893	100	75.9118	26957	QEp25-0683_Fan_PKM2-62VK.raw	F2	81	1	34	27	2.00235e-07	0.0005675	9.261e-09
TRUE	High	Mascot (A3)	Unambiguous	189	206	GADFLVTEVEnGGSLGSK	N11(Deamidated)	2	1	0	1	1	890.937	1780.87	1780.86	4.3	0.00383	HCD (High Energy Collision Dissociation)	28	MS2	0	100	54.852	20261	QEp25-0683_Fan_PKM2-62VK.raw	F2	58	1	34	27	4.24598e-05	0.0005675	2.455e-07
TRUE	High	Mascot (A3)	Unambiguous	189	206	GADFLVTEVEnGGSLGSK	N11(Deamidated)	2	1	0	1	1	890.938	1780.87	1780.86	4.5	0.00401	HCD (High Energy Collision Dissociation)	28	MS2	26.6899	100	51.7909	18937	QEp25-0683_Fan_PKM2-62VK.raw	F2	72	1	34	27	1.75494e-06	0.0005675	6.86e-06	1032879936	49.64
TRUE	High	Mascot (A3)	Unambiguous	189	206	GADFLVTEVEnGGSLGSK	N11(Deamidated)	2	0.9583	0	1	1	890.938	1780.87	1780.86	4.64	0.00413	HCD (High Energy Collision Dissociation)	28	MS2	28.7998	100	74.8994	26719	QEp25-0683_Fan_PKM2-62VK.raw	F2	72	1	34	27	1.67855e-06	0.0005675	3.008e-06	322394	74.59
TRUE	High	Mascot (A3)	Unambiguous	189	206	GADFLVTEVEnGGSLGSK	N11(Deamidated)	3	1	0	1	1	594.294	1780.87	1780.86	4.73	0.00281	HCD (High Energy Collision Dissociation)	28	MS2	29.2176	100	51.2617	18706	QEp25-0683_Fan_PKM2-62VK.raw	F2	44	1	34	27	0.00113484	0.0005675	0.0001579	297711072	49.64
TRUE	High	Mascot (A3)	Unambiguous	189	206	GADFLVTEVEnGGSLGSK	N11(Deamidated)	2	1	0	1	1	890.938	1780.87	1780.86	4.84	0.00431	HCD (High Energy Collision Dissociation)	28	MS2	29.714	100	55.4492	20523	QEp25-0683_Fan_PKM2-62VK.raw	F2	67	1	34	27	5.72708e-06	0.0005675	3.998e-06
TRUE	High	Mascot (A3)	Unambiguous	189	206	GADFLVTEVEnGGSLGSK	N11(Deamidated)	2	1	0	1	1	890.938	1780.87	1780.86	4.84	0.00431	HCD (High Energy Collision Dissociation)	28	MS2	25.085	100	51.0636	18619	QEp25-0683_Fan_PKM2-62VK.raw	F2	74	1	34	27	9.43916e-07	0.0005675	5.258e-06	1032879936	49.64
TRUE	High	Mascot (A3)	Unambiguous	189	206	GADFLVTEVEnGGSLGSK	N11(Deamidated)	3	1	0	1	1	594.294	1780.87	1780.86	4.94	0.00293	HCD (High Energy Collision Dissociation)	28	MS2	46.7667	100	53.5708	19705	QEp25-0683_Fan_PKM2-62VK.raw	F2	30	1	34	27	0.0304191	0.0005675	0.0003466
TRUE	High	Mascot (A3)	Unambiguous	189	206	GADFLVTEVENGGSLGSK		2	1	0	1	1	890.44	1779.87	1779.88	-1.46	-0.0013	HCD (High Energy Collision Dissociation)	28	MS2	29.1142	100	43.4546	15283	QEp25-0683_Fan_PKM2-62VK.raw	F2	32	1	34	27	0.0179668	0.0005675	0.00146	1163363	43.48
TRUE	High	Mascot (A3)	Unambiguous	189	206	GADFLVTEVEnGGSLGSK	N11(Deamidated)	2	0.9706	0	1	1	890.937	1780.87	1780.86	3.34	0.00297	HCD (High Energy Collision Dissociation)	28	MS2	75.5507	100	72.8213	26228	QEp25-0683_Fan_PKM2-62VK.raw	F2	34	1	34	27	0.00943062	0.0005675	0.0006587
TRUE	High	Mascot (A3)	Unambiguous	189	206	GADFLVTEVEnGGSLGSK	N11(Deamidated)	2	1	0	1	1	890.937	1780.87	1780.86	3.68	0.00328	HCD (High Energy Collision Dissociation)	28	MS2	0	100	76.9361	27231	QEp25-0683_Fan_PKM2-62VK.raw	F2	74	1	34	27	1.0939e-06	0.0005675	1.529e-06
TRUE	High	Mascot (A3)	Unambiguous	189	206	GADFLVTEVEnGGSLGSK	N11(Deamidated)	3	1	0	1	1	594.294	1780.87	1780.86	3.71	0.0022	HCD (High Energy Collision Dissociation)	28	MS2	22.9583	100	50.1713	18227	QEp25-0683_Fan_PKM2-62VK.raw	F2	45	1	34	27	0.000837762	0.0005675	4.975e-06	297711072	49.64
TRUE	High	Mascot (A3)	Unambiguous	189	206	GADFLVTEVEnGGSLGSK	N11(Deamidated)	2	1	0	1	1	890.937	1780.87	1780.86	3.82	0.0034	HCD (High Energy Collision Dissociation)	28	MS2	21.0475	69.689	50.3477	18304	QEp25-0683_Fan_PKM2-62VK.raw	F2	84	1	34	27	1.01419e-07	0.0005675	8.484e-07	1032879936	49.64
TRUE	High	Mascot (A3)	Unambiguous	189	206	GADFLVTEVEnGGSLGSK	N11(Deamidated)	2	1	0	1	1	890.934	1780.86	1780.86	0.39	0.00035	HCD (High Energy Collision Dissociation)	28	MS2	0.638008	97.719	47.5442	17066	QEp25-0683_Fan_PKM2-62VK.raw	F2	81	1	33	26	1.8453e-07	0.0005675	2.863e-06	550166720	47.1
TRUE	High	Mascot (A3)	Unambiguous	189	206	GADFLVTEVEnGGSLGSK	N11(Deamidated)	2	1	0	1	1	890.937	1780.87	1780.86	4.02	0.00358	HCD (High Energy Collision Dissociation)	28	MS2	16.5012	100	75.5765	26873	QEp25-0683_Fan_PKM2-62VK.raw	F2	68	1	34	27	3.62344e-06	0.0005675	1.233e-08
TRUE	High	Mascot (A3)	Unambiguous	189	206	GADFLVTEVEnGGSLGSK	N11(Deamidated)	2	1	0	1	1	890.937	1780.87	1780.86	4.02	0.00358	HCD (High Energy Collision Dissociation)	28	MS2	27.3306	100	51.4365	18783	QEp25-0683_Fan_PKM2-62VK.raw	F2	71	1	34	27	1.83705e-06	0.0005675	5.615e-06	1032879936	49.64
TRUE	High	Mascot (A3)	Unambiguous	189	206	GADFLVTEVEnGGSLGSK	N11(Deamidated)	2	1	0	1	1	890.937	1780.87	1780.86	4.09	0.00364	HCD (High Energy Collision Dissociation)	28	MS2	50.1675	100	53.4356	19647	QEp25-0683_Fan_PKM2-62VK.raw	F2	51	1	34	27	0.000220862	0.0005675	7.434e-06	7294696	53.12
TRUE	High	Mascot (A3)	Unambiguous	189	206	GADFLVTEVEnGGSLGSK	N11(Deamidated)	2	1	0	1	1	890.937	1780.87	1780.86	4.09	0.00364	HCD (High Energy Collision Dissociation)	28	MS2	25.9129	100	52.1329	19086	QEp25-0683_Fan_PKM2-62VK.raw	F2	63	1	34	27	1.30053e-05	0.0005675	5.566e-06	11300057	52.27
TRUE	High	Mascot (A3)	Unambiguous	189	206	GADFLVTEVEnGGSLGSK	N11(Deamidated)	2	1	0	1	1	890.939	1780.87	1780.86	5.6	0.00499	HCD (High Energy Collision Dissociation)	28	MS2	27.1137	100	74.5649	26641	QEp25-0683_Fan_PKM2-62VK.raw	F2	43	1	34	27	0.00132861	0.0005675	0.0001194	322394	74.59
TRUE	High	Mascot (A3)	Unambiguous	189	206	GADFLVTEVENGGSLGSK		2	1	0	1	1	890.442	1779.88	1779.88	0.67	0.00059	HCD (High Energy Collision Dissociation)	28	MS2	0.200534	5.308	48.9033	17667	QEp25-0683_Fan_PKM2-62VK.raw	F2	85	1	34	27	8.51007e-08	0.0005675	3.453e-08	3471886592	48.47
TRUE	High	Mascot (A3)	Unambiguous	189	206	GADFLVTEVENGGSLGSK		3	1	0	1	1	593.964	1779.88	1779.88	0.83	0.00049	HCD (High Energy Collision Dissociation)	28	MS2	0.314657	8.508	48.7326	17591	QEp25-0683_Fan_PKM2-62VK.raw	F2	64	1	34	27	1.05534e-05	0.0005675	3.012e-06	1075269248	48.46
TRUE	High	Mascot (A3)	Unambiguous	189	206	GADFLVTEVENGGSLGSK		3	1	0	1	1	593.964	1779.88	1779.88	1.14	0.00068	HCD (High Energy Collision Dissociation)	28	MS2	0.130638	5.83	48.361	17426	QEp25-0683_Fan_PKM2-62VK.raw	F2	77	1	34	27	5.41723e-07	0.0005675	6.187e-05	1075269248	48.46
TRUE	High	Mascot (A3)	Unambiguous	189	206	GADFLVTEVENGGSLGSK		2	1	0	1	1	890.443	1779.88	1779.88	1.15	0.00102	HCD (High Energy Collision Dissociation)	28	MS2	0.283989	1.524	48.565	17517	QEp25-0683_Fan_PKM2-62VK.raw	F2	86	1	34	27	6.66465e-08	0.0005675	2.883e-05	3471886592	48.47
TRUE	High	Mascot (A3)	Unambiguous	189	206	GADFLVTEVENGGSLGSK		3	1	0	1	1	593.965	1779.88	1779.88	1.86	0.0011	HCD (High Energy Collision Dissociation)	28	MS2	0	100	52.8153	19380	QEp25-0683_Fan_PKM2-62VK.raw	F2	18	1	34	27	0.385887	0.0005675	0.002796	15411231	53.03
TRUE	High	Mascot (A3)	Unambiguous	189	206	GADFLVTEVENGGSLGSK		2	1	0	1	1	890.443	1779.88	1779.88	1.97	0.00175	HCD (High Energy Collision Dissociation)	28	MS2	13.1647	100	57.4467	21392	QEp25-0683_Fan_PKM2-62VK.raw	F2	72	1	34	27	1.79923e-06	0.0005675	6.593e-08	4.68495e+06	56.55
TRUE	High	Mascot (A3)	Unambiguous	189	206	GADFLVTEVENGGSLGSK		2	1	0	1	1	890.444	1779.88	1779.88	2.18	0.00194	HCD (High Energy Collision Dissociation)	28	MS2	36.1621	100	72.1456	26058	QEp25-0683_Fan_PKM2-62VK.raw	F2	33	1	34	27	0.0143628	0.0005675	0.0008232
TRUE	High	Mascot (A3)	Unambiguous	189	206	GADFLVTEVENGGSLGSK		3	1	0	1	1	593.964	1779.88	1779.88	0.32	0.00019	HCD (High Energy Collision Dissociation)	28	MS2	4.07506	31.166	49.0776	17743	QEp25-0683_Fan_PKM2-62VK.raw	F2	73	1	33	26	1.35524e-06	0.0005675	8.883e-08	1075269248	48.46
TRUE	High	Mascot (A3)	Unambiguous	189	206	GADFLVTEVENGGSLGSK		2	1	0	1	1	890.442	1779.88	1779.88	0.12	0.00011	HCD (High Energy Collision Dissociation)	28	MS2	0	5.565	48.2128	17362	QEp25-0683_Fan_PKM2-62VK.raw	F2	86	1	33	26	6.35356e-08	0.0005675	4.632e-08	3471886592	48.47
TRUE	High	Mascot (A3)	Unambiguous	189	206	GADFLVTEVENGGSLGSK		2	1	0	1	1	890.441	1779.87	1779.88	-1.12	-0.00099	HCD (High Energy Collision Dissociation)	28	MS2	0	100	73.8856	26486	QEp25-0683_Fan_PKM2-62VK.raw	F2	25	1	34	27	0.092386	0.0005675	0.001591
TRUE	High	Mascot (A3)	Unambiguous	189	206	GADFLVTEVENGGSLGSK		2	1	0	1	1	890.441	1779.88	1779.88	-0.29	-0.00026	HCD (High Energy Collision Dissociation)	28	MS2	25.0686	100	73.2018	26324	QEp25-0683_Fan_PKM2-62VK.raw	F2	17	1	34	27	0.640691	0.0005675	0.003488
TRUE	High	Mascot (A3)	Unambiguous	189	206	GADFLVTEVENGGSLGSK		2	1	0	1	1	890.441	1779.88	1779.88	-0.29	-0.00026	HCD (High Energy Collision Dissociation)	28	MS2	0	100	74.2256	26563	QEp25-0683_Fan_PKM2-62VK.raw	F2	38	1	34	27	0.00473858	0.0005675	4.8e-05	1668933	74.83
TRUE	High	Mascot (A3)	Unambiguous	189	206	GADFLVTEVENGGSLGSK		3	1	0	1	1	593.963	1779.88	1779.88	0.01	1e-05	HCD (High Energy Collision Dissociation)	28	MS2	0	100	54.5903	20149	QEp25-0683_Fan_PKM2-62VK.raw	F2	20	1	34	27	0.267113	0.0005675	0.005802
TRUE	High	Mascot (A3)	Unambiguous	189	206	GADFLVTEVENGGSLGSK		3	1	0	1	1	593.963	1779.88	1779.88	0.01	1e-05	HCD (High Energy Collision Dissociation)	28	MS2	8.67498	100	53.1822	19539	QEp25-0683_Fan_PKM2-62VK.raw	F2	37	1	34	27	0.00610513	0.0005675	1.973e-05	15411231	53.03
TRUE	High	Mascot (A3)	Unambiguous	189	206	GADFLVTEVEnGGSLGSK	N11(Deamidated)	2	1	0	1	1	890.934	1780.86	1780.86	0.12	0.0001	HCD (High Energy Collision Dissociation)	28	MS2	18.1192	100	45.7567	16289	QEp25-0683_Fan_PKM2-62VK.raw	F2	27	1	33	26	0.044977	0.0005675	4.013e-05	3912475648	45.12
TRUE	High	Mascot (A3)	Unambiguous	189	206	GADFLVTEVEnGGSLGSK	N11(Deamidated)	3	1	0	1	1	594.292	1780.86	1780.86	0.21	0.00012	HCD (High Energy Collision Dissociation)	28	MS2	8.2249	100	47.6204	17100	QEp25-0683_Fan_PKM2-62VK.raw	F2	36	1	33	26	0.0059565	0.0005675	0.0001188	118371816	47.11
TRUE	High	Mascot (A3)	Unambiguous	189	206	GADFLVTEVEnGGSLGSK	N11(Deamidated)	3	0.9556	0	1	1	594.292	1780.86	1780.86	0.21	0.00012	HCD (High Energy Collision Dissociation)	28	MS2	23.0909	100	46.5521	16629	QEp25-0683_Fan_PKM2-62VK.raw	F2	45	1	33	26	0.000687054	0.0005675	0.0001329	118371816	47.11
TRUE	High	Mascot (A3)	Unambiguous	189	206	GADFLVTEVEnGGSLGSK	N11(Deamidated)	2	1	0	1	1	890.934	1780.86	1780.86	0.32	0.00029	HCD (High Energy Collision Dissociation)	28	MS2	1.85008	56.023	46.1264	16447	QEp25-0683_Fan_PKM2-62VK.raw	F2	73	1	33	26	1.24449e-06	0.0005675	7.689e-09	3912475648	45.12
TRUE	High	Mascot (A3)	Unambiguous	189	206	GADFLVTEVEnGGSLGSK	N11(Deamidated)	3	0.9365	0	1	1	594.292	1780.86	1780.86	0.11	6e-05	HCD (High Energy Collision Dissociation)	28	MS2	13.404	100	44.8085	15876	QEp25-0683_Fan_PKM2-62VK.raw	F2	63	1	33	26	1.29119e-05	0.0005675	1.026e-07	1034126336	45.11
TRUE	High	Mascot (A3)	Unambiguous	189	206	GADFLVTEVENGGSLGSK		2	1	0	1	1	890.444	1779.88	1779.88	2.45	0.00218	HCD (High Energy Collision Dissociation)	28	MS2	23.386	100	58.6943	21909	QEp25-0683_Fan_PKM2-62VK.raw	F2	51	1	34	27	0.000220689	0.0005675	4.736e-06	7538625	58.09
TRUE	High	Mascot (A3)	Unambiguous	189	206	GADFLVTEVENGGSLGSK		2	1	0	1	1	890.445	1779.88	1779.88	3.62	0.00322	HCD (High Energy Collision Dissociation)	28	MS2	9.89676	100	58.1434	21685	QEp25-0683_Fan_PKM2-62VK.raw	F2	28	1	34	27	0.0460899	0.0005675	0.0001626	7538625	58.09
TRUE	High	Mascot (A3)	Unambiguous	189	206	GADFLVTEVEnGGSLGSK	N11(Deamidated)	2	1	0	1	1	890.932	1780.86	1780.86	-1.87	-0.00167	HCD (High Energy Collision Dissociation)	28	MS2	14.8284	100	84.1579	28917	QEp25-0683_Fan_PKM2-62VK.raw	F2	61	1	33	26	1.54311e-05	0.0005675	8.068e-06	7.24086e+06	83.86
TRUE	High	Mascot (A3)	Unambiguous	189	206	GADFLVTEVEnGGSLGSK	N11(Deamidated)	3	1	0	1	1	594.291	1780.86	1780.86	-1.54	-0.00091	HCD (High Energy Collision Dissociation)	28	MS2	13.9323	100	46.2056	16481	QEp25-0683_Fan_PKM2-62VK.raw	F2	53	1	33	26	0.000106519	0.0005675	1.556e-05	1034126336	45.11
TRUE	High	Mascot (A3)	Unambiguous	189	206	GADFLVTEVEnGGSLGSK	N11(Deamidated)	3	0.9608	0	1	1	594.291	1780.86	1780.86	-0.92	-0.00055	HCD (High Energy Collision Dissociation)	28	MS2	6.72285	100	45.8565	16332	QEp25-0683_Fan_PKM2-62VK.raw	F2	51	1	34	27	0.000194653	0.0005675	2.389e-05	1034126336	45.11
TRUE	High	Mascot (A3)	Unambiguous	189	206	GADFLVTEVEnGGSLGSK	N11(Deamidated)	3	0.9683	0	1	1	594.291	1780.86	1780.86	-0.41	-0.00024	HCD (High Energy Collision Dissociation)	28	MS2	3.98174	71.516	46.9107	16786	QEp25-0683_Fan_PKM2-62VK.raw	F2	63	1	34	27	1.292e-05	0.0005675	8.869e-06	118371816	47.11
TRUE	High	Mascot (A3)	Unambiguous	189	206	GADFLVTEVEnGGSLGSK	N11(Deamidated)	3	0.9492	0	1	1	594.292	1780.86	1780.86	0	0	HCD (High Energy Collision Dissociation)	28	MS2	3.7895	14.768	45.5149	16185	QEp25-0683_Fan_PKM2-62VK.raw	F2	59	1	34	27	3.24639e-05	0.0005675	0.0004677	1034126336	45.11
TRUE	High	Mascot (A3)	Unambiguous	189	206	GADFLVTEVEnGGSLGSK	N11(Deamidated)	3	1	0	1	1	594.295	1780.87	1780.86	5.66	0.00336	HCD (High Energy Collision Dissociation)	28	MS2	26.2815	100	50.8904	18543	QEp25-0683_Fan_PKM2-62VK.raw	F2	55	1	34	27	9.49288e-05	0.0005675	5.859e-05	297711072	49.64
TRUE	High	Mascot (A3)	Unambiguous	189	206	GADFLVTEVEnGGSLGSK	N11(Deamidated)	2	1	0	1	1	890.938	1780.87	1780.86	5.39	0.0048	HCD (High Energy Collision Dissociation)	28	MS2	25.897	19.658	49.266	17827	QEp25-0683_Fan_PKM2-62VK.raw	F2	71	1	34	27	2.0816e-06	0.0005675	1.887e-05	1032879936	49.64
TRUE	High	Mascot (A3)	Unambiguous	189	206	GADFLVTEVEnGGSLGSK	N11(Deamidated)	2	1	0	1	1	890.939	1780.87	1780.86	5.87	0.00523	HCD (High Energy Collision Dissociation)	28	MS2	45.4067	100	52.85	19395	QEp25-0683_Fan_PKM2-62VK.raw	F2	67	1	34	27	5.265e-06	0.0005675	6.878e-06	11300057	52.27
TRUE	High	Mascot (A3)	Unambiguous	189	206	GADFLVTEVEnGGSLGSK	N11(Deamidated)	2	1	0	1	1	890.939	1780.87	1780.86	6.56	0.00584	HCD (High Energy Collision Dissociation)	28	MS2	73.7221	100	71.7256	25950	QEp25-0683_Fan_PKM2-62VK.raw	F2	41	1	34	27	0.00229521	0.0005675	0.001734
TRUE	High	Mascot (A3)	Unambiguous	189	206	GADFLVTEVEnGGSLGSK	N11(Deamidated)	2	1	0	1	1	890.94	1780.87	1780.86	6.63	0.0059	HCD (High Energy Collision Dissociation)	28	MS2	28.6178	100	52.476	19235	QEp25-0683_Fan_PKM2-62VK.raw	F2	73	1	34	27	1.52694e-06	0.0005675	6.531e-06	11300057	52.27
TRUE	High	Mascot (A3)	Unambiguous	189	206	GADFLVTEVEnGGSLGSK	N11(Deamidated)	2	1	0	1	1	890.94	1780.87	1780.86	7.24	0.00645	HCD (High Energy Collision Dissociation)	28	MS2	21.8483	100	54.4883	20104	QEp25-0683_Fan_PKM2-62VK.raw	F2	78	1	34	27	4.74837e-07	0.0005675	1.061e-06
TRUE	High	Mascot (A3)	Unambiguous	189	206	GADFLVTEVEnGGSLGSK	N11(Deamidated)	3	1	0	1	1	594.297	1780.88	1780.86	9.26	0.0055	HCD (High Energy Collision Dissociation)	28	MS2	63.2584	100	52.4521	19225	QEp25-0683_Fan_PKM2-62VK.raw	F2	29	1	35	28	0.0399711	0.0005675	8.411e-05
TRUE	High	Mascot (A3)	Unambiguous	189	206	GADFLVTEVEnGGSLGSK	N11(Deamidated)	2	1	0	1	1	890.94	1780.87	1780.86	7.04	0.00627	HCD (High Energy Collision Dissociation)	28	MS2	42.1281	100	73.1693	26316	QEp25-0683_Fan_PKM2-62VK.raw	F2	63	1	34	27	1.59533e-05	0.0005675	4.092e-05
TRUE	High	Mascot (A3)	Unambiguous	189	206	GADFLVTEVEnGGSLGSK	N11(Deamidated)	2	1	0	1	1	890.939	1780.87	1780.86	5.94	0.00529	HCD (High Energy Collision Dissociation)	28	MS2	28.3584	71.982	50.7207	18469	QEp25-0683_Fan_PKM2-62VK.raw	F2	69	1	34	27	4.02159e-06	0.0005675	1.952e-05	1032879936	49.64
TRUE	High	Mascot (A3)	Unambiguous	189	206	GADFLVTEVEnGGSLGSK	N11(Deamidated)	3	1	0	1	1	594.295	1780.87	1780.86	6.28	0.00373	HCD (High Energy Collision Dissociation)	28	MS2	33.6299	100	52.0788	19063	QEp25-0683_Fan_PKM2-62VK.raw	F2	28	1	34	27	0.0492997	0.0005675	0.0008497
TRUE	High	Mascot (A3)	Unambiguous	189	206	GADFLVTEVEnGGSLGSK	N11(Deamidated)	3	1	0	1	1	594.295	1780.87	1780.86	6.28	0.00373	HCD (High Energy Collision Dissociation)	28	MS2	27.8067	100	50.5331	18386	QEp25-0683_Fan_PKM2-62VK.raw	F2	57	1	34	27	5.48081e-05	0.0005675	0.0001305	297711072	49.64
TRUE	High	Mascot (A3)	Unambiguous	189	206	GADFLVTEVEnGGSLGSK	N11(Deamidated)	2	1	0	1	1	890.942	1780.88	1780.86	9.85	0.00877	HCD (High Energy Collision Dissociation)	28	MS2	21.3082	100	57.0093	21205	QEp25-0683_Fan_PKM2-62VK.raw	F2	75	1	35	28	1.02562e-06	0.0005675	4.821e-09
TRUE	High	Mascot (A3)	Unambiguous	189	206	GADFLVTEVENGGSLGSK		3	1	0	1	1	593.963	1779.87	1779.88	-1.12	-0.00067	HCD (High Energy Collision Dissociation)	28	MS2	42.3886	100	54.1832	19971	QEp25-0683_Fan_PKM2-62VK.raw	F2	19	1	34	27	0.395919	0.0005675	0.01333	1.57807e+06	53.92
TRUE	High	Mascot (A3)	Unambiguous	189	206	GADFLVTEVEnGGSLGSK	N11(Deamidated)	3	1	0	1	1	594.294	1780.87	1780.86	4.22	0.00251	HCD (High Energy Collision Dissociation)	28	MS2	27.1807	100	54.9897	20322	QEp25-0683_Fan_PKM2-62VK.raw	F2	12	1	34	27	1.52047	0.0007949	0.0242	927549	54.51
TRUE	High	Mascot (A3)	Unambiguous	189	206	GADFLVTEVEnGGSLGSK	N11(Deamidated)	2	1	0	1	1	890.936	1780.87	1780.86	3.13	0.00279	HCD (High Energy Collision Dissociation)	28	MS2	18.0755	100	77.2897	27331	QEp25-0683_Fan_PKM2-62VK.raw	F2	4	1	34	27	10.5327	0.007176	0.1251	78969.3	77.6
TRUE	High	Mascot (A3)	Unambiguous	189	207	GADFLVTEVEnGGSLGSKK	N11(Deamidated)	3	0.5312	0	1	1	636.994	1908.97	1908.95	6.02	0.00383	HCD (High Energy Collision Dissociation)	28	MS2	16.5952	19.43	51.3603	18750	QEp25-0683_Fan_PKM2-62VK.raw	F2	32	1	34	27	0.0181424	0.0005675	8.733e-05	279761888	51.38
TRUE	High	Mascot (A3)	Unambiguous	189	207	GADFLVTEVEnGGSLGSKK	N11(Deamidated)	2	1	0	1	1	954.987	1908.97	1908.95	5.93	0.00566	HCD (High Energy Collision Dissociation)	28	MS2	27.7293	100	51.6682	18884	QEp25-0683_Fan_PKM2-62VK.raw	F2	44	1	34	27	0.00107729	0.0005675	2.078e-08	31590638	51.62
TRUE	High	Mascot (A3)	Unambiguous	189	207	GADFLVTEVEnGGSLGSKK	N11(Deamidated)	2	0.963	0	1	1	954.987	1908.97	1908.95	5.93	0.00566	HCD (High Energy Collision Dissociation)	28	MS2	8.38377	100	52.7398	19347	QEp25-0683_Fan_PKM2-62VK.raw	F2	27	1	34	27	0.0592015	0.0005675	0.0007884	17628030	52.05
TRUE	High	Mascot (A3)	Unambiguous	189	207	GADFLVTEVEnGGSLGSKK	N11(Deamidated)	2	1	0	1	1	954.987	1908.97	1908.95	5.87	0.0056	HCD (High Energy Collision Dissociation)	28	MS2	22.4198	100	52.0189	19036	QEp25-0683_Fan_PKM2-62VK.raw	F2	53	1	34	27	0.000125122	0.0005675	4.402e-08	17628030	52.05
TRUE	High	Mascot (A3)	Unambiguous	189	207	GADFLVTEVEnGGSLGSKK	N11(Deamidated)	3	1	0	1	1	636.993	1908.97	1908.95	5.54	0.00353	HCD (High Energy Collision Dissociation)	28	MS2	19.7417	13.318	52.1046	19074	QEp25-0683_Fan_PKM2-62VK.raw	F2	53	1	34	27	0.000137848	0.0005675	1.539e-05	450693408	51.85
TRUE	High	Mascot (A3)	Unambiguous	189	207	GADFLVTEVEnGGSLGSKK	N11(Deamidated)	3	0.0741	0	1	1	636.993	1908.96	1908.95	5.06	0.00322	HCD (High Energy Collision Dissociation)	28	MS2	0.218281	2.467	48.8136	17627	QEp25-0683_Fan_PKM2-62VK.raw	F2	27	1	34	27	0.0529637	0.0005675	0.00235	5395872768	49.07
TRUE	High	Mascot (A3)	Unambiguous	189	207	GADFLVTEVEnGGSLGSKK	N11(Deamidated)	2	1	0	1	1	954.986	1908.96	1908.95	4.65	0.00444	HCD (High Energy Collision Dissociation)	28	MS2	19.4181	100	53.4574	19656	QEp25-0683_Fan_PKM2-62VK.raw	F2	17	1	34	27	0.576065	0.0005675	0.003297	17628030	52.05
TRUE	High	Mascot (A3)	Unambiguous	189	207	GADFLVTEVEnGGSLGSKK	N11(Deamidated)	3	0.4074	0	1	1	636.992	1908.96	1908.95	4.2	0.00267	HCD (High Energy Collision Dissociation)	28	MS2	10.2912	71.076	53.1413	19521	QEp25-0683_Fan_PKM2-62VK.raw	F2	27	1	34	27	0.0500193	0.0005675	5.076e-05	450693408	51.85
TRUE	High	Mascot (A3)	Unambiguous	189	207	GADFLVTEVEnGGSLGSKK	N11(Deamidated)	2	1	0	1	1	954.984	1908.96	1908.95	3.44	0.00328	HCD (High Energy Collision Dissociation)	28	MS2	12.9321	100	52.3748	19191	QEp25-0683_Fan_PKM2-62VK.raw	F2	59	1	33	26	3.41248e-05	0.0005675	5.327e-06	17628030	52.05
TRUE	High	Mascot (A3)	Unambiguous	189	207	GADFLVTEVEnGGSLGSKK	N11(Deamidated)	3	0.3478	0	1	1	636.992	1908.96	1908.95	3.33	0.00212	HCD (High Energy Collision Dissociation)	28	MS2	8.87718	100	53.8471	19826	QEp25-0683_Fan_PKM2-62VK.raw	F2	23	1	33	26	0.119418	0.0005675	2.939e-05	34546004	53.39
TRUE	High	Mascot (A3)	Unambiguous	189	207	GADFLVTEVEnGGSLGSKK	N11(Deamidated)	3	1	0	1	1	636.992	1908.96	1908.95	3.33	0.00212	HCD (High Energy Collision Dissociation)	28	MS2	12.1869	23.421	52.4421	19220	QEp25-0683_Fan_PKM2-62VK.raw	F2	45	1	33	26	0.000736327	0.0005675	1.604e-07	450693408	51.85
TRUE	High	Mascot (A3)	Unambiguous	189	207	GADFLVTEVEnGGSLGSKK	N11(Deamidated)	3	0.6364	0	1	1	636.992	1908.96	1908.95	3.33	0.00212	HCD (High Energy Collision Dissociation)	28	MS2	11.6514	44.323	52.8049	19375	QEp25-0683_Fan_PKM2-62VK.raw	F2	44	1	33	26	0.000907968	0.0005675	7.43e-07	450693408	51.85
TRUE	High	Mascot (A3)	Unambiguous	189	207	GADFLVTEVEnGGSLGSKK	N11(Deamidated)	3	1	0	1	1	636.994	1908.97	1908.95	6.5	0.00414	HCD (High Energy Collision Dissociation)	28	MS2	21.9209	22.586	51.7411	18916	QEp25-0683_Fan_PKM2-62VK.raw	F2	48	1	34	27	0.000399883	0.0005675	3.159e-05	450693408	51.85
TRUE	High	Mascot (A3)	Unambiguous	189	207	GADFLVTEVEnGGSLGSKK	N11(Deamidated)	4	1	0	1	1	477.995	1908.96	1908.95	1.06	0.0005	HCD (High Energy Collision Dissociation)	28	MS2	45.8469	100	49.069	17740	QEp25-0683_Fan_PKM2-62VK.raw	F2	22	1	34	27	0.17308	0.0005675	0.004976	22768894	48.8
TRUE	High	Mascot (A3)	Unambiguous	189	207	GADFLVTEVENGGSLGSKK		3	1	0	1	1	636.661	1907.97	1907.97	-0.6	-0.00038	HCD (High Energy Collision Dissociation)	28	MS2	40.953	100	56.3528	20919	QEp25-0683_Fan_PKM2-62VK.raw	F2	10	1	35	28	2.94357	0.0005675	0.0003953	4701617	55.33
TRUE	High	Mascot (A3)	Unambiguous	189	207	GADFLVTEVENGGSLGSKK		2	1	0	1	1	954.485	1907.96	1907.97	-4.04	-0.00386	HCD (High Energy Collision Dissociation)	28	MS2	12.1862	100	53.1153	19510	QEp25-0683_Fan_PKM2-62VK.raw	F2	8	1	35	28	5.24667	0.0005675	0.01637	1.48619e+06	52.66
TRUE	High	Mascot (A3)	Unambiguous	189	207	GADFLVTEVEnGGSLGSKK	N11(Deamidated)	4	1	0	1	1	477.995	1908.96	1908.95	1.44	0.00069	HCD (High Energy Collision Dissociation)	28	MS2	42.444	100	48.7002	17577	QEp25-0683_Fan_PKM2-62VK.raw	F2	20	1	34	27	0.25496	0.0005675	0.000118	22768894	48.8
TRUE	High	Mascot (A3)	Unambiguous	189	207	GADFLVTEVEnGGSLGSKK	N11(Deamidated)	3	0.1053	0	1	1	636.991	1908.96	1908.95	2.57	0.00163	HCD (High Energy Collision Dissociation)	28	MS2	9.27274	83.02	53.4873	19668	QEp25-0683_Fan_PKM2-62VK.raw	F2	19	1	34	27	0.332569	0.0005675	6.815e-07	34546004	53.39
TRUE	High	Mascot (A3)	Unambiguous	207	224	KGVNLPGAAVDLPAVSEK		3	1	0	1	1	589	1764.99	1764.99	0.01	1e-05	HCD (High Energy Collision Dissociation)	28	MS2	23.8776	100	47.94	17241	QEp25-0683_Fan_PKM2-62VK.raw	F2	53	1	32	25	8.33191e-05	0.0005675	9.473e-06	2147030144	46.45
TRUE	High	Mascot (A3)	Unambiguous	207	224	KGVNLPGAAVDLPAVSEK		2	1	0	1	1	882.996	1764.99	1764.99	-0.15	-0.00013	HCD (High Energy Collision Dissociation)	28	MS2	0	69.14	45.4786	16170	QEp25-0683_Fan_PKM2-62VK.raw	F2	119	1	32	25	2.18714e-11	0.0005675	2.611e-10	218106832	46.26
TRUE	High	Mascot (A3)	Unambiguous	207	224	KGVNLPGAAVDLPAVSEK		4	1	0	1	1	442.002	1764.98	1764.99	-0.31	-0.00014	HCD (High Energy Collision Dissociation)	28	MS2	32.9231	100	46.888	16776	QEp25-0683_Fan_PKM2-62VK.raw	F2	48	1	32	25	0.000272193	0.0005675	0.006369	7713318	46.48
TRUE	High	Mascot (A3)	Unambiguous	207	224	KGVNLPGAAVDLPAVSEK		3	1	0	1	1	589	1764.98	1764.99	-0.4	-0.00024	HCD (High Energy Collision Dissociation)	28	MS2	39.912	100	50.1843	18233	QEp25-0683_Fan_PKM2-62VK.raw	F2	47	1	32	25	0.0003341	0.0005675	0.0003597	3.58247e+06	50.38
TRUE	High	Mascot (A3)	Unambiguous	207	224	KGVNLPGAAVDLPAVSEK		3	1	0	1	1	589	1764.98	1764.99	-0.4	-0.00024	HCD (High Energy Collision Dissociation)	28	MS2	62.4354	100	50.9446	18567	QEp25-0683_Fan_PKM2-62VK.raw	F2	29	1	32	25	0.0251117	0.0005675	0.013	3.58247e+06	50.38
TRUE	High	Mascot (A3)	Unambiguous	207	224	KGVNLPGAAVDLPAVSEK		3	1	0	1	1	588.999	1764.98	1764.99	-0.92	-0.00054	HCD (High Energy Collision Dissociation)	28	MS2	28.1233	100	50.5809	18407	QEp25-0683_Fan_PKM2-62VK.raw	F2	28	1	32	25	0.0310082	0.0005675	0.002725	3.58247e+06	50.38
TRUE	High	Mascot (A3)	Unambiguous	207	224	KGVNLPGAAVDLPAVSEK		2	1	0	1	1	882.995	1764.98	1764.99	-0.98	-0.00087	HCD (High Energy Collision Dissociation)	28	MS2	12.8379	100	47.2733	16946	QEp25-0683_Fan_PKM2-62VK.raw	F2	90	1	32	25	1.95107e-08	0.0005675	8.555e-08	157454896	46.49
TRUE	High	Mascot (A3)	Unambiguous	207	224	KGVNLPGAAVDLPAVSEK		4	1	0	1	1	442.001	1764.98	1764.99	-1	-0.00044	HCD (High Energy Collision Dissociation)	28	MS2	31.0145	100	45.7523	16287	QEp25-0683_Fan_PKM2-62VK.raw	F2	46	1	32	25	0.000402581	0.0005675	0.003307	8434673	46.1
TRUE	High	Mascot (A3)	Unambiguous	207	224	KGVNLPGAAVDLPAVSEK		2	1	0	1	1	882.995	1764.98	1764.99	-1.81	-0.0016	HCD (High Energy Collision Dissociation)	28	MS2	45.4391	100	45.0994	16005	QEp25-0683_Fan_PKM2-62VK.raw	F2	87	1	32	25	3.17159e-08	0.0005675	1.019e-08	218106832	46.26
TRUE	High	Mascot (A3)	Unambiguous	207	224	KGVNLPGAAVDLPAVSEK		2	1	0	1	1	882.989	1764.97	1764.99	-8.18	-0.00721	HCD (High Energy Collision Dissociation)	28	MS2	41.1156	100	47.6335	17106	QEp25-0683_Fan_PKM2-62VK.raw	F2	64	1	32	25	6.30557e-06	0.0005675	3.683e-05	157454896	46.49
TRUE	High	Mascot (A3)	Unambiguous	207	224	KGVNLPGAAVDLPAVSEK		2	1	0	1	1	882.996	1764.99	1764.99	0.12	0.00011	HCD (High Energy Collision Dissociation)	28	MS2	0.803212	28.734	46.2001	16478	QEp25-0683_Fan_PKM2-62VK.raw	F2	121	1	32	25	1.49536e-11	0.0005675	7.452e-13	218106832	46.26
TRUE	High	Mascot (A3)	Unambiguous	207	224	KGVNLPGAAVDLPAVSEK		3	1	0	1	1	589.004	1765	1764.99	6.03	0.00355	HCD (High Energy Collision Dissociation)	28	MS2	40.9442	100	48.3308	17413	QEp25-0683_Fan_PKM2-62VK.raw	F2	18	1	32	25	0.279277	0.0005675	0.004851	2147030144	46.45
TRUE	High	Mascot (A3)	Unambiguous	207	224	KGVNLPGAAVDLPAVSEK		3	1	0	1	1	589.002	1764.99	1764.99	2.92	0.00172	HCD (High Energy Collision Dissociation)	28	MS2	42.8601	100	48.6959	17575	QEp25-0683_Fan_PKM2-62VK.raw	F2	20	1	32	25	0.212273	0.0005675	0.001265	2147030144	46.45
TRUE	High	Mascot (A3)	Unambiguous	207	224	KGVNLPGAAVDLPAVSEK		3	1	0	1	1	589.001	1764.99	1764.99	2.09	0.00123	HCD (High Energy Collision Dissociation)	28	MS2	0.15786	3.371	46.5205	16615	QEp25-0683_Fan_PKM2-62VK.raw	F2	63	1	32	25	8.86089e-06	0.0005675	3.107e-05	2147030144	46.45
TRUE	High	Mascot (A3)	Unambiguous	207	224	KGVNLPGAAVDLPAVSEK		3	1	0	1	1	589.001	1764.99	1764.99	2.09	0.00123	HCD (High Energy Collision Dissociation)	28	MS2	0.13718	3.52	46.1719	16466	QEp25-0683_Fan_PKM2-62VK.raw	F2	71	1	32	25	1.35668e-06	0.0005675	7.096e-05	2147030144	46.45
TRUE	High	Mascot (A3)	Unambiguous	207	224	KGVNLPGAAVDLPAVSEK		3	1	0	1	1	589.001	1764.99	1764.99	1.98	0.00117	HCD (High Energy Collision Dissociation)	28	MS2	0.206664	4.468	45.8326	16321	QEp25-0683_Fan_PKM2-62VK.raw	F2	56	1	32	25	4.76955e-05	0.0005675	2.757e-06	2147030144	46.45
TRUE	High	Mascot (A3)	Unambiguous	207	224	KGVNLPGAAVDLPAVSEK		3	1	0	1	1	589.001	1764.99	1764.99	1.26	0.00074	HCD (High Energy Collision Dissociation)	28	MS2	14.1248	100	45.1315	16019	QEp25-0683_Fan_PKM2-62VK.raw	F2	42	1	32	25	0.00108262	0.0005675	6.754e-07	2147030144	46.45
TRUE	High	Mascot (A3)	Unambiguous	207	224	KGVNLPGAAVDLPAVSEK		3	1	0	1	1	589.001	1764.99	1764.99	1.15	0.00068	HCD (High Energy Collision Dissociation)	28	MS2	0.241306	6.041	46.8643	16766	QEp25-0683_Fan_PKM2-62VK.raw	F2	59	1	32	25	2.41255e-05	0.0005675	0.000183	2147030144	46.45
TRUE	High	Mascot (A3)	Unambiguous	207	224	KGVNLPGAAVDLPAVSEK		3	1	0	1	1	589.001	1764.99	1764.99	1.05	0.00062	HCD (High Energy Collision Dissociation)	28	MS2	33.1951	100	49.0669	17739	QEp25-0683_Fan_PKM2-62VK.raw	F2	41	1	32	25	0.0015363	0.0005675	0.003502
TRUE	High	Mascot (A3)	Unambiguous	207	224	KGVNLPGAAVDLPAVSEK		3	1	0	1	1	589	1764.99	1764.99	0.84	0.0005	HCD (High Energy Collision Dissociation)	28	MS2	1.02158	18.879	47.2154	16919	QEp25-0683_Fan_PKM2-62VK.raw	F2	57	1	32	25	3.70736e-05	0.0005675	3.369e-05	2147030144	46.45
TRUE	High	Mascot (A3)	Unambiguous	207	224	KGVNLPGAAVDLPAVSEK		3	1	0	1	1	589	1764.99	1764.99	0.74	0.00043	HCD (High Energy Collision Dissociation)	28	MS2	10.6789	100	49.4522	17910	QEp25-0683_Fan_PKM2-62VK.raw	F2	27	1	32	25	0.0369032	0.0005675	0.006061
TRUE	High	Mascot (A3)	Unambiguous	207	224	KGVNLPGAAVDLPAVSEK		4	1	0	1	1	442.002	1764.99	1764.99	0.73	0.00032	HCD (High Energy Collision Dissociation)	28	MS2	68.844	100	46.4946	16604	QEp25-0683_Fan_PKM2-62VK.raw	F2	49	1	32	25	0.000234998	0.0005675	2.442e-05	7713318	46.48
TRUE	High	Mascot (A3)	Unambiguous	207	224	KGVNLPGAAVDLPAVSEK		3	1	0	1	1	589	1764.99	1764.99	0.53	0.00031	HCD (High Energy Collision Dissociation)	28	MS2	2.60298	100	47.5746	17079	QEp25-0683_Fan_PKM2-62VK.raw	F2	69	1	32	25	2.28255e-06	0.0005675	6.631e-06	2147030144	46.45
TRUE	High	Mascot (A3)	Unambiguous	207	224	KGVNLPGAAVDLPAVSEK		3	1	0	1	1	589	1764.99	1764.99	0.53	0.00031	HCD (High Energy Collision Dissociation)	28	MS2	0.657925	17.318	45.4758	16168	QEp25-0683_Fan_PKM2-62VK.raw	F2	60	1	32	25	1.80061e-05	0.0005675	6.318e-06	2147030144	46.45
TRUE	High	Mascot (A3)	Unambiguous	207	224	KGVNLPGAAVDLPAVSEK		2	1	0	1	1	882.997	1764.99	1764.99	0.47	0.00041	HCD (High Energy Collision Dissociation)	28	MS2	1.0384	26.982	46.5486	16627	QEp25-0683_Fan_PKM2-62VK.raw	F2	125	1	32	25	5.31796e-12	0.0005675	1.488e-12	157454896	46.49
TRUE	High	Mascot (A3)	Unambiguous	207	224	KGVNLPGAAVDLPAVSEK		4	1	0	1	1	442.002	1764.99	1764.99	0.45	0.0002	HCD (High Energy Collision Dissociation)	28	MS2	32.0433	100	46.1329	16450	QEp25-0683_Fan_PKM2-62VK.raw	F2	40	1	32	25	0.00183969	0.0005675	0.0006496	8434673	46.1
TRUE	High	Mascot (A3)	Unambiguous	207	224	KGVNLPGAAVDLPAVSEK		2	1	0	1	1	882.997	1764.99	1764.99	0.4	0.00035	HCD (High Energy Collision Dissociation)	28	MS2	0	60.215	46.909	16785	QEp25-0683_Fan_PKM2-62VK.raw	F2	139	1	32	25	2.48167e-13	0.0005675	1.919e-13	157454896	46.49
TRUE	High	Mascot (A3)	Unambiguous	207	224	KGVNLPGAAVDLPAVSEK		2	1	0	1	1	882.996	1764.99	1764.99	0.12	0.00011	HCD (High Energy Collision Dissociation)	28	MS2	0	40.42	45.8338	16322	QEp25-0683_Fan_PKM2-62VK.raw	F2	128	1	32	25	3.08138e-12	0.0005675	1.218e-10	218106832	46.26
TRUE	High	Mascot (A3)	Unambiguous	207	224	KGVNLPGAAVDLPAVSEK		3	1	0	1	1	589	1764.99	1764.99	0.12	7e-05	HCD (High Energy Collision Dissociation)	28	MS2	31.1406	100	44.3169	15659	QEp25-0683_Fan_PKM2-62VK.raw	F2	22	1	32	25	0.114221	0.0007949	0.03095	45470116	43.68
TRUE	High	Mascot (A3)	Unambiguous	207	224	KGVNLPGAAVDLPAVSEK		3	1	0	1	1	589.001	1764.99	1764.99	0.95	0.00056	HCD (High Energy Collision Dissociation)	28	MS2	39.1038	100	49.7984	18064	QEp25-0683_Fan_PKM2-62VK.raw	F2	26	1	32	25	0.0469329	0.001017	0.0341	3.58247e+06	50.38
TRUE	High	Mascot (A3)	Unambiguous	207	224	KGVNLPGAAVDLPAVSEKDIQDLK		2	1	0	1	1	1239.19	2477.38	2477.36	8.24	0.01021	HCD (High Energy Collision Dissociation)	28	MS2	0	100	56.8312	21128	QEp25-0683_Fan_PKM2-62VK.raw	F2	76	1	31	24	3.51311e-07	0.0005675	3.155e-07	18537540	56.42
TRUE	High	Mascot (A3)	Unambiguous	207	224	KGVNLPGAAVDLPAVSEKDIQDLK		4	1	0	1	1	620.099	2477.37	2477.36	5.03	0.00311	HCD (High Energy Collision Dissociation)	28	MS2	0.0550822	4.421	56.6278	21039	QEp25-0683_Fan_PKM2-62VK.raw	F2	56	1	32	25	4.44049e-05	0.0005675	2.38e-05	1998303232	56.35
TRUE	High	Mascot (A3)	Unambiguous	207	224	KGVNLPGAAVDLPAVSEKDIQDLK		4	1	0	1	1	620.099	2477.37	2477.36	4.83	0.00299	HCD (High Energy Collision Dissociation)	28	MS2	0.163005	3.77	56.2542	20876	QEp25-0683_Fan_PKM2-62VK.raw	F2	50	1	32	25	0.000213025	0.0005675	0.0001017	1998303232	56.35
TRUE	High	Mascot (A3)	Unambiguous	207	224	KGVNLPGAAVDLPAVSEKDIQDLK		4	1	0	1	1	620.096	2477.36	2477.36	1.28	0.00079	HCD (High Energy Collision Dissociation)	28	MS2	0.264206	14.233	56.9659	21186	QEp25-0683_Fan_PKM2-62VK.raw	F2	59	1	33	26	2.94737e-05	0.0005675	1.304e-05	1998303232	56.35
TRUE	High	Mascot (A3)	Unambiguous	207	224	KGVNLPGAAVDLPAVSEKDIQDLK		4	1	0	1	1	620.096	2477.36	2477.36	1.28	0.00079	HCD (High Energy Collision Dissociation)	28	MS2	4.41613	100	60.1392	22487	QEp25-0683_Fan_PKM2-62VK.raw	F2	48	1	33	26	0.000317274	0.0005675	9.303e-05	3.64202e+06	60.03
TRUE	High	Mascot (A3)	Unambiguous	207	224	KGVNLPGAAVDLPAVSEKDIQDLK		3	1	0	1	1	826.46	2477.36	2477.36	1.24	0.00102	HCD (High Energy Collision Dissociation)	28	MS2	0.840681	98.384	57.34	21345	QEp25-0683_Fan_PKM2-62VK.raw	F2	75	1	33	26	6.83022e-07	0.0005675	4.845e-10	1500145792	56.44
TRUE	High	Mascot (A3)	Unambiguous	207	224	KGVNLPGAAVDLPAVSEKDIQDLK		3	1	0	1	1	826.459	2477.36	2477.36	1.09	0.0009	HCD (High Energy Collision Dissociation)	28	MS2	3.64741	100	59.7938	22355	QEp25-0683_Fan_PKM2-62VK.raw	F2	69	1	33	26	2.48562e-06	0.0005675	1.825e-07	4.26236e+06	59.73
TRUE	High	Mascot (A3)	Unambiguous	207	224	KGVNLPGAAVDLPAVSEKDIQDLK		4	1	0	1	1	620.096	2477.36	2477.36	1.09	0.00067	HCD (High Energy Collision Dissociation)	28	MS2	28.6832	100	60.823	22742	QEp25-0683_Fan_PKM2-62VK.raw	F2	29	1	33	26	0.0279534	0.0005675	0.0157	2.66006e+06	60.76
TRUE	High	Mascot (A3)	Unambiguous	207	224	KGVNLPGAAVDLPAVSEKDIQDLK		3	1	0	1	1	826.459	2477.36	2477.36	1.02	0.00084	HCD (High Energy Collision Dissociation)	28	MS2	0	100	58.7378	21927	QEp25-0683_Fan_PKM2-62VK.raw	F2	73	1	33	26	1.20624e-06	0.0005675	5.695e-08	1500145792	56.44
TRUE	High	Mascot (A3)	Unambiguous	207	224	KGVNLPGAAVDLPAVSEKDIQDLK		3	1	0	1	1	826.459	2477.36	2477.36	1.02	0.00084	HCD (High Energy Collision Dissociation)	28	MS2	0	100	59.441	22213	QEp25-0683_Fan_PKM2-62VK.raw	F2	64	1	33	26	8.26865e-06	0.0005675	1.302e-06	8798783	59.02
TRUE	High	Mascot (A3)	Unambiguous	207	224	KGVNLPGAAVDLPAVSEKDIQDLK		3	1	0	1	1	826.459	2477.36	2477.36	0.94	0.00078	HCD (High Energy Collision Dissociation)	28	MS2	2.82111	100	57.6896	21495	QEp25-0683_Fan_PKM2-62VK.raw	F2	77	1	33	26	4.26024e-07	0.0005675	6.68e-11	1500145792	56.44
TRUE	High	Mascot (A3)	Unambiguous	207	224	KGVNLPGAAVDLPAVSEKDIQDLK		3	1	0	1	1	826.459	2477.36	2477.36	0.8	0.00066	HCD (High Energy Collision Dissociation)	28	MS2	0.297956	9.473	56.629	21040	QEp25-0683_Fan_PKM2-62VK.raw	F2	72	1	33	26	1.47375e-06	0.0005675	1.696e-08	1500145792	56.44
TRUE	High	Mascot (A3)	Unambiguous	207	224	KGVNLPGAAVDLPAVSEKDIQDLK		4	1	0	1	1	620.096	2477.36	2477.36	0.79	0.00049	HCD (High Energy Collision Dissociation)	28	MS2	8.82402	100	59.7894	22353	QEp25-0683_Fan_PKM2-62VK.raw	F2	44	1	33	26	0.000826842	0.0005675	1.382e-05	4.46079e+06	59.75
TRUE	High	Mascot (A3)	Unambiguous	207	224	KGVNLPGAAVDLPAVSEKDIQDLK		3	1	0	1	1	826.459	2477.36	2477.36	0.72	0.0006	HCD (High Energy Collision Dissociation)	28	MS2	10.3011	100	61.1736	22873	QEp25-0683_Fan_PKM2-62VK.raw	F2	26	1	33	26	0.0545033	0.0005675	0.004399
TRUE	High	Mascot (A3)	Unambiguous	207	224	KGVNLPGAAVDLPAVSEKDIQDLK		3	1	0	1	1	826.459	2477.36	2477.36	0.65	0.00053	HCD (High Energy Collision Dissociation)	28	MS2	0.218691	7.846	56.2554	20877	QEp25-0683_Fan_PKM2-62VK.raw	F2	79	1	33	26	2.97439e-07	0.0005675	5.131e-13	1500145792	56.44
TRUE	High	Mascot (A3)	Unambiguous	207	224	KGVNLPGAAVDLPAVSEKDIQDLK		4	1	0	1	1	620.096	2477.36	2477.36	0.59	0.00037	HCD (High Energy Collision Dissociation)	28	MS2	3.97915	100	55.9074	20724	QEp25-0683_Fan_PKM2-62VK.raw	F2	77	1	33	26	4.12475e-07	0.0005675	5.671e-08	1998303232	56.35
TRUE	High	Mascot (A3)	Unambiguous	207	224	KGVNLPGAAVDLPAVSEKDIQDLK		4	1	0	1	1	620.096	2477.36	2477.36	0.59	0.00037	HCD (High Energy Collision Dissociation)	28	MS2	0.959636	42.39	57.3379	21344	QEp25-0683_Fan_PKM2-62VK.raw	F2	60	1	33	26	1.90721e-05	0.0005675	5.36e-06	1998303232	56.35
TRUE	High	Mascot (A3)	Unambiguous	207	224	KGVNLPGAAVDLPAVSEKDIQDLK		3	1	0	1	1	826.459	2477.36	2477.36	0.57	0.00047	HCD (High Energy Collision Dissociation)	28	MS2	0.681771	32.214	56.9984	21200	QEp25-0683_Fan_PKM2-62VK.raw	F2	71	1	33	26	1.72345e-06	0.0005675	5.256e-10	1500145792	56.44
TRUE	High	Mascot (A3)	Unambiguous	207	224	KGVNLPGAAVDLPAVSEKDIQDLK		3	1	0	1	1	826.459	2477.36	2477.36	0.57	0.00047	HCD (High Energy Collision Dissociation)	28	MS2	2.11374	100	58.0323	21639	QEp25-0683_Fan_PKM2-62VK.raw	F2	82	1	33	26	1.47027e-07	0.0005675	3.258e-12	1500145792	56.44
TRUE	High	Mascot (A3)	Unambiguous	207	224	KGVNLPGAAVDLPAVSEKDIQDLK		3	1	0	1	1	826.459	2477.36	2477.36	0.57	0.00047	HCD (High Energy Collision Dissociation)	28	MS2	0.964179	100	58.3833	21784	QEp25-0683_Fan_PKM2-62VK.raw	F2	66	1	33	26	5.10973e-06	0.0005675	1.342e-08	1500145792	56.44
TRUE	High	Mascot (A3)	Unambiguous	207	224	KGVNLPGAAVDLPAVSEKDIQDLK		2	1	0	1	1	1239.18	2477.36	2477.36	0.46	0.00056	HCD (High Energy Collision Dissociation)	28	MS2	0	100	56.4588	20965	QEp25-0683_Fan_PKM2-62VK.raw	F2	90	1	33	26	2.20983e-08	0.0005675	1.86e-09	18537540	56.42
TRUE	High	Mascot (A3)	Unambiguous	207	224	KGVNLPGAAVDLPAVSEKDIQDLK		2	1	0	1	1	1239.18	2477.36	2477.36	0.46	0.00056	HCD (High Energy Collision Dissociation)	28	MS2	0	100	56.1095	20814	QEp25-0683_Fan_PKM2-62VK.raw	F2	71	1	33	26	1.71143e-06	0.0005675	1.796e-06	18537540	56.42
TRUE	High	Mascot (A3)	Unambiguous	207	224	KGVNLPGAAVDLPAVSEKDIQDLK		4	1	0	1	1	620.096	2477.36	2477.36	0.4	0.00025	HCD (High Energy Collision Dissociation)	28	MS2	4.9765	96.219	57.6874	21494	QEp25-0683_Fan_PKM2-62VK.raw	F2	55	1	33	26	6.95661e-05	0.0005675	2.254e-06	1998303232	56.35
TRUE	High	Mascot (A3)	Unambiguous	207	224	KGVNLPGAAVDLPAVSEKDIQDLK		3	1	0	1	1	826.459	2477.36	2477.36	0.28	0.00023	HCD (High Energy Collision Dissociation)	28	MS2	0	100	60.8252	22743	QEp25-0683_Fan_PKM2-62VK.raw	F2	39	1	33	26	0.00270031	0.0005675	0.0001664
TRUE	High	Mascot (A3)	Unambiguous	207	224	KGVNLPGAAVDLPAVSEKDIQDLK		4	1	0	1	1	620.096	2477.36	2477.36	0.1	6e-05	HCD (High Energy Collision Dissociation)	28	MS2	3.99004	100	58.3811	21783	QEp25-0683_Fan_PKM2-62VK.raw	F2	61	1	33	26	1.64651e-05	0.0005675	9.67e-07	1998303232	56.35
TRUE	High	Mascot (A3)	Unambiguous	207	224	KGVNLPGAAVDLPAVSEKDIQDLK		4	1	0	1	1	620.096	2477.36	2477.36	0.1	6e-05	HCD (High Energy Collision Dissociation)	28	MS2	2.62543	100	58.0302	21638	QEp25-0683_Fan_PKM2-62VK.raw	F2	52	1	33	26	0.00012929	0.0005675	6.952e-07	1998303232	56.35
TRUE	High	Mascot (A3)	Unambiguous	207	224	KGVNLPGAAVDLPAVSEKDIQDLK		3	1	0	1	1	826.458	2477.36	2477.36	-0.09	-8e-05	HCD (High Energy Collision Dissociation)	28	MS2	0	100	61.8545	23118	QEp25-0683_Fan_PKM2-62VK.raw	F2	33	1	33	26	0.00998998	0.0005675	0.001167
TRUE	High	Mascot (A3)	Unambiguous	207	224	KGVNLPGAAVDLPAVSEKDIQDLK		5	1	0	1	1	496.278	2477.36	2477.36	-0.25	-0.00012	HCD (High Energy Collision Dissociation)	28	MS2	13.2545	100	56.103	20811	QEp25-0683_Fan_PKM2-62VK.raw	F2	49	1	33	26	0.000293956	0.0005675	1.787e-05	29521936	56.42
TRUE	High	Mascot (A3)	Unambiguous	207	224	KGVNLPGAAVDLPAVSEKDIQDLK		3	1	0	1	1	826.458	2477.36	2477.36	-0.39	-0.00032	HCD (High Energy Collision Dissociation)	28	MS2	2.30253	100	59.0875	22070	QEp25-0683_Fan_PKM2-62VK.raw	F2	77	1	33	26	4.22944e-07	0.0005675	6.761e-10	8798783	59.02
TRUE	High	Mascot (A3)	Unambiguous	207	224	KGVNLPGAAVDLPAVSEKDIQDLK		4	1	0	1	1	620.095	2477.36	2477.36	-0.49	-0.0003	HCD (High Energy Collision Dissociation)	28	MS2	5.29181	100	59.0746	22065	QEp25-0683_Fan_PKM2-62VK.raw	F2	52	1	33	26	0.00014869	0.0005675	4.9e-06	9341745	58.67
TRUE	High	Mascot (A3)	Unambiguous	207	224	KGVNLPGAAVDLPAVSEKDIQDLK		4	1	0	1	1	620.095	2477.36	2477.36	-0.59	-0.00037	HCD (High Energy Collision Dissociation)	28	MS2	3.98773	100	58.7335	21925	QEp25-0683_Fan_PKM2-62VK.raw	F2	61	1	33	26	1.67218e-05	0.0005675	9.309e-08	9341745	58.67
TRUE	High	Mascot (A3)	Unambiguous	207	224	KGVNLPGAAVDLPAVSEKDIQDLK		4	1	0	1	1	620.095	2477.36	2477.36	-0.59	-0.00037	HCD (High Energy Collision Dissociation)	28	MS2	10.8857	100	61.5461	23007	QEp25-0683_Fan_PKM2-62VK.raw	F2	30	1	33	26	0.019067	0.0005675	0.004738	606896	61.57
TRUE	High	Mascot (A3)	Unambiguous	207	224	KGVNLPGAAVDLPAVSEKDIQDLK		5	1	0	1	1	496.278	2477.36	2477.36	-0.8	-0.0004	HCD (High Energy Collision Dissociation)	28	MS2	5.95085	100	56.4566	20964	QEp25-0683_Fan_PKM2-62VK.raw	F2	60	1	33	26	2.17411e-05	0.0005675	8.479e-05	29521936	56.42
TRUE	High	Mascot (A3)	Unambiguous	207	224	KGVNLPGAAVDLPAVSEKDIQDLK		3	1	0	1	1	826.458	2477.36	2477.36	-0.83	-0.00069	HCD (High Energy Collision Dissociation)	28	MS2	0	100	60.1414	22488	QEp25-0683_Fan_PKM2-62VK.raw	F2	53	1	33	26	0.000113575	0.0005675	3.794e-05	4.26236e+06	59.73
TRUE	High	Mascot (A3)	Unambiguous	207	224	KGVNLPGAAVDLPAVSEKDIQDLK		4	1	0	1	1	620.095	2477.36	2477.36	-0.89	-0.00055	HCD (High Energy Collision Dissociation)	28	MS2	9.91914	100	59.4453	22215	QEp25-0683_Fan_PKM2-62VK.raw	F2	60	1	33	26	2.03837e-05	0.0005675	8.389e-08	8317683	59.2
TRUE	High	Mascot (A3)	Unambiguous	207	224	KGVNLPGAAVDLPAVSEKDIQDLK		4	1	0	1	1	620.095	2477.36	2477.36	-0.89	-0.00055	HCD (High Energy Collision Dissociation)	28	MS2	15.0019	100	59.4431	22214	QEp25-0683_Fan_PKM2-62VK.raw	F2	46	1	33	26	0.000513195	0.0005675	8.302e-05	8317683	59.2
TRUE	High	Mascot (A3)	Unambiguous	207	224	KGVNLPGAAVDLPAVSEKDIQDLK		3	1	0	1	1	826.459	2477.36	2477.36	0.43	0.00035	HCD (High Energy Collision Dissociation)	28	MS2	0	100	62.1916	23237	QEp25-0683_Fan_PKM2-62VK.raw	F2	39	1	33	26	0.00290668	0.0005675	0.0007255
TRUE	High	Mascot (A3)	Unambiguous	207	224	KGVNLPGAAVDLPAVSEKDIQDLK		4	1	0	1	1	620.095	2477.36	2477.36	-0.89	-0.00055	HCD (High Energy Collision Dissociation)	28	MS2	74.2577	100	60.4853	22621	QEp25-0683_Fan_PKM2-62VK.raw	F2	27	1	33	26	0.0418102	0.0005675	0.004861	1.69744e+06	60.52
TRUE	High	Mascot (A3)	Unambiguous	207	224	KGVNLPGAAVDLPAVSEKDIQDLK		3	0.9811	0	1	1	826.456	2477.35	2477.36	-3.49	-0.00288	HCD (High Energy Collision Dissociation)	28	MS2	0	100	60.4831	22620	QEp25-0683_Fan_PKM2-62VK.raw	F2	53	1	34	27	0.000123101	0.0005675	0.0001087
TRUE	High	Mascot (A3)	Unambiguous	207	224	KGVNLPGAAVDLPAVSEKDIQDLK		3	1	0	1	1	826.455	2477.35	2477.36	-4.82	-0.00398	HCD (High Energy Collision Dissociation)	28	MS2	26.6018	100	55.9161	20728	QEp25-0683_Fan_PKM2-62VK.raw	F2	64	1	34	27	9.29608e-06	0.0005675	7.422e-11	1500145792	56.44
TRUE	High	Mascot (A3)	Unambiguous	207	224	KGVNLPGAAVDLPAVSEKDIQDLK		3	1	0	1	1	826.452	2477.34	2477.36	-7.85	-0.00648	HCD (High Energy Collision Dissociation)	28	MS2	43.2382	100	54.6058	20156	QEp25-0683_Fan_PKM2-62VK.raw	F2	23	1	34	27	0.129539	0.0005675	0.0004882	9031891	54.71
TRUE	High	Mascot (A3)	Unambiguous	207	224	KGVNLPGAAVDLPAVSEKDIQDLK		3	1	0	1	1	826.457	2477.36	2477.36	-2.16	-0.00178	HCD (High Energy Collision Dissociation)	28	MS2	17.7549	100	83.9911	28869	QEp25-0683_Fan_PKM2-62VK.raw	F2	54	1	33	26	7.98834e-05	0.0005675	1.164e-05	2127905	84.04
TRUE	High	Mascot (A3)	Unambiguous	207	224	KGVNLPGAAVDLPAVSEKDIQDLK		4	1	0	1	1	620.095	2477.36	2477.36	-0.98	-0.00061	HCD (High Energy Collision Dissociation)	28	MS2	49.4647	100	54.7612	20222	QEp25-0683_Fan_PKM2-62VK.raw	F2	10	1	33	26	2.04713	0.0007949	0.02009	126078200	53.34
TRUE	High	Mascot (A3)	Unambiguous	207	224	KGVNLPGAAVDLPAVSEKDIQDLK		5	1	0	1	1	496.277	2477.35	2477.36	-2.78	-0.00138	HCD (High Energy Collision Dissociation)	28	MS2	70.1004	100	56.8442	21134	QEp25-0683_Fan_PKM2-62VK.raw	F2	39	1	33	26	0.00264172	0.0007949	0.02493	29521936	56.42
TRUE	High	Mascot (A3)	Unambiguous	207	224	KGVNLPGAAVDLPAVSEKDIQDLK		3	1	0	1	1	826.459	2477.36	2477.36	0.5	0.00041	HCD (High Energy Collision Dissociation)	28	MS2	9.57011	100	61.518	22996	QEp25-0683_Fan_PKM2-62VK.raw	F2	23	1	33	26	0.118675	0.001017	0.03281
TRUE	High	Mascot (A3)	Unambiguous	207	224	KGVNLPGAAVDLPAVSEKDIQDLK		4	1	0	1	1	620.095	2477.36	2477.36	-0.89	-0.00055	HCD (High Energy Collision Dissociation)	28	MS2	9.46836	100	84.319	28969	QEp25-0683_Fan_PKM2-62VK.raw	F2	19	1	33	26	0.241147	0.001017	0.03933	5.84209e+06	84.04
TRUE	High	Mascot (A3)	Unambiguous	207	224	KGVNLPGAAVDLPAVSEKDIQDLK		3	1	0	1	1	826.462	2477.37	2477.36	4.64	0.00383	HCD (High Energy Collision Dissociation)	28	MS2	30.1792	100	62.5486	23351	QEp25-0683_Fan_PKM2-62VK.raw	F2	28	1	32	25	0.0280738	0.001017	0.03306
TRUE	High	Mascot (A3)	Unambiguous	207	224	KGVNLPGAAVDLPAVSEKDIQDLK		4	1	0	1	1	620.094	2477.35	2477.36	-2.46	-0.00152	HCD (High Energy Collision Dissociation)	28	MS2	33.8914	100	83.9785	28866	QEp25-0683_Fan_PKM2-62VK.raw	F2	14	1	33	26	0.813691	0.001017	0.04251	5.84209e+06	84.04
TRUE	High	Mascot (A3)	Unambiguous	207	224	KGVNLPGAAVDLPAVSEKDIqDLK	Q21(Deamidated)	2	0.4444	0	1	1	1239.68	2478.36	2478.34	4.93	0.00612	HCD (High Energy Collision Dissociation)	28	MS2	0	100	57.2116	21290	QEp25-0683_Fan_PKM2-62VK.raw	F2	9	1	33	26	2.47934	0.001743	0.04977
TRUE	High	Mascot (A3)	Unambiguous	207	224	KGVNLPGAAVDLPAVSEKDIQDLK		4	1	0	1	1	620.095	2477.36	2477.36	-0.89	-0.00055	HCD (High Energy Collision Dissociation)	28	MS2	9.17194	100	85.0141	29193	QEp25-0683_Fan_PKM2-62VK.raw	F2	9	1	33	26	2.38387	0.002447	0.06837	5.84209e+06	84.04
TRUE	High	Mascot (A3)	Unambiguous	207	224	KGVNLPGAAVDLPAVSEKDIQDLK		4	1	0	1	1	620.095	2477.36	2477.36	-1.38	-0.00085	HCD (High Energy Collision Dissociation)	28	MS2	45.4519	100	55.1623	20397	QEp25-0683_Fan_PKM2-62VK.raw	F2	11	1	33	26	1.90739	0.004518	0.08986	126078200	53.34
TRUE	High	Mascot (A3)	Unambiguous	208	224	GVNLPGAAVDLPAVSEK		2	1	0	1	1	818.951	1636.89	1636.89	2.14	0.00175	HCD (High Energy Collision Dissociation)	28	MS2	40.9983	100	47.1007	16870	QEp25-0683_Fan_PKM2-62VK.raw	F2	56	1	33	26	5.38129e-05	0.0005675	4.13e-05	2337192960	45.51
TRUE	High	Mascot (A3)	Unambiguous	208	224	GVNLPGAAVDLPAVSEK		3	1	0	1	1	546.302	1636.89	1636.89	1.5	0.00082	HCD (High Energy Collision Dissociation)	28	MS2	0.507692	17.282	45.668	16251	QEp25-0683_Fan_PKM2-62VK.raw	F2	86	1	33	26	6.64066e-08	0.0005675	1.901e-06	385370176	45.51
TRUE	High	Mascot (A3)	Unambiguous	208	224	GVNLPGAAVDLPAVSEK		2	1	0	1	1	818.95	1636.89	1636.89	1.4	0.00114	HCD (High Energy Collision Dissociation)	28	MS2	7.18798	100	45.2893	16088	QEp25-0683_Fan_PKM2-62VK.raw	F2	74	1	33	26	9.3864e-07	0.0005675	6.482e-07	2337192960	45.51
TRUE	High	Mascot (A3)	Unambiguous	208	224	GVNLPGAAVDLPAVSEK		3	1	0	1	1	546.302	1636.89	1636.89	1.28	0.0007	HCD (High Energy Collision Dissociation)	28	MS2	6.38509	100	45.3235	16102	QEp25-0683_Fan_PKM2-62VK.raw	F2	89	1	33	26	2.59483e-08	0.0005675	3.359e-07	385370176	45.51
TRUE	High	Mascot (A3)	Unambiguous	208	224	GVNLPGAAVDLPAVSEK		2	1	0	1	1	818.95	1636.89	1636.89	1.1	0.0009	HCD (High Energy Collision Dissociation)	28	MS2	0.172943	1.307	45.6278	16234	QEp25-0683_Fan_PKM2-62VK.raw	F2	63	1	33	26	1.26424e-05	0.0005675	5.791e-07	2337192960	45.51
TRUE	High	Mascot (A3)	Unambiguous	208	224	GVNLPGAAVDLPAVSEK		2	1	0	1	1	818.95	1636.89	1636.89	1.02	0.00084	HCD (High Energy Collision Dissociation)	28	MS2	0	100	75.5966	26879	QEp25-0683_Fan_PKM2-62VK.raw	F2	20	1	33	26	0.231117	0.0005675	0.01468	2.19225e+06	75.86
TRUE	High	Mascot (A3)	Unambiguous	208	224	GVNLPGAAVDLPAVSEK		2	1	0	1	1	818.949	1636.89	1636.89	0.65	0.00053	HCD (High Energy Collision Dissociation)	28	MS2	14.5384	100	75.1593	26779	QEp25-0683_Fan_PKM2-62VK.raw	F2	45	1	33	26	0.000816265	0.0005675	0.000214	2864295	75.32
TRUE	High	Mascot (A3)	Unambiguous	208	224	GVNLPGAAVDLPAVSEK		2	1	0	1	1	818.949	1636.89	1636.89	0.43	0.00035	HCD (High Energy Collision Dissociation)	28	MS2	0	100	46.6748	16683	QEp25-0683_Fan_PKM2-62VK.raw	F2	69	1	33	26	2.9911e-06	0.0005675	8.971e-07	2337192960	45.51
TRUE	High	Mascot (A3)	Unambiguous	208	224	GVNLPGAAVDLPAVSEK		2	1	0	1	1	818.949	1636.89	1636.89	-0.09	-8e-05	HCD (High Energy Collision Dissociation)	28	MS2	9.233	84.978	45.9863	16387	QEp25-0683_Fan_PKM2-62VK.raw	F2	70	1	33	26	2.28998e-06	0.0005675	6.014e-09	2337192960	45.51
TRUE	High	Mascot (A3)	Unambiguous	208	224	GVNLPGAAVDLPAVSEK		2	1	0	1	1	818.948	1636.89	1636.89	-1.44	-0.00118	HCD (High Energy Collision Dissociation)	28	MS2	18.6021	100	47.4637	17031	QEp25-0683_Fan_PKM2-62VK.raw	F2	43	1	33	26	0.00113818	0.0005675	0.0006607	2337192960	45.51
TRUE	High	Mascot (A3)	Unambiguous	208	224	GVNLPGAAVDLPAVSEK		2	1	0	1	1	818.948	1636.89	1636.89	-1.51	-0.00124	HCD (High Energy Collision Dissociation)	28	MS2	0	100	74.8169	26699	QEp25-0683_Fan_PKM2-62VK.raw	F2	39	1	33	26	0.00286557	0.0005675	0.002666	2864295	75.32
TRUE	High	Mascot (A3)	Unambiguous	208	224	GVNLPGAAVDLPAVSEK		2	1	0	1	1	818.945	1636.88	1636.89	-4.64	-0.0038	HCD (High Energy Collision Dissociation)	28	MS2	0	100	44.4064	15698	QEp25-0683_Fan_PKM2-62VK.raw	F2	25	1	33	26	0.0652167	0.0005675	0.005039	600356	44.31
TRUE	High	Mascot (A3)	Unambiguous	208	224	GVNLPGAAVDLPAVSEK		2	1	0	1	1	818.951	1636.89	1636.89	2.74	0.00224	HCD (High Energy Collision Dissociation)	28	MS2	32.5164	100	48.1899	17352	QEp25-0683_Fan_PKM2-62VK.raw	F2	12	1	33	26	1.40599	0.0005675	0.00759	1.85676e+06	48.14
TRUE	High	Mascot (A3)	Unambiguous	208	224	GVNLPGAAVDLPAVSEK		2	1	0	1	1	818.952	1636.9	1636.89	3.34	0.00273	HCD (High Energy Collision Dissociation)	28	MS2	22.809	100	43.5997	15347	QEp25-0683_Fan_PKM2-62VK.raw	F2	59	1	33	26	3.04408e-05	0.0005675	3.672e-05	1.95108e+06	43.7
TRUE	High	Mascot (A3)	Unambiguous	208	224	GVnLPGAAVDLPAVSEK	N3(Deamidated)	2	1	0	1	1	819.443	1637.88	1637.87	3.18	0.0026	HCD (High Energy Collision Dissociation)	28	MS2	21.4215	100	46.3244	16531	QEp25-0683_Fan_PKM2-62VK.raw	F2	81	1	33	26	1.82156e-07	0.0005675	2.004e-06	30967702	46.38
TRUE	High	Mascot (A3)	Unambiguous	208	224	GVnLPGAAVDLPAVSEK	N3(Deamidated)	2	1	0	1	1	819.444	1637.88	1637.87	3.33	0.00273	HCD (High Energy Collision Dissociation)	28	MS2	14.8386	100	45.1358	16021	QEp25-0683_Fan_PKM2-62VK.raw	F2	56	1	33	26	5.30205e-05	0.0005675	5.859e-06
TRUE	High	Mascot (A3)	Unambiguous	208	224	GVNLPGAAVDLPAVSEK		2	1	0	1	1	818.949	1636.89	1636.89	-0.02	-2e-05	HCD (High Energy Collision Dissociation)	28	MS2	42.7326	100	76.3089	27059	QEp25-0683_Fan_PKM2-62VK.raw	F2	13	1	33	26	1.29072	0.0007949	0.02839	2.19225e+06	75.86
TRUE	High	Mascot (A3)	Unambiguous	208	230	GVNLPGAAVDLPAVSEKDIQDLK		3	1	0	1	1	783.76	2349.27	2349.27	0.16	0.00013	HCD (High Energy Collision Dissociation)	28	MS2	10.2198	100	55.3493	20479	QEp25-0683_Fan_PKM2-62VK.raw	F2	49	1	34	27	0.000370343	0.0005675	6.358e-09	3735119616	53.75
TRUE	High	Mascot (A3)	Unambiguous	208	230	GVNLPGAAVDLPAVSEKDIQDLK		3	1	0	1	1	783.76	2349.27	2349.27	-0.07	-6e-05	HCD (High Energy Collision Dissociation)	28	MS2	0.894102	50.973	54.6014	20154	QEp25-0683_Fan_PKM2-62VK.raw	F2	61	1	34	27	2.41449e-05	0.0005675	6.672e-07	3735119616	53.75
TRUE	High	Mascot (A3)	Unambiguous	208	230	GVNLPGAAVDLPAVSEKDIQDLK		3	1	0	1	1	783.76	2349.27	2349.27	-0.23	-0.00018	HCD (High Energy Collision Dissociation)	28	MS2	6.52127	100	53.1887	19542	QEp25-0683_Fan_PKM2-62VK.raw	F2	59	1	34	27	3.29051e-05	0.0005675	1.968e-06	3735119616	53.75
TRUE	High	Mascot (A3)	Unambiguous	208	230	GVNLPGAAVDLPAVSEKDIQDLK		3	1	0	1	1	783.759	2349.26	2349.27	-0.93	-0.00073	HCD (High Energy Collision Dissociation)	28	MS2	12.6008	100	75.1909	26786	QEp25-0683_Fan_PKM2-62VK.raw	F2	14	1	34	27	1.27012	0.0005675	0.005356	8199483	74.89
TRUE	High	Mascot (A3)	Unambiguous	208	230	GVNLPGAAVDLPAVSEKDIQDLK		3	1	0	1	1	783.758	2349.26	2349.27	-2.8	-0.00219	HCD (High Energy Collision Dissociation)	28	MS2	17.6282	100	52.3318	19172	QEp25-0683_Fan_PKM2-62VK.raw	F2	7	1	34	27	5.38137	0.0005675	0.01261	9668386	52.51
TRUE	High	Mascot (A3)	Unambiguous	208	230	GVNLPGAAVDLPAVSEKDIQDLK		3	1	0	1	1	783.757	2349.26	2349.27	-3.66	-0.00287	HCD (High Energy Collision Dissociation)	28	MS2	32.818	100	52.6909	19326	QEp25-0683_Fan_PKM2-62VK.raw	F2	16	1	34	27	0.740711	0.0005675	0.002926	9668386	52.51
TRUE	High	Mascot (A3)	Unambiguous	208	230	GVNLPGAAVDLPAVSEKDIQDLK		3	1	0	1	1	783.757	2349.26	2349.27	-3.74	-0.00293	HCD (High Energy Collision Dissociation)	28	MS2	66.8392	100	51.9408	19002	QEp25-0683_Fan_PKM2-62VK.raw	F2	7	1	34	27	5.32903	0.0005675	0.01373	9668386	52.51
TRUE	High	Mascot (A3)	Unambiguous	208	230	GVNLPGAAVDLPAVSEKDIQDLK		4	1	0	1	1	588.072	2349.27	2349.27	0.31	0.00018	HCD (High Energy Collision Dissociation)	28	MS2	28.1199	100	54.4068	20068	QEp25-0683_Fan_PKM2-62VK.raw	F2	6	1	34	27	7.50938	0.0005675	0.01548	57974084	53.71
TRUE	High	Mascot (A3)	Unambiguous	208	230	GVNLPGAAVDLPAVSEKDIQDLK		3	1	0	1	1	783.76	2349.27	2349.27	0.32	0.00025	HCD (High Energy Collision Dissociation)	28	MS2	20.2051	100	74.8559	26708	QEp25-0683_Fan_PKM2-62VK.raw	F2	12	1	34	27	1.67727	0.0005675	0.003743	8199483	74.89
TRUE	High	Mascot (A3)	Unambiguous	208	230	GVNLPGAAVDLPAVSEKDIQDLK		3	1	0	1	1	783.761	2349.27	2349.27	0.47	0.00037	HCD (High Energy Collision Dissociation)	28	MS2	7.35414	100	50.7948	18501	QEp25-0683_Fan_PKM2-62VK.raw	F2	34	1	34	27	0.0103287	0.0005675	3.329e-06	17114156	50.72
TRUE	High	Mascot (A3)	Unambiguous	208	230	GVnLPGAAVDLPAVSEKDIQDLK	N3(Deamidated)	3	1	0	1	1	784.092	2350.26	2350.25	5.45	0.00427	HCD (High Energy Collision Dissociation)	28	MS2	62.6523	100	53.1305	19517	QEp25-0683_Fan_PKM2-62VK.raw	F2	16	1	34	27	0.72752	0.0005675	0.003808
TRUE	High	Mascot (A3)	Unambiguous	208	230	GVNLPGAAVDLPAVSEKDIqDLK	Q20(Deamidated)	3	0.1778	0	1	1	784.092	2350.26	2350.25	5.07	0.00397	HCD (High Energy Collision Dissociation)	28	MS2	17.0174	100	54.9745	20315	QEp25-0683_Fan_PKM2-62VK.raw	F2	45	1	34	27	0.000936593	0.0005675	3.774e-07
TRUE	High	Mascot (A3)	Unambiguous	208	230	GVNLPGAAVDLPAVSEKDIQDLK		3	1	0	1	1	783.765	2349.28	2349.27	5.69	0.00446	HCD (High Energy Collision Dissociation)	28	MS2	0.189623	2.5	53.909	19853	QEp25-0683_Fan_PKM2-62VK.raw	F2	51	1	33	26	0.000182518	0.0005675	8.057e-06	3735119616	53.75
TRUE	High	Mascot (A3)	Unambiguous	208	230	GVNLPGAAVDLPAVSEKDIQDLK		3	1	0	1	1	783.764	2349.28	2349.27	5.3	0.00415	HCD (High Energy Collision Dissociation)	28	MS2	32.3944	100	58.3679	21778	QEp25-0683_Fan_PKM2-62VK.raw	F2	1	1	33	26	18.8932	0.0005675	0.01753	1285861	57.74
TRUE	High	Mascot (A3)	Unambiguous	208	230	GVNLPGAAVDLPAVSEKDIQDLK		3	1	0	1	1	783.764	2349.28	2349.27	4.45	0.00348	HCD (High Energy Collision Dissociation)	28	MS2	0.0788514	3.432	53.5567	19698	QEp25-0683_Fan_PKM2-62VK.raw	F2	52	1	33	26	0.000155997	0.0005675	4.272e-06	3735119616	53.75
TRUE	High	Mascot (A3)	Unambiguous	208	230	GVNLPGAAVDLPAVSEKDIQDLK		3	1	0	1	1	783.763	2349.27	2349.27	3.36	0.00263	HCD (High Energy Collision Dissociation)	28	MS2	49.8577	100	57.6244	21468	QEp25-0683_Fan_PKM2-62VK.raw	F2	10	1	33	26	2.51229	0.0005675	0.003693	1285861	57.74
TRUE	High	Mascot (A3)	Unambiguous	208	230	GVNLPGAAVDLPAVSEKDIQDLK		2	1	0	1	1	1175.14	2349.27	2349.27	1.83	0.00215	HCD (High Energy Collision Dissociation)	28	MS2	27.0727	100	53.3817	19624	QEp25-0683_Fan_PKM2-62VK.raw	F2	81	1	34	27	2.01131e-07	0.0005675	1.078e-09	125155904	53.75
TRUE	High	Mascot (A3)	Unambiguous	208	230	GVNLPGAAVDLPAVSEKDIQDLK		2	1	0	1	1	1175.14	2349.27	2349.27	1.52	0.00178	HCD (High Energy Collision Dissociation)	28	MS2	5.21992	100	54.4414	20083	QEp25-0683_Fan_PKM2-62VK.raw	F2	81	1	34	27	2.30168e-07	0.0005675	4.201e-08	125155904	53.75
TRUE	High	Mascot (A3)	Unambiguous	208	230	GVNLPGAAVDLPAVSEKDIQDLK		3	1	0	1	1	783.761	2349.27	2349.27	1.25	0.00098	HCD (High Energy Collision Dissociation)	28	MS2	0.0671754	6.317	54.2506	20000	QEp25-0683_Fan_PKM2-62VK.raw	F2	52	1	34	27	0.000187908	0.0005675	2.826e-06	3735119616	53.75
TRUE	High	Mascot (A3)	Unambiguous	208	230	GVNLPGAAVDLPAVSEKDIQDLK		4	1	0	1	1	588.073	2349.27	2349.27	1.14	0.00067	HCD (High Energy Collision Dissociation)	28	MS2	1.0454	100	53.6815	19753	QEp25-0683_Fan_PKM2-62VK.raw	F2	71	1	34	27	2.01347e-06	0.0005675	2.818e-08	57974084	53.71
TRUE	High	Mascot (A3)	Unambiguous	208	230	GVNLPGAAVDLPAVSEKDIQDLK		2	1	0	1	1	1175.14	2349.27	2349.27	1.1	0.00129	HCD (High Energy Collision Dissociation)	28	MS2	1.285	93.103	53.7283	19774	QEp25-0683_Fan_PKM2-62VK.raw	F2	95	1	34	27	8.16478e-09	0.0005675	1.242e-10	125155904	53.75
TRUE	High	Mascot (A3)	Unambiguous	208	230	GVNLPGAAVDLPAVSEKDIQDLK		3	1	0	1	1	783.761	2349.27	2349.27	0.63	0.00049	HCD (High Energy Collision Dissociation)	28	MS2	28.1925	100	50.4063	18330	QEp25-0683_Fan_PKM2-62VK.raw	F2	17	1	34	27	0.548223	0.0005675	0.00113	17114156	50.72
TRUE	High	Mascot (A3)	Unambiguous	208	230	GVNLPGAAVDLPAVSEKDIQDLK		2	1	0	1	1	1175.14	2349.27	2349.27	0.58	0.00068	HCD (High Energy Collision Dissociation)	28	MS2	1.52269	100	54.0733	19922	QEp25-0683_Fan_PKM2-62VK.raw	F2	96	1	34	27	7.27708e-09	0.0005675	2.007e-08	125155904	53.75
TRUE	High	Mascot (A3)	Unambiguous	208	230	GVNLPGAAVDLPAVSEKDIQDLK		4	1	0	1	1	588.072	2349.27	2349.27	0.41	0.00024	HCD (High Energy Collision Dissociation)	28	MS2	4.71093	100	54.0277	19903	QEp25-0683_Fan_PKM2-62VK.raw	F2	59	1	34	27	3.30829e-05	0.0005675	3.337e-07	57974084	53.71
TRUE	High	Mascot (A3)	Unambiguous	208	230	GVnLPGAAVDLPAVSEKDIQDLK	N3(Deamidated)	3	1	0	1	1	784.094	2350.27	2350.25	7.56	0.00592	HCD (High Energy Collision Dissociation)	28	MS2	34.9744	100	74.5149	26629	QEp25-0683_Fan_PKM2-62VK.raw	F2	3	1	33	26	12.3008	0.0007949	0.02081
TRUE	High	Mascot (A3)	Unambiguous	208	230	GVNLPGAAVDLPAVSEKDIQDLK		3	1	0	1	1	783.761	2349.27	2349.27	0.78	0.00061	HCD (High Energy Collision Dissociation)	28	MS2	48.1463	100	58.0128	21631	QEp25-0683_Fan_PKM2-62VK.raw	F2	1	1	34	27	23.0963	0.0007949	0.02325	1285861	57.74
TRUE	High	Mascot (A3)	Unambiguous	208	230	GVNLPGAAVDLPAVSEKDIQDLK		3	1	0	1	1	783.758	2349.26	2349.27	-2.88	-0.00226	HCD (High Energy Collision Dissociation)	28	MS2	0	100	75.5567	26868	QEp25-0683_Fan_PKM2-62VK.raw	F2	4	1	34	27	12.6442	0.004728	0.09487	8199483	74.89
TRUE	High	Mascot (A3)	Unambiguous	225	230	DIQDLK		2	0.4074	0	1	1	366.2	731.393	731.393	-0.05	-2e-05	HCD (High Energy Collision Dissociation)	28	MS2	19.7216	92.067	21.2665	5959	QEp25-0683_Fan_PKM2-62VK.raw	F2	27	1	33	26	0.0450037	0.001743	0.05753	3536655616	20.27
TRUE	High	Mascot (A3)	Unambiguous	225	230	DIQDLK		2	0	0	1	1	366.2	731.393	731.393	0.03	1e-05	HCD (High Energy Collision Dissociation)	28	MS2	43.8038	100	23.848	7030	QEp25-0683_Fan_PKM2-62VK.raw	F2	23	1	33	26	0.108205	0.005848	0.1096	31557032	24.01
TRUE	High	Mascot (A3)	Unambiguous	225	230	DIQDLK		2	0.7	0	1	1	366.202	731.397	731.393	4.37	0.0016	HCD (High Energy Collision Dissociation)	28	MS2	35.1918	100	28.5617	8966	QEp25-0683_Fan_PKM2-62VK.raw	F2	10	1	33	26	2.15387	0.007404	0.1279	9641726	28.61
TRUE	High	Mascot (A3)	Unambiguous	225	230	DIQDLK		2	0.4048	0	1	1	366.2	731.393	731.393	0.03	1e-05	HCD (High Energy Collision Dissociation)	28	MS2	0.975126	33.193	20.1438	5482	QEp25-0683_Fan_PKM2-62VK.raw	F2	42	1	33	26	0.00149021	0.008268	0.1391	3536655616	20.27
TRUE	High	Mascot (A3)	Unambiguous	231	246	FGVEQDVDmVFASFIR	M9(Oxidation)	2	1	0	1	1	938.452	1875.9	1875.89	0.66	0.00062	HCD (High Energy Collision Dissociation)	28	MS2	8.33428	100	57.5225	21425	QEp25-0683_Fan_PKM2-62VK.raw	F2	103	1	32	25	8.41093e-10	0.0005675	4.335e-09	16789132	57.39
TRUE	High	Mascot (A3)	Unambiguous	231	246	FGVEqDVDmVFASFIR	Q5(Deamidated); M9(Oxidation)	2	1	0	1	1	938.951	1876.9	1876.88	8.92	0.00837	HCD (High Energy Collision Dissociation)	28	MS2	55.6046	100	60.617	22672	QEp25-0683_Fan_PKM2-62VK.raw	F2	44	1	32	25	0.000703177	0.0005675	0.004222
TRUE	High	Mascot (A3)	Unambiguous	231	246	FGVEQDVDmVFASFIR	M9(Oxidation)	2	1	0	1	1	938.453	1875.9	1875.89	2.61	0.00245	HCD (High Energy Collision Dissociation)	28	MS2	0	100	61.6396	23040	QEp25-0683_Fan_PKM2-62VK.raw	F2	42	1	32	25	0.0011539	0.0005675	0.003703	57532204	61.89
TRUE	High	Mascot (A3)	Unambiguous	231	246	FGVEQDVDmVFASFIR	M9(Oxidation)	2	1	0	1	1	938.451	1875.9	1875.89	0.33	0.00031	HCD (High Energy Collision Dissociation)	28	MS2	0	72.47	61.9804	23163	QEp25-0683_Fan_PKM2-62VK.raw	F2	102	1	32	25	9.5685e-10	0.0005675	4.499e-09	57532204	61.89
TRUE	High	Mascot (A3)	Unambiguous	231	246	FGVEQDVDmVFASFIR	M9(Oxidation)	3	1	0	1	1	625.97	1875.9	1875.89	0.33	0.0002	HCD (High Energy Collision Dissociation)	28	MS2	27.7489	100	61.6889	23058	QEp25-0683_Fan_PKM2-62VK.raw	F2	55	1	32	25	4.77358e-05	0.0005675	6.731e-05	82686832	61.9
TRUE	High	Mascot (A3)	Unambiguous	231	246	FGVEQDVDmVFASFIR	M9(Oxidation)	3	1	0	1	1	625.97	1875.89	1875.89	0.13	8e-05	HCD (High Energy Collision Dissociation)	28	MS2	5.44688	47.603	62.045	23187	QEp25-0683_Fan_PKM2-62VK.raw	F2	62	1	32	25	9.46599e-06	0.0005675	9.058e-06	82686832	61.9
TRUE	High	Mascot (A3)	Unambiguous	231	246	FGVEQDVDmVFASFIR	M9(Oxidation)	2	1	0	1	1	938.45	1875.89	1875.89	-0.9	-0.00085	HCD (High Energy Collision Dissociation)	28	MS2	0	100	62.329	23281	QEp25-0683_Fan_PKM2-62VK.raw	F2	81	1	31	24	1.19026e-07	0.0005675	3.872e-08	57532204	61.89
TRUE	High	Mascot (A3)	Unambiguous	231	246	FGVEQDVDmVFASFIR	M9(Oxidation)	3	1	0	1	1	625.969	1875.89	1875.89	-0.94	-0.00059	HCD (High Energy Collision Dissociation)	28	MS2	24.3308	100	57.2334	21299	QEp25-0683_Fan_PKM2-62VK.raw	F2	45	1	31	24	0.00039538	0.0005675	0.000263	9215951	57.38
TRUE	High	Mascot (A3)	Unambiguous	231	246	FGVEQDVDMVFASFIR		2	1	0	1	1	930.458	1859.91	1859.9	4.95	0.00461	HCD (High Energy Collision Dissociation)	28	MS2	49.8479	100	63.7184	23718	QEp25-0683_Fan_PKM2-62VK.raw	F2	41	1	33	26	0.00154333	0.0005675	0.006151	1576721	63.5
TRUE	High	Mascot (A3)	Unambiguous	231	246	FGVEQDVDMVFASFIR		2	1	0	1	1	930.451	1859.9	1859.9	-2.4	-0.00223	HCD (High Energy Collision Dissociation)	28	MS2	17.8428	100	63.3463	23607	QEp25-0683_Fan_PKM2-62VK.raw	F2	71	1	31	24	1.22284e-06	0.0005675	5.409e-05	1576721	63.5
TRUE	High	Mascot (A3)	Unambiguous	231	246	FGVEQDVDmVFASFIR	M9(Oxidation)	3	1	0	1	1	625.971	1875.9	1875.89	1.79	0.00112	HCD (High Energy Collision Dissociation)	28	MS2	15.2993	100	57.5833	21451	QEp25-0683_Fan_PKM2-62VK.raw	F2	52	1	32	25	0.000116458	0.0005675	0.0007637	9215951	57.38
TRUE	High	Mascot (A3)	Unambiguous	231	246	FGVEQDVDmVFASFIR	M9(Oxidation)	2	1	0	1	1	938.45	1875.89	1875.89	-1.36	-0.00127	HCD (High Energy Collision Dissociation)	28	MS2	0	100	63.0488	23513	QEp25-0683_Fan_PKM2-62VK.raw	F2	58	1	31	24	2.3824e-05	0.0007949	0.01971	57532204	61.89
TRUE	High	Mascot (A3)	Unambiguous	231	246	FGVEQDVDmVFASFIR	M9(Oxidation)	2	1	0	1	1	938.447	1875.89	1875.89	-4.68	-0.00439	HCD (High Energy Collision Dissociation)	28	MS2	51.3531	100	62.6673	23391	QEp25-0683_Fan_PKM2-62VK.raw	F2	38	1	29	22	0.00149268	0.001017	0.04428	57532204	61.89
TRUE	High	Mascot (A3)	Unambiguous	231	246	FGVEQDVDMVFASFIR		3	0.9524	0	1	1	620.638	1859.9	1859.9	-0.3	-0.00019	HCD (High Energy Collision Dissociation)	28	MS2	60.9978	100	63.3632	23612	QEp25-0683_Fan_PKM2-62VK.raw	F2	21	1	32	25	0.145366	0.001743	0.05312	3471880	63.5
TRUE	High	Mascot (A3)	Unambiguous	247	255	KASDVHEVR		2	0.8904	0	1	1	520.778	1040.55	1040.55	0.4	0.00021	HCD (High Energy Collision Dissociation)	28	MS2	9.92519	100	14.5458	3044	QEp25-0683_Fan_PKM2-62VK.raw	F2	73	1	31	24	6.38154e-07	0.0005675	5.249e-05	2.36848e+06	14.5
TRUE	High	Mascot (A3)	Unambiguous	247	255	KASDVHEVR		2	1	0	1	1	520.778	1040.55	1040.55	0.4	0.00021	HCD (High Energy Collision Dissociation)	28	MS2	40.2544	100	15.8909	3644	QEp25-0683_Fan_PKM2-62VK.raw	F2	36	1	31	24	0.00366375	0.0005675	0.001806	442215	16.27
TRUE	High	Mascot (A3)	Unambiguous	247	255	KASDVHEVR		2	0.9167	0	1	1	520.778	1040.55	1040.55	0.05	3e-05	HCD (High Energy Collision Dissociation)	28	MS2	0	100	14.1916	2889	QEp25-0683_Fan_PKM2-62VK.raw	F2	72	1	31	24	8.97275e-07	0.0005675	0.0002604	52931060	14.01
TRUE	High	Mascot (A3)	Unambiguous	247	255	KASDVHEVR		3	1	0	1	1	347.521	1040.55	1040.55	-0.08	-3e-05	HCD (High Energy Collision Dissociation)	28	MS2	65.7591	100	15.8415	3622	QEp25-0683_Fan_PKM2-62VK.raw	F2	46	1	31	24	0.00032675	0.0005675	0.0001715	2.18663e+06	15.79
TRUE	High	Mascot (A3)	Unambiguous	247	255	KASDVHEVR		2	1	0	1	1	520.778	1040.55	1040.55	-0.06	-3e-05	HCD (High Energy Collision Dissociation)	28	MS2	52.1794	100	14.8886	3196	QEp25-0683_Fan_PKM2-62VK.raw	F2	45	1	31	24	0.000374297	0.0005675	0.001689	977349	14.87
TRUE	High	Mascot (A3)	Unambiguous	247	255	KASDVHEVR		3	1	0	1	1	347.521	1040.55	1040.55	-0.17	-6e-05	HCD (High Energy Collision Dissociation)	28	MS2	69.3277	100	19.633	5261	QEp25-0683_Fan_PKM2-62VK.raw	F2	15	1	31	24	0.375159	0.0005675	0.005347	1.00869e+06	19.48
TRUE	High	Mascot (A3)	Unambiguous	247	255	KASDVHEVR		3	0.9333	0	1	1	347.521	1040.55	1040.55	-0.69	-0.00024	HCD (High Energy Collision Dissociation)	28	MS2	19.6309	73.986	14.1894	2888	QEp25-0683_Fan_PKM2-62VK.raw	F2	45	1	31	24	0.000402917	0.0005675	0.0003606	106149888	14.02
TRUE	High	Mascot (A3)	Unambiguous	247	255	KASDVHEVR		3	0.9444	0	1	1	347.521	1040.55	1040.55	-0.87	-0.0003	HCD (High Energy Collision Dissociation)	28	MS2	63.207	100	17.3268	4264	QEp25-0683_Fan_PKM2-62VK.raw	F2	36	1	31	24	0.00395232	0.0005675	0.0009692
TRUE	High	Mascot (A3)	Unambiguous	247	255	KASDVHEVR		3	1	0	1	1	347.521	1040.55	1040.55	-1.05	-0.00036	HCD (High Energy Collision Dissociation)	28	MS2	53.5965	100	15.361	3407	QEp25-0683_Fan_PKM2-62VK.raw	F2	45	1	31	24	0.000407241	0.0005675	0.0001824	2366135	15.59
TRUE	High	Mascot (A3)	Unambiguous	247	255	KASDVHEVR		3	1	0	1	1	347.521	1040.55	1040.55	-1.31	-0.00045	HCD (High Energy Collision Dissociation)	28	MS2	70.2436	100	84.3691	28986	QEp25-0683_Fan_PKM2-62VK.raw	F2	7	1	31	24	2.58138	0.001743	0.05096	1.37647e+06	84.07
TRUE	High	Mascot (A3)	Unambiguous	247	256	KASDVHEVRK		3	1	0	1	1	390.221	1168.65	1168.64	4.35	0.00169	HCD (High Energy Collision Dissociation)	28	MS2	41.2479	100	32.2957	10506	QEp25-0683_Fan_PKM2-62VK.raw	F2	15	1	28	21	0.215812	0.0005675	0.004748	8476253	32.63
TRUE	High	Mascot (A3)	Unambiguous	247	256	KASDVHEVRK		3	1	0	1	1	390.22	1168.65	1168.64	1.69	0.00066	HCD (High Energy Collision Dissociation)	28	MS2	18.688	100	29.9075	9516	QEp25-0683_Fan_PKM2-62VK.raw	F2	15	1	28	21	0.191532	0.0005675	0.00818	3731300	29.81
TRUE	High	Mascot (A3)	Unambiguous	247	256	KASDVHEVRK		3	1	0	1	1	390.22	1168.64	1168.64	1.3	0.0005	HCD (High Energy Collision Dissociation)	28	MS2	42.5947	100	25.3298	7646	QEp25-0683_Fan_PKM2-62VK.raw	F2	20	1	28	21	0.0824711	0.0005675	0.004712	1.04721e+06	25.39
TRUE	High	Mascot (A3)	Unambiguous	247	256	KASDVHEVRK		2	0.8704	0	1	1	584.826	1168.64	1168.64	1.2	0.0007	HCD (High Energy Collision Dissociation)	28	MS2	0	100	14.8414	3175	QEp25-0683_Fan_PKM2-62VK.raw	F2	54	1	28	21	3.3908e-05	0.0005675	0.0002285	13339647	14.56
TRUE	High	Mascot (A3)	Unambiguous	247	256	KASDVHEVRK		3	1	0	1	1	390.22	1168.64	1168.64	0.98	0.00038	HCD (High Energy Collision Dissociation)	28	MS2	3.69551	100	20.7774	5751	QEp25-0683_Fan_PKM2-62VK.raw	F2	31	1	28	21	0.00604368	0.0005675	0.0002835	1.40753e+06	20.76
TRUE	High	Mascot (A3)	Unambiguous	247	256	KASDVHEVRK		3	1	0	1	1	390.22	1168.64	1168.64	0.9	0.00035	HCD (High Energy Collision Dissociation)	28	MS2	30.2607	100	21.2816	5966	QEp25-0683_Fan_PKM2-62VK.raw	F2	28	1	28	21	0.0123681	0.0005675	0.0004115	5.70157e+06	21.45
TRUE	High	Mascot (A3)	Unambiguous	247	256	KASDVHEVRK		3	1	0	1	1	390.219	1168.64	1168.64	0.51	0.0002	HCD (High Energy Collision Dissociation)	28	MS2	4.22881	100	20.0475	5438	QEp25-0683_Fan_PKM2-62VK.raw	F2	29	1	28	21	0.00933903	0.0005675	9.112e-05	1.06874e+06	20.34
TRUE	High	Mascot (A3)	Unambiguous	247	256	KASDVHEVRK		3	1	0	1	1	390.219	1168.64	1168.64	0.43	0.00017	HCD (High Energy Collision Dissociation)	28	MS2	15.1278	100	17.5223	4348	QEp25-0683_Fan_PKM2-62VK.raw	F2	30	1	28	21	0.00843921	0.0005675	7.016e-05	10215851	17.2
TRUE	High	Mascot (A3)	Unambiguous	247	256	KASDVHEVRK		2	0.9643	0	1	1	584.826	1168.64	1168.64	0.37	0.00021	HCD (High Energy Collision Dissociation)	28	MS2	3.0382	100	14.1088	2852	QEp25-0683_Fan_PKM2-62VK.raw	F2	56	1	29	22	2.32641e-05	0.0005675	0.0006675	46315144	13.83
TRUE	High	Mascot (A3)	Unambiguous	247	256	KASDVHEVRK		3	1	0	1	1	390.219	1168.64	1168.64	0.2	8e-05	HCD (High Energy Collision Dissociation)	28	MS2	18.7024	100	15.5021	3472	QEp25-0683_Fan_PKM2-62VK.raw	F2	25	1	30	23	0.0372554	0.0005675	0.0006541	9785027	15.59
TRUE	High	Mascot (A3)	Unambiguous	247	256	KASDVHEVRK		3	1	0	1	1	390.219	1168.64	1168.64	0.2	8e-05	HCD (High Energy Collision Dissociation)	28	MS2	19.4842	100	18.6129	4827	QEp25-0683_Fan_PKM2-62VK.raw	F2	27	1	30	23	0.0218872	0.0005675	0.0001739	1.64901e+06	18.54
TRUE	High	Mascot (A3)	Unambiguous	247	256	KASDVHEVRK		2	1	0	1	1	584.825	1168.64	1168.64	0.16	9e-05	HCD (High Energy Collision Dissociation)	28	MS2	42.7119	100	15.5828	3508	QEp25-0683_Fan_PKM2-62VK.raw	F2	38	1	30	23	0.00160394	0.0005675	0.003923	2.86402e+06	15.56
TRUE	High	Mascot (A3)	Unambiguous	247	256	KASDVHEVRK		2	0.8889	0	1	1	584.825	1168.64	1168.64	0.05	3e-05	HCD (High Energy Collision Dissociation)	28	MS2	0.922706	100	13.7594	2700	QEp25-0683_Fan_PKM2-62VK.raw	F2	54	1	30	23	4.69018e-05	0.0005675	0.0001275	46315144	13.83
TRUE	High	Mascot (A3)	Unambiguous	247	256	KASDVHEVRK		3	1	0	1	1	390.219	1168.64	1168.64	0.04	2e-05	HCD (High Energy Collision Dissociation)	28	MS2	34.0708	62.043	14.4465	3000	QEp25-0683_Fan_PKM2-62VK.raw	F2	25	1	30	23	0.0323735	0.0005675	0.0007602	42523548	14.58
TRUE	High	Mascot (A3)	Unambiguous	247	256	KASDVHEVRK		3	1	0	1	1	390.219	1168.64	1168.64	0.04	2e-05	HCD (High Energy Collision Dissociation)	28	MS2	4.73746	100	14.7921	3153	QEp25-0683_Fan_PKM2-62VK.raw	F2	32	1	30	23	0.00601436	0.0005675	0.0001013	42523548	14.58
TRUE	High	Mascot (A3)	Unambiguous	247	256	KASDVHEVRK		3	1	0	1	1	390.219	1168.64	1168.64	0.04	2e-05	HCD (High Energy Collision Dissociation)	28	MS2	0.749085	66.116	14.1066	2851	QEp25-0683_Fan_PKM2-62VK.raw	F2	34	1	30	23	0.00431707	0.0005675	0.0004046	131367592	13.82
TRUE	High	Mascot (A3)	Unambiguous	247	256	KASDVHEVRK		3	1	0	1	1	390.219	1168.64	1168.64	-0.04	-1e-05	HCD (High Energy Collision Dissociation)	28	MS2	0.487727	33.596	13.7572	2699	QEp25-0683_Fan_PKM2-62VK.raw	F2	27	1	30	23	0.0197328	0.0005675	0.0009064	131367592	13.82
TRUE	High	Mascot (A3)	Unambiguous	247	256	KASDVHEVRK		3	1	0	1	1	390.219	1168.64	1168.64	-0.11	-4e-05	HCD (High Energy Collision Dissociation)	28	MS2	23.0022	100	22.6475	6526	QEp25-0683_Fan_PKM2-62VK.raw	F2	26	1	30	23	0.0245578	0.0005675	0.0002269	1.54109e+06	22.49
TRUE	High	Mascot (A3)	Unambiguous	247	256	KASDVHEVRK		2	1	0	1	1	584.825	1168.64	1168.64	-0.16	-9e-05	HCD (High Energy Collision Dissociation)	28	MS2	26.3345	100	15.2089	3339	QEp25-0683_Fan_PKM2-62VK.raw	F2	36	1	30	23	0.00273646	0.0005675	0.008286	13339647	14.56
TRUE	High	Mascot (A3)	Unambiguous	247	256	KASDVHEVRK		3	1	0	1	1	390.219	1168.64	1168.64	-0.19	-8e-05	HCD (High Energy Collision Dissociation)	28	MS2	10.4519	100	17.8918	4512	QEp25-0683_Fan_PKM2-62VK.raw	F2	34	1	30	23	0.0042091	0.0005675	2.617e-05	6.36977e+06	17.85
TRUE	High	Mascot (A3)	Unambiguous	247	256	KASDVHEVRK		3	1	0	1	1	390.219	1168.64	1168.64	-0.27	-0.00011	HCD (High Energy Collision Dissociation)	28	MS2	22.9503	100	21.8537	6209	QEp25-0683_Fan_PKM2-62VK.raw	F2	28	1	30	23	0.0176681	0.0005675	0.0003759	3118992	21.67
TRUE	High	Mascot (A3)	Unambiguous	247	256	KASDVHEVRK		2	1	0	1	1	584.825	1168.64	1168.64	-0.26	-0.00015	HCD (High Energy Collision Dissociation)	28	MS2	36.816	100	14.4919	3021	QEp25-0683_Fan_PKM2-62VK.raw	F2	55	1	30	23	3.35884e-05	0.0005675	0.0004228	13339647	14.56
TRUE	High	Mascot (A3)	Unambiguous	247	256	KASDVHEVRK		2	1	0	1	1	584.825	1168.64	1168.64	-0.26	-0.00015	HCD (High Energy Collision Dissociation)	28	MS2	28.7632	100	16.2747	3808	QEp25-0683_Fan_PKM2-62VK.raw	F2	33	1	30	23	0.00583699	0.0005675	0.0007124	2714410	16.37
TRUE	High	Mascot (A3)	Unambiguous	247	256	KASDVHEVRK		3	1	0	1	1	390.219	1168.64	1168.64	-0.35	-0.00014	HCD (High Energy Collision Dissociation)	28	MS2	9.13544	100	15.8673	3633	QEp25-0683_Fan_PKM2-62VK.raw	F2	25	1	30	23	0.0350905	0.0005675	9.754e-05	10445061	15.74
TRUE	High	Mascot (A3)	Unambiguous	247	256	KASDVHEVRK		3	1	0	1	1	390.219	1168.64	1168.64	-0.35	-0.00014	HCD (High Energy Collision Dissociation)	28	MS2	39.1913	100	20.4289	5603	QEp25-0683_Fan_PKM2-62VK.raw	F2	35	1	30	23	0.00347688	0.0005675	7.341e-05	1.21261e+06	20.5
TRUE	High	Mascot (A3)	Unambiguous	247	256	KASDVHEVRK		3	1	0	1	1	390.219	1168.64	1168.64	-0.43	-0.00017	HCD (High Energy Collision Dissociation)	28	MS2	12.0262	100	16.3741	3852	QEp25-0683_Fan_PKM2-62VK.raw	F2	26	1	30	23	0.0271717	0.0005675	0.0003021	6.16597e+06	16.31
TRUE	High	Mascot (A3)	Unambiguous	247	256	KASDVHEVRK		2	0.9333	0	1	1	584.825	1168.64	1168.64	-0.47	-0.00027	HCD (High Energy Collision Dissociation)	28	MS2	20.3728	100	15.9384	3664	QEp25-0683_Fan_PKM2-62VK.raw	F2	30	1	30	23	0.0102593	0.0005675	0.007785	3659467	15.81
TRUE	High	Mascot (A3)	Unambiguous	247	256	KASDVHEVRK		3	1	0	1	1	390.219	1168.64	1168.64	-0.51	-0.0002	HCD (High Energy Collision Dissociation)	28	MS2	29.2973	100	23.0939	6717	QEp25-0683_Fan_PKM2-62VK.raw	F2	26	1	30	23	0.0272343	0.0005675	0.001755	3.77529e+06	22.95
TRUE	High	Mascot (A3)	Unambiguous	247	256	KASDVHEVRK		3	1	0	1	1	390.219	1168.64	1168.64	-0.58	-0.00023	HCD (High Energy Collision Dissociation)	28	MS2	8.72311	100	18.2392	4666	QEp25-0683_Fan_PKM2-62VK.raw	F2	25	1	30	23	0.0298618	0.0005675	0.0006145	3.2782e+06	18.16
TRUE	High	Mascot (A3)	Unambiguous	247	256	KASDVHEVRK		3	1	0	1	1	390.219	1168.64	1168.64	-0.9	-0.00035	HCD (High Energy Collision Dissociation)	28	MS2	15.9962	100	17.1135	4171	QEp25-0683_Fan_PKM2-62VK.raw	F2	19	1	30	23	0.131255	0.0005675	0.005487	10215851	17.2
TRUE	High	Mascot (A3)	Unambiguous	247	256	KASDVHEVRK		3	1	0	1	1	390.219	1168.64	1168.64	-1.05	-0.00041	HCD (High Energy Collision Dissociation)	28	MS2	17.6225	100	19.1296	5048	QEp25-0683_Fan_PKM2-62VK.raw	F2	28	1	30	23	0.016987	0.0005675	0.001209	431563	19.01
TRUE	High	Mascot (A3)	Unambiguous	247	256	KASDVHEVRK		3	1	0	1	1	390.219	1168.64	1168.64	-1.05	-0.00041	HCD (High Energy Collision Dissociation)	28	MS2	37.2707	100	23.8695	7039	QEp25-0683_Fan_PKM2-62VK.raw	F2	17	1	30	23	0.20004	0.0005675	0.0007867	35880748	23.96
TRUE	High	Mascot (A3)	Unambiguous	247	256	KASDVHEVRK		3	1	0	1	1	390.219	1168.64	1168.64	-1.21	-0.00047	HCD (High Energy Collision Dissociation)	28	MS2	0	100	15.1337	3306	QEp25-0683_Fan_PKM2-62VK.raw	F2	36	1	30	23	0.00261286	0.0005675	8.366e-05	42523548	14.58
TRUE	High	Mascot (A3)	Unambiguous	247	256	KASDVHEVRK		3	1	0	1	1	390.219	1168.64	1168.64	-0.27	-0.00011	HCD (High Energy Collision Dissociation)	28	MS2	1.69068	100	16.7512	4015	QEp25-0683_Fan_PKM2-62VK.raw	F2	26	1	30	23	0.0287203	0.0005675	0.0002079	7791800	16.57
TRUE	High	Mascot (A3)	Unambiguous	247	256	KASDVHEVRK		3	1	0	1	1	390.219	1168.64	1168.64	-1.52	-0.00059	HCD (High Energy Collision Dissociation)	28	MS2	26.0519	100	24.8891	7462	QEp25-0683_Fan_PKM2-62VK.raw	F2	25	1	30	23	0.0310539	0.0005675	0.0001231	2.12417e+06	24.76
TRUE	High	Mascot (A3)	Unambiguous	247	256	KASDVHEVRK		3	1	0	1	1	390.218	1168.64	1168.64	-2.47	-0.00096	HCD (High Energy Collision Dissociation)	28	MS2	7.95577	100	23.4996	6891	QEp25-0683_Fan_PKM2-62VK.raw	F2	20	1	30	23	0.11275	0.0005675	0.0004855	3716469	23.49
TRUE	High	Mascot (A3)	Unambiguous	247	256	KASDVHEVRK		3	1	0	1	1	390.22	1168.65	1168.64	2.31	0.0009	HCD (High Energy Collision Dissociation)	28	MS2	55.8932	100	33.3637	10949	QEp25-0683_Fan_PKM2-62VK.raw	F2	5	1	29	22	2.32165	0.0007949	0.01922	8476253	32.63
TRUE	High	Mascot (A3)	Unambiguous	248	255	ASDVHEVR		2	1	0	1	1	456.73	912.454	912.453	0.32	0.00015	HCD (High Energy Collision Dissociation)	28	MS2	13.4814	100	14.7166	3120	QEp25-0683_Fan_PKM2-62VK.raw	F2	57	1	29	22	1.89882e-05	0.0005675	0.003067	1.94087e+06	14.7
TRUE	High	Mascot (A3)	Unambiguous	248	255	ASDVHEVR		3	1	0	1	1	304.823	912.453	912.453	-0.23	-7e-05	HCD (High Energy Collision Dissociation)	28	MS2	19.5447	100	14.7123	3118	QEp25-0683_Fan_PKM2-62VK.raw	F2	49	1	29	22	0.000100805	0.0005675	0.0003005	2.12512e+06	14.71
TRUE	High	Mascot (A3)	Unambiguous	248	255	ASDVHEVR		3	1	0	1	1	304.823	912.453	912.453	-0.43	-0.00013	HCD (High Energy Collision Dissociation)	28	MS2	8.69303	48.14	14.1978	2891	QEp25-0683_Fan_PKM2-62VK.raw	F2	45	1	29	22	0.000273831	0.0005675	0.002536	10301061	14.19
TRUE	High	Mascot (A3)	Unambiguous	248	255	ASDVHEVR		2	1	0	1	1	456.73	912.452	912.453	-1.09	-0.0005	HCD (High Energy Collision Dissociation)	28	MS2	52.6215	100	14.0398	2822	QEp25-0683_Fan_PKM2-62VK.raw	F2	60	1	29	22	1.05567e-05	0.0005675	0.0009884	10354066	14.19
TRUE	High	Mascot (A3)	Unambiguous	248	255	ASDVHEVRK		2	0	0	1	1	520.779	1040.55	1040.55	1.46	0.00076	HCD (High Energy Collision Dissociation)	28	MS2	24.4797	100	13.8329	2733	QEp25-0683_Fan_PKM2-62VK.raw	F2	35	1	31	24	0.0038567	0.0005675	0.004823	52931060	14.01
TRUE	High	Mascot (A3)	Unambiguous	248	255	ASDVHEVRK		3	0.2	0	1	1	347.521	1040.55	1040.55	-0.25	-9e-05	HCD (High Energy Collision Dissociation)	28	MS2	0	100	13.835	2734	QEp25-0683_Fan_PKM2-62VK.raw	F2	20	1	31	24	0.143951	0.0007949	0.0189	106149888	14.02
TRUE	High	Mascot (A3)	Unambiguous	267	278	IISKIEnHEGVR	N7(Deamidated)	3	1	0	1	1	465.925	1395.76	1395.76	1.63	0.00076	HCD (High Energy Collision Dissociation)	28	MS2	68.8481	100	33.0154	10806	QEp25-0683_Fan_PKM2-62VK.raw	F2	25	1	31	24	0.0518773	0.0005675	0.003106	988404	32.98
TRUE	High	Mascot (A3)	Unambiguous	267	278	IISKIENHEGVR		3	1	0	1	1	465.596	1394.77	1394.78	-1.12	-0.00052	HCD (High Energy Collision Dissociation)	28	MS2	48.931	100	33.4159	10971	QEp25-0683_Fan_PKM2-62VK.raw	F2	28	1	30	23	0.0213394	0.0005675	0.0002614	1.72846e+06	33.18
TRUE	High	Mascot (A3)	Unambiguous	271	278	IENHEGVR		2	1	0	1	1	477.244	953.481	953.48	1.59	0.00076	HCD (High Energy Collision Dissociation)	28	MS2	36.0716	100	14.1152	2855	QEp25-0683_Fan_PKM2-62VK.raw	F2	45	1	29	22	0.00031364	0.0005675	0.004196	138613152	14.19
TRUE	High	Mascot (A3)	Unambiguous	271	278	IENHEGVR		2	0.8824	0	1	1	477.244	953.481	953.48	1.01	0.00048	HCD (High Energy Collision Dissociation)	28	MS2	54.2639	100	14.5642	3053	QEp25-0683_Fan_PKM2-62VK.raw	F2	51	1	29	22	7.73449e-05	0.0005675	0.007568	2.322e+06	14.6
TRUE	High	Mascot (A3)	Unambiguous	271	278	IENHEGVR		3	0.8	0	1	1	318.498	953.48	953.48	0.04	1e-05	HCD (High Energy Collision Dissociation)	28	MS2	34.9257	100	14.1109	2853	QEp25-0683_Fan_PKM2-62VK.raw	F2	45	1	29	22	0.000275697	0.0005675	0.005736	140524176	14.21
TRUE	High	Mascot (A3)	Unambiguous	271	278	IENHEGVR		3	0.8043	0	1	1	318.498	953.48	953.48	0.04	1e-05	HCD (High Energy Collision Dissociation)	28	MS2	34.9257	37.653	14.1164	2856	QEp25-0683_Fan_PKM2-62VK.raw	F2	46	1	29	22	0.000249708	0.0005675	0.009244	140524176	14.21
TRUE	High	Mascot (A3)	Unambiguous	271	278	IENHEGVR		3	0.7857	0	1	1	318.498	953.48	953.48	-0.06	-2e-05	HCD (High Energy Collision Dissociation)	28	MS2	70.3562	100	84.5758	29058	QEp25-0683_Fan_PKM2-62VK.raw	F2	28	1	29	22	0.0151507	0.0005675	0.01496	2.69643e+06	83.9
TRUE	High	Mascot (A3)	Unambiguous	271	278	IENHEGVR		3	0.8286	0	1	1	318.497	953.478	953.48	-2.46	-0.00078	HCD (High Energy Collision Dissociation)	28	MS2	71.8495	100	84.223	28937	QEp25-0683_Fan_PKM2-62VK.raw	F2	35	1	28	21	0.00223505	0.0005675	0.01461	2.69643e+06	83.9
TRUE	High	Mascot (A3)	Unambiguous	271	278	IEnHEGVR	N3(Deamidated)	3	0.5882	0	1	1	318.826	954.464	954.464	-0.26	-8e-05	HCD (High Energy Collision Dissociation)	28	MS2	5.06118	7.56	14.3182	2943	QEp25-0683_Fan_PKM2-62VK.raw	F2	34	1	28	21	0.00298062	0.001017	0.0339	148308448	14.39
TRUE	High	Mascot (A3)	Unambiguous	271	278	IEnHEGVR	N3(Deamidated)	2	0.7727	0	1	1	477.736	954.464	954.464	0.04	2e-05	HCD (High Energy Collision Dissociation)	28	MS2	5.41696	9.723	14.3193	2944	QEp25-0683_Fan_PKM2-62VK.raw	F2	44	1	28	21	0.00030996	0.002902	0.07451	138904416	14.39
TRUE	High	Mascot (A3)	Unambiguous	271	279	IENHEGVRR		2	0.9118	0	1	1	555.294	1109.58	1109.58	-0.48	-0.00027	HCD (High Energy Collision Dissociation)	28	MS2	2.66154	100	13.9689	2791	QEp25-0683_Fan_PKM2-62VK.raw	F2	34	1	31	24	0.00512643	0.0005675	0.003747	18653502	14.01
TRUE	High	Mascot (A3)	Unambiguous	271	279	IENHEGVRR		3	1	0	1	1	370.532	1109.58	1109.58	-0.83	-0.00031	HCD (High Energy Collision Dissociation)	28	MS2	13.6135	100	14.3236	2946	QEp25-0683_Fan_PKM2-62VK.raw	F2	18	1	32	25	0.263099	0.001017	0.04584	40381732	14.01
TRUE	High	Mascot (A3)	Unambiguous	271	279	IENHEGVRR		3	1	0	1	1	370.532	1109.58	1109.58	-0.08	-3e-05	HCD (High Energy Collision Dissociation)	28	MS2	5.30332	100	13.9668	2790	QEp25-0683_Fan_PKM2-62VK.raw	F2	17	1	31	24	0.288723	0.001017	0.04041	40381732	14.01
TRUE	High	Mascot (A3)	Unambiguous	279	294	RFDEILEASDGImVAR	M13(Oxidation)	3	1	0	1	1	613.309	1837.91	1837.91	0.77	0.00047	HCD (High Energy Collision Dissociation)	28	MS2	30.3165	100	73.4406	26381	QEp25-0683_Fan_PKM2-62VK.raw	F2	65	1	34	27	9.38766e-06	0.0005675	5.235e-05	165493	73.47
TRUE	High	Mascot (A3)	Unambiguous	279	294	RFDEILEASDGImVAR	M13(Oxidation)	3	1	0	1	1	613.309	1837.91	1837.91	0.67	0.00041	HCD (High Energy Collision Dissociation)	28	MS2	0.448584	8.999	54.2518	20001	QEp25-0683_Fan_PKM2-62VK.raw	F2	86	1	34	27	7.43974e-08	0.0005675	4.204e-05	1730013056	54.48
TRUE	High	Mascot (A3)	Unambiguous	279	294	RFDEILEASDGImVAR	M13(Oxidation)	3	1	0	1	1	613.309	1837.91	1837.91	0.67	0.00041	HCD (High Energy Collision Dissociation)	28	MS2	0.310453	39.945	53.8709	19836	QEp25-0683_Fan_PKM2-62VK.raw	F2	79	1	34	27	3.72012e-07	0.0005675	7.534e-06	1730013056	54.48
TRUE	High	Mascot (A3)	Unambiguous	279	294	RFDEILEASDGImVAR	M13(Oxidation)	3	1	0	1	1	613.309	1837.91	1837.91	0.67	0.00041	HCD (High Energy Collision Dissociation)	28	MS2	0.210838	10.018	54.9644	20310	QEp25-0683_Fan_PKM2-62VK.raw	F2	74	1	34	27	1.21775e-06	0.0005675	1.782e-05	1730013056	54.48
TRUE	High	Mascot (A3)	Unambiguous	279	294	RFDEILEASDGImVAR	M13(Oxidation)	4	1	0	1	1	460.234	1837.91	1837.91	0.67	0.00031	HCD (High Energy Collision Dissociation)	28	MS2	21.2905	100	54.759	20221	QEp25-0683_Fan_PKM2-62VK.raw	F2	56	1	34	27	6.8479e-05	0.0005675	9.364e-05	17988336	54.51
TRUE	High	Mascot (A3)	Unambiguous	279	294	RFDEILEASDGImVAR	M13(Oxidation)	3	1	0	1	1	613.309	1837.91	1837.91	0.57	0.00035	HCD (High Energy Collision Dissociation)	28	MS2	1.7916	73.208	56.7507	21093	QEp25-0683_Fan_PKM2-62VK.raw	F2	85	1	34	27	9.9837e-08	0.0005675	3.872e-09	1730013056	54.48
TRUE	High	Mascot (A3)	Unambiguous	279	294	RFDEILEASDGImVAR	M13(Oxidation)	3	1	0	1	1	613.309	1837.91	1837.91	0.57	0.00035	HCD (High Energy Collision Dissociation)	28	MS2	0.254068	12.973	55.3094	20461	QEp25-0683_Fan_PKM2-62VK.raw	F2	77	1	34	27	5.32466e-07	0.0005675	1.761e-05	1730013056	54.48
TRUE	High	Mascot (A3)	Unambiguous	279	294	RFDEILEASDGImVAR	M13(Oxidation)	3	0.9857	0	1	1	613.309	1837.91	1837.91	0.47	0.00029	HCD (High Energy Collision Dissociation)	28	MS2	2.29248	42.467	53.1781	19537	QEp25-0683_Fan_PKM2-62VK.raw	F2	70	1	34	27	2.91267e-06	0.0005675	4.976e-06	1730013056	54.48
TRUE	High	Mascot (A3)	Unambiguous	279	294	RFDEILEASDGImVAR	M13(Oxidation)	2	0.9032	0	1	1	919.46	1837.91	1837.91	0.41	0.00038	HCD (High Energy Collision Dissociation)	28	MS2	0	100	57.4855	21409	QEp25-0683_Fan_PKM2-62VK.raw	F2	31	1	34	27	0.0210519	0.0005675	0.00567	85046376	55.63
TRUE	High	Mascot (A3)	Unambiguous	279	294	RFDEILEASDGImVAR	M13(Oxidation)	4	1	0	1	1	460.233	1837.91	1837.91	0.4	0.00018	HCD (High Energy Collision Dissociation)	28	MS2	41.4337	100	55.2247	20424	QEp25-0683_Fan_PKM2-62VK.raw	F2	47	1	34	27	0.000646088	0.0005675	0.001176	17988336	54.51
TRUE	High	Mascot (A3)	Unambiguous	279	294	RFDEILEASDGImVAR	M13(Oxidation)	3	1	0	1	1	613.309	1837.91	1837.91	0.37	0.00023	HCD (High Energy Collision Dissociation)	28	MS2	40.9027	100	73.0461	26283	QEp25-0683_Fan_PKM2-62VK.raw	F2	66	1	34	27	7.01927e-06	0.0005675	0.0001837	336035	72.97
TRUE	High	Mascot (A3)	Unambiguous	279	294	RFDEILEASDGImVAR	M13(Oxidation)	2	0.9767	0	1	1	919.46	1837.91	1837.91	0.35	0.00032	HCD (High Energy Collision Dissociation)	28	MS2	0.425067	46.029	54.5207	20118	QEp25-0683_Fan_PKM2-62VK.raw	F2	86	1	34	27	6.55911e-08	0.0005675	8.882e-08	230637296	54.49
TRUE	High	Mascot (A3)	Unambiguous	279	294	RFDEILEASDGImVAR	M13(Oxidation)	3	1	0	1	1	613.309	1837.91	1837.91	0.27	0.00017	HCD (High Energy Collision Dissociation)	28	MS2	0.501142	27.193	55.6644	20617	QEp25-0683_Fan_PKM2-62VK.raw	F2	82	1	34	27	1.9398e-07	0.0005675	1.263e-06	1730013056	54.48
TRUE	High	Mascot (A3)	Unambiguous	279	294	RFDEILEASDGImVAR	M13(Oxidation)	3	1	0	1	1	613.309	1837.91	1837.91	0.27	0.00017	HCD (High Energy Collision Dissociation)	28	MS2	1.58396	72.038	57.4724	21403	QEp25-0683_Fan_PKM2-62VK.raw	F2	83	1	34	27	1.6209e-07	0.0005675	1.041e-05
TRUE	High	Mascot (A3)	Unambiguous	279	294	RFDEILEASDGImVAR	M13(Oxidation)	3	1	0	1	1	613.309	1837.91	1837.91	0.27	0.00017	HCD (High Energy Collision Dissociation)	28	MS2	11.1207	100	67.0826	24700	QEp25-0683_Fan_PKM2-62VK.raw	F2	56	1	34	27	8.19892e-05	0.0005675	0.005858	210136	67.26
TRUE	High	Mascot (A3)	Unambiguous	279	294	RFDEILEASDGImVAR	M13(Oxidation)	3	1	0	1	1	613.309	1837.91	1837.91	0.07	5e-05	HCD (High Energy Collision Dissociation)	28	MS2	53.12	100	66.4591	24524	QEp25-0683_Fan_PKM2-62VK.raw	F2	71	1	34	27	2.12727e-06	0.0005675	9.475e-05
TRUE	High	Mascot (A3)	Unambiguous	279	294	RFDEILEASDGImVAR	M13(Oxidation)	2	0.9592	0	1	1	919.459	1837.91	1837.91	0.02	1e-05	HCD (High Energy Collision Dissociation)	28	MS2	0	74.045	54.8776	20272	QEp25-0683_Fan_PKM2-62VK.raw	F2	98	1	34	27	4.8509e-09	0.0005675	5.712e-09	230637296	54.49
TRUE	High	Mascot (A3)	Unambiguous	279	294	RFDEILEASDGImVAR	M13(Oxidation)	3	1	0	1	1	613.309	1837.91	1837.91	-0.02	-2e-05	HCD (High Energy Collision Dissociation)	28	MS2	33.3979	100	65.7377	24314	QEp25-0683_Fan_PKM2-62VK.raw	F2	62	1	34	27	1.74913e-05	0.0005675	0.001862
TRUE	High	Mascot (A3)	Unambiguous	279	294	RFDEILEASDGImVAR	M13(Oxidation)	3	1	0	1	1	613.309	1837.91	1837.91	-0.12	-8e-05	HCD (High Energy Collision Dissociation)	28	MS2	26.16	100	62.966	23486	QEp25-0683_Fan_PKM2-62VK.raw	F2	63	1	34	27	1.40462e-05	0.0005675	0.0003011	678026	63.26
TRUE	High	Mascot (A3)	Unambiguous	279	294	RFDEILEASDGImVAR	M13(Oxidation)	4	1	0	1	1	460.233	1837.91	1837.91	-0.2	-9e-05	HCD (High Energy Collision Dissociation)	28	MS2	9.22908	100	54.1746	19967	QEp25-0683_Fan_PKM2-62VK.raw	F2	61	1	34	27	2.63427e-05	0.0005675	0.0002286	17988336	54.51
TRUE	High	Mascot (A3)	Unambiguous	279	294	RFDEILEASDGImVAR	M13(Oxidation)	3	1	0	1	1	613.308	1837.91	1837.91	-0.22	-0.00014	HCD (High Energy Collision Dissociation)	28	MS2	21.2846	100	58.8443	21971	QEp25-0683_Fan_PKM2-62VK.raw	F2	64	1	34	27	1.3142e-05	0.0005675	6.869e-08	9336916	58.67
TRUE	High	Mascot (A3)	Unambiguous	279	294	RFDEILEASDGImVAR	M13(Oxidation)	3	0.9574	0	1	1	613.308	1837.91	1837.91	-0.22	-0.00014	HCD (High Energy Collision Dissociation)	28	MS2	4.72828	100	84.8673	29151	QEp25-0683_Fan_PKM2-62VK.raw	F2	47	1	34	27	0.000626124	0.0005675	0.0166	26364122	83.93
TRUE	High	Mascot (A3)	Unambiguous	279	294	RFDEILEASDGImVAR	M13(Oxidation)	2	0.8974	0	1	1	919.459	1837.91	1837.91	-0.25	-0.00023	HCD (High Energy Collision Dissociation)	28	MS2	5.47599	100	57.8353	21554	QEp25-0683_Fan_PKM2-62VK.raw	F2	39	1	34	27	0.00411776	0.0005675	0.01666	7.73271e+06	58.2
TRUE	High	Mascot (A3)	Unambiguous	279	294	RFDEILEASDGImVAR	M13(Oxidation)	2	1	0	1	1	919.459	1837.91	1837.91	-0.32	-0.00029	HCD (High Energy Collision Dissociation)	28	MS2	1.1145	100	54.1638	19962	QEp25-0683_Fan_PKM2-62VK.raw	F2	84	1	34	27	1.24928e-07	0.0005675	4.398e-06	230637296	54.49
TRUE	High	Mascot (A3)	Unambiguous	279	294	RFDEILEASDGImVAR	M13(Oxidation)	4	1	0	1	1	460.233	1837.91	1837.91	-0.33	-0.00015	HCD (High Energy Collision Dissociation)	28	MS2	15.3472	100	55.5993	20589	QEp25-0683_Fan_PKM2-62VK.raw	F2	49	1	34	27	0.000420936	0.0005675	0.01009	1.95557e+06	55.57
TRUE	High	Mascot (A3)	Unambiguous	279	294	RFDEILEASDGImVAR	M13(Oxidation)	3	1	0	1	1	613.308	1837.91	1837.91	-0.42	-0.00026	HCD (High Energy Collision Dissociation)	28	MS2	0	100	52.807	19376	QEp25-0683_Fan_PKM2-62VK.raw	F2	66	1	34	27	7.41215e-06	0.0005675	1.49e-05	1730013056	54.48
TRUE	High	Mascot (A3)	Unambiguous	279	294	RFDEILEASDGImVAR	M13(Oxidation)	3	0.9865	0	1	1	613.308	1837.91	1837.91	-0.42	-0.00026	HCD (High Energy Collision Dissociation)	28	MS2	3.81927	100	59.886	22390	QEp25-0683_Fan_PKM2-62VK.raw	F2	74	1	34	27	1.27041e-06	0.0005675	1.402e-05	4.92914e+06	59.37
TRUE	High	Mascot (A3)	Unambiguous	279	294	RFDEILEASDGImVAR	M13(Oxidation)	3	1	0	1	1	613.309	1837.91	1837.91	0.77	0.00047	HCD (High Energy Collision Dissociation)	28	MS2	0.7133	43.342	53.5155	19680	QEp25-0683_Fan_PKM2-62VK.raw	F2	82	1	34	27	1.74806e-07	0.0005675	4.261e-08	1730013056	54.48
TRUE	High	Mascot (A3)	Unambiguous	279	294	RFDEILEASDGImVAR	M13(Oxidation)	3	1	0	1	1	613.309	1837.91	1837.91	0.77	0.00047	HCD (High Energy Collision Dissociation)	28	MS2	3.55008	85.17	57.1027	21243	QEp25-0683_Fan_PKM2-62VK.raw	F2	92	1	34	27	1.72408e-08	0.0005675	1.951e-07
TRUE	High	Mascot (A3)	Unambiguous	279	294	RFDEILEASDGImVAR	M13(Oxidation)	2	0.9813	0	1	1	919.46	1837.91	1837.91	0.88	0.00081	HCD (High Energy Collision Dissociation)	28	MS2	0	100	55.2616	20440	QEp25-0683_Fan_PKM2-62VK.raw	F2	107	1	34	27	6.07338e-10	0.0005675	5.834e-07	230637296	54.49
TRUE	High	Mascot (A3)	Unambiguous	279	294	RFDEILEASDGImVAR	M13(Oxidation)	2	0.9863	0	1	1	919.46	1837.91	1837.91	0.95	0.00087	HCD (High Energy Collision Dissociation)	28	MS2	0	100	56.3939	20937	QEp25-0683_Fan_PKM2-62VK.raw	F2	73	1	34	27	1.46026e-06	0.0005675	5.711e-06	85046376	55.63
TRUE	High	Mascot (A3)	Unambiguous	279	294	RFDEILEASDGImVAR	M13(Oxidation)	3	1	0	1	1	613.309	1837.91	1837.91	1.37	0.00084	HCD (High Energy Collision Dissociation)	28	MS2	0.365322	50.839	56.3895	20935	QEp25-0683_Fan_PKM2-62VK.raw	F2	80	1	34	27	2.77607e-07	0.0005675	1.78e-06	1730013056	54.48
TRUE	High	Mascot (A3)	Unambiguous	279	294	RFDEILEASDGImVAR	M13(Oxidation)	3	0.9872	0	1	1	613.309	1837.91	1837.91	1.37	0.00084	HCD (High Energy Collision Dissociation)	28	MS2	2.1515	22.735	56.042	20783	QEp25-0683_Fan_PKM2-62VK.raw	F2	78	1	34	27	4.71444e-07	0.0005675	1.511e-05	1730013056	54.48
TRUE	High	Mascot (A3)	Unambiguous	279	294	RFDEILEASDGImVAR	M13(Oxidation)	2	0.98	0	1	1	919.46	1837.91	1837.91	1.28	0.00117	HCD (High Energy Collision Dissociation)	28	MS2	0	100	56.7638	21099	QEp25-0683_Fan_PKM2-62VK.raw	F2	50	1	34	27	0.000323915	0.0005675	0.0004942	85046376	55.63
TRUE	High	Mascot (A3)	Unambiguous	279	294	RFDEILEASDGImVAR	M13(Oxidation)	2	0.931	0	1	1	919.46	1837.91	1837.91	1.21	0.00111	HCD (High Energy Collision Dissociation)	28	MS2	0	100	58.3266	21760	QEp25-0683_Fan_PKM2-62VK.raw	F2	29	1	34	27	0.0391228	0.0005675	0.008869	7.73271e+06	58.2
TRUE	High	Mascot (A3)	Unambiguous	279	294	RFDEILEASDGImVAR	M13(Oxidation)	3	1	0	1	1	613.309	1837.91	1837.91	1.07	0.00066	HCD (High Energy Collision Dissociation)	28	MS2	0.416359	5.824	54.5989	20152	QEp25-0683_Fan_PKM2-62VK.raw	F2	79	1	34	27	3.88535e-07	0.0005675	0.0002877	1730013056	54.48
TRUE	High	Mascot (A3)	Unambiguous	279	294	RFDEILEASDGImVAR	M13(Oxidation)	3	1	0	1	1	613.308	1837.91	1837.91	-0.72	-0.00044	HCD (High Energy Collision Dissociation)	28	MS2	2.97281	100	57.8287	21551	QEp25-0683_Fan_PKM2-62VK.raw	F2	87	1	34	27	6.56354e-08	0.0005675	5.113e-07
TRUE	High	Mascot (A3)	Unambiguous	279	294	RFDEILEASDGImVAR	M13(Oxidation)	3	1	0	1	1	613.308	1837.91	1837.91	-0.82	-0.0005	HCD (High Energy Collision Dissociation)	28	MS2	0.601097	100	58.5048	21833	QEp25-0683_Fan_PKM2-62VK.raw	F2	78	1	34	27	4.35651e-07	0.0005675	2.168e-06	9336916	58.67
TRUE	High	Mascot (A3)	Unambiguous	279	294	RFDEILEASDGImVAR	M13(Oxidation)	3	1	0	1	1	613.308	1837.91	1837.91	-0.92	-0.00056	HCD (High Energy Collision Dissociation)	28	MS2	22.1258	100	59.1893	22111	QEp25-0683_Fan_PKM2-62VK.raw	F2	78	1	34	27	5.33505e-07	0.0005675	1.387e-05	9336916	58.67
TRUE	High	Mascot (A3)	Unambiguous	279	294	RFDEILEASDGImVAR	M13(Oxidation)	2	0.9394	0	1	1	919.457	1837.91	1837.91	-2.64	-0.00243	HCD (High Energy Collision Dissociation)	28	MS2	5.1502	100	57.1093	21246	QEp25-0683_Fan_PKM2-62VK.raw	F2	33	1	35	28	0.015711	0.0005675	0.005315	85046376	55.63
TRUE	High	Mascot (A3)	Unambiguous	279	294	RFDEILEASDGImVAR	M13(Oxidation)	2	1	0	1	1	919.457	1837.91	1837.91	-2.31	-0.00212	HCD (High Energy Collision Dissociation)	28	MS2	8.27784	100	53.7842	19799	QEp25-0683_Fan_PKM2-62VK.raw	F2	49	1	35	28	0.000382673	0.0005675	1.965e-05	230637296	54.49
TRUE	High	Mascot (A3)	Unambiguous	279	294	RFDEILEASDGImVAR	M13(Oxidation)	3	0.9634	0	1	1	613.307	1837.91	1837.91	-2.12	-0.0013	HCD (High Energy Collision Dissociation)	28	MS2	22.6121	100	63.6525	23695	QEp25-0683_Fan_PKM2-62VK.raw	F2	82	1	34	27	1.72344e-07	0.0005675	1.079e-05	383557	63.65
TRUE	High	Mascot (A3)	Unambiguous	279	294	RFDEILEASDGImVAR	M13(Oxidation)	2	1	0	1	1	919.457	1837.91	1837.91	-2.97	-0.00273	HCD (High Energy Collision Dissociation)	28	MS2	22.1726	100	55.6167	20596	QEp25-0683_Fan_PKM2-62VK.raw	F2	45	1	35	28	0.000992829	0.0005675	0.0002714	85046376	55.63
TRUE	High	Mascot (A3)	Unambiguous	279	294	RFDEILEASDGImVAR	M13(Oxidation)	3	0.95	0	1	1	613.308	1837.91	1837.91	-1.82	-0.00111	HCD (High Energy Collision Dissociation)	28	MS2	6.03026	100	62.2747	23263	QEp25-0683_Fan_PKM2-62VK.raw	F2	80	1	34	27	2.97548e-07	0.0005675	1.956e-05	585872	62.09
TRUE	High	Mascot (A3)	Unambiguous	279	294	RFDEILEASDGImVAR	M13(Oxidation)	3	1	0	1	1	613.308	1837.91	1837.91	-1.42	-0.00087	HCD (High Energy Collision Dissociation)	28	MS2	27.2849	100	64.3367	23910	QEp25-0683_Fan_PKM2-62VK.raw	F2	65	1	34	27	8.9359e-06	0.0005675	0.0002972	426205	64.37
TRUE	High	Mascot (A3)	Unambiguous	279	294	RFDEILEASDGImVAR	M13(Oxidation)	3	1	0	1	1	613.308	1837.91	1837.91	-1.42	-0.00087	HCD (High Energy Collision Dissociation)	28	MS2	0	100	61.2519	22902	QEp25-0683_Fan_PKM2-62VK.raw	F2	76	1	34	27	7.58819e-07	0.0005675	2.833e-05	1.83723e+06	60.79
TRUE	High	Mascot (A3)	Unambiguous	279	294	RFDEILEASDGImVAR	M13(Oxidation)	3	0.974	0	1	1	613.307	1837.91	1837.91	-3.01	-0.00185	HCD (High Energy Collision Dissociation)	28	MS2	20.936	100	83.8432	28829	QEp25-0683_Fan_PKM2-62VK.raw	F2	77	1	35	28	6.24992e-07	0.0005675	9.155e-05	26364122	83.93
TRUE	High	Mascot (A3)	Unambiguous	279	294	RFDEILEASDGImVAR	M13(Oxidation)	3	1	0	1	1	613.306	1837.9	1837.91	-3.91	-0.0024	HCD (High Energy Collision Dissociation)	28	MS2	4.82325	100	62.6207	23376	QEp25-0683_Fan_PKM2-62VK.raw	F2	78	1	34	28	5.236e-07	0.0005675	0.0003335
TRUE	High	Mascot (A3)	Unambiguous	279	294	RFDEILEASDGImVAR	M13(Oxidation)	3	0.9821	0	1	1	613.306	1837.9	1837.91	-3.51	-0.00215	HCD (High Energy Collision Dissociation)	28	MS2	25.592	100	65.0437	24116	QEp25-0683_Fan_PKM2-62VK.raw	F2	57	1	35	28	7.26465e-05	0.0005675	0.005511
TRUE	High	Mascot (A3)	Unambiguous	279	294	RFDEILEASDGImVAR	M13(Oxidation)	3	0.9577	0	1	1	613.306	1837.9	1837.91	-3.51	-0.00215	HCD (High Energy Collision Dissociation)	28	MS2	12.0107	100	65.3925	24219	QEp25-0683_Fan_PKM2-62VK.raw	F2	71	1	35	28	2.61948e-06	0.0005675	0.0006241
TRUE	High	Mascot (A3)	Unambiguous	279	294	RFDEILEASDGImVAR	M13(Oxidation)	3	1	0	1	1	613.306	1837.9	1837.91	-3.51	-0.00215	HCD (High Energy Collision Dissociation)	28	MS2	2.34669	100	63.9991	23807	QEp25-0683_Fan_PKM2-62VK.raw	F2	87	1	35	28	6.85827e-08	0.0005675	7.492e-05	524903	63.95
TRUE	High	Mascot (A3)	Unambiguous	279	294	RFDEILEASDGImVAR	M13(Oxidation)	3	0.9605	0	1	1	613.307	1837.91	1837.91	-3.11	-0.00191	HCD (High Energy Collision Dissociation)	28	MS2	4.17573	100	84.1854	28925	QEp25-0683_Fan_PKM2-62VK.raw	F2	76	1	35	28	7.79604e-07	0.0005675	1.153e-06	26364122	83.93
TRUE	High	Mascot (A3)	Unambiguous	279	294	RFDEILEASDGImVAR	M13(Oxidation)	3	1	0	1	1	613.308	1837.91	1837.91	-1.02	-0.00063	HCD (High Energy Collision Dissociation)	28	MS2	0.583452	100	58.1651	21694	QEp25-0683_Fan_PKM2-62VK.raw	F2	85	1	34	27	9.06021e-08	0.0005675	6.589e-06
TRUE	High	Mascot (A3)	Unambiguous	279	294	RFDEILEASDGImVAR	M13(Oxidation)	3	1	0	1	1	613.308	1837.91	1837.91	-0.92	-0.00056	HCD (High Energy Collision Dissociation)	28	MS2	0	100	84.5312	29043	QEp25-0683_Fan_PKM2-62VK.raw	F2	69	1	34	27	3.75957e-06	0.0005675	0.0001744	26364122	83.93
TRUE	High	Mascot (A3)	Unambiguous	279	294	RFDEILEASDGImVAR	M13(Oxidation)	3	0.962	0	1	1	613.306	1837.9	1837.91	-4.21	-0.00258	HCD (High Energy Collision Dissociation)	28	MS2	22.8002	100	63.3125	23595	QEp25-0683_Fan_PKM2-62VK.raw	F2	79	1	35	28	4.31067e-07	0.0005675	0.0001289	206366	63.54
TRUE	High	Mascot (A3)	Unambiguous	279	294	RFDEILEASDGImVAR	M13(Oxidation)	3	1	0	1	1	613.308	1837.91	1837.91	-1.02	-0.00063	HCD (High Energy Collision Dissociation)	28	MS2	7.44361	100	60.9073	22776	QEp25-0683_Fan_PKM2-62VK.raw	F2	78	1	34	27	4.36655e-07	0.0005675	2.441e-05	1.83723e+06	60.79
TRUE	High	Mascot (A3)	Unambiguous	279	294	RFDEILEASDGImVAR	M13(Oxidation)	3	0.9794	0	1	1	613.308	1837.91	1837.91	-1.42	-0.00087	HCD (High Energy Collision Dissociation)	28	MS2	2.49162	100	60.5696	22654	QEp25-0683_Fan_PKM2-62VK.raw	F2	97	1	34	27	5.59936e-09	0.0005675	1.206e-06	3479007	60.26
TRUE	High	Mascot (A3)	Unambiguous	279	294	RFDEILEASDGImVAR	M13(Oxidation)	3	1	0	1	1	613.308	1837.91	1837.91	-1.42	-0.00087	HCD (High Energy Collision Dissociation)	28	MS2	3.22292	100	60.2301	22523	QEp25-0683_Fan_PKM2-62VK.raw	F2	77	1	34	27	6.08329e-07	0.0005675	5.424e-06	3479007	60.26
TRUE	High	Mascot (A3)	Unambiguous	279	294	RFDEILEASDGImVAR	M13(Oxidation)	3	1	0	1	1	613.308	1837.91	1837.91	-1.32	-0.00081	HCD (High Energy Collision Dissociation)	28	MS2	6.02327	100	61.5955	23025	QEp25-0683_Fan_PKM2-62VK.raw	F2	82	1	34	27	2.07557e-07	0.0005675	4.618e-05	585872	62.09
TRUE	High	Mascot (A3)	Unambiguous	279	294	RFDEILEASDGImVAR	M13(Oxidation)	3	1	0	1	1	613.308	1837.91	1837.91	-1.32	-0.00081	HCD (High Energy Collision Dissociation)	28	MS2	3.62702	100	59.5339	22251	QEp25-0683_Fan_PKM2-62VK.raw	F2	85	1	34	27	9.531e-08	0.0005675	1.071e-05	4.92914e+06	59.37
TRUE	High	Mascot (A3)	Unambiguous	279	294	RFDEILEASDGImVAR	M13(Oxidation)	3	1	0	1	1	613.308	1837.91	1837.91	-1.02	-0.00063	HCD (High Energy Collision Dissociation)	28	MS2	39.9005	100	72.2873	26093	QEp25-0683_Fan_PKM2-62VK.raw	F2	48	1	34	27	0.000434649	0.0005675	0.003729	321091	72.16
TRUE	High	Mascot (A3)	Unambiguous	279	294	RFDEILEASDGImVAR	M13(Oxidation)	3	0.9487	0	1	1	613.306	1837.9	1837.91	-4.21	-0.00258	HCD (High Energy Collision Dissociation)	28	MS2	2.92249	100	61.9337	23146	QEp25-0683_Fan_PKM2-62VK.raw	F2	78	1	35	28	4.87018e-07	0.0005675	7.372e-05	585872	62.09
TRUE	High	Mascot (A3)	Unambiguous	279	294	RFDEILEASDGImVAR	M13(Oxidation)	3	0.9405	0	1	1	613.305	1837.9	1837.91	-5.4	-0.00331	HCD (High Energy Collision Dissociation)	28	MS2	33.8017	100	66.1	24417	QEp25-0683_Fan_PKM2-62VK.raw	F2	84	1	35	28	1.23075e-07	0.0005675	0.0001034
TRUE	High	Mascot (A3)	Unambiguous	279	294	RFDEILEASDGIMVAR		3	1	0	1	1	607.977	1821.92	1821.92	-0.27	-0.00016	HCD (High Energy Collision Dissociation)	28	MS2	27.5504	100	58.2676	21736	QEp25-0683_Fan_PKM2-62VK.raw	F2	67	1	35	28	5.87775e-06	0.0005675	0.0001593	48455628	57.56
TRUE	High	Mascot (A3)	Unambiguous	279	294	RFDEILEASDGIMVAR		2	0.8333	0	1	1	911.462	1821.92	1821.92	0.11	0.0001	HCD (High Energy Collision Dissociation)	28	MS2	15.2638	100	57.438	21388	QEp25-0683_Fan_PKM2-62VK.raw	F2	48	1	35	28	0.000464732	0.0005675	0.001203	6447617	57.69
TRUE	High	Mascot (A3)	Unambiguous	279	294	RFDEILEASDGIMVAR		3	1	0	1	1	607.977	1821.92	1821.92	0.13	8e-05	HCD (High Energy Collision Dissociation)	28	MS2	7.45598	100	57.5507	21437	QEp25-0683_Fan_PKM2-62VK.raw	F2	85	1	35	28	1.05245e-07	0.0005675	3.807e-06	48455628	57.56
TRUE	High	Mascot (A3)	Unambiguous	279	294	RFDEILEASDGIMVAR		3	0.9872	0	1	1	607.977	1821.92	1821.92	0.43	0.00026	HCD (High Energy Collision Dissociation)	28	MS2	8.94866	100	57.9071	21584	QEp25-0683_Fan_PKM2-62VK.raw	F2	78	1	34	27	4.73682e-07	0.0005675	1.042e-05	48455628	57.56
TRUE	High	Mascot (A3)	Unambiguous	279	294	RFDEILEASDGIMVAR		3	0.9841	0	1	1	607.978	1821.92	1821.92	1.04	0.00063	HCD (High Energy Collision Dissociation)	28	MS2	24.9195	100	59.0574	22058	QEp25-0683_Fan_PKM2-62VK.raw	F2	63	1	34	27	1.41355e-05	0.0005675	0.0002782	2.03585e+06	59.09
TRUE	High	Mascot (A3)	Unambiguous	279	294	RFDEILEASDGImVAR	M13(Oxidation)	3	0.9333	0	1	1	613.305	1837.9	1837.91	-5.9	-0.00362	HCD (High Energy Collision Dissociation)	28	MS2	4.60428	100	64.6959	24013	QEp25-0683_Fan_PKM2-62VK.raw	F2	75	1	35	28	1.10619e-06	0.0005675	0.0007401	244102	64.47
TRUE	High	Mascot (A3)	Unambiguous	279	294	RFDEILEASDGIMVAR		3	1	0	1	1	607.977	1821.92	1821.92	0.53	0.00032	HCD (High Energy Collision Dissociation)	28	MS2	12.2279	100	57.1919	21281	QEp25-0683_Fan_PKM2-62VK.raw	F2	82	1	34	27	2.08935e-07	0.0005675	1.477e-05	48455628	57.56
TRUE	High	Mascot (A3)	Unambiguous	279	294	RFDEILEASDGIMVAR		3	1	0	1	1	607.976	1821.91	1821.92	-0.77	-0.00047	HCD (High Energy Collision Dissociation)	28	MS2	38.1581	100	56.8377	21131	QEp25-0683_Fan_PKM2-62VK.raw	F2	58	1	35	28	5.37714e-05	0.0005675	2.851e-07	48455628	57.56
TRUE	High	Mascot (A3)	Unambiguous	279	294	RFDEILEASDGIMVAR		3	1	0	1	1	607.976	1821.91	1821.92	-2.18	-0.00132	HCD (High Energy Collision Dissociation)	28	MS2	4.78518	100	55.8595	20703	QEp25-0683_Fan_PKM2-62VK.raw	F2	66	1	34	27	7.2564e-06	0.0005675	5.01e-05	9495325	55.9
TRUE	High	Mascot (A3)	Unambiguous	279	294	RFDEILEASDGIMVAR		3	1	0	1	1	607.975	1821.91	1821.92	-2.78	-0.00169	HCD (High Energy Collision Dissociation)	28	MS2	25.4656	100	55.4275	20514	QEp25-0683_Fan_PKM2-62VK.raw	F2	37	1	34	27	0.00642186	0.0005675	0.002463	9495325	55.9
TRUE	High	Mascot (A3)	Unambiguous	279	294	RFDEILEASDGImVAR	M13(Oxidation)	3	1	0	1	1	613.309	1837.91	1837.91	-0.02	-2e-05	HCD (High Energy Collision Dissociation)	28	MS2	44.6888	100	74.9912	26740	QEp25-0683_Fan_PKM2-62VK.raw	F2	33	1	34	27	0.0153752	0.0007949	0.02802	3.4844e+06	74.86
TRUE	High	Mascot (A3)	Unambiguous	279	294	RFDEILEASDGIMVAR		3	1	0	1	1	607.973	1821.9	1821.92	-7.2	-0.00438	HCD (High Energy Collision Dissociation)	28	MS2	54.2713	100	54.6167	20161	QEp25-0683_Fan_PKM2-62VK.raw	F2	28	1	34	27	0.0429561	0.0007949	0.0256	3.91539e+06	54.55
TRUE	High	Mascot (A3)	Unambiguous	279	294	RFDEILEASDGImVAR	M13(Oxidation)	2	0.8571	0	1	1	919.457	1837.91	1837.91	-2.44	-0.00224	HCD (High Energy Collision Dissociation)	28	MS2	33.68	100	60.0763	22462	QEp25-0683_Fan_PKM2-62VK.raw	F2	28	1	35	28	0.0570389	0.001017	0.04059
TRUE	High	Mascot (A3)	Unambiguous	279	294	RFDEILEASDGImVAR	M13(Oxidation)	2	0.9565	0	1	1	919.458	1837.91	1837.91	-0.91	-0.00084	HCD (High Energy Collision Dissociation)	28	MS2	0	100	59.0139	22040	QEp25-0683_Fan_PKM2-62VK.raw	F2	23	1	34	27	0.169488	0.00197	0.06492	7.73271e+06	58.2
TRUE	High	Mascot (A3)	Unambiguous	279	294	RFDEILEASDGImVAR	M13(Oxidation)	3	1	0	1	1	613.309	1837.91	1837.91	-0.02	-2e-05	HCD (High Energy Collision Dissociation)	28	MS2	39.6223	100	72.7091	26198	QEp25-0683_Fan_PKM2-62VK.raw	F2	30	1	34	27	0.0321234	0.002669	0.07221	321091	72.16
TRUE	High	Mascot (A3)	Unambiguous	279	294	RFDEILEASDGImVAR	M13(Oxidation)	3	1	0	1	1	613.308	1837.91	1837.91	-0.42	-0.00026	HCD (High Energy Collision Dissociation)	28	MS2	46.3774	100	52.4608	19229	QEp25-0683_Fan_PKM2-62VK.raw	F2	25	1	34	27	0.0937442	0.003601	0.08044	1730013056	54.48
TRUE	High	Mascot (A3)	Unambiguous	279	294	RFDEILEASDGImVAR	M13(Oxidation)	2	0.8	0	1	1	919.461	1837.92	1837.91	2.41	0.00221	HCD (High Energy Collision Dissociation)	28	MS2	0	100	59.3606	22180	QEp25-0683_Fan_PKM2-62VK.raw	F2	25	1	34	27	0.0951476	0.004728	0.0943
TRUE	High	Mascot (A3)	Unambiguous	279	294	RFDEILEASDGImVAR	M13(Oxidation)	3	1	0	1	1	613.308	1837.91	1837.91	-1.02	-0.00063	HCD (High Energy Collision Dissociation)	28	MS2	39.4404	100	50.0014	18154	QEp25-0683_Fan_PKM2-62VK.raw	F2	17	1	34	27	0.616791	0.004728	0.09382	5933150	49.82
TRUE	High	Mascot (A3)	Unambiguous	279	294	RFDEILEASDGImVAR	M13(Oxidation)	2	0.7778	0	1	1	919.458	1837.91	1837.91	-1.58	-0.00145	HCD (High Energy Collision Dissociation)	28	MS2	0	100	61.7936	23095	QEp25-0683_Fan_PKM2-62VK.raw	F2	18	1	34	27	0.476261	0.007176	0.1272
TRUE	High	Mascot (A3)	Unambiguous	279	294	RFDEILEASDGImVAR	M13(Oxidation)	2	0.9375	0	1	1	919.46	1837.91	1837.91	0.68	0.00062	HCD (High Energy Collision Dissociation)	28	MS2	6.65262	100	58.666	21897	QEp25-0683_Fan_PKM2-62VK.raw	F2	32	1	34	27	0.0209198	0.009582	0.1594	7.73271e+06	58.2
TRUE	High	Mascot (A3)	Unambiguous	280	294	FDEILEASDGImVAR	M12(Oxidation)	2	1	0	1	1	841.415	1681.82	1681.81	8.02	0.00675	HCD (High Energy Collision Dissociation)	28	MS2	0	100	46.7624	16722	QEp25-0683_Fan_PKM2-62VK.raw	F2	50	1	34	27	0.000243389	0.0005675	2.591e-05	71645544	45.78
TRUE	High	Mascot (A3)	Unambiguous	280	294	FDEILEASDGImVAR	M12(Oxidation)	2	1	0	1	1	841.411	1681.81	1681.81	2.72	0.00229	HCD (High Energy Collision Dissociation)	28	MS2	0	100	46.3886	16558	QEp25-0683_Fan_PKM2-62VK.raw	F2	61	1	33	26	1.64114e-05	0.0005675	3.574e-06	71645544	45.78
TRUE	High	Mascot (A3)	Unambiguous	280	294	FDEILEASDGImVAR	M12(Oxidation)	2	1	0	1	1	841.41	1681.81	1681.81	1.85	0.00156	HCD (High Energy Collision Dissociation)	28	MS2	5.83879	100	44.9897	15956	QEp25-0683_Fan_PKM2-62VK.raw	F2	66	1	33	26	6.05687e-06	0.0005675	1.278e-05	24914042	44.96
TRUE	High	Mascot (A3)	Unambiguous	280	294	FDEILEASDGImVAR	M12(Oxidation)	3	1	0	1	1	561.276	1681.81	1681.81	1.3	0.00073	HCD (High Energy Collision Dissociation)	28	MS2	19.9594	100	45.3088	16097	QEp25-0683_Fan_PKM2-62VK.raw	F2	40	1	33	26	0.00218417	0.0005675	0.005365	4.03677e+06	45.45
TRUE	High	Mascot (A3)	Unambiguous	280	294	FDEILEASDGImVAR	M12(Oxidation)	3	1	0	1	1	561.276	1681.81	1681.81	1.08	0.00061	HCD (High Energy Collision Dissociation)	28	MS2	56.6787	100	46.8145	16745	QEp25-0683_Fan_PKM2-62VK.raw	F2	28	1	33	26	0.0351849	0.0005675	0.007288	4.29715e+06	46.95
TRUE	High	Mascot (A3)	Unambiguous	280	294	FDEILEASDGImVAR	M12(Oxidation)	2	1	0	1	1	841.409	1681.81	1681.81	0.91	0.00077	HCD (High Energy Collision Dissociation)	28	MS2	7.39383	100	45.3469	16112	QEp25-0683_Fan_PKM2-62VK.raw	F2	67	1	33	26	5.20422e-06	0.0005675	4.971e-06	71645544	45.78
TRUE	High	Mascot (A3)	Unambiguous	280	294	FDEILEASDGImVAR	M12(Oxidation)	2	1	0	1	1	841.409	1681.81	1681.81	0.47	0.0004	HCD (High Energy Collision Dissociation)	28	MS2	3.52339	100	45.694	16262	QEp25-0683_Fan_PKM2-62VK.raw	F2	63	1	33	26	1.08311e-05	0.0005675	6.559e-06	71645544	45.78
TRUE	High	Mascot (A3)	Unambiguous	280	294	FDEILEASDGImVAR	M12(Oxidation)	2	1	0	1	1	841.409	1681.81	1681.81	0.04	3e-05	HCD (High Energy Collision Dissociation)	28	MS2	1.35183	100	46.0486	16414	QEp25-0683_Fan_PKM2-62VK.raw	F2	61	1	33	26	1.89964e-05	0.0005675	5.862e-06	71645544	45.78
TRUE	High	Mascot (A3)	Unambiguous	280	294	FDEILEASDGImVAR	M12(Oxidation)	2	1	0	1	1	841.408	1681.81	1681.81	-0.4	-0.00033	HCD (High Energy Collision Dissociation)	28	MS2	0	100	44.6275	15796	QEp25-0683_Fan_PKM2-62VK.raw	F2	49	1	33	26	0.000279079	0.0005675	4.598e-05	24914042	44.96
TRUE	High	Mascot (A3)	Unambiguous	280	294	FDEILEASDGImVAR	M12(Oxidation)	3	1	0	1	1	561.274	1681.81	1681.81	-1.97	-0.0011	HCD (High Energy Collision Dissociation)	28	MS2	18.9996	100	46.027	16405	QEp25-0683_Fan_PKM2-62VK.raw	F2	51	1	33	26	0.000180744	0.0005675	0.0005121	4.61174e+06	45.97
TRUE	High	Mascot (A3)	Unambiguous	280	294	FDEILEASDGImVAR	M12(Oxidation)	3	1	0	1	1	561.274	1681.81	1681.81	-2.07	-0.00116	HCD (High Energy Collision Dissociation)	28	MS2	20.2539	100	47.2283	16925	QEp25-0683_Fan_PKM2-62VK.raw	F2	40	1	33	26	0.00219818	0.0005675	0.0009881	4.29715e+06	46.95
TRUE	High	Mascot (A3)	Unambiguous	280	294	FDEILEASDGImVAR	M12(Oxidation)	3	1	0	1	1	561.273	1681.81	1681.81	-2.73	-0.00153	HCD (High Energy Collision Dissociation)	28	MS2	38.7587	100	45.6617	16249	QEp25-0683_Fan_PKM2-62VK.raw	F2	43	1	33	26	0.00103385	0.0005675	0.0005633	3.99709e+06	45.68
TRUE	High	Mascot (A3)	Unambiguous	295	305	GDLGIEIPAEK		2	1	0	1	1	571.309	1141.61	1141.61	0.41	0.00023	HCD (High Energy Collision Dissociation)	28	MS2	27.9949	100	76.0473	26990	QEp25-0683_Fan_PKM2-62VK.raw	F2	28	1	31	24	0.0192848	0.0005675	0.001317	7105553	75.97
TRUE	High	Mascot (A3)	Unambiguous	295	305	GDLGIEIPAEK		2	1	0	1	1	571.309	1141.61	1141.61	0.3	0.00017	HCD (High Energy Collision Dissociation)	28	MS2	0	49.457	39.6179	13603	QEp25-0683_Fan_PKM2-62VK.raw	F2	41	1	31	24	0.00115403	0.0005675	0.0005305	18151686144	38.37
TRUE	High	Mascot (A3)	Unambiguous	295	305	GDLGIEIPAEK		2	1	0	1	1	571.309	1141.61	1141.61	0.3	0.00017	HCD (High Energy Collision Dissociation)	28	MS2	4.83958	100	42.1688	14718	QEp25-0683_Fan_PKM2-62VK.raw	F2	32	1	31	24	0.00841813	0.0005675	0.0003859	72777720	40.84
TRUE	High	Mascot (A3)	Unambiguous	295	305	GDLGIEIPAEK		2	1	0	1	1	571.309	1141.61	1141.61	0.2	0.00011	HCD (High Energy Collision Dissociation)	28	MS2	5.58733	100	42.5382	14880	QEp25-0683_Fan_PKM2-62VK.raw	F2	20	1	31	24	0.132195	0.0005675	0.006636	25729372	42.65
TRUE	High	Mascot (A3)	Unambiguous	295	305	GDLGIEIPAEK		2	1	0	1	1	571.309	1141.61	1141.61	0.09	5e-05	HCD (High Energy Collision Dissociation)	28	MS2	8.83339	96.651	40.6951	14071	QEp25-0683_Fan_PKM2-62VK.raw	F2	42	1	31	24	0.000938028	0.0005675	1.308e-05	72777720	40.84
TRUE	High	Mascot (A3)	Unambiguous	295	305	GDLGIEIPAEK		3	1	0	1	1	381.208	1141.61	1141.61	-0.32	-0.00012	HCD (High Energy Collision Dissociation)	28	MS2	10.1263	100	38.2611	13028	QEp25-0683_Fan_PKM2-62VK.raw	F2	47	1	29	22	0.000187185	0.0005675	0.0003361	36603136	38.37
TRUE	High	Mascot (A3)	Unambiguous	295	305	GDLGIEIPAEK		2	1	0	1	1	571.308	1141.61	1141.61	-0.44	-0.00025	HCD (High Energy Collision Dissociation)	28	MS2	5.13992	100	41.802	14556	QEp25-0683_Fan_PKM2-62VK.raw	F2	38	1	29	22	0.00167599	0.0005675	0.0002727	72777720	40.84
TRUE	High	Mascot (A3)	Unambiguous	295	305	GDLGIEIPAEK		3	1	0	1	1	381.208	1141.61	1141.61	-0.72	-0.00028	HCD (High Energy Collision Dissociation)	28	MS2	2.43752	100	38.6153	13170	QEp25-0683_Fan_PKM2-62VK.raw	F2	41	1	29	22	0.000796657	0.0005675	0.001119	36603136	38.37
TRUE	High	Mascot (A3)	Unambiguous	295	305	GDLGIEIPAEK		2	1	0	1	1	571.308	1141.61	1141.61	-0.87	-0.0005	HCD (High Energy Collision Dissociation)	28	MS2	15.9343	100	45.602	16223	QEp25-0683_Fan_PKM2-62VK.raw	F2	10	1	29	22	0.953391	0.0005675	0.01233	2.57057e+06	45.57
TRUE	High	Mascot (A3)	Unambiguous	295	305	GDLGIEIPAEK		2	1	0	1	1	571.309	1141.61	1141.61	0.52	0.0003	HCD (High Energy Collision Dissociation)	28	MS2	28.8323	100	76.3866	27080	QEp25-0683_Fan_PKM2-62VK.raw	F2	38	1	31	24	0.00188459	0.0005675	0.001101	7105553	75.97
TRUE	High	Mascot (A3)	Unambiguous	295	305	GDLGIEIPAEK		2	1	0	1	1	571.309	1141.61	1141.61	0.52	0.0003	HCD (High Energy Collision Dissociation)	28	MS2	3.26239	100	40.343	13919	QEp25-0683_Fan_PKM2-62VK.raw	F2	51	1	31	24	0.000115935	0.0005675	4.839e-06	18151686144	38.37
TRUE	High	Mascot (A3)	Unambiguous	295	305	GDLGIEIPAEK		2	1	0	1	1	571.309	1141.61	1141.61	0.62	0.00036	HCD (High Energy Collision Dissociation)	28	MS2	1.11007	82.589	39.9878	13764	QEp25-0683_Fan_PKM2-62VK.raw	F2	41	1	31	24	0.00114516	0.0005675	3.325e-05	18151686144	38.37
TRUE	High	Mascot (A3)	Unambiguous	295	305	GDLGIEIPAEK		2	1	0	1	1	571.309	1141.61	1141.61	0.73	0.00042	HCD (High Energy Collision Dissociation)	28	MS2	0	21.777	39.2589	13448	QEp25-0683_Fan_PKM2-62VK.raw	F2	39	1	31	24	0.00195374	0.0005675	0.0007639	18151686144	38.37
TRUE	High	Mascot (A3)	Unambiguous	295	305	GDLGIEIPAEK		2	1	0	1	1	571.31	1141.61	1141.61	2.34	0.00133	HCD (High Energy Collision Dissociation)	28	MS2	52.3637	100	75.6991	26904	QEp25-0683_Fan_PKM2-62VK.raw	F2	17	1	30	23	0.248054	0.0005675	0.002085	2.90921e+06	75.35
TRUE	High	Mascot (A3)	Unambiguous	295	305	GDLGIEIPAEK		2	1	0	1	1	571.31	1141.61	1141.61	2.23	0.00127	HCD (High Energy Collision Dissociation)	28	MS2	9.17516	100	43.2997	15213	QEp25-0683_Fan_PKM2-62VK.raw	F2	21	1	30	23	0.091316	0.0005675	0.005251	25729372	42.65
TRUE	High	Mascot (A3)	Unambiguous	295	305	GDLGIEIPAEK		2	1	0	1	1	571.31	1141.61	1141.61	2.12	0.00121	HCD (High Energy Collision Dissociation)	28	MS2	0.23185	3.693	38.8908	13289	QEp25-0683_Fan_PKM2-62VK.raw	F2	39	1	30	23	0.00156873	0.0005675	0.0002246	18151686144	38.37
TRUE	High	Mascot (A3)	Unambiguous	295	305	GDLGIEIPAEK		2	1	0	1	1	571.31	1141.61	1141.61	1.8	0.00103	HCD (High Energy Collision Dissociation)	28	MS2	11.215	100	43.6605	15373	QEp25-0683_Fan_PKM2-62VK.raw	F2	23	1	30	23	0.0634669	0.0005675	0.002346	25729372	42.65
TRUE	High	Mascot (A3)	Unambiguous	295	305	GDLGIEIPAEK		2	1	0	1	1	571.309	1141.61	1141.61	1.27	0.00072	HCD (High Energy Collision Dissociation)	28	MS2	67.3279	100	77.4626	27377	QEp25-0683_Fan_PKM2-62VK.raw	F2	25	1	31	24	0.0513296	0.0005675	0.00209	3.45491e+06	77.32
TRUE	High	Mascot (A3)	Unambiguous	295	305	GDLGIEIPAEK		2	1	0	1	1	571.309	1141.61	1141.61	1.05	0.0006	HCD (High Energy Collision Dissociation)	28	MS2	3.92149	100	42.9291	15053	QEp25-0683_Fan_PKM2-62VK.raw	F2	26	1	31	24	0.0336797	0.0005675	0.0008787	25729372	42.65
TRUE	High	Mascot (A3)	Unambiguous	295	305	GDLGIEIPAEK		2	1	0	1	1	571.309	1141.61	1141.61	1.05	0.0006	HCD (High Energy Collision Dissociation)	28	MS2	35.165	100	75.3635	26824	QEp25-0683_Fan_PKM2-62VK.raw	F2	25	1	31	24	0.0510938	0.0005675	0.00626	2.90921e+06	75.35
TRUE	High	Mascot (A3)	Unambiguous	295	305	GDLGIEIPAEK		2	1	0	1	1	571.309	1141.61	1141.61	0.95	0.00054	HCD (High Energy Collision Dissociation)	28	MS2	59.9584	100	77.0593	27264	QEp25-0683_Fan_PKM2-62VK.raw	F2	29	1	31	24	0.0171344	0.0005675	0.002451	6400591	76.95
TRUE	High	Mascot (A3)	Unambiguous	295	305	GDLGIEIPAEK		2	0.9524	0	1	1	571.309	1141.61	1141.61	0.95	0.00054	HCD (High Energy Collision Dissociation)	28	MS2	41.9359	100	44.062	15548	QEp25-0683_Fan_PKM2-62VK.raw	F2	21	1	31	24	0.119362	0.0005675	0.01079	25729372	42.65
TRUE	High	Mascot (A3)	Unambiguous	295	305	GDLGIEIPAEK		2	1	0	1	1	571.309	1141.61	1141.61	0.84	0.00048	HCD (High Energy Collision Dissociation)	28	MS2	27.5989	100	41.4171	14386	QEp25-0683_Fan_PKM2-62VK.raw	F2	28	1	31	24	0.0247097	0.0005675	0.0002754	72777720	40.84
TRUE	High	Mascot (A3)	Unambiguous	295	305	GDLGIEIPAEK		2	1	0	1	1	571.309	1141.61	1141.61	0.73	0.00042	HCD (High Energy Collision Dissociation)	28	MS2	10.5341	100	41.0451	14223	QEp25-0683_Fan_PKM2-62VK.raw	F2	28	1	31	24	0.0238708	0.0005675	0.001725	72777720	40.84
TRUE	High	Mascot (A3)	Unambiguous	295	305	GDLGIEIPAEK		2	1	0	1	1	571.309	1141.61	1141.61	0.73	0.00042	HCD (High Energy Collision Dissociation)	28	MS2	25.1755	100	76.7244	27171	QEp25-0683_Fan_PKM2-62VK.raw	F2	38	1	31	24	0.00243146	0.0005675	0.001941	13433669	76.52
TRUE	High	Mascot (A3)	Unambiguous	295	305	GDLGIEIPAEK		2	1	0	1	1	571.31	1141.61	1141.61	1.69	0.00097	HCD (High Energy Collision Dissociation)	28	MS2	24.7652	100	75.0257	26749	QEp25-0683_Fan_PKM2-62VK.raw	F2	25	1	30	23	0.0369443	0.0005675	0.003691	3.78438e+06	74.92
TRUE	High	Mascot (A3)	Unambiguous	295	305	GDLGIEIPAEK		2	1	0	1	1	571.311	1141.61	1141.61	3.94	0.00225	HCD (High Energy Collision Dissociation)	28	MS2	0.185847	0.165	38.5316	13135	QEp25-0683_Fan_PKM2-62VK.raw	F2	51	1	30	23	0.00010278	0.0007949	0.0307	18151686144	38.37
TRUE	High	Mascot (A3)	Unambiguous	295	305	GDLGIEIPAEK		2	1	0	1	1	571.309	1141.61	1141.61	1.27	0.00072	HCD (High Energy Collision Dissociation)	28	MS2	34.0648	100	74.6908	26670	QEp25-0683_Fan_PKM2-62VK.raw	F2	21	1	31	24	0.124557	0.001017	0.03478	2.55014e+06	74.68
TRUE	High	Mascot (A3)	Unambiguous	295	305	GDLGIEIPAEK		2	1	0	1	1	571.308	1141.61	1141.61	-0.34	-0.00019	HCD (High Energy Collision Dissociation)	28	MS2	32.3326	100	49.0895	17749	QEp25-0683_Fan_PKM2-62VK.raw	F2	10	1	29	22	0.857573	0.001743	0.05708	2635928	49.19
TRUE	High	Mascot (A3)	Unambiguous	295	305	GDLGIEIPAEK		2	1	0	1	1	571.308	1141.61	1141.61	-1.73	-0.00099	HCD (High Energy Collision Dissociation)	28	MS2	63.6053	100	44.8584	15898	QEp25-0683_Fan_PKM2-62VK.raw	F2	8	1	29	22	1.6454	0.002447	0.06591	25729372	42.65
TRUE	High	Mascot (A3)	Unambiguous	295	305	GDLGIEIPAEK		2	0.875	0	1	1	571.31	1141.61	1141.61	2.87	0.00164	HCD (High Energy Collision Dissociation)	28	MS2	20.9039	100	59.0682	22063	QEp25-0683_Fan_PKM2-62VK.raw	F2	24	1	30	23	0.0516276	0.002669	0.07207
TRUE	High	Mascot (A3)	Unambiguous	295	305	GDLGIEIPAEK		2	1	0	1	1	571.308	1141.61	1141.61	-0.44	-0.00025	HCD (High Energy Collision Dissociation)	28	MS2	26.1025	100	45.2397	16067	QEp25-0683_Fan_PKM2-62VK.raw	F2	9	1	29	22	1.12272	0.003601	0.08168	2.57057e+06	45.57
TRUE	High	Mascot (A3)	Unambiguous	306	311	VFLAQK		2	0.3214	0	1	1	353.218	705.429	705.429	-1.24	-0.00044	HCD (High Energy Collision Dissociation)	28	MS2	14.6738	100	29.997	9552	QEp25-0683_Fan_PKM2-62VK.raw	F2	28	1	29	22	0.0135814	0.0007949	0.03022	11796030	29.7
TRUE	High	Mascot (A3)	Unambiguous	306	311	VFLAQK		2	0.1667	0	1	1	353.218	705.429	705.429	-1.06	-0.00038	HCD (High Energy Collision Dissociation)	28	MS2	55.5381	100	42.5946	14905	QEp25-0683_Fan_PKM2-62VK.raw	F2	18	1	29	22	0.143861	0.001017	0.04412
TRUE	High	Mascot (A3)	Unambiguous	306	311	VFLAQK		2	0.1786	0	1	1	353.218	705.429	705.429	-0.72	-0.00025	HCD (High Energy Collision Dissociation)	28	MS2	17.1876	100	25.3492	7654	QEp25-0683_Fan_PKM2-62VK.raw	F2	28	1	29	22	0.0133335	0.001017	0.03895	51930604	25.26
TRUE	High	Mascot (A3)	Unambiguous	306	311	VFLAQK		2	0.12	0	1	1	353.218	705.429	705.429	-0.29	-0.0001	HCD (High Energy Collision Dissociation)	28	MS2	14.9861	100	28.2039	8820	QEp25-0683_Fan_PKM2-62VK.raw	F2	25	1	29	22	0.0293727	0.001017	0.04584	9233520	28.66
TRUE	High	Mascot (A3)	Unambiguous	306	311	VFLAQK		2	0.4667	0	1	1	353.218	705.429	705.429	-0.11	-4e-05	HCD (High Energy Collision Dissociation)	28	MS2	36.9746	100	45.6446	16242	QEp25-0683_Fan_PKM2-62VK.raw	F2	15	1	29	22	0.281153	0.001017	0.0397
TRUE	High	Mascot (A3)	Unambiguous	306	311	VFLAQK		2	0.1667	0	1	1	353.218	705.429	705.429	-0.63	-0.00022	HCD (High Energy Collision Dissociation)	28	MS2	19.9948	100	26.413	8101	QEp25-0683_Fan_PKM2-62VK.raw	F2	24	1	29	22	0.0325045	0.001743	0.05093	51930604	25.26
TRUE	High	Mascot (A3)	Unambiguous	306	311	VFLAQK		2	0.1429	0	1	1	353.218	705.429	705.429	-0.29	-0.0001	HCD (High Energy Collision Dissociation)	28	MS2	22.3565	100	29.6426	9408	QEp25-0683_Fan_PKM2-62VK.raw	F2	21	1	29	22	0.0758478	0.00197	0.05961	11796030	29.7
TRUE	High	Mascot (A3)	Unambiguous	306	311	VFLAQK		2	0.1786	0	1	1	353.218	705.429	705.429	-0.29	-0.0001	HCD (High Energy Collision Dissociation)	28	MS2	9.75355	100	25.6972	7799	QEp25-0683_Fan_PKM2-62VK.raw	F2	28	1	29	22	0.0126749	0.00197	0.06514	51930604	25.26
TRUE	High	Mascot (A3)	Unambiguous	306	311	VFLAQK		2	0.1739	0	1	1	353.217	705.426	705.429	-4.44	-0.00157	HCD (High Energy Collision Dissociation)	28	MS2	0	100	27.8464	8687	QEp25-0683_Fan_PKM2-62VK.raw	F2	23	1	29	22	0.043047	0.00197	0.06214
TRUE	High	Mascot (A3)	Unambiguous	306	311	VFLAQK		2	0.2414	0	1	1	353.218	705.429	705.429	-0.2	-7e-05	HCD (High Energy Collision Dissociation)	28	MS2	7.35335	89.717	24.6556	7369	QEp25-0683_Fan_PKM2-62VK.raw	F2	29	1	29	22	0.0124722	0.002447	0.06624
TRUE	High	Mascot (A3)	Unambiguous	306	311	VFLAQK		2	0.1724	0	1	1	353.218	705.429	705.429	-0.54	-0.00019	HCD (High Energy Collision Dissociation)	28	MS2	5.83011	100	26.0422	7940	QEp25-0683_Fan_PKM2-62VK.raw	F2	29	1	29	22	0.0114273	0.002669	0.07286	51930604	25.26
TRUE	High	Mascot (A3)	Unambiguous	306	311	VFLAQK		2	0.2083	0	1	1	353.218	705.429	705.429	-0.63	-0.00022	HCD (High Energy Collision Dissociation)	28	MS2	18.9822	100	25.0095	7512	QEp25-0683_Fan_PKM2-62VK.raw	F2	24	1	29	22	0.0358875	0.002902	0.07454	51930604	25.26
TRUE	High	Mascot (A3)	Unambiguous	306	311	VFLAQK		2	0.1667	0	1	1	353.218	705.429	705.429	-1.24	-0.00044	HCD (High Energy Collision Dissociation)	28	MS2	26.0207	100	31.034	9984	QEp25-0683_Fan_PKM2-62VK.raw	F2	24	1	29	22	0.0334151	0.002902	0.07486	4273244	31.02
TRUE	High	Mascot (A3)	Unambiguous	306	311	VFLAQK		2	0.0833	0	1	1	353.217	705.426	705.429	-5.13	-0.00181	HCD (High Energy Collision Dissociation)	28	MS2	15.7458	100	26.7652	8247	QEp25-0683_Fan_PKM2-62VK.raw	F2	24	1	30	23	0.038815	0.002902	0.07662	23715646	26.7
TRUE	High	Mascot (A3)	Unambiguous	306	311	VFLAQK		2	0.2857	0	1	1	353.218	705.428	705.429	-1.76	-0.00062	HCD (High Energy Collision Dissociation)	28	MS2	15.5548	100	28.5552	8963	QEp25-0683_Fan_PKM2-62VK.raw	F2	28	1	29	22	0.013395	0.003601	0.08119	9233520	28.66
TRUE	High	Mascot (A3)	Unambiguous	306	311	VFLAQK		2	0.0952	0	1	1	353.218	705.429	705.429	-0.89	-0.00031	HCD (High Energy Collision Dissociation)	28	MS2	26.0911	100	28.9332	9118	QEp25-0683_Fan_PKM2-62VK.raw	F2	21	1	29	22	0.0630875	0.003601	0.07938	9233520	28.66
TRUE	High	Mascot (A3)	Unambiguous	306	311	VFLAQK		2	0.1667	0	1	1	353.218	705.429	705.429	-0.54	-0.00019	HCD (High Energy Collision Dissociation)	28	MS2	1.61398	45.546	23.8178	7017	QEp25-0683_Fan_PKM2-62VK.raw	F2	30	1	29	22	0.00983883	0.004298	0.08929	17759125504	22.2
TRUE	High	Mascot (A3)	Unambiguous	306	311	VFLAQK		2	0.2857	0	1	1	353.218	705.429	705.429	-0.46	-0.00016	HCD (High Energy Collision Dissociation)	28	MS2	20.7836	74.942	24.286	7215	QEp25-0683_Fan_PKM2-62VK.raw	F2	28	1	29	22	0.0133028	0.004518	0.08962	17759125504	22.2
TRUE	High	Mascot (A3)	Unambiguous	306	311	VFLAQK		2	0.125	0	1	1	353.218	705.429	705.429	-1.06	-0.00038	HCD (High Energy Collision Dissociation)	28	MS2	4.63018	100	27.115	8386	QEp25-0683_Fan_PKM2-62VK.raw	F2	24	1	29	22	0.0326545	0.006063	0.114	23715646	26.7
TRUE	High	Mascot (A3)	Unambiguous	306	311	VFLAQK		2	0.1111	0	1	1	353.218	705.429	705.429	-1.24	-0.00044	HCD (High Energy Collision Dissociation)	28	MS2	26.5398	100	29.2955	9265	QEp25-0683_Fan_PKM2-62VK.raw	F2	18	1	29	22	0.127041	0.006063	0.116	11796030	29.7
TRUE	High	Mascot (A3)	Unambiguous	320	336	AGKPVIcATQmLESmIK	C7(Carbamidomethyl); M11(Oxidation); M15(Oxidation)	3	1	0	1	1	636.993	1908.96	1908.96	2.65	0.00168	HCD (High Energy Collision Dissociation)	28	MS2	0.426955	5.077	50.26	18265	QEp25-0683_Fan_PKM2-62VK.raw	F2	47	1	34	27	0.000518601	0.0005675	0.004165	5395872768	49.07
TRUE	High	Mascot (A3)	Unambiguous	320	336	AGKPVIcATQmLESmIK	C7(Carbamidomethyl); M11(Oxidation); M15(Oxidation)	3	1	0	1	1	636.993	1908.96	1908.96	2.46	0.00156	HCD (High Energy Collision Dissociation)	28	MS2	0.280401	3.484	49.9044	18110	QEp25-0683_Fan_PKM2-62VK.raw	F2	51	1	34	27	0.000230394	0.0005675	0.003404	5395872768	49.07
TRUE	High	Mascot (A3)	Unambiguous	320	336	AGKPVIcATQmLESmIK	C7(Carbamidomethyl); M11(Oxidation); M15(Oxidation)	2	0.3333	0	1	1	954.985	1908.96	1908.96	2.37	0.00226	HCD (High Energy Collision Dissociation)	28	MS2	21.6799	100	51.303	18724	QEp25-0683_Fan_PKM2-62VK.raw	F2	39	1	34	27	0.00306529	0.0005675	4.033e-06	31590638	51.62
TRUE	High	Mascot (A3)	Unambiguous	320	336	AGKPVIcATQmLESmIK	C7(Carbamidomethyl); M11(Oxidation); M15(Oxidation)	3	1	0	1	1	636.993	1908.96	1908.96	2.17	0.00138	HCD (High Energy Collision Dissociation)	28	MS2	0.194639	3.334	49.5301	17944	QEp25-0683_Fan_PKM2-62VK.raw	F2	50	1	34	27	0.000282795	0.0005675	0.0001749	5395872768	49.07
TRUE	High	Mascot (A3)	Unambiguous	320	336	AGKPVIcATQmLESmIK	C7(Carbamidomethyl); M11(Oxidation); M15(Oxidation)	3	1	0	1	1	636.992	1908.96	1908.96	1.59	0.00101	HCD (High Energy Collision Dissociation)	28	MS2	0.834022	7.542	50.6156	18422	QEp25-0683_Fan_PKM2-62VK.raw	F2	47	1	33	26	0.000457142	0.0005675	0.0001068	5395872768	49.07
TRUE	High	Mascot (A3)	Unambiguous	320	336	AGKPVIcATQmLESmIK	C7(Carbamidomethyl); M11(Oxidation); M15(Oxidation)	3	0.9189	0	1	1	636.992	1908.96	1908.96	1.5	0.00095	HCD (High Energy Collision Dissociation)	28	MS2	4.5325	11.114	50.9664	18576	QEp25-0683_Fan_PKM2-62VK.raw	F2	37	1	33	26	0.00455042	0.0005675	0.0005743	5395872768	49.07
TRUE	High	Mascot (A3)	Unambiguous	320	336	AGKPVIcATQmLESmIK	C7(Carbamidomethyl); M11(Oxidation); M15(Oxidation)	3	0.3158	0	1	1	636.992	1908.96	1908.96	1.4	0.00089	HCD (High Energy Collision Dissociation)	28	MS2	14.6398	100	55.9942	20762	QEp25-0683_Fan_PKM2-62VK.raw	F2	19	1	33	26	0.337327	0.0005675	0.01776	10950113	55.87
TRUE	High	Mascot (A3)	Unambiguous	320	336	AGKPVIcATQmLESmIK	C7(Carbamidomethyl); M11(Oxidation); M15(Oxidation)	3	1	0	1	1	636.992	1908.96	1908.96	1.3	0.00083	HCD (High Energy Collision Dissociation)	28	MS2	12.3716	100	54.562	20136	QEp25-0683_Fan_PKM2-62VK.raw	F2	17	1	33	26	0.538334	0.0005675	0.0005911	37920592	54.33
TRUE	High	Mascot (A3)	Unambiguous	320	336	AGKPVIcATQmLESmIK	C7(Carbamidomethyl); M11(Oxidation); M15(Oxidation)	3	0.4	0	1	1	636.992	1908.96	1908.96	1.3	0.00083	HCD (High Energy Collision Dissociation)	28	MS2	10.3564	100	55.621	20598	QEp25-0683_Fan_PKM2-62VK.raw	F2	20	1	33	26	0.254713	0.0005675	0.006978	37920592	54.33
TRUE	High	Mascot (A3)	Unambiguous	320	336	AGKPVIcATQmLESmIK	C7(Carbamidomethyl); M11(Oxidation); M15(Oxidation)	2	0.9833	0	1	1	954.984	1908.96	1908.96	1.22	0.00116	HCD (High Energy Collision Dissociation)	28	MS2	5.94929	100	50.9229	18557	QEp25-0683_Fan_PKM2-62VK.raw	F2	60	1	33	26	2.32311e-05	0.0005675	1.165e-05	265541680	48.88
TRUE	High	Mascot (A3)	Unambiguous	320	336	AGKPVIcATQmLESmIK	C7(Carbamidomethyl); M11(Oxidation); M15(Oxidation)	3	1	0	1	1	636.992	1908.96	1908.96	1.02	0.00065	HCD (High Energy Collision Dissociation)	28	MS2	33.9181	100	57.7786	21531	QEp25-0683_Fan_PKM2-62VK.raw	F2	21	1	33	26	0.221856	0.0005675	0.00287	1.27567e+06	57.91
TRUE	High	Mascot (A3)	Unambiguous	320	336	AGKPVIcATQmLESmIK	C7(Carbamidomethyl); M11(Oxidation); M15(Oxidation)	3	0.4375	0	1	1	636.992	1908.96	1908.96	0.92	0.00059	HCD (High Energy Collision Dissociation)	28	MS2	10.4693	100	55.2681	20443	QEp25-0683_Fan_PKM2-62VK.raw	F2	16	1	34	27	0.691225	0.0005675	0.008459	37920592	54.33
TRUE	High	Mascot (A3)	Unambiguous	320	336	AGKPVIcATQmLESmIK	C7(Carbamidomethyl); M11(Oxidation); M15(Oxidation)	3	0.9	0	1	1	636.992	1908.96	1908.96	0.63	0.0004	HCD (High Energy Collision Dissociation)	28	MS2	3.69785	100	57.4249	21382	QEp25-0683_Fan_PKM2-62VK.raw	F2	30	1	34	27	0.0236843	0.0005675	0.0013
TRUE	High	Mascot (A3)	Unambiguous	320	336	AGKPVIcATQmLESmIK	C7(Carbamidomethyl); M11(Oxidation); M15(Oxidation)	3	1	0	1	1	636.992	1908.96	1908.96	0.54	0.00034	HCD (High Energy Collision Dissociation)	28	MS2	0.897413	9.151	48.076	17301	QEp25-0683_Fan_PKM2-62VK.raw	F2	47	1	34	27	0.000568601	0.0005675	1.325e-05	5395872768	49.07
TRUE	High	Mascot (A3)	Unambiguous	320	336	AGKPVIcATQmLESmIK	C7(Carbamidomethyl); M11(Oxidation); M15(Oxidation)	3	0.2381	0	1	1	636.992	1908.96	1908.96	0.54	0.00034	HCD (High Energy Collision Dissociation)	28	MS2	10.2607	100	57.0615	21226	QEp25-0683_Fan_PKM2-62VK.raw	F2	21	1	34	27	0.226364	0.0005675	0.003342	4.85651e+06	56.55
TRUE	High	Mascot (A3)	Unambiguous	320	336	AGKPVIcATQmLESmIK	C7(Carbamidomethyl); M11(Oxidation); M15(Oxidation)	3	0.8182	0	1	1	636.994	1908.97	1908.96	3.89	0.00248	HCD (High Energy Collision Dissociation)	28	MS2	0.18888	2.617	49.1871	17791	QEp25-0683_Fan_PKM2-62VK.raw	F2	33	1	34	27	0.0127261	0.0005675	0.0007298	5395872768	49.07
TRUE	High	Mascot (A3)	Unambiguous	320	336	AGKPVIcATQmLESmIK	C7(Carbamidomethyl); M11(Oxidation); M15(Oxidation)	3	1	0	1	1	636.992	1908.96	1908.96	0.54	0.00034	HCD (High Energy Collision Dissociation)	28	MS2	33.3279	100	59.2565	22138	QEp25-0683_Fan_PKM2-62VK.raw	F2	23	1	34	27	0.128176	0.0005675	0.005577	491172	59.1
TRUE	High	Mascot (A3)	Unambiguous	320	336	AGKPVIcATQmLESmIK	C7(Carbamidomethyl); M11(Oxidation); M15(Oxidation)	2	1	0	1	1	954.984	1908.96	1908.96	0.38	0.00037	HCD (High Energy Collision Dissociation)	28	MS2	9.22253	100	47.6682	17121	QEp25-0683_Fan_PKM2-62VK.raw	F2	43	1	34	27	0.00119917	0.0005675	6.261e-05	265541680	48.88
TRUE	High	Mascot (A3)	Unambiguous	320	336	AGKPVIcATQmLESmIK	C7(Carbamidomethyl); M11(Oxidation); M15(Oxidation)	3	1	0	1	1	636.991	1908.96	1908.96	0.25	0.00016	HCD (High Energy Collision Dissociation)	28	MS2	2.10225	45.202	47.7086	17139	QEp25-0683_Fan_PKM2-62VK.raw	F2	48	1	34	27	0.000455913	0.0005675	3.524e-05	5395872768	49.07
TRUE	High	Mascot (A3)	Unambiguous	320	336	AGKPVIcATQmLESMIK	C7(Carbamidomethyl); M11(Oxidation)	3	0.5645	0	1	1	631.659	1892.96	1892.96	-0.18	-0.00011	HCD (High Energy Collision Dissociation)	28	MS2	9.41518	100	57.783	21533	QEp25-0683_Fan_PKM2-62VK.raw	F2	62	1	35	28	2.12957e-05	0.0005675	8.179e-07	28325104	57.79
TRUE	High	Mascot (A3)	Unambiguous	320	336	AGKPVIcATQmLESMIK	C7(Carbamidomethyl); M11(Oxidation)	3	0.3043	0	1	1	631.659	1892.96	1892.96	-0.85	-0.00054	HCD (High Energy Collision Dissociation)	28	MS2	29.8038	100	58.4897	21827	QEp25-0683_Fan_PKM2-62VK.raw	F2	46	1	34	28	0.000882444	0.0005675	0.002381	28325104	57.79
TRUE	High	Mascot (A3)	Unambiguous	320	336	AGKPVIcATQmLESMIK	C7(Carbamidomethyl); M11(Oxidation)	2	1	0	1	2	946.985	1892.96	1892.96	-1.27	-0.0012	HCD (High Energy Collision Dissociation)	28	MS2	0	100	57.3184	21336	QEp25-0683_Fan_PKM2-62VK.raw	F2	27	1	35	28	0.0585906	0.0005675	0.009254	10663194	57.81
TRUE	High	Mascot (A3)	Unambiguous	320	336	AGKPVIcATQMLESmIK	C7(Carbamidomethyl); M15(Oxidation)	2	1	0	1	1	946.985	1892.96	1892.96	-1.27	-0.0012	HCD (High Energy Collision Dissociation)	28	MS2	0	100	57.3184	21336	QEp25-0683_Fan_PKM2-62VK.raw	F2	27	1	35	28	0.0585906	0.0005675	0.009254	10663194	57.81
TRUE	High	Mascot (A3)	Unambiguous	320	336	AGKPVIcATQMLESmIK	C7(Carbamidomethyl); M15(Oxidation)	3	0.5952	0	1	1	631.66	1892.96	1892.96	-0.08	-5e-05	HCD (High Energy Collision Dissociation)	28	MS2	37.2017	100	55.4361	20517	QEp25-0683_Fan_PKM2-62VK.raw	F2	42	1	35	28	0.00245973	0.0005675	0.0004683	62643440	56.25
TRUE	High	Mascot (A3)	Unambiguous	320	336	AGKPVIcATQmLESMIK	C7(Carbamidomethyl); M11(Oxidation)	3	0.541	0	1	1	631.66	1892.96	1892.96	0.11	7e-05	HCD (High Energy Collision Dissociation)	28	MS2	15.9867	100	58.1347	21681	QEp25-0683_Fan_PKM2-62VK.raw	F2	61	1	35	28	3.21859e-05	0.0005675	2.262e-06	28325104	57.79
TRUE	High	Mascot (A3)	Unambiguous	320	336	AGKPVIcATQMLESmIK	C7(Carbamidomethyl); M15(Oxidation)	3	0.6579	0	1	1	631.66	1892.96	1892.96	0.31	0.00019	HCD (High Energy Collision Dissociation)	28	MS2	51.2052	100	57.0767	21232	QEp25-0683_Fan_PKM2-62VK.raw	F2	38	1	35	28	0.006016	0.0005675	0.006076	28325104	57.79
TRUE	High	Mascot (A3)	Unambiguous	320	336	AGKPVIcATQMLESmIK	C7(Carbamidomethyl); M15(Oxidation)	3	0.6471	0	1	1	631.66	1892.97	1892.96	0.69	0.00044	HCD (High Energy Collision Dissociation)	28	MS2	16.214	100	56.0942	20807	QEp25-0683_Fan_PKM2-62VK.raw	F2	51	1	35	28	0.000300877	0.0005675	1.339e-07	62643440	56.25
TRUE	High	Mascot (A3)	Unambiguous	320	336	AGKPVIcATQmLESmIK	C7(Carbamidomethyl); M11(Oxidation); M15(Oxidation)	3	0.1304	0	1	1	636.991	1908.96	1908.96	0.25	0.00016	HCD (High Energy Collision Dissociation)	28	MS2	15.0452	100	54.9189	20290	QEp25-0683_Fan_PKM2-62VK.raw	F2	23	1	34	27	0.119641	0.0005675	0.0001539	37920592	54.33
TRUE	High	Mascot (A3)	Unambiguous	320	336	AGKPVIcATQmLESmIK	C7(Carbamidomethyl); M11(Oxidation); M15(Oxidation)	2	1	0	1	1	954.983	1908.96	1908.96	0.19	0.00018	HCD (High Energy Collision Dissociation)	28	MS2	1.34586	51.174	49.8288	18077	QEp25-0683_Fan_PKM2-62VK.raw	F2	72	1	34	27	1.8095e-06	0.0005675	3.162e-05	265541680	48.88
TRUE	High	Mascot (A3)	Unambiguous	320	336	AGKPVIcATQmLESmIK	C7(Carbamidomethyl); M11(Oxidation); M15(Oxidation)	3	0.7059	0	1	1	636.991	1908.96	1908.96	0.06	4e-05	HCD (High Energy Collision Dissociation)	28	MS2	28.5013	100	56.7117	21076	QEp25-0683_Fan_PKM2-62VK.raw	F2	34	1	34	27	0.011737	0.0005675	7.577e-05	4.85651e+06	56.55
TRUE	High	Mascot (A3)	Unambiguous	320	336	AGKPVIcATQmLESmIK	C7(Carbamidomethyl); M11(Oxidation); M15(Oxidation)	2	1	0	1	1	954.983	1908.96	1908.96	0	0	HCD (High Energy Collision Dissociation)	28	MS2	0	67.952	50.1929	18236	QEp25-0683_Fan_PKM2-62VK.raw	F2	84	1	34	27	1.06551e-07	0.0005675	3.925e-06	265541680	48.88
TRUE	High	Mascot (A3)	Unambiguous	320	336	AGKPVIcATQmLESmIK	C7(Carbamidomethyl); M11(Oxidation); M15(Oxidation)	3	0.6667	0	1	1	636.991	1908.96	1908.96	-0.04	-2e-05	HCD (High Energy Collision Dissociation)	28	MS2	0	100	59.621	22287	QEp25-0683_Fan_PKM2-62VK.raw	F2	21	1	34	27	0.231045	0.0005675	0.002266
TRUE	High	Mascot (A3)	Unambiguous	320	336	AGKPVIcATQmLESmIK	C7(Carbamidomethyl); M11(Oxidation); M15(Oxidation)	3	0.8529	0	1	1	636.991	1908.96	1908.96	-0.13	-9e-05	HCD (High Energy Collision Dissociation)	28	MS2	0.183037	3.731	48.4406	17462	QEp25-0683_Fan_PKM2-62VK.raw	F2	34	1	34	27	0.0113161	0.0005675	0.00106	5395872768	49.07
TRUE	High	Mascot (A3)	Unambiguous	320	336	AGKPVIcATQmLESmIK	C7(Carbamidomethyl); M11(Oxidation); M15(Oxidation)	3	0.7586	0	1	1	636.991	1908.96	1908.96	-0.13	-9e-05	HCD (High Energy Collision Dissociation)	28	MS2	8.5929	100	58.4572	21814	QEp25-0683_Fan_PKM2-62VK.raw	F2	29	1	34	27	0.0324114	0.0005675	0.009099	544386	58.46
TRUE	High	Mascot (A3)	Unambiguous	320	336	AGKPVIcATQmLESmIK	C7(Carbamidomethyl); M11(Oxidation); M15(Oxidation)	2	1	0	1	1	954.983	1908.96	1908.96	-0.26	-0.00024	HCD (High Energy Collision Dissociation)	28	MS2	1.03067	100	50.5701	18402	QEp25-0683_Fan_PKM2-62VK.raw	F2	77	1	34	27	5.59605e-07	0.0005675	1.424e-06	265541680	48.88
TRUE	High	Mascot (A3)	Unambiguous	320	336	AGKPVIcATQmLESmIK	C7(Carbamidomethyl); M11(Oxidation); M15(Oxidation)	2	0.7407	0	1	1	954.983	1908.96	1908.96	-0.32	-0.0003	HCD (High Energy Collision Dissociation)	28	MS2	0.192237	27.543	49.1154	17760	QEp25-0683_Fan_PKM2-62VK.raw	F2	54	1	34	27	0.000115362	0.0005675	2.606e-05	265541680	48.88
TRUE	High	Mascot (A3)	Unambiguous	320	336	AGKPVIcATQmLESmIK	C7(Carbamidomethyl); M11(Oxidation); M15(Oxidation)	2	0.7778	0	1	1	954.983	1908.96	1908.96	-0.38	-0.00037	HCD (High Energy Collision Dissociation)	28	MS2	0	53.979	48.4055	17446	QEp25-0683_Fan_PKM2-62VK.raw	F2	63	1	34	27	1.19968e-05	0.0005675	2.073e-08	265541680	48.88
TRUE	High	Mascot (A3)	Unambiguous	320	336	AGKPVIcATQmLESmIK	C7(Carbamidomethyl); M11(Oxidation); M15(Oxidation)	2	1	0	1	1	954.983	1908.96	1908.96	-0.38	-0.00037	HCD (High Energy Collision Dissociation)	28	MS2	3.27446	100	48.029	17280	QEp25-0683_Fan_PKM2-62VK.raw	F2	76	1	34	27	7.08051e-07	0.0005675	6.832e-06	265541680	48.88
TRUE	High	Mascot (A3)	Unambiguous	320	336	AGKPVIcATQmLESmIK	C7(Carbamidomethyl); M11(Oxidation); M15(Oxidation)	2	0.9744	0	1	1	954.983	1908.96	1908.96	-0.45	-0.00043	HCD (High Energy Collision Dissociation)	28	MS2	0.429847	42.099	49.4868	17925	QEp25-0683_Fan_PKM2-62VK.raw	F2	78	1	34	27	3.98166e-07	0.0005675	1.044e-05	265541680	48.88
TRUE	High	Mascot (A3)	Unambiguous	320	336	AGKPVIcATQmLESmIK	C7(Carbamidomethyl); M11(Oxidation); M15(Oxidation)	3	0.8438	0	1	1	636.991	1908.96	1908.96	-0.61	-0.00039	HCD (High Energy Collision Dissociation)	28	MS2	70.6542	100	59.9619	22419	QEp25-0683_Fan_PKM2-62VK.raw	F2	32	1	34	27	0.0176922	0.0005675	0.0006733
TRUE	High	Mascot (A3)	Unambiguous	320	336	AGKPVIcATQmLESmIK	C7(Carbamidomethyl); M11(Oxidation); M15(Oxidation)	2	0.4043	0	1	1	954.982	1908.96	1908.96	-0.77	-0.00073	HCD (High Energy Collision Dissociation)	28	MS2	0.577338	28.824	48.7708	17608	QEp25-0683_Fan_PKM2-62VK.raw	F2	47	1	34	27	0.000541342	0.0005675	6.408e-05	265541680	48.88
TRUE	High	Mascot (A3)	Unambiguous	320	336	AGKPVIcATQmLESmIK	C7(Carbamidomethyl); M11(Oxidation); M15(Oxidation)	3	1	0	1	1	636.991	1908.96	1908.96	-1	-0.00063	HCD (High Energy Collision Dissociation)	28	MS2	21.2502	100	47.3289	16971	QEp25-0683_Fan_PKM2-62VK.raw	F2	44	1	34	27	0.00103812	0.0005675	0.0009901	5395872768	49.07
TRUE	High	Mascot (A3)	Unambiguous	320	336	AGKPVIcATQmLESmIK	C7(Carbamidomethyl); M11(Oxidation); M15(Oxidation)	3	1	0	1	1	636.991	1908.96	1908.96	-1	-0.00063	HCD (High Energy Collision Dissociation)	28	MS2	12.7817	100	58.1172	21674	QEp25-0683_Fan_PKM2-62VK.raw	F2	34	1	34	27	0.00957736	0.0005675	0.0001847	1.27567e+06	57.91
TRUE	High	Mascot (A3)	Unambiguous	320	336	AGKPVIcATQmLESmIK	C7(Carbamidomethyl); M11(Oxidation); M15(Oxidation)	3	1	0	1	1	636.99	1908.96	1908.96	-1.29	-0.00082	HCD (High Energy Collision Dissociation)	28	MS2	52.1463	100	83.8151	28822	QEp25-0683_Fan_PKM2-62VK.raw	F2	10	1	34	27	2.73336	0.0005675	0.002251	14351431	83.92
TRUE	High	Mascot (A3)	Unambiguous	320	336	AGKPVIcATQmLESmIK	C7(Carbamidomethyl); M11(Oxidation); M15(Oxidation)	3	0.9444	0	1	1	636.989	1908.95	1908.96	-2.82	-0.00179	HCD (High Energy Collision Dissociation)	28	MS2	20.2528	100	84.1557	28916	QEp25-0683_Fan_PKM2-62VK.raw	F2	18	1	34	27	0.430088	0.0005675	0.003174	14351431	83.92
TRUE	High	Mascot (A3)	Unambiguous	320	336	AGKPVIcATqMLESmIK	C7(Carbamidomethyl); Q10(Deamidated); M15(Oxidation)	3	0.7381	0	1	1	631.994	1893.97	1893.95	9.97	0.00629	HCD (High Energy Collision Dissociation)	28	MS2	30.7046	100	55.8747	20710	QEp25-0683_Fan_PKM2-62VK.raw	F2	42	1	35	28	0.00217153	0.0005675	0.004684
TRUE	High	Mascot (A3)	Unambiguous	320	336	AGKPVIcATQMLESmIK	C7(Carbamidomethyl); M15(Oxidation)	3	0.6667	0	1	1	631.661	1892.97	1892.96	2.24	0.00141	HCD (High Energy Collision Dissociation)	28	MS2	81.5944	100	55.0604	20353	QEp25-0683_Fan_PKM2-62VK.raw	F2	9	1	35	28	4.58845	0.0005675	0.01706	62643440	56.25
TRUE	High	Mascot (A3)	Unambiguous	320	336	AGKPVIcATQmLESMIK	C7(Carbamidomethyl); M11(Oxidation)	3	0.6061	0	1	1	631.661	1892.97	1892.96	1.95	0.00123	HCD (High Energy Collision Dissociation)	28	MS2	60.5202	100	58.8357	21968	QEp25-0683_Fan_PKM2-62VK.raw	F2	33	1	35	28	0.0169996	0.0005675	0.008158	1.40169e+06	58.66
TRUE	High	Mascot (A3)	Unambiguous	320	336	AGKPVIcATQmLESMIK	C7(Carbamidomethyl); M11(Oxidation)	3	0.3857	0	1	1	631.66	1892.97	1892.96	1.27	0.0008	HCD (High Energy Collision Dissociation)	28	MS2	6.07872	100	57.4228	21381	QEp25-0683_Fan_PKM2-62VK.raw	F2	70	1	35	28	3.67374e-06	0.0005675	5.121e-07	28325104	57.79
TRUE	High	Mascot (A3)	Unambiguous	320	336	AGKPVIcATQmLESMIK	C7(Carbamidomethyl); M11(Oxidation)	2	0.2167	0	1	1	946.987	1892.97	1892.96	1.18	0.00112	HCD (High Energy Collision Dissociation)	28	MS2	0	100	57.6636	21484	QEp25-0683_Fan_PKM2-62VK.raw	F2	60	1	35	28	3.23674e-05	0.0005675	0.0001566	10663194	57.81
TRUE	High	Mascot (A3)	Unambiguous	320	336	AGKPVIcATQmLESMIK	C7(Carbamidomethyl); M11(Oxidation)	2	0.5217	0	1	1	946.987	1892.97	1892.96	0.93	0.00088	HCD (High Energy Collision Dissociation)	28	MS2	3.36428	100	58.0367	21641	QEp25-0683_Fan_PKM2-62VK.raw	F2	92	1	35	28	2.03697e-08	0.0005675	1.026e-07	10663194	57.81
TRUE	High	Mascot (A3)	Unambiguous	320	336	AGKPVIcATQmLESmIK	C7(Carbamidomethyl); M11(Oxidation); M15(Oxidation)	3	1	0	1	1	636.992	1908.96	1908.96	1.78	0.00114	HCD (High Energy Collision Dissociation)	28	MS2	38.5857	100	64.4236	23937	QEp25-0683_Fan_PKM2-62VK.raw	F2	16	1	34	27	0.71418	0.0007949	0.02898	184674	64.41
TRUE	High	Mascot (A3)	Unambiguous	320	336	AGKPVIcATQmLESmIK	C7(Carbamidomethyl); M11(Oxidation); M15(Oxidation)	3	1	0	1	1	636.991	1908.96	1908.96	-0.71	-0.00045	HCD (High Energy Collision Dissociation)	28	MS2	13.7898	100	84.4986	29031	QEp25-0683_Fan_PKM2-62VK.raw	F2	21	1	34	27	0.22155	0.0007949	0.02989	14351431	83.92
TRUE	High	Mascot (A3)	Unambiguous	320	336	AGKPVIcATQmLESmIK	C7(Carbamidomethyl); M11(Oxidation); M15(Oxidation)	4	1	0	1	1	477.995	1908.96	1908.96	-0.21	-0.0001	HCD (High Energy Collision Dissociation)	28	MS2	24.8264	100	48.3416	17418	QEp25-0683_Fan_PKM2-62VK.raw	F2	8	1	34	27	4.70649	0.0007949	0.01908	22768894	48.8
TRUE	High	Mascot (A3)	Unambiguous	320	336	AGKPVIcATQmLESmIK	C7(Carbamidomethyl); M11(Oxidation); M15(Oxidation)	3	0.9545	0	1	1	636.992	1908.96	1908.96	0.63	0.0004	HCD (High Energy Collision Dissociation)	28	MS2	69.4897	100	58.8031	21954	QEp25-0683_Fan_PKM2-62VK.raw	F2	22	1	34	27	0.147048	0.0007949	0.02989	544386	58.46
TRUE	High	Mascot (A3)	Unambiguous	320	336	AGKPVIcATQmLESmIK	C7(Carbamidomethyl); M11(Oxidation); M15(Oxidation)	3	1	0	1	1	636.992	1908.96	1908.96	0.92	0.00059	HCD (High Energy Collision Dissociation)	28	MS2	3.94637	100	63.4089	23625	QEp25-0683_Fan_PKM2-62VK.raw	F2	24	1	34	27	0.0930293	0.0007949	0.02418
TRUE	High	Mascot (A3)	Unambiguous	320	336	AGKPVIcATQmLESmIK	C7(Carbamidomethyl); M11(Oxidation); M15(Oxidation)	3	0.8333	0	1	1	636.993	1908.96	1908.96	3.03	0.00193	HCD (High Energy Collision Dissociation)	28	MS2	20.6955	100	54.2072	19981	QEp25-0683_Fan_PKM2-62VK.raw	F2	12	1	34	27	1.6595	0.0007949	0.0273	37920592	54.33
TRUE	High	Mascot (A3)	Unambiguous	320	336	AGKPVIcATQmLESmIK	C7(Carbamidomethyl); M11(Oxidation); M15(Oxidation)	3	1	0	1	1	636.989	1908.95	1908.96	-3.3	-0.0021	HCD (High Energy Collision Dissociation)	28	MS2	18.5698	100	45.8672	16337	QEp25-0683_Fan_PKM2-62VK.raw	F2	20	1	34	27	0.285599	0.001017	0.03497	3.82958e+06	45.64
TRUE	High	Mascot (A3)	Unambiguous	320	336	AGKPVIcATQmLESmIK	C7(Carbamidomethyl); M11(Oxidation); M15(Oxidation)	3	1	0	1	1	636.989	1908.95	1908.96	-2.82	-0.00179	HCD (High Energy Collision Dissociation)	28	MS2	22.3699	100	46.9194	16790	QEp25-0683_Fan_PKM2-62VK.raw	F2	24	1	34	27	0.126054	0.001017	0.03241	2163141	46.53
TRUE	High	Mascot (A3)	Unambiguous	320	336	AGKPVIcATQmLESmIK	C7(Carbamidomethyl); M11(Oxidation); M15(Oxidation)	3	0.8667	0	1	1	636.991	1908.96	1908.96	-0.42	-0.00027	HCD (High Energy Collision Dissociation)	28	MS2	41.3444	100	65.934	24370	QEp25-0683_Fan_PKM2-62VK.raw	F2	15	1	34	27	0.783546	0.00152	0.04844	221774	65.53
TRUE	High	Mascot (A3)	Unambiguous	320	336	AGKPVIcATQmLESmIK	C7(Carbamidomethyl); M11(Oxidation); M15(Oxidation)	3	1	0	1	1	636.99	1908.96	1908.96	-1.29	-0.00082	HCD (High Energy Collision Dissociation)	28	MS2	20.1661	100	60.3036	22551	QEp25-0683_Fan_PKM2-62VK.raw	F2	17	1	34	27	0.577693	0.001743	0.05275
TRUE	High	Mascot (A3)	Unambiguous	320	336	AGKPVIcATQmLESmIK	C7(Carbamidomethyl); M11(Oxidation); M15(Oxidation)	2	1	0	1	1	954.98	1908.95	1908.96	-3.77	-0.0036	HCD (High Energy Collision Dissociation)	28	MS2	0	100	83.8454	28830	QEp25-0683_Fan_PKM2-62VK.raw	F2	7	1	34	28	6.77641	0.00197	0.06536	1.60337e+06	83.91
TRUE	High	Mascot (A3)	Unambiguous	320	336	AGKPVIcATQmLESmIK	C7(Carbamidomethyl); M11(Oxidation); M15(Oxidation)	3	1	0	1	1	636.991	1908.96	1908.96	-0.13	-9e-05	HCD (High Energy Collision Dissociation)	28	MS2	3.62506	100	64.0857	23834	QEp25-0683_Fan_PKM2-62VK.raw	F2	14	1	34	27	1.10077	0.002669	0.07154	184674	64.41
TRUE	High	Mascot (A3)	Unambiguous	320	336	AGKPVIcATQmLESmIK	C7(Carbamidomethyl); M11(Oxidation); M15(Oxidation)	4	1	0	1	1	477.996	1908.96	1908.96	0.95	0.00045	HCD (High Energy Collision Dissociation)	28	MS2	34.1374	100	49.8741	18097	QEp25-0683_Fan_PKM2-62VK.raw	F2	21	1	33	26	0.216307	0.003379	0.07824	22768894	48.8
[truncated: 667 more rows]

## Sheet: PKM2-66VK
Checked	Confidence	Identifying Node	PSM Ambiguity	Start	Stop	Annotated Sequence	Modifications	Charge	DeltaScore	DeltaCn	Rank	Search Engine Rank	m/z [Da]	MH+ [Da]	Theo. MH+ [Da]	DeltaM [ppm]	Deltam/z [Da]	Activation Type	NCE [%]	MS Order	Isolation Interference [%]	Ion Inject Time [ms]	RT [min]	First Scan	Spectrum File	File ID	Ions Score	# Protein Groups	Identity Strict	Identity Relaxed	Expectation Value	Percolator q-Value	Percolator PEP	Precursor Abundance	Apex RT [min]
[truncated: 1,985 more rows]
