# Supplementary material for: Expanding the Genetic Code with Lysine Aminoacylation
Source: J Am Chem Soc. 2026 Mar 16;148(11):12411–22. doi: 10.1021/jacs.6c03157 (PMC13022859; doi:10.1021/jacs.6c03157)
Supplement: Supplementary file 3 [file ja6c03157_si_003.xlsx]

## Sheet: G6PD-403YK
Checked	Confidence	Identifying Node	PSM Ambiguity	Start	Stop	Annotated Sequence	Modifications	Charge	DeltaScore	DeltaCn	Rank	Search Engine Rank	m/z [Da]	MH+ [Da]	Theo. MH+ [Da]	DeltaM [ppm]	Deltam/z [Da]	Activation Type	NCE [%]	MS Order	Isolation Interference [%]	Ion Inject Time [ms]	RT [min]	First Scan	Spectrum File	File ID	Ions Score	# Protein Groups	Identity Strict	Identity Relaxed	Expectation Value	Percolator q-Value	Percolator PEP	Apex RT [min]
TRUE	High	Mascot (A3)	Unambiguous	2	9	AEQVALSR		2	0.8333	0	1	1	437.242	873.477	873.479	-2.64	-0.00115	HCD (High Energy Collision Dissociation)	28	MS2	27.8477	100	20.8539	5681	QEp25-0678_Fan_G6PDH-403YK.raw	F1	24	1	31	24	0.058716	0.002503	0.01641	20.76
TRUE	High	Mascot (A3)	Unambiguous	2	9	AEQVALSR		2	0.6176	0	1	1	437.243	873.478	873.479	-1.24	-0.00054	HCD (High Energy Collision Dissociation)	28	MS2	52.0232	100	32.6061	10537	QEp25-0678_Fan_G6PDH-403YK.raw	F1	34	1	31	24	0.00644715	0.0003431	0.001952
TRUE	High	Mascot (A3)	Unambiguous	2	9	AEQVALSR		2	0.6341	0	1	1	437.243	873.478	873.479	-0.82	-0.00036	HCD (High Energy Collision Dissociation)	28	MS2	51.8364	100	35.1068	11550	QEp25-0678_Fan_G6PDH-403YK.raw	F1	41	1	31	24	0.00122284	0.0003431	0.0009157
TRUE	High	Mascot (A3)	Unambiguous	2	9	AEQVALSR		2	0.6	0	1	1	437.243	873.478	873.479	-0.55	-0.00024	HCD (High Energy Collision Dissociation)	28	MS2	45.9365	100	84.6375	25992	QEp25-0678_Fan_G6PDH-403YK.raw	F1	20	1	31	24	0.150442	0.00123	0.008642	84.35
TRUE	High	Mascot (A3)	Unambiguous	2	9	AEQVALSR		2	0.8529	0	1	1	437.243	873.478	873.479	-0.55	-0.00024	HCD (High Energy Collision Dissociation)	28	MS2	47.6765	100	26.528	7999	QEp25-0678_Fan_G6PDH-403YK.raw	F1	34	1	31	24	0.00556376	0.0003431	0.002124	26.45
TRUE	High	Mascot (A3)	Unambiguous	2	9	AEQVALSR		2	0.7333	0	1	1	437.243	873.479	873.479	-0.41	-0.00018	HCD (High Energy Collision Dissociation)	28	MS2	38.987	100	34.6322	11354	QEp25-0678_Fan_G6PDH-403YK.raw	F1	45	1	31	24	0.000461709	0.0003431	0.0001939	33.71
TRUE	High	Mascot (A3)	Unambiguous	2	9	AEQVALSR		2	0.6786	0	1	1	437.243	873.479	873.479	-0.41	-0.00018	HCD (High Energy Collision Dissociation)	28	MS2	64.6993	100	29.6029	9287	QEp25-0678_Fan_G6PDH-403YK.raw	F1	28	1	31	24	0.0246813	0.0003431	0.00111	29.57
TRUE	High	Mascot (A3)	Unambiguous	2	9	AEQVALSR		2	0.8056	0	1	1	437.243	873.479	873.479	-0.06	-2e-05	HCD (High Energy Collision Dissociation)	28	MS2	46.7431	100	26.1273	7831	QEp25-0678_Fan_G6PDH-403YK.raw	F1	36	1	31	24	0.00354297	0.0003431	0.0005566	26.19
TRUE	High	Mascot (A3)	Unambiguous	2	9	AEQVALSR		2	0.7368	0	1	1	437.243	873.479	873.479	-0.06	-2e-05	HCD (High Energy Collision Dissociation)	28	MS2	14.1634	100	23.9952	6959	QEp25-0678_Fan_G6PDH-403YK.raw	F1	38	1	31	24	0.00220988	0.0003431	0.001125	24.46
TRUE	High	Mascot (A3)	Unambiguous	2	9	AEQVALSR		2	0.8125	0	1	1	437.243	873.479	873.479	0.01	1e-05	HCD (High Energy Collision Dissociation)	28	MS2	34.06	100	21.8943	6105	QEp25-0678_Fan_G6PDH-403YK.raw	F1	32	1	31	24	0.00869697	0.0003431	0.002744
TRUE	High	Mascot (A3)	Unambiguous	2	9	AEQVALSR		2	0.85	0	1	1	437.243	873.479	873.479	0.08	4e-05	HCD (High Energy Collision Dissociation)	28	MS2	61.5481	100	21.2768	5855	QEp25-0678_Fan_G6PDH-403YK.raw	F1	20	1	31	24	0.138793	0.0003431	0.003433	20.76
TRUE	High	Mascot (A3)	Unambiguous	2	9	AEQVALSR		2	0.775	0	1	1	437.243	873.479	873.479	0.08	4e-05	HCD (High Energy Collision Dissociation)	28	MS2	25.4679	100	20.2663	5463	QEp25-0678_Fan_G6PDH-403YK.raw	F1	40	1	31	24	0.00136889	0.0003431	8.958e-05	18.6
TRUE	High	Mascot (A3)	Unambiguous	2	9	AEQVALSR		2	0.8276	0	1	1	437.243	873.479	873.479	0.15	7e-05	HCD (High Energy Collision Dissociation)	28	MS2	54.758	100	26.9016	8153	QEp25-0678_Fan_G6PDH-403YK.raw	F1	29	1	31	24	0.0193806	0.0003431	0.001135	27.18
TRUE	High	Mascot (A3)	Unambiguous	2	9	AEQVALSR		2	0.7391	0	1	1	437.243	873.479	873.479	0.22	0.0001	HCD (High Energy Collision Dissociation)	28	MS2	7.09144	49.816	19.5087	5158	QEp25-0678_Fan_G6PDH-403YK.raw	F1	46	1	31	24	0.000377892	0.0003431	9.73e-05	18.6
TRUE	High	Mascot (A3)	Unambiguous	2	9	AEQVALSR		2	0.75	0	1	1	437.243	873.479	873.479	0.29	0.00013	HCD (High Energy Collision Dissociation)	28	MS2	3.28239	21.865	18.4829	4749	QEp25-0678_Fan_G6PDH-403YK.raw	F1	48	1	31	24	0.000213485	0.0003431	0.001632	18.6
TRUE	High	Mascot (A3)	Unambiguous	2	9	AEQVALSR		2	0.7391	0	1	1	437.243	873.479	873.479	0.36	0.00016	HCD (High Energy Collision Dissociation)	28	MS2	2.45011	21.205	19.1603	5016	QEp25-0678_Fan_G6PDH-403YK.raw	F1	46	1	31	24	0.00036255	0.0003431	0.0001422	18.6
TRUE	High	Mascot (A3)	Unambiguous	2	9	AEQVALSR		2	0.7619	0	1	1	437.243	873.479	873.479	0.43	0.00019	HCD (High Energy Collision Dissociation)	28	MS2	11.2751	100	23.6476	6817	QEp25-0678_Fan_G6PDH-403YK.raw	F1	42	1	31	24	0.00098258	0.0003431	0.0009649	22.63
TRUE	High	Mascot (A3)	Unambiguous	2	9	AEQVALSR		2	0.7391	0	1	1	437.243	873.479	873.479	0.43	0.00019	HCD (High Energy Collision Dissociation)	28	MS2	0.630332	1.557	18.8229	4881	QEp25-0678_Fan_G6PDH-403YK.raw	F1	46	1	31	24	0.000363386	0.00123	0.004712	18.6
TRUE	High	Mascot (A3)	Unambiguous	2	9	AEQVALSR		2	0.775	0	1	1	437.243	873.479	873.479	0.5	0.00022	HCD (High Energy Collision Dissociation)	28	MS2	34.3118	100	24.4597	7151	QEp25-0678_Fan_G6PDH-403YK.raw	F1	40	1	31	24	0.0013626	0.0003431	0.0005946	24.46
TRUE	High	Mascot (A3)	Unambiguous	2	9	AEQVALSR		2	0.7714	0	1	1	437.243	873.479	873.479	0.71	0.00031	HCD (High Energy Collision Dissociation)	28	MS2	12.6643	100	22.9616	6538	QEp25-0678_Fan_G6PDH-403YK.raw	F1	35	1	31	24	0.00442964	0.0003431	0.003193	22.63
TRUE	High	Mascot (A3)	Unambiguous	2	9	AEQVALSR		2	0.7105	0	1	1	437.243	873.48	873.479	0.99	0.00043	HCD (High Energy Collision Dissociation)	28	MS2	48.3969	100	36.6135	12155	QEp25-0678_Fan_G6PDH-403YK.raw	F1	38	1	31	24	0.00212994	0.0003431	0.0005179
TRUE	High	Mascot (A3)	Unambiguous	2	9	AEQVALSR		2	0.8214	0	1	1	437.244	873.48	873.479	1.34	0.00059	HCD (High Energy Collision Dissociation)	28	MS2	33.2875	100	34.0226	11114	QEp25-0678_Fan_G6PDH-403YK.raw	F1	28	1	31	24	0.0238434	0.0003431	0.001212	33.71
TRUE	High	Mascot (A3)	Unambiguous	2	9	AEQVALSR		2	0.8529	0	1	1	437.244	873.48	873.479	1.34	0.00059	HCD (High Energy Collision Dissociation)	28	MS2	35.1435	100	23.3028	6678	QEp25-0678_Fan_G6PDH-403YK.raw	F1	34	1	31	24	0.00643233	0.0003431	0.002405	22.63
TRUE	High	Mascot (A3)	Unambiguous	2	9	AEQVALSR		2	1	0	1	1	437.244	873.48	873.479	1.41	0.00062	HCD (High Energy Collision Dissociation)	28	MS2	31.0632	69.266	19.8504	5293	QEp25-0678_Fan_G6PDH-403YK.raw	F1	14	1	31	24	0.577255	0.007883	0.1092	18.6
TRUE	High	Mascot (A3)	Unambiguous	2	9	AEQVALSR		2	0.8182	0	1	1	437.244	873.48	873.479	1.62	0.00071	HCD (High Energy Collision Dissociation)	28	MS2	0	100	22.6078	6397	QEp25-0678_Fan_G6PDH-403YK.raw	F1	33	1	31	24	0.00769782	0.00123	0.005974	22.63
TRUE	High	Mascot (A3)	Unambiguous	2	9	AEQVALSR		2	0.6333	0	1	1	437.244	873.481	873.479	1.9	0.00083	HCD (High Energy Collision Dissociation)	28	MS2	20.6167	100	35.5453	11723	QEp25-0678_Fan_G6PDH-403YK.raw	F1	30	1	31	24	0.0153409	0.002731	0.02268
TRUE	High	Mascot (A3)	Unambiguous	2	9	AEQVALSR		2	0.6667	0	1	1	437.244	873.481	873.479	2.53	0.0011	HCD (High Energy Collision Dissociation)	28	MS2	74.0616	100	25.0502	7393	QEp25-0678_Fan_G6PDH-403YK.raw	F1	24	1	31	24	0.0565922	0.0003431	0.002755	25.09
TRUE	High	Mascot (A3)	Unambiguous	2	9	AEQVALSR		2	0.8378	0	1	1	437.244	873.481	873.479	2.81	0.00123	HCD (High Energy Collision Dissociation)	28	MS2	28.1159	100	22.2611	6257	QEp25-0678_Fan_G6PDH-403YK.raw	F1	37	1	31	24	0.00290278	0.00123	0.004772	22.18
TRUE	High	Mascot (A3)	Unambiguous	2	9	AEqVALSR	Q3(Deamidated)	2	0.7143	0	1	1	437.735	874.462	874.463	-0.62	-0.00027	HCD (High Energy Collision Dissociation)	28	MS2	28.3348	28.934	19.9055	5315	QEp25-0678_Fan_G6PDH-403YK.raw	F1	35	1	32	25	0.00576976	0.0003431	0.001779
TRUE	High	Mascot (A3)	Unambiguous	10	17	TQVcGILR	C4(Carbamidomethyl)	2	0.9524	0	1	1	473.757	946.507	946.514	-7.37	-0.00349	HCD (High Energy Collision Dissociation)	28	MS2	56.8009	100	33.3954	10861	QEp25-0678_Fan_G6PDH-403YK.raw	F1	21	1	32	25	0.137303	0.005952	0.07216	34.06
TRUE	High	Mascot (A3)	Unambiguous	10	17	TQVcGILR	C4(Carbamidomethyl)	2	1	0	1	1	473.76	946.512	946.514	-1.57	-0.00074	HCD (High Energy Collision Dissociation)	28	MS2	87.04	100	48.6394	16839	QEp25-0678_Fan_G6PDH-403YK.raw	F1	7	1	31	24	3.06103	0.004305	0.05101
TRUE	High	Mascot (A3)	Unambiguous	10	17	TQVcGILR	C4(Carbamidomethyl)	2	1	0	1	1	473.76	946.513	946.514	-1.25	-0.00059	HCD (High Energy Collision Dissociation)	28	MS2	62.4895	100	40.5743	13706	QEp25-0678_Fan_G6PDH-403YK.raw	F1	27	1	31	24	0.0311077	0.00123	0.008028
TRUE	High	Mascot (A3)	Unambiguous	10	17	TQVcGILR	C4(Carbamidomethyl)	2	1	0	1	1	473.76	946.513	946.514	-1.12	-0.00053	HCD (High Energy Collision Dissociation)	28	MS2	64.4696	100	38.1706	12764	QEp25-0678_Fan_G6PDH-403YK.raw	F1	40	1	31	24	0.00151433	0.0003431	0.001905
TRUE	High	Mascot (A3)	Unambiguous	10	17	TQVcGILR	C4(Carbamidomethyl)	2	1	0	1	1	473.76	946.513	946.514	-0.73	-0.00035	HCD (High Energy Collision Dissociation)	28	MS2	62.1808	100	39.317	13215	QEp25-0678_Fan_G6PDH-403YK.raw	F1	31	1	31	24	0.011891	0.0003431	0.001639	39.63
TRUE	High	Mascot (A3)	Unambiguous	10	17	TQVcGILR	C4(Carbamidomethyl)	2	1	0	1	1	473.76	946.513	946.514	-0.47	-0.00022	HCD (High Energy Collision Dissociation)	28	MS2	25.1342	100	36.2808	12022	QEp25-0678_Fan_G6PDH-403YK.raw	F1	31	1	31	24	0.0117944	0.0003431	0.001848
TRUE	High	Mascot (A3)	Unambiguous	10	17	TQVcGILR	C4(Carbamidomethyl)	2	1	0	1	1	473.76	946.513	946.514	-0.41	-0.00019	HCD (High Energy Collision Dissociation)	28	MS2	62.0701	100	32.723	10584	QEp25-0678_Fan_G6PDH-403YK.raw	F1	24	1	31	24	0.0517221	0.001008	0.00425	32.2
TRUE	High	Mascot (A3)	Unambiguous	10	17	TQVcGILR	C4(Carbamidomethyl)	2	1	0	1	1	473.76	946.514	946.514	-0.34	-0.00016	HCD (High Energy Collision Dissociation)	28	MS2	66.1767	100	33.8915	11061	QEp25-0678_Fan_G6PDH-403YK.raw	F1	17	1	31	24	0.272694	0.002963	0.02687	34.06
TRUE	High	Mascot (A3)	Unambiguous	10	17	TQVcGILR	C4(Carbamidomethyl)	2	1	0	1	1	473.76	946.514	946.514	-0.15	-7e-05	HCD (High Energy Collision Dissociation)	28	MS2	50.0837	100	77.7842	24454	QEp25-0678_Fan_G6PDH-403YK.raw	F1	33	1	31	24	0.00725565	0.0003431	0.000405	77.56
TRUE	High	Mascot (A3)	Unambiguous	10	17	TQVcGILR	C4(Carbamidomethyl)	2	1	0	1	1	473.761	946.514	946.514	0.04	2e-05	HCD (High Energy Collision Dissociation)	28	MS2	2.49538	37.175	29.4545	9223	QEp25-0678_Fan_G6PDH-403YK.raw	F1	42	1	31	24	0.000804778	0.0003431	0.002734	28.72
TRUE	High	Mascot (A3)	Unambiguous	10	17	TQVcGILR	C4(Carbamidomethyl)	2	1	0	1	1	473.761	946.514	946.514	0.17	8e-05	HCD (High Energy Collision Dissociation)	28	MS2	64.7553	100	36.6356	12163	QEp25-0678_Fan_G6PDH-403YK.raw	F1	22	1	31	24	0.081974	0.00123	0.008403
TRUE	High	Mascot (A3)	Unambiguous	10	17	TQVcGILR	C4(Carbamidomethyl)	2	1	0	1	1	473.761	946.514	946.514	0.17	8e-05	HCD (High Energy Collision Dissociation)	28	MS2	70.4122	100	41.0525	13892	QEp25-0678_Fan_G6PDH-403YK.raw	F1	13	1	31	24	0.669386	0.002053	0.01156
TRUE	High	Mascot (A3)	Unambiguous	10	17	TQVcGILR	C4(Carbamidomethyl)	2	1	0	1	1	473.761	946.514	946.514	0.56	0.00026	HCD (High Energy Collision Dissociation)	28	MS2	42.1904	100	78.1694	24564	QEp25-0678_Fan_G6PDH-403YK.raw	F1	30	1	31	24	0.013052	0.0003431	0.001576
TRUE	High	Mascot (A3)	Unambiguous	10	17	TQVcGILR	C4(Carbamidomethyl)	2	1	0	1	1	473.761	946.515	946.514	0.69	0.00033	HCD (High Energy Collision Dissociation)	28	MS2	0.701916	0.288	28.7454	8930	QEp25-0678_Fan_G6PDH-403YK.raw	F1	40	1	31	24	0.00152995	0.00123	0.008339	28.72
TRUE	High	Mascot (A3)	Unambiguous	10	17	TQVcGILR	C4(Carbamidomethyl)	2	1	0	1	1	473.761	946.515	946.514	0.75	0.00036	HCD (High Energy Collision Dissociation)	28	MS2	40.6914	100	35.9233	11876	QEp25-0678_Fan_G6PDH-403YK.raw	F1	30	1	31	24	0.0155839	0.002731	0.02439
TRUE	High	Mascot (A3)	Unambiguous	10	17	TQVcGILR	C4(Carbamidomethyl)	2	1	0	1	1	473.761	946.515	946.514	0.88	0.00042	HCD (High Energy Collision Dissociation)	28	MS2	53.6358	100	34.4289	11273	QEp25-0678_Fan_G6PDH-403YK.raw	F1	26	1	31	24	0.0389651	0.002731	0.02272	34.43
TRUE	High	Mascot (A3)	Unambiguous	10	17	TQVcGILR	C4(Carbamidomethyl)	2	1	0	1	1	473.761	946.515	946.514	1.14	0.00054	HCD (High Energy Collision Dissociation)	28	MS2	39.6678	100	37.0467	12321	QEp25-0678_Fan_G6PDH-403YK.raw	F1	28	1	31	24	0.0216914	0.002283	0.01363
TRUE	High	Mascot (A3)	Unambiguous	10	17	TQVcGILR	C4(Carbamidomethyl)	2	1	0	1	1	473.761	946.515	946.514	1.53	0.00072	HCD (High Energy Collision Dissociation)	28	MS2	53.7462	100	37.5263	12512	QEp25-0678_Fan_G6PDH-403YK.raw	F1	25	1	31	24	0.0432801	0.001786	0.009871
TRUE	High	Mascot (A3)	Unambiguous	10	17	TQVcGILR	C4(Carbamidomethyl)	2	1	0	1	1	473.762	946.516	946.514	2.11	0.001	HCD (High Energy Collision Dissociation)	28	MS2	0.517131	2.548	29.1062	9076	QEp25-0678_Fan_G6PDH-403YK.raw	F1	40	1	31	24	0.00158439	0.002963	0.02727	28.72
TRUE	High	Mascot (A3)	Unambiguous	10	17	TQVcGILR	C4(Carbamidomethyl)	2	1	0	1	1	473.762	946.517	946.514	2.88	0.00136	HCD (High Energy Collision Dissociation)	28	MS2	1.25615	22.603	29.1204	9082	QEp25-0678_Fan_G6PDH-403YK.raw	F1	16	1	30	23	0.285384	0.006133	0.07302	28.72
TRUE	High	Mascot (A3)	Unambiguous	10	17	TqVcGILR	Q2(Deamidated); C4(Carbamidomethyl)	2	1	0	1	1	474.252	947.496	947.498	-1.51	-0.00072	HCD (High Energy Collision Dissociation)	28	MS2	36.2283	14.396	30.2322	9546	QEp25-0678_Fan_G6PDH-403YK.raw	F1	34	1	32	25	0.0058458	0.0003431	0.002268	30.23
TRUE	High	Mascot (A3)	Unambiguous	10	17	TqVcGILR	Q2(Deamidated); C4(Carbamidomethyl)	2	1	0	1	1	474.252	947.497	947.498	-0.42	-0.0002	HCD (High Energy Collision Dissociation)	28	MS2	20.874	93.88	32.5441	10511	QEp25-0678_Fan_G6PDH-403YK.raw	F1	30	1	31	24	0.0145493	0.003483	0.03018	32.49
TRUE	High	Mascot (A3)	Unambiguous	18	45	EELFQGDAFHQSDTHIFIIMGASGDLAK		4	0.5714	0	1	1	770.123	3077.47	3077.47	0.43	0.00033	HCD (High Energy Collision Dissociation)	28	MS2	48.3246	100	59.1129	20344	QEp25-0678_Fan_G6PDH-403YK.raw	F1	7	1	35	28	6.10198	0.0003431	0.0001011	59.1
TRUE	High	Mascot (A3)	Unambiguous	18	45	EELFQGDAFHqSDTHIFIIMGASGDLAK	Q11(Deamidated)	4	1	0	1	1	770.373	3078.47	3078.45	5.55	0.00427	HCD (High Energy Collision Dissociation)	28	MS2	32.3118	100	84.029	25843	QEp25-0678_Fan_G6PDH-403YK.raw	F1	4	1	35	28	12.2518	0.0003431	0.002274	84.1
TRUE	High	Mascot (A3)	Unambiguous	18	45	EELFqGDAFHQSDTHIFIIMGASGDLAK	Q5(Deamidated)	4	1	0	1	2	770.373	3078.47	3078.45	5.55	0.00427	HCD (High Energy Collision Dissociation)	28	MS2	32.3118	100	84.029	25843	QEp25-0678_Fan_G6PDH-403YK.raw	F1	4	1	35	28	12.2518	0.0003431	0.002274	84.1
TRUE	High	Mascot (A3)	Unambiguous	18	45	EELFQGDAFHQSDTHIFIImGASGDLAK	M20(Oxidation)	4	1	0	1	1	774.12	3093.46	3093.46	-1.32	-0.00102	HCD (High Energy Collision Dissociation)	28	MS2	36.2231	100	58.2468	20101	QEp25-0678_Fan_G6PDH-403YK.raw	F1	5	1	34	27	8.44977	0.0003431	0.0002252	58.02
TRUE	High	Mascot (A3)	Unambiguous	18	45	EELFQGDAFHQSDTHIFIImGASGDLAK	M20(Oxidation)	3	0.6667	0	1	1	1031.82	3093.46	3093.46	-1.1	-0.00113	HCD (High Energy Collision Dissociation)	28	MS2	0	100	56.4543	19550	QEp25-0678_Fan_G6PDH-403YK.raw	F1	12	1	34	27	2.01765	0.0003431	0.0004887	56.25
TRUE	High	Mascot (A3)	Unambiguous	18	45	EELFQGDAFHQSDTHIFIImGASGDLAK	M20(Oxidation)	4	1	0	1	1	774.12	3093.46	3093.46	-0.76	-0.00059	HCD (High Energy Collision Dissociation)	28	MS2	6.99469	100	57.9114	20002	QEp25-0678_Fan_G6PDH-403YK.raw	F1	21	1	34	27	0.206663	0.0003431	8.95e-05	57.57
TRUE	High	Mascot (A3)	Unambiguous	18	45	EELFQGDAFHQSDTHIFIImGASGDLAK	M20(Oxidation)	4	1	0	1	1	774.12	3093.46	3093.46	-0.76	-0.00059	HCD (High Energy Collision Dissociation)	28	MS2	3.16681	100	56.1931	19471	QEp25-0678_Fan_G6PDH-403YK.raw	F1	27	1	34	27	0.0609906	0.0003431	5.389e-07	56.28
TRUE	High	Mascot (A3)	Unambiguous	18	45	EELFQGDAFHQSDTHIFIImGASGDLAK	M20(Oxidation)	4	1	0	1	1	774.12	3093.46	3093.46	-0.76	-0.00059	HCD (High Energy Collision Dissociation)	28	MS2	0	100	57.5701	19901	QEp25-0678_Fan_G6PDH-403YK.raw	F1	27	1	34	27	0.0542329	0.0003431	1.127e-05	57.57
TRUE	High	Mascot (A3)	Unambiguous	18	45	EELFQGDAFHQSDTHIFIImGASGDLAK	M20(Oxidation)	4	1	0	1	1	774.121	3093.46	3093.46	-0.29	-0.00023	HCD (High Energy Collision Dissociation)	28	MS2	8.4003	100	56.5432	19578	QEp25-0678_Fan_G6PDH-403YK.raw	F1	25	1	34	27	0.0879678	0.0003431	3e-06	56.78
TRUE	High	Mascot (A3)	Unambiguous	18	45	EELFQGDAFHQSDTHIFIImGASGDLAK	M20(Oxidation)	4	1	0	1	1	774.121	3093.46	3093.46	0.02	2e-05	HCD (High Energy Collision Dissociation)	28	MS2	0	100	57.2324	19798	QEp25-0678_Fan_G6PDH-403YK.raw	F1	47	1	34	27	0.000565112	0.0003431	1.118e-06	56.78
TRUE	High	Mascot (A3)	Unambiguous	18	45	EELFQGDAFHQSDTHIFIImGASGDLAK	M20(Oxidation)	4	1	0	1	1	774.121	3093.46	3093.46	0.42	0.00032	HCD (High Energy Collision Dissociation)	28	MS2	28.6964	100	58.9301	20293	QEp25-0678_Fan_G6PDH-403YK.raw	F1	5	1	34	27	7.77091	0.0003431	0.0004233
TRUE	High	Mascot (A3)	Unambiguous	18	45	EELFQGDAFHQSDTHIFIImGASGDLAK	M20(Oxidation)	4	1	0	1	1	774.121	3093.46	3093.46	0.5	0.00038	HCD (High Energy Collision Dissociation)	28	MS2	23.8595	100	58.5912	20200	QEp25-0678_Fan_G6PDH-403YK.raw	F1	9	1	34	27	3.62167	0.0003431	0.001548	58.02
TRUE	High	Mascot (A3)	Unambiguous	18	45	EELFQGDAFHQSDTHIFIImGASGDLAK	M20(Oxidation)	4	1	0	1	1	774.122	3093.46	3093.46	0.66	0.00051	HCD (High Energy Collision Dissociation)	28	MS2	1.96417	100	56.8863	19686	QEp25-0678_Fan_G6PDH-403YK.raw	F1	30	1	34	27	0.0276269	0.0003431	1.302e-05	56.78
TRUE	High	Mascot (A3)	Unambiguous	18	45	EELFQGDAFHQSDTHIFIImGASGDLAK	M20(Oxidation)	3	1	0	1	1	1031.83	3093.47	3093.46	0.92	0.00095	HCD (High Energy Collision Dissociation)	28	MS2	25.8088	100	58.1947	20087	QEp25-0678_Fan_G6PDH-403YK.raw	F1	13	1	34	27	1.3776	0.004092	0.03263	58.16
TRUE	High	Mascot (A3)	Unambiguous	18	45	EELFQGDAFHQSDTHIFIImGASGDLAK	M20(Oxidation)	3	1	0	1	1	1031.83	3093.48	3093.46	4.23	0.00436	HCD (High Energy Collision Dissociation)	28	MS2	0	100	56.8014	19660	QEp25-0678_Fan_G6PDH-403YK.raw	F1	8	1	34	27	4.19518	0.0003431	0.003079	56.25
TRUE	High	Mascot (A3)	Unambiguous	18	45	EELFQGDAFHqSDTHIFIImGASGDLAK	Q11(Deamidated); M20(Oxidation)	4	1	0	1	1	774.372	3094.47	3094.45	6.29	0.00487	HCD (High Energy Collision Dissociation)	28	MS2	28.9538	100	59.2676	20386	QEp25-0678_Fan_G6PDH-403YK.raw	F1	10	1	34	27	2.9879	0.004092	0.04654	59.64
TRUE	High	Mascot (A3)	Unambiguous	18	45	EELFqGDAFHQSDTHIFIImGASGDLAK	Q5(Deamidated); M20(Oxidation)	4	1	0	1	2	774.372	3094.47	3094.45	6.29	0.00487	HCD (High Energy Collision Dissociation)	28	MS2	28.9538	100	59.2676	20386	QEp25-0678_Fan_G6PDH-403YK.raw	F1	10	1	34	27	2.9879	0.004092	0.04654	59.64
TRUE	High	Mascot (A3)	Unambiguous	18	45	EELFQGDAFHqSDTHIFIImGASGDLAK	Q11(Deamidated); M20(Oxidation)	4	1	0	1	1	774.374	3094.47	3094.45	8.58	0.00664	HCD (High Energy Collision Dissociation)	28	MS2	35.7079	100	55.8414	19351	QEp25-0678_Fan_G6PDH-403YK.raw	F1	19	1	35	28	0.442376	0.0003431	0.0001388
TRUE	High	Mascot (A3)	Unambiguous	18	45	EELFqGDAFHQSDTHIFIImGASGDLAK	Q5(Deamidated); M20(Oxidation)	4	1	0	1	2	774.374	3094.47	3094.45	8.58	0.00664	HCD (High Energy Collision Dissociation)	28	MS2	35.7079	100	55.8414	19351	QEp25-0678_Fan_G6PDH-403YK.raw	F1	19	1	35	28	0.442376	0.0003431	0.0001388
TRUE	High	Mascot (A3)	Unambiguous	48	57	IYPTIWWLFR		2	0.9783	0	1	1	697.885	1394.76	1394.76	-0.05	-3e-05	HCD (High Energy Collision Dissociation)	28	MS2	19.4676	100	63.5248	21396	QEp25-0678_Fan_G6PDH-403YK.raw	F1	46	1	31	24	0.000320517	0.0003431	7.935e-06	63.15
TRUE	High	Mascot (A3)	Unambiguous	48	57	IYPTIWWLFR		2	1	0	1	1	697.885	1394.76	1394.76	0.39	0.00027	HCD (High Energy Collision Dissociation)	28	MS2	12.1725	100	63.1817	21315	QEp25-0678_Fan_G6PDH-403YK.raw	F1	58	1	31	24	1.97175e-05	0.0003431	1.369e-06	63.15
TRUE	High	Mascot (A3)	Unambiguous	48	57	IYPTIWWLFR		2	0.9796	0	1	1	697.885	1394.76	1394.76	0.65	0.00046	HCD (High Energy Collision Dissociation)	28	MS2	33.2377	100	62.846	21238	QEp25-0678_Fan_G6PDH-403YK.raw	F1	49	1	31	24	0.000161753	0.0003431	0.0007746	63.15
TRUE	High	Mascot (A3)	Unambiguous	48	57	IYPTIWWLFR		2	1	0	1	1	697.885	1394.76	1394.76	1.09	0.00076	HCD (High Energy Collision Dissociation)	28	MS2	34.93	100	63.8653	21475	QEp25-0678_Fan_G6PDH-403YK.raw	F1	46	1	31	24	0.000368003	0.0003431	0.0001012	63.15
TRUE	High	Mascot (A3)	Unambiguous	48	57	IYPTIWWLFR		2	0.973	0	1	1	697.886	1394.76	1394.76	1.35	0.00094	HCD (High Energy Collision Dissociation)	28	MS2	15.0611	100	64.246	21562	QEp25-0678_Fan_G6PDH-403YK.raw	F1	37	1	30	23	0.00207216	0.0003431	0.0007189	63.15
TRUE	High	Mascot (A3)	Unambiguous	58	72	DGLLPENTFIVGYAR		2	1	0	1	1	832.935	1664.86	1664.86	-1.5	-0.00125	HCD (High Energy Collision Dissociation)	28	MS2	0	100	57.4592	19865	QEp25-0678_Fan_G6PDH-403YK.raw	F1	49	1	33	26	0.000285198	0.0003431	4.285e-05	56.74
TRUE	High	Mascot (A3)	Unambiguous	58	72	DGLLPENTFIVGYAR		2	1	0	1	1	832.935	1664.86	1664.86	-0.84	-0.0007	HCD (High Energy Collision Dissociation)	28	MS2	72.8177	100	56.7882	19655	QEp25-0678_Fan_G6PDH-403YK.raw	F1	69	1	33	26	3.23406e-06	0.0003431	8.313e-08	56.74
TRUE	High	Mascot (A3)	Unambiguous	58	72	DGLLPENTFIVGYAR		2	1	0	1	1	832.935	1664.86	1664.86	-0.7	-0.00058	HCD (High Energy Collision Dissociation)	28	MS2	0	100	58.1378	20068	QEp25-0678_Fan_G6PDH-403YK.raw	F1	31	1	33	26	0.0199442	0.0003431	0.0004192
TRUE	High	Mascot (A3)	Unambiguous	58	72	DGLLPENTFIVGYAR		2	1	0	1	1	832.935	1664.86	1664.86	-0.62	-0.00052	HCD (High Energy Collision Dissociation)	28	MS2	32.6049	100	75.1297	23772	QEp25-0678_Fan_G6PDH-403YK.raw	F1	3	1	33	26	10.5752	0.004092	0.04525	75.11
TRUE	High	Mascot (A3)	Unambiguous	58	72	DGLLPENTFIVGYAR		2	1	0	1	1	832.935	1664.86	1664.86	-0.4	-0.00034	HCD (High Energy Collision Dissociation)	28	MS2	0	100	57.1236	19764	QEp25-0678_Fan_G6PDH-403YK.raw	F1	69	1	33	26	2.62595e-06	0.0003431	1.736e-07	56.74
TRUE	High	Mascot (A3)	Unambiguous	58	72	DGLLPENTFIVGYAR		2	1	0	1	1	832.935	1664.86	1664.86	-0.33	-0.00028	HCD (High Energy Collision Dissociation)	28	MS2	5.87053	100	56.1122	19445	QEp25-0678_Fan_G6PDH-403YK.raw	F1	90	1	33	26	2.18921e-08	0.0003431	8.45e-11	55.88
TRUE	High	Mascot (A3)	Unambiguous	58	72	DGLLPENTFIVGYAR		2	1	0	1	1	832.936	1664.86	1664.86	-0.26	-0.00021	HCD (High Energy Collision Dissociation)	28	MS2	7.66919	100	55.4219	19207	QEp25-0678_Fan_G6PDH-403YK.raw	F1	80	1	33	26	2.40595e-07	0.0003431	4.937e-10	54.44
TRUE	High	Mascot (A3)	Unambiguous	58	72	DGLLPENTFIVGYAR		2	1	0	1	1	832.936	1664.86	1664.86	-0.18	-0.00015	HCD (High Energy Collision Dissociation)	28	MS2	0.669927	100	55.0842	19095	QEp25-0678_Fan_G6PDH-403YK.raw	F1	77	1	33	26	4.69123e-07	0.0003431	5.392e-10	54.44
TRUE	High	Mascot (A3)	Unambiguous	58	72	DGLLPENTFIVGYAR		2	1	0	1	1	832.936	1664.86	1664.86	-0.11	-9e-05	HCD (High Energy Collision Dissociation)	28	MS2	0.584606	100	55.767	19324	QEp25-0678_Fan_G6PDH-403YK.raw	F1	90	1	33	26	2.61389e-08	0.0003431	2.425e-11	55.88
TRUE	High	Mascot (A3)	Unambiguous	58	72	DGLLPENTFIVGYAR		3	1	0	1	1	555.626	1664.86	1664.86	-0.08	-5e-05	HCD (High Energy Collision Dissociation)	28	MS2	3.592	100	54.6181	18945	QEp25-0678_Fan_G6PDH-403YK.raw	F1	62	1	33	26	1.44307e-05	0.0003431	1.483e-06	54.44
TRUE	High	Mascot (A3)	Unambiguous	58	72	DGLLPENTFIVGYAR		2	1	0	1	1	832.936	1664.86	1664.86	0.18	0.00015	HCD (High Energy Collision Dissociation)	28	MS2	0	37.123	54.7386	18985	QEp25-0678_Fan_G6PDH-403YK.raw	F1	85	1	33	26	8.00363e-08	0.0003431	3.41e-10	54.44
TRUE	High	Mascot (A3)	Unambiguous	58	72	DGLLPENTFIVGYAR		2	1	0	1	1	832.936	1664.87	1664.86	0.48	0.0004	HCD (High Energy Collision Dissociation)	28	MS2	10.8247	100	56.4519	19549	QEp25-0678_Fan_G6PDH-403YK.raw	F1	45	1	33	26	0.000698694	0.0003431	2.065e-07	55.88
TRUE	High	Mascot (A3)	Unambiguous	58	72	DGLLPENTFIVGYAR		2	1	0	1	1	832.936	1664.87	1664.86	0.7	0.00058	HCD (High Energy Collision Dissociation)	28	MS2	55.836	100	58.8148	20259	QEp25-0678_Fan_G6PDH-403YK.raw	F1	7	1	33	26	4.86729	0.002283	0.01507
TRUE	High	Mascot (A3)	Unambiguous	58	72	DGLLPENTFIVGYAR		2	1	0	1	1	832.938	1664.87	1664.86	2.53	0.0021	HCD (High Energy Collision Dissociation)	28	MS2	0.130762	1.594	54.4014	18865	QEp25-0678_Fan_G6PDH-403YK.raw	F1	85	1	33	26	7.6111e-08	0.0003431	2.656e-08	54.44
TRUE	High	Mascot (A3)	Unambiguous	58	72	DGLLPENTFIVGYAR		2	1	0	1	1	832.938	1664.87	1664.86	2.82	0.00235	HCD (High Energy Collision Dissociation)	28	MS2	0	100	58.477	20165	QEp25-0678_Fan_G6PDH-403YK.raw	F1	7	1	34	27	5.71092	0.004092	0.03485
TRUE	High	Mascot (A3)	Unambiguous	58	72	DGLLPENTFIVGYAR		2	1	0	1	1	832.94	1664.87	1664.86	5.68	0.00473	HCD (High Energy Collision Dissociation)	28	MS2	12.1679	100	54.0573	18744	QEp25-0678_Fan_G6PDH-403YK.raw	F1	15	1	34	27	0.94545	0.003483	0.02969	54.44
TRUE	High	Mascot (A3)	Unambiguous	73	81	SRLTVADIR		3	0.6957	0	1	1	344.204	1030.6	1030.6	-1.56	-0.00054	HCD (High Energy Collision Dissociation)	28	MS2	18.4219	90.904	27.6477	8466	QEp25-0678_Fan_G6PDH-403YK.raw	F1	46	1	32	25	0.000427327	0.0003431	8.359e-06	27.29
TRUE	High	Mascot (A3)	Unambiguous	73	81	SRLTVADIR		3	0.6667	0	1	1	344.205	1030.6	1030.6	-0.67	-0.00023	HCD (High Energy Collision Dissociation)	28	MS2	36.5175	100	26.9449	8171	QEp25-0678_Fan_G6PDH-403YK.raw	F1	36	1	30	23	0.00262991	0.0003431	0.002884	27.29
TRUE	High	Mascot (A3)	Unambiguous	73	81	SRLTVADIR		2	0.8537	0	1	1	515.804	1030.6	1030.6	-0.45	-0.00023	HCD (High Energy Collision Dissociation)	28	MS2	2.14356	100	27.6111	8451	QEp25-0678_Fan_G6PDH-403YK.raw	F1	41	1	30	23	0.000786938	0.0003431	0.0001004	27.29
TRUE	High	Mascot (A3)	Unambiguous	73	81	SRLTVADIR		3	0.6818	0	1	1	344.205	1030.6	1030.6	-0.32	-0.00011	HCD (High Energy Collision Dissociation)	28	MS2	0.678138	9.133	27.3074	8324	QEp25-0678_Fan_G6PDH-403YK.raw	F1	44	1	30	23	0.000457025	0.0003431	0.0002123	27.29
TRUE	High	Mascot (A3)	Unambiguous	73	81	SRLTVADIR		2	0.7368	0	1	1	515.804	1030.6	1030.6	-0.22	-0.00011	HCD (High Energy Collision Dissociation)	28	MS2	0	100	27.9651	8600	QEp25-0678_Fan_G6PDH-403YK.raw	F1	38	1	30	23	0.00159566	0.001526	0.009244	27.29
TRUE	High	Mascot (A3)	Unambiguous	73	81	SRLTVADIR		2	0.7234	0	1	1	515.804	1030.6	1030.6	0.14	7e-05	HCD (High Energy Collision Dissociation)	28	MS2	0.223048	12.908	27.2643	8305	QEp25-0678_Fan_G6PDH-403YK.raw	F1	47	1	30	23	0.000188339	0.0003431	2.245e-05	27.29
TRUE	High	Mascot (A3)	Unambiguous	73	81	SRLTVADIR		3	0.5625	0	1	1	344.205	1030.6	1030.6	0.21	7e-05	HCD (High Energy Collision Dissociation)	28	MS2	48.7016	100	28.0149	8622	QEp25-0678_Fan_G6PDH-403YK.raw	F1	32	1	30	23	0.00722671	0.0003431	0.0006061	27.29
TRUE	High	Mascot (A3)	Unambiguous	73	81	SRLTVADIR		2	0.6	0	1	1	515.804	1030.6	1030.6	0.38	0.00019	HCD (High Energy Collision Dissociation)	28	MS2	3.91725	100	26.921	8161	QEp25-0678_Fan_G6PDH-403YK.raw	F1	25	1	30	23	0.0366387	0.006133	0.07897	27.29
TRUE	High	Mascot (A3)	Unambiguous	73	82	SRLTVADIRK		3	0.85	0	1	1	386.903	1158.7	1158.7	0.07	3e-05	HCD (High Energy Collision Dissociation)	28	MS2	37.7948	100	24.836	7301	QEp25-0678_Fan_G6PDH-403YK.raw	F1	40	1	29	22	0.00089569	0.0003431	6.077e-07	24.52
TRUE	High	Mascot (A3)	Unambiguous	73	82	SRLTVADIRK		3	1	0	1	1	386.903	1158.7	1158.7	0.3	0.00012	HCD (High Energy Collision Dissociation)	28	MS2	37.3144	100	24.4943	7165	QEp25-0678_Fan_G6PDH-403YK.raw	F1	32	1	26	19	0.00314193	0.0003431	8.94e-06	24.52
TRUE	High	Mascot (A3)	Unambiguous	75	81	LTVADIR		2	0.4571	0	1	1	394.235	787.463	787.467	-5.99	-0.00236	HCD (High Energy Collision Dissociation)	28	MS2	41.9904	100	75.5427	23861	QEp25-0678_Fan_G6PDH-403YK.raw	F1	35	1	33	26	0.00678302	0.00123	0.00577	75.49
TRUE	High	Mascot (A3)	Unambiguous	75	81	LTVADIR		2	0.5	0	1	1	394.236	787.465	787.467	-3.43	-0.00135	HCD (High Energy Collision Dissociation)	28	MS2	37.1131	100	36.2959	12028	QEp25-0678_Fan_G6PDH-403YK.raw	F1	40	1	32	25	0.00185644	0.0003431	0.003788	35.94
TRUE	High	Mascot (A3)	Unambiguous	75	81	LTVADIR		2	0.6296	0	1	1	394.236	787.465	787.467	-2.81	-0.00111	HCD (High Energy Collision Dissociation)	28	MS2	32.3413	100	35.9493	11887	QEp25-0678_Fan_G6PDH-403YK.raw	F1	54	1	32	25	7.10691e-05	0.0003431	0.001437	35.94
TRUE	High	Mascot (A3)	Unambiguous	75	81	LTVADIR		2	0.5741	0	1	1	394.236	787.466	787.467	-1.96	-0.00077	HCD (High Energy Collision Dissociation)	28	MS2	29.573	100	35.2449	11608	QEp25-0678_Fan_G6PDH-403YK.raw	F1	54	1	32	25	6.54328e-05	0.0003431	0.0007782	34.87
TRUE	High	Mascot (A3)	Unambiguous	75	81	LTVADIR		2	0.6296	0	1	1	394.236	787.466	787.467	-1.96	-0.00077	HCD (High Energy Collision Dissociation)	28	MS2	26.5211	100	34.9022	11469	QEp25-0678_Fan_G6PDH-403YK.raw	F1	54	1	32	25	6.22007e-05	0.00123	0.005255	34.87
TRUE	High	Mascot (A3)	Unambiguous	75	81	LTVADIR		2	0.6296	0	1	1	394.237	787.466	787.467	-1.65	-0.00065	HCD (High Energy Collision Dissociation)	28	MS2	30.3212	100	35.5913	11741	QEp25-0678_Fan_G6PDH-403YK.raw	F1	54	1	32	25	6.52823e-05	0.0003431	0.0008834	34.87
TRUE	High	Mascot (A3)	Unambiguous	75	81	LTVADIR		2	0.6364	0	1	1	394.237	787.466	787.467	-1.57	-0.00062	HCD (High Energy Collision Dissociation)	28	MS2	22.4846	100	34.1534	11163	QEp25-0678_Fan_G6PDH-403YK.raw	F1	55	1	32	25	6.0925e-05	0.00123	0.00546	33.99
TRUE	High	Mascot (A3)	Unambiguous	75	81	LTVADIR		2	0.6296	0	1	1	394.237	787.466	787.467	-1.34	-0.00053	HCD (High Energy Collision Dissociation)	28	MS2	11.0908	100	33.4524	10883	QEp25-0678_Fan_G6PDH-403YK.raw	F1	54	1	32	25	6.32114e-05	0.001786	0.01105	33.99
TRUE	High	Mascot (A3)	Unambiguous	75	81	LTVADIR		2	0.6364	0	1	1	394.237	787.466	787.467	-1.19	-0.00047	HCD (High Energy Collision Dissociation)	28	MS2	12.305	100	33.8088	11026	QEp25-0678_Fan_G6PDH-403YK.raw	F1	55	1	32	25	6.0925e-05	0.0003431	0.001868	33.51
TRUE	High	Mascot (A3)	Unambiguous	75	81	LTVADIR		2	0.6296	0	1	1	394.237	787.466	787.467	-1.03	-0.00041	HCD (High Energy Collision Dissociation)	28	MS2	25.3276	100	34.5068	11304	QEp25-0678_Fan_G6PDH-403YK.raw	F1	54	1	32	25	6.24878e-05	0.0003431	0.000744	34.87
TRUE	High	Mascot (A3)	Unambiguous	75	81	LTVADIR		2	0.6364	0	1	1	394.237	787.467	787.467	-0.8	-0.00031	HCD (High Energy Collision Dissociation)	28	MS2	13.5775	100	33.1169	10749	QEp25-0678_Fan_G6PDH-403YK.raw	F1	55	1	32	25	6.06451e-05	0.0003431	0.001574	32.18
TRUE	High	Mascot (A3)	Unambiguous	75	81	LTVADIR		2	0.5741	0	1	1	394.237	787.467	787.467	-0.72	-0.00028	HCD (High Energy Collision Dissociation)	28	MS2	9.93162	100	32.4192	10456	QEp25-0678_Fan_G6PDH-403YK.raw	F1	54	1	32	25	6.24878e-05	0.0003431	0.003262	32.18
TRUE	High	Mascot (A3)	Unambiguous	75	81	LTVADIR		2	0.5	0	1	1	394.237	787.467	787.467	-0.57	-0.00022	HCD (High Energy Collision Dissociation)	28	MS2	34.3265	100	25.629	7626	QEp25-0678_Fan_G6PDH-403YK.raw	F1	40	1	32	25	0.00189686	0.0003431	0.002082	25.66
TRUE	High	Mascot (A3)	Unambiguous	75	81	LTVADIR		2	0.6364	0	1	1	394.237	787.467	787.467	-0.49	-0.00019	HCD (High Energy Collision Dissociation)	28	MS2	9.71351	100	32.7732	10605	QEp25-0678_Fan_G6PDH-403YK.raw	F1	55	1	32	25	6.69938e-05	0.0003431	0.002003	32.18
TRUE	High	Mascot (A3)	Unambiguous	75	81	LTVADIR		2	0.6364	0	1	1	394.237	787.467	787.467	-0.02	-1e-05	HCD (High Energy Collision Dissociation)	28	MS2	0	8.804	30.3574	9595	QEp25-0678_Fan_G6PDH-403YK.raw	F1	55	1	32	25	6.60746e-05	0.002503	0.01719	29.79
TRUE	High	Mascot (A3)	Unambiguous	75	81	LTVADIR		2	0.6364	0	1	1	394.237	787.467	787.467	-0.02	-1e-05	HCD (High Energy Collision Dissociation)	28	MS2	7.63228	100	31.7653	10185	QEp25-0678_Fan_G6PDH-403YK.raw	F1	55	1	32	25	6.71482e-05	0.0003431	0.001515	31.86
TRUE	High	Mascot (A3)	Unambiguous	75	81	LTVADIR		2	0.5238	0	1	1	394.237	787.467	787.467	-0.02	-1e-05	HCD (High Energy Collision Dissociation)	28	MS2	14.1874	100	77.29	24307	QEp25-0678_Fan_G6PDH-403YK.raw	F1	42	1	32	25	0.0011456	0.001008	0.004577	77.62
TRUE	High	Mascot (A3)	Unambiguous	75	81	LTVADIR		2	0.5294	0	1	1	394.237	787.467	787.467	0.05	2e-05	HCD (High Energy Collision Dissociation)	28	MS2	22.9091	100	20.3351	5490	QEp25-0678_Fan_G6PDH-403YK.raw	F1	34	1	32	25	0.00847295	0.0003431	0.002287	20.35
TRUE	High	Mascot (A3)	Unambiguous	75	81	LTVADIR		2	0.6364	0	1	1	394.237	787.467	787.467	0.05	2e-05	HCD (High Energy Collision Dissociation)	28	MS2	10.0959	100	27.0371	8209	QEp25-0678_Fan_G6PDH-403YK.raw	F1	55	1	32	25	6.90295e-05	0.0003431	0.001209	27.06
TRUE	High	Mascot (A3)	Unambiguous	75	81	LTVADIR		2	0.6364	0	1	1	394.237	787.467	787.467	0.21	8e-05	HCD (High Energy Collision Dissociation)	28	MS2	3.17294	77.511	31.4209	10045	QEp25-0678_Fan_G6PDH-403YK.raw	F1	55	1	32	25	6.59226e-05	0.0003431	0.001114	29.79
TRUE	High	Mascot (A3)	Unambiguous	75	81	LTVADIR		2	0.64	0	1	1	394.237	787.467	787.467	0.21	8e-05	HCD (High Energy Collision Dissociation)	28	MS2	3.62297	69.194	31.0622	9891	QEp25-0678_Fan_G6PDH-403YK.raw	F1	50	1	32	25	0.000218794	0.0003431	0.002382	29.79
TRUE	High	Mascot (A3)	Unambiguous	75	81	LTVADIR		2	0.6364	0	1	1	394.237	787.467	787.467	0.21	8e-05	HCD (High Energy Collision Dissociation)	28	MS2	1.40768	18.321	29.6653	9314	QEp25-0678_Fan_G6PDH-403YK.raw	F1	55	1	32	25	6.74582e-05	0.00123	0.008278	29.79
TRUE	High	Mascot (A3)	Unambiguous	75	81	LTVADIR		2	0.4722	0	1	1	394.237	787.468	787.467	0.36	0.00014	HCD (High Energy Collision Dissociation)	28	MS2	37.9102	100	78.1672	24563	QEp25-0678_Fan_G6PDH-403YK.raw	F1	36	1	32	25	0.00540797	0.001008	0.004605	77.89
TRUE	High	Mascot (A3)	Unambiguous	75	81	LTVADIR		2	0.6364	0	1	1	394.238	787.468	787.467	1.29	0.00051	HCD (High Energy Collision Dissociation)	28	MS2	0	21.946	30.7001	9738	QEp25-0678_Fan_G6PDH-403YK.raw	F1	55	1	32	25	6.59226e-05	0.002283	0.01389	29.79
TRUE	High	Mascot (A3)	Unambiguous	75	81	LTVADIR		2	0.5472	0	1	1	394.238	787.468	787.467	1.37	0.00054	HCD (High Energy Collision Dissociation)	28	MS2	9.2589	100	28.9132	8994	QEp25-0678_Fan_G6PDH-403YK.raw	F1	53	1	32	25	0.000101166	0.0003431	0.001117	29.32
TRUE	High	Mascot (A3)	Unambiguous	75	81	LTVADIR		2	0.6296	0	1	1	394.238	787.469	787.467	1.68	0.00066	HCD (High Energy Collision Dissociation)	28	MS2	40.0208	100	36.7302	12199	QEp25-0678_Fan_G6PDH-403YK.raw	F1	54	1	32	25	7.99247e-05	0.0003431	0.000702	36.51
TRUE	High	Mascot (A3)	Unambiguous	75	82	LTVADIRK		2	0.6829	0	1	1	458.282	915.558	915.562	-5.08	-0.00232	HCD (High Energy Collision Dissociation)	28	MS2	0	100	25.2414	7471	QEp25-0678_Fan_G6PDH-403YK.raw	F1	41	1	30	23	0.00076053	0.003483	0.02957	25.18
TRUE	High	Mascot (A3)	Unambiguous	75	82	LTVADIRK		3	0.6667	0	1	1	305.859	915.562	915.562	-0.59	-0.00018	HCD (High Energy Collision Dissociation)	28	MS2	14.2159	41.927	24.0443	6979	QEp25-0678_Fan_G6PDH-403YK.raw	F1	30	1	27	20	0.00651441	0.0003431	0.000154	24.17
TRUE	High	Mascot (A3)	Unambiguous	75	82	LTVADIRK		2	0.75	0	1	1	458.284	915.562	915.562	-0.54	-0.00025	HCD (High Energy Collision Dissociation)	28	MS2	6.04782	68.785	24.0459	6980	QEp25-0678_Fan_G6PDH-403YK.raw	F1	52	1	27	20	3.85368e-05	0.0003431	0.0007223	24.17
TRUE	High	Mascot (A3)	Unambiguous	75	82	LTVADIRK		3	0.6333	0	1	1	305.859	915.562	915.562	-0.39	-0.00012	HCD (High Energy Collision Dissociation)	28	MS2	21.8625	61.579	24.7341	7261	QEp25-0678_Fan_G6PDH-403YK.raw	F1	30	1	27	20	0.00658984	0.0003431	3.288e-05	24.17
TRUE	High	Mascot (A3)	Unambiguous	75	82	LTVADIRK		2	0.7333	0	1	1	458.285	915.562	915.562	-0.28	-0.00013	HCD (High Energy Collision Dissociation)	28	MS2	20.1106	100	25.9642	7763	QEp25-0678_Fan_G6PDH-403YK.raw	F1	45	1	27	20	0.000179422	0.0003431	0.001061	26.07
TRUE	High	Mascot (A3)	Unambiguous	75	82	LTVADIRK		2	0.7647	0	1	1	458.285	915.562	915.562	-0.28	-0.00013	HCD (High Energy Collision Dissociation)	28	MS2	21.8609	100	24.7363	7262	QEp25-0678_Fan_G6PDH-403YK.raw	F1	51	1	27	20	4.38405e-05	0.00123	0.007459	24.17
TRUE	High	Mascot (A3)	Unambiguous	75	82	LTVADIRK		2	0.7234	0	1	1	458.285	915.562	915.562	-0.01	-1e-05	HCD (High Energy Collision Dissociation)	28	MS2	20.0221	100	25.5855	7608	QEp25-0678_Fan_G6PDH-403YK.raw	F1	47	1	27	20	0.000136419	0.00123	0.004782	25.33
TRUE	High	Mascot (A3)	Unambiguous	75	82	LTVADIRK		2	0.4483	0	1	1	458.285	915.562	915.562	0.19	9e-05	HCD (High Energy Collision Dissociation)	28	MS2	41.5331	100	26.3333	7916	QEp25-0678_Fan_G6PDH-403YK.raw	F1	29	1	27	20	0.00744518	0.002503	0.01923	26.07
TRUE	High	Mascot (A3)	Unambiguous	75	82	LTVADIRK		2	0.75	0	1	1	458.285	915.562	915.562	0.32	0.00015	HCD (High Energy Collision Dissociation)	28	MS2	0.343174	6.402	24.3932	7124	QEp25-0678_Fan_G6PDH-403YK.raw	F1	52	1	27	20	3.68023e-05	0.001786	0.01056	24.17
TRUE	High	Mascot (A3)	Unambiguous	75	82	LTVADIRK		2	0.7174	0	1	1	458.285	915.563	915.562	0.79	0.00036	HCD (High Energy Collision Dissociation)	28	MS2	38.3622	100	22.5089	6361	QEp25-0678_Fan_G6PDH-403YK.raw	F1	46	1	27	20	0.000149581	0.0003431	0.003843	22.55
TRUE	High	Mascot (A3)	Unambiguous	75	82	LTVADIRK		3	0.6667	0	1	1	305.859	915.563	915.562	0.91	0.00028	HCD (High Energy Collision Dissociation)	28	MS2	4.03789	4.121	24.392	7123	QEp25-0678_Fan_G6PDH-403YK.raw	F1	30	1	27	20	0.00648448	0.0003431	0.0006957	24.17
TRUE	High	Mascot (A3)	Unambiguous	75	82	LTVADIRK		2	0.1935	0	1	1	458.286	915.565	915.562	3.12	0.00143	HCD (High Energy Collision Dissociation)	28	MS2	21.7566	100	26.7352	8084	QEp25-0678_Fan_G6PDH-403YK.raw	F1	31	1	28	21	0.00624175	0.004092	0.03509	27.17
TRUE	High	Mascot (A3)	Unambiguous	82	89	KQSEPFFK		2	1	0	1	1	505.768	1010.53	1010.53	-2.71	-0.00137	HCD (High Energy Collision Dissociation)	28	MS2	0	100	32.1583	10346	QEp25-0678_Fan_G6PDH-403YK.raw	F1	33	1	33	26	0.00971141	0.001786	0.009726	32.18
TRUE	High	Mascot (A3)	Unambiguous	82	89	KQSEPFFK		2	1	0	1	1	505.768	1010.53	1010.53	-1.08	-0.00055	HCD (High Energy Collision Dissociation)	28	MS2	0	100	30.0021	9452	QEp25-0678_Fan_G6PDH-403YK.raw	F1	45	1	32	25	0.000607217	0.0003431	0.0003499	30.19
TRUE	High	Mascot (A3)	Unambiguous	82	89	KQSEPFFK		3	1	0	1	1	337.515	1010.53	1010.53	-1.06	-0.00036	HCD (High Energy Collision Dissociation)	28	MS2	10.3535	100	30.3061	9574	QEp25-0678_Fan_G6PDH-403YK.raw	F1	20	1	32	25	0.178379	0.007883	0.1076	30.26
TRUE	High	Mascot (A3)	Unambiguous	82	89	KQSEPFFK		3	1	0	1	1	337.515	1010.53	1010.53	-0.79	-0.00027	HCD (High Energy Collision Dissociation)	28	MS2	22.7624	100	26.1626	7845	QEp25-0678_Fan_G6PDH-403YK.raw	F1	20	1	32	25	0.175527	0.005488	0.06185	26.58
TRUE	High	Mascot (A3)	Unambiguous	82	89	KQSEPFFK		3	1	0	1	1	337.515	1010.53	1010.53	-0.52	-0.00017	HCD (High Energy Collision Dissociation)	28	MS2	9.8131	100	29.5857	9279	QEp25-0678_Fan_G6PDH-403YK.raw	F1	19	1	32	25	0.212493	0.005952	0.07138	29.57
TRUE	High	Mascot (A3)	Unambiguous	82	89	KQSEPFFK		2	1	0	1	1	505.769	1010.53	1010.53	-0.35	-0.00018	HCD (High Energy Collision Dissociation)	28	MS2	0.317526	15.551	27.8728	8559	QEp25-0678_Fan_G6PDH-403YK.raw	F1	40	1	31	24	0.00147794	0.0003431	8.085e-05	27
TRUE	High	Mascot (A3)	Unambiguous	82	89	KQSEPFFK		3	1	0	1	1	337.515	1010.53	1010.53	-0.25	-8e-05	HCD (High Energy Collision Dissociation)	28	MS2	19.0274	100	31.4056	10039	QEp25-0678_Fan_G6PDH-403YK.raw	F1	21	1	31	24	0.126083	0.005952	0.06959	31.5
TRUE	High	Mascot (A3)	Unambiguous	82	89	KQSEPFFK		2	1	0	1	1	505.769	1010.53	1010.53	-0.17	-9e-05	HCD (High Energy Collision Dissociation)	28	MS2	13.6039	100	32.8743	10646	QEp25-0678_Fan_G6PDH-403YK.raw	F1	33	1	31	24	0.00786425	0.0003431	0.001973	32.69
TRUE	High	Mascot (A3)	Unambiguous	82	89	KQSEPFFK		2	1	0	1	1	505.769	1010.53	1010.53	0.01	0	HCD (High Energy Collision Dissociation)	28	MS2	3.52799	45.283	28.5507	8852	QEp25-0678_Fan_G6PDH-403YK.raw	F1	44	1	31	24	0.000654119	0.0003431	0.0006722	28.6
TRUE	High	Mascot (A3)	Unambiguous	82	89	KQSEPFFK		2	1	0	1	1	505.769	1010.53	1010.53	0.07	3e-05	HCD (High Energy Collision Dissociation)	28	MS2	28.8603	100	26.123	7829	QEp25-0678_Fan_G6PDH-403YK.raw	F1	22	1	31	24	0.111342	0.004092	0.03607	26.56
TRUE	High	Mascot (A3)	Unambiguous	82	89	KQSEPFFK		2	1	0	1	1	505.769	1010.53	1010.53	0.13	6e-05	HCD (High Energy Collision Dissociation)	28	MS2	0	100	30.3596	9596	QEp25-0678_Fan_G6PDH-403YK.raw	F1	37	1	31	24	0.00311643	0.0003431	0.0009926	30.32
TRUE	High	Mascot (A3)	Unambiguous	82	89	KQSEPFFK		2	1	0	1	1	505.769	1010.53	1010.53	0.13	6e-05	HCD (High Energy Collision Dissociation)	28	MS2	9.20975	90.331	28.9003	8988	QEp25-0678_Fan_G6PDH-403YK.raw	F1	37	1	31	24	0.00298303	0.0003431	0.0002112	28.69
TRUE	High	Mascot (A3)	Unambiguous	82	89	KQSEPFFK		2	1	0	1	1	505.769	1010.53	1010.53	0.31	0.00016	HCD (High Energy Collision Dissociation)	28	MS2	4.78913	100	29.3118	9164	QEp25-0678_Fan_G6PDH-403YK.raw	F1	43	1	31	24	0.000815938	0.0003431	0.0001752	28.69
TRUE	High	Mascot (A3)	Unambiguous	82	89	KQSEPFFK		2	1	0	1	1	505.769	1010.53	1010.53	0.37	0.00019	HCD (High Energy Collision Dissociation)	28	MS2	61.0008	100	36.3305	12042	QEp25-0678_Fan_G6PDH-403YK.raw	F1	17	1	31	24	0.32935	0.004092	0.03835	36.23
TRUE	High	Mascot (A3)	Unambiguous	82	89	KQSEPFFK		2	1	0	1	1	505.769	1010.53	1010.53	0.37	0.00019	HCD (High Energy Collision Dissociation)	28	MS2	41.8141	100	31.8066	10203	QEp25-0678_Fan_G6PDH-403YK.raw	F1	27	1	31	24	0.0335473	0.00123	0.007999	31.51
TRUE	High	Mascot (A3)	Unambiguous	82	89	KQSEPFFK		2	1	0	1	1	505.769	1010.53	1010.53	0.43	0.00022	HCD (High Energy Collision Dissociation)	28	MS2	3.11302	100	29.6597	9311	QEp25-0678_Fan_G6PDH-403YK.raw	F1	44	1	31	24	0.000620379	0.0003431	6.527e-05	28.69
TRUE	High	Mascot (A3)	Unambiguous	82	89	KQSEPFFK		2	1	0	1	1	505.769	1010.53	1010.53	0.55	0.00028	HCD (High Energy Collision Dissociation)	28	MS2	0	35.701	28.2124	8705	QEp25-0678_Fan_G6PDH-403YK.raw	F1	37	1	31	24	0.00312361	0.0003431	0.0009684	27
TRUE	High	Mascot (A3)	Unambiguous	82	89	KQSEPFFK		2	1	0	1	1	505.769	1010.53	1010.53	0.55	0.00028	HCD (High Energy Collision Dissociation)	28	MS2	0.571107	10.239	27.5154	8411	QEp25-0678_Fan_G6PDH-403YK.raw	F1	44	1	31	24	0.000694476	0.0003431	0.000528	27
TRUE	High	Mascot (A3)	Unambiguous	82	89	KQSEPFFK		2	1	0	1	1	505.769	1010.53	1010.53	0.55	0.00028	HCD (High Energy Collision Dissociation)	28	MS2	0.264926	4.638	27.1746	8267	QEp25-0678_Fan_G6PDH-403YK.raw	F1	42	1	31	24	0.000917608	0.0003431	0.003891	27
TRUE	High	Mascot (A3)	Unambiguous	82	89	KQSEPFFK		2	1	0	1	1	505.769	1010.53	1010.53	0.67	0.00034	HCD (High Energy Collision Dissociation)	28	MS2	46.2226	100	31.4319	10049	QEp25-0678_Fan_G6PDH-403YK.raw	F1	24	1	32	25	0.0591602	0.00123	0.00618	30.74
TRUE	High	Mascot (A3)	Unambiguous	82	89	KQSEPFFK		2	1	0	1	1	505.769	1010.53	1010.53	0.79	0.0004	HCD (High Energy Collision Dissociation)	28	MS2	45.3248	100	32.5031	10493	QEp25-0678_Fan_G6PDH-403YK.raw	F1	19	1	32	25	0.185366	0.00123	0.006884	32.18
TRUE	High	Mascot (A3)	Unambiguous	82	89	KQSEPFFK		2	1	0	1	1	505.769	1010.53	1010.53	0.97	0.00049	HCD (High Energy Collision Dissociation)	28	MS2	41.0493	100	34.5556	11323	QEp25-0678_Fan_G6PDH-403YK.raw	F1	17	1	32	25	0.323615	0.004092	0.03289	34
TRUE	High	Mascot (A3)	Unambiguous	82	89	KQSEPFFK		2	1	0	1	1	505.769	1010.53	1010.53	1.03	0.00052	HCD (High Energy Collision Dissociation)	28	MS2	34.6458	100	35.2492	11610	QEp25-0678_Fan_G6PDH-403YK.raw	F1	22	1	32	25	0.112209	0.002731	0.02154
TRUE	High	Mascot (A3)	Unambiguous	82	89	KQSEPFFK		2	1	0	1	1	505.769	1010.53	1010.53	1.16	0.00058	HCD (High Energy Collision Dissociation)	28	MS2	0.373927	4.399	26.8284	8121	QEp25-0678_Fan_G6PDH-403YK.raw	F1	41	1	32	25	0.00127501	0.0003431	0.00397	27
TRUE	High	Mascot (A3)	Unambiguous	82	89	KQSEPFFK		2	1	0	1	1	505.77	1010.53	1010.53	1.34	0.00068	HCD (High Energy Collision Dissociation)	28	MS2	15.6758	100	33.228	10795	QEp25-0678_Fan_G6PDH-403YK.raw	F1	15	1	32	25	0.531514	0.008103	0.1113	33.36
TRUE	High	Mascot (A3)	Unambiguous	82	89	KQSEPFFK		2	1	0	1	1	505.77	1010.53	1010.53	1.34	0.00068	HCD (High Energy Collision Dissociation)	28	MS2	0.270532	3.99	26.487	7981	QEp25-0678_Fan_G6PDH-403YK.raw	F1	42	1	32	25	0.000923666	0.0003431	0.0006383	26.56
TRUE	High	Mascot (A3)	Unambiguous	82	89	KQSEPFFK		2	1	0	1	1	505.77	1010.53	1010.53	1.88	0.00095	HCD (High Energy Collision Dissociation)	28	MS2	55.3349	100	30.7023	9739	QEp25-0678_Fan_G6PDH-403YK.raw	F1	20	1	32	25	0.153644	0.001008	0.004546	30.74
TRUE	High	Mascot (A3)	Unambiguous	82	89	KQSEPFFK		2	1	0	1	1	505.77	1010.53	1010.53	2.12	0.00107	HCD (High Energy Collision Dissociation)	28	MS2	34.6	100	34.8979	11467	QEp25-0678_Fan_G6PDH-403YK.raw	F1	17	1	32	25	0.321007	0.008103	0.1119
TRUE	High	Mascot (A3)	Unambiguous	82	89	KQSEPFFK		2	1	0	1	1	505.77	1010.53	1010.53	2.85	0.00144	HCD (High Energy Collision Dissociation)	28	MS2	56.8524	100	33.5945	10940	QEp25-0678_Fan_G6PDH-403YK.raw	F1	21	1	32	25	0.141849	0.002963	0.02763	33.59
TRUE	High	Mascot (A3)	Unambiguous	82	89	LEDFFAR		2	1	0	1	1	449.226	897.445	897.446	-1.2	-0.00054	HCD (High Energy Collision Dissociation)	28	MS2	20.645	100	41.1926	13950	QEp25-0678_Fan_G6PDH-403YK.raw	F1	37	1	30	23	0.00223417	0.0003431	0.0007205	39.6
TRUE	High	Mascot (A3)	Unambiguous	82	89	LEDFFAR		2	1	0	1	1	449.226	897.446	897.446	-0.92	-0.00041	HCD (High Energy Collision Dissociation)	28	MS2	26.3022	100	41.5388	14090	QEp25-0678_Fan_G6PDH-403YK.raw	F1	38	1	30	23	0.00160337	0.0003431	0.00143	41.63
TRUE	High	Mascot (A3)	Unambiguous	82	89	LEDFFAR		2	1	0	1	1	449.227	897.446	897.446	-0.72	-0.00032	HCD (High Energy Collision Dissociation)	28	MS2	24.6281	100	39.0955	13126	QEp25-0678_Fan_G6PDH-403YK.raw	F1	32	1	30	23	0.00660744	0.001786	0.01019	39.12
TRUE	High	Mascot (A3)	Unambiguous	82	89	LEDFFAR		2	1	0	1	1	449.227	897.446	897.446	-0.65	-0.00029	HCD (High Energy Collision Dissociation)	28	MS2	13.9577	100	40.8337	13809	QEp25-0678_Fan_G6PDH-403YK.raw	F1	37	1	30	23	0.0020372	0.0003431	0.001203	39.6
TRUE	High	Mascot (A3)	Unambiguous	82	89	LEDFFAR		2	1	0	1	1	449.227	897.446	897.446	-0.58	-0.00026	HCD (High Energy Collision Dissociation)	28	MS2	10.5532	100	40.4974	13677	QEp25-0678_Fan_G6PDH-403YK.raw	F1	33	1	30	23	0.00493212	0.00123	0.005056	39.6
TRUE	High	Mascot (A3)	Unambiguous	82	89	LEDFFAR		2	1	0	1	1	449.227	897.446	897.446	-0.45	-0.0002	HCD (High Energy Collision Dissociation)	28	MS2	3.93477	71.779	40.1293	13528	QEp25-0678_Fan_G6PDH-403YK.raw	F1	36	1	30	23	0.00233902	0.00123	0.00618	39.6
TRUE	High	Mascot (A3)	Unambiguous	82	89	LEDFFAR		2	1	0	1	1	449.227	897.446	897.446	-0.17	-8e-05	HCD (High Energy Collision Dissociation)	28	MS2	5.33152	80.382	39.4498	13267	QEp25-0678_Fan_G6PDH-403YK.raw	F1	37	1	30	23	0.00232292	0.00123	0.005317	39.6
TRUE	High	Mascot (A3)	Unambiguous	82	89	LEDFFAR		2	1	0	1	1	449.227	897.447	897.446	0.1	4e-05	HCD (High Energy Collision Dissociation)	28	MS2	41.1027	100	41.9199	14234	QEp25-0678_Fan_G6PDH-403YK.raw	F1	33	1	30	23	0.00514083	0.0003431	0.0003337	41.63
TRUE	High	Mascot (A3)	Unambiguous	82	89	LEDFFAR		2	1	0	1	1	449.227	897.447	897.446	0.17	7e-05	HCD (High Energy Collision Dissociation)	28	MS2	56.7862	100	43.0662	14704	QEp25-0678_Fan_G6PDH-403YK.raw	F1	21	1	30	23	0.0875051	0.0003431	0.001836	42.11
TRUE	High	Mascot (A3)	Unambiguous	82	89	LEDFFAR		2	1	0	1	1	449.227	897.447	897.446	1.05	0.00047	HCD (High Energy Collision Dissociation)	28	MS2	0.80443	4.84	39.7923	13399	QEp25-0678_Fan_G6PDH-403YK.raw	F1	38	1	30	23	0.00162567	0.002731	0.02413	39.6
TRUE	High	Mascot (A3)	Unambiguous	82	89	LEDFFAR		2	1	0	1	1	449.228	897.449	897.446	2.95	0.00133	HCD (High Energy Collision Dissociation)	28	MS2	1.39385	17.381	39.7225	13371	QEp25-0678_Fan_G6PDH-403YK.raw	F1	19	1	28	21	0.08361	0.007883	0.1062	39.6
TRUE	High	Mascot (A3)	Unambiguous	83	89	QSEPFFK		2	1	0	1	1	441.721	882.435	882.436	-0.35	-0.00015	HCD (High Energy Collision Dissociation)	28	MS2	32.8945	100	32.3321	10419	QEp25-0678_Fan_G6PDH-403YK.raw	F1	33	1	32	25	0.00878377	0.00123	0.008352	32.18
TRUE	High	Mascot (A3)	Unambiguous	83	89	QSEPFFK		2	0.963	0	1	1	441.721	882.435	882.436	-0.28	-0.00012	HCD (High Energy Collision Dissociation)	28	MS2	11.0211	19.873	30.5227	9664	QEp25-0678_Fan_G6PDH-403YK.raw	F1	27	1	32	25	0.0414649	0.002503	0.01914	30.66
TRUE	High	Mascot (A3)	Unambiguous	83	89	QSEPFFK		2	1	0	1	1	441.721	882.436	882.436	-0.07	-3e-05	HCD (High Energy Collision Dissociation)	28	MS2	3.39984	41.021	31.5784	10110	QEp25-0678_Fan_G6PDH-403YK.raw	F1	30	1	32	25	0.0215616	0.002503	0.02048	30.66
TRUE	High	Mascot (A3)	Unambiguous	83	89	QSEPFFK		2	0.8	0	1	1	441.721	882.436	882.436	-0.07	-3e-05	HCD (High Energy Collision Dissociation)	28	MS2	69.2678	100	33.4147	10868	QEp25-0678_Fan_G6PDH-403YK.raw	F1	10	1	32	25	2.003	0.004092	0.04861	32.98
TRUE	High	Mascot (A3)	Unambiguous	83	89	QSEPFFK		2	1	0	1	1	441.722	882.436	882.436	0.28	0.00012	HCD (High Energy Collision Dissociation)	28	MS2	1.6688	16.005	31.2302	9964	QEp25-0678_Fan_G6PDH-403YK.raw	F1	28	1	32	25	0.0299007	0.004305	0.05249	30.66
TRUE	High	Mascot (A3)	Unambiguous	83	89	qSEPFFK	Q1(Deamidated)	2	0.8696	0	1	1	442.213	883.418	883.42	-1.74	-0.00077	HCD (High Energy Collision Dissociation)	28	MS2	21.7363	25.217	31.9533	10268	QEp25-0678_Fan_G6PDH-403YK.raw	F1	46	1	27	20	0.000160012	0.00123	0.007102
TRUE	High	Mascot (A3)	Unambiguous	90	95	ATPEEK		2	1	0	1	1	337.671	674.335	674.336	-0.34	-0.00012	HCD (High Energy Collision Dissociation)	28	MS2	16.0181	100	11.0157	2062	QEp25-0678_Fan_G6PDH-403YK.raw	F1	13	1	25	18	0.166367	0.004092	0.04705	11.11
TRUE	High	Mascot (A3)	Unambiguous	96	104	LKLEDFFAR		2	0.6923	0	1	1	569.816	1138.63	1138.63	-0.42	-0.00024	HCD (High Energy Collision Dissociation)	28	MS2	14.6966	100	53.9525	18711	QEp25-0678_Fan_G6PDH-403YK.raw	F1	39	1	31	24	0.00162605	0.0003431	0.002558	53.62
TRUE	High	Mascot (A3)	Unambiguous	96	104	LKLEDFFAR		2	0.7857	0	1	1	569.816	1138.63	1138.63	-0.2	-0.00011	HCD (High Energy Collision Dissociation)	28	MS2	13.344	100	54.2997	18826	QEp25-0678_Fan_G6PDH-403YK.raw	F1	56	1	31	24	3.78558e-05	0.0003431	0.001591	53.62
TRUE	High	Mascot (A3)	Unambiguous	96	104	LKLEDFFAR		2	0.52	0	1	1	569.816	1138.63	1138.63	-0.09	-5e-05	HCD (High Energy Collision Dissociation)	28	MS2	27.2003	100	55.3196	19175	QEp25-0678_Fan_G6PDH-403YK.raw	F1	25	1	31	24	0.0495213	0.00123	0.008626	55.37
TRUE	High	Mascot (A3)	Unambiguous	96	104	LKLEDFFAR		2	0.6977	0	1	1	569.816	1138.63	1138.63	-0.09	-5e-05	HCD (High Energy Collision Dissociation)	28	MS2	27.0561	100	54.9809	19065	QEp25-0678_Fan_G6PDH-403YK.raw	F1	43	1	31	24	0.000712512	0.0003431	0.0005605	55.37
TRUE	High	Mascot (A3)	Unambiguous	96	104	LKLEDFFAR		2	0.7755	0	1	1	569.816	1138.63	1138.63	-0.09	-5e-05	HCD (High Energy Collision Dissociation)	28	MS2	8.89823	100	52.9416	18381	QEp25-0678_Fan_G6PDH-403YK.raw	F1	49	1	31	24	0.000179801	0.0003431	0.0002578	52.28
TRUE	High	Mascot (A3)	Unambiguous	96	104	LKLEDFFAR		2	0.7885	0	1	1	569.816	1138.63	1138.63	-0.09	-5e-05	HCD (High Energy Collision Dissociation)	28	MS2	6.34953	64.804	52.6013	18257	QEp25-0678_Fan_G6PDH-403YK.raw	F1	52	1	31	24	0.000104422	0.0003431	0.0001092	52.28
TRUE	High	Mascot (A3)	Unambiguous	96	104	LKLEDFFAR		2	0.7885	0	1	1	569.816	1138.63	1138.63	-0.09	-5e-05	HCD (High Energy Collision Dissociation)	28	MS2	7.4333	56.433	52.2606	18126	QEp25-0678_Fan_G6PDH-403YK.raw	F1	52	1	31	24	0.00010228	0.0003431	0.0007904	52.28
TRUE	High	Mascot (A3)	Unambiguous	96	104	LKLEDFFAR		2	0.6452	0	1	1	569.816	1138.63	1138.63	0.01	1e-05	HCD (High Energy Collision Dissociation)	28	MS2	21.6074	100	54.6411	18953	QEp25-0678_Fan_G6PDH-403YK.raw	F1	31	1	31	24	0.0124966	0.00123	0.005384	54.37
TRUE	High	Mascot (A3)	Unambiguous	96	104	LKLEDFFAR		2	0.78	0	1	1	569.816	1138.63	1138.63	0.01	1e-05	HCD (High Energy Collision Dissociation)	28	MS2	12.2368	100	51.5685	17892	QEp25-0678_Fan_G6PDH-403YK.raw	F1	50	1	31	24	0.0001566	0.0003431	7.567e-05	52.28
TRUE	High	Mascot (A3)	Unambiguous	96	104	LKLEDFFAR		3	1	0	1	1	380.213	1138.63	1138.63	0.06	2e-05	HCD (High Energy Collision Dissociation)	28	MS2	17.9618	57.922	53.4989	18556	QEp25-0678_Fan_G6PDH-403YK.raw	F1	38	1	31	24	0.00218671	0.0003431	0.0001214	52.57
TRUE	High	Mascot (A3)	Unambiguous	96	104	LKLEDFFAR		3	1	0	1	1	380.213	1138.63	1138.63	0.06	2e-05	HCD (High Energy Collision Dissociation)	28	MS2	15.4704	45.071	53.1545	18449	QEp25-0678_Fan_G6PDH-403YK.raw	F1	41	1	31	24	0.00129358	0.0003431	2.631e-05	52.57
TRUE	High	Mascot (A3)	Unambiguous	96	104	LKLEDFFAR		2	0.9524	0	1	1	569.816	1138.63	1138.63	0.12	7e-05	HCD (High Energy Collision Dissociation)	28	MS2	16.1336	100	56.2474	19488	QEp25-0678_Fan_G6PDH-403YK.raw	F1	42	1	31	24	0.000907544	0.0003431	0.001368	56.19
TRUE	High	Mascot (A3)	Unambiguous	96	104	LKLEDFFAR		2	0.7843	0	1	1	569.816	1138.63	1138.63	0.12	7e-05	HCD (High Energy Collision Dissociation)	28	MS2	10.9249	100	53.2785	18488	QEp25-0678_Fan_G6PDH-403YK.raw	F1	51	1	31	24	0.000104922	0.0003431	0.0006955	53.3
TRUE	High	Mascot (A3)	Unambiguous	96	104	LKLEDFFAR		2	0.7843	0	1	1	569.816	1138.63	1138.63	0.12	7e-05	HCD (High Energy Collision Dissociation)	28	MS2	14.7904	100	53.6157	18594	QEp25-0678_Fan_G6PDH-403YK.raw	F1	51	1	31	24	0.000104681	0.0003431	0.0001239	53.62
TRUE	High	Mascot (A3)	Unambiguous	96	104	LKLEDFFAR		3	1	0	1	1	380.213	1138.63	1138.63	0.14	5e-05	HCD (High Energy Collision Dissociation)	28	MS2	41.1046	100	54.9218	19043	QEp25-0678_Fan_G6PDH-403YK.raw	F1	37	1	31	24	0.00258147	0.0003431	0.0008634	54.78
TRUE	High	Mascot (A3)	Unambiguous	96	104	LKLEDFFAR		3	1	0	1	1	380.213	1138.63	1138.63	0.14	5e-05	HCD (High Energy Collision Dissociation)	28	MS2	12.2843	33.502	52.8141	18336	QEp25-0678_Fan_G6PDH-403YK.raw	F1	41	1	31	24	0.00125565	0.0003431	8.856e-05	52.57
TRUE	High	Mascot (A3)	Unambiguous	96	104	LKLEDFFAR		3	1	0	1	1	380.213	1138.63	1138.63	0.14	5e-05	HCD (High Energy Collision Dissociation)	28	MS2	22.8037	47.66	51.7893	17969	QEp25-0678_Fan_G6PDH-403YK.raw	F1	41	1	31	24	0.00126435	0.0003431	2.221e-05	52.33
TRUE	High	Mascot (A3)	Unambiguous	96	104	LKLEDFFAR		3	1	0	1	1	380.213	1138.63	1138.63	0.14	5e-05	HCD (High Energy Collision Dissociation)	28	MS2	11.8757	28.714	52.4758	18211	QEp25-0678_Fan_G6PDH-403YK.raw	F1	40	1	31	24	0.00140886	0.0003431	3.121e-05	52.33
TRUE	High	Mascot (A3)	Unambiguous	96	104	LKLEDFFAR		2	0.7843	0	1	1	569.817	1138.63	1138.63	0.23	0.00013	HCD (High Energy Collision Dissociation)	28	MS2	9.47471	84.888	51.9117	18009	QEp25-0678_Fan_G6PDH-403YK.raw	F1	51	1	31	24	0.000104922	0.0003431	0.0001297	52.28
TRUE	High	Mascot (A3)	Unambiguous	96	104	LKLEDFFAR		3	0.9756	0	1	1	380.213	1138.63	1138.63	0.3	0.00011	HCD (High Energy Collision Dissociation)	28	MS2	32.2556	53.64	53.8414	18672	QEp25-0678_Fan_G6PDH-403YK.raw	F1	41	1	31	24	0.00124988	0.0003431	3.351e-05	53.6
TRUE	High	Mascot (A3)	Unambiguous	96	104	LKLEDFFAR		3	1	0	1	1	380.213	1138.63	1138.63	0.3	0.00011	HCD (High Energy Collision Dissociation)	28	MS2	44.9384	100	51.4438	17849	QEp25-0678_Fan_G6PDH-403YK.raw	F1	36	1	31	24	0.00336409	0.0003431	6.938e-05	52.33
TRUE	High	Mascot (A3)	Unambiguous	96	104	LKLEDFFAR		3	1	0	1	1	380.213	1138.63	1138.63	0.3	0.00011	HCD (High Energy Collision Dissociation)	28	MS2	14.8574	29.447	52.1349	18081	QEp25-0678_Fan_G6PDH-403YK.raw	F1	40	1	31	24	0.00141211	0.0003431	0.001262	52.33
TRUE	High	Mascot (A3)	Unambiguous	96	104	LKLEDFFAR		3	1	0	1	1	380.214	1138.63	1138.63	0.46	0.00017	HCD (High Energy Collision Dissociation)	28	MS2	40.8376	88.028	54.5678	18928	QEp25-0678_Fan_G6PDH-403YK.raw	F1	39	1	31	24	0.00188742	0.0003431	2.78e-05	53.6
TRUE	High	Mascot (A3)	Unambiguous	96	104	LKLEDFFAR		3	1	0	1	1	380.214	1138.63	1138.63	0.54	0.0002	HCD (High Energy Collision Dissociation)	28	MS2	42.4862	100	55.2645	19154	QEp25-0678_Fan_G6PDH-403YK.raw	F1	40	1	31	24	0.00138315	0.0003431	4.163e-05	54.78
TRUE	High	Mascot (A3)	Unambiguous	96	104	LKLEDFFAR		2	0.5588	0	1	1	569.817	1138.63	1138.63	0.55	0.00031	HCD (High Energy Collision Dissociation)	28	MS2	9.42184	100	55.6649	19290	QEp25-0678_Fan_G6PDH-403YK.raw	F1	34	1	31	24	0.00530723	0.0003431	0.003111	55.37
TRUE	High	Mascot (A3)	Unambiguous	105	120	NSYVAGQYDDAASYQR		2	1	0	1	1	904.392	1807.78	1807.79	-6.44	-0.00582	HCD (High Energy Collision Dissociation)	28	MS2	15.5206	100	58.894	20282	QEp25-0678_Fan_G6PDH-403YK.raw	F1	43	1	24	17	0.000168388	0.0003431	2.009e-05
TRUE	High	Mascot (A3)	Unambiguous	105	120	NSYVAGQYDDAASYQR		2	1	0	1	1	904.393	1807.78	1807.79	-5.29	-0.00478	HCD (High Energy Collision Dissociation)	28	MS2	34.6162	100	54.2307	18802	QEp25-0678_Fan_G6PDH-403YK.raw	F1	70	1	25	18	3.80249e-07	0.0003431	0.0002033
TRUE	High	Mascot (A3)	Unambiguous	105	120	NSYVAGQYDDAASYQR		2	1	0	1	1	904.393	1807.78	1807.79	-4.75	-0.0043	HCD (High Energy Collision Dissociation)	28	MS2	0	100	59.2439	20379	QEp25-0678_Fan_G6PDH-403YK.raw	F1	59	1	25	18	4.93251e-06	0.0003431	2.026e-05
TRUE	High	Mascot (A3)	Unambiguous	105	120	NSYVAGQYDDAASYQR		2	0.975	0	1	1	904.394	1807.78	1807.79	-4.62	-0.00417	HCD (High Energy Collision Dissociation)	28	MS2	0	100	51.5707	17893	QEp25-0678_Fan_G6PDH-403YK.raw	F1	40	1	25	18	0.000346791	0.0003431	0.0003199
TRUE	High	Mascot (A3)	Unambiguous	105	120	NSYVAGQYDDAASYQR		2	1	0	1	1	904.394	1807.78	1807.79	-4.62	-0.00417	HCD (High Energy Collision Dissociation)	28	MS2	9.69397	100	53.889	18690	QEp25-0678_Fan_G6PDH-403YK.raw	F1	32	1	25	18	0.0023446	0.001008	0.004348
TRUE	High	Mascot (A3)	Unambiguous	105	120	NSYVAGQYDDAASYQR		2	1	0	1	1	904.394	1807.78	1807.79	-4.21	-0.00381	HCD (High Energy Collision Dissociation)	28	MS2	10.6972	100	23.0049	6556	QEp25-0678_Fan_G6PDH-403YK.raw	F1	43	1	25	18	0.000178677	0.0003431	4.773e-05	23.03
TRUE	High	Mascot (A3)	Unambiguous	105	120	NSYVAGQYDDAASYQR		2	0.9697	0	1	1	904.394	1807.78	1807.79	-4.01	-0.00362	HCD (High Energy Collision Dissociation)	28	MS2	0	100	58.2785	20111	QEp25-0678_Fan_G6PDH-403YK.raw	F1	33	1	26	19	0.00222051	0.0003431	8.333e-05
TRUE	High	Mascot (A3)	Unambiguous	105	120	NSYVAGQYDDAASYQR		2	1	0	1	1	904.394	1807.78	1807.79	-3.94	-0.00356	HCD (High Energy Collision Dissociation)	28	MS2	0	100	45.5854	15678	QEp25-0678_Fan_G6PDH-403YK.raw	F1	70	1	26	19	4.20197e-07	0.0003431	0.000309
TRUE	High	Mascot (A3)	Unambiguous	105	120	NSYVAGQYDDAASYQR		2	1	0	1	1	904.394	1807.78	1807.79	-3.94	-0.00356	HCD (High Energy Collision Dissociation)	28	MS2	34.4438	100	44.2051	15143	QEp25-0678_Fan_G6PDH-403YK.raw	F1	51	1	26	19	3.24678e-05	0.0003431	2.208e-06
TRUE	High	Mascot (A3)	Unambiguous	105	120	NSYVAGQYDDAASYQR		3	1	0	1	1	603.265	1807.78	1807.79	-3.85	-0.00232	HCD (High Energy Collision Dissociation)	28	MS2	48.3793	100	30.5437	9673	QEp25-0678_Fan_G6PDH-403YK.raw	F1	25	1	26	19	0.0134417	0.0003431	6.112e-05	30.19
TRUE	High	Mascot (A3)	Unambiguous	105	120	NSYVAGQYDDAASYQR		2	1	0	1	1	904.394	1807.78	1807.79	-3.74	-0.00338	HCD (High Energy Collision Dissociation)	28	MS2	32.5722	100	59.9366	20565	QEp25-0678_Fan_G6PDH-403YK.raw	F1	69	1	26	19	5.41318e-07	0.0003431	8.04e-08
TRUE	High	Mascot (A3)	Unambiguous	105	120	NSYVAGQYDDAASYQR		2	1	0	1	1	904.394	1807.78	1807.79	-3.67	-0.00332	HCD (High Energy Collision Dissociation)	28	MS2	37.8533	100	74.9722	23740	QEp25-0678_Fan_G6PDH-403YK.raw	F1	81	1	26	19	3.14378e-08	0.0003431	3.962e-09	74.88
TRUE	High	Mascot (A3)	Unambiguous	105	120	NSYVAGQYDDAASYQR		2	1	0	1	1	904.395	1807.78	1807.79	-3.4	-0.00308	HCD (High Energy Collision Dissociation)	28	MS2	11.5276	100	64.4384	21603	QEp25-0678_Fan_G6PDH-403YK.raw	F1	22	1	26	19	0.0307222	0.003483	0.0293
TRUE	High	Mascot (A3)	Unambiguous	105	120	NSYVAGQYDDAASYQR		3	1	0	1	1	603.266	1807.78	1807.79	-3.14	-0.00189	HCD (High Energy Collision Dissociation)	28	MS2	48.8615	100	40.781	13788	QEp25-0678_Fan_G6PDH-403YK.raw	F1	5	1	26	19	1.55759	0.002731	0.02333	40.87
TRUE	High	Mascot (A3)	Unambiguous	105	120	NSYVAGQYDDAASYQR		3	1	0	1	1	603.266	1807.78	1807.79	-3.14	-0.00189	HCD (High Energy Collision Dissociation)	28	MS2	9.30776	100	27.7416	8503	QEp25-0678_Fan_G6PDH-403YK.raw	F1	68	1	26	19	6.97353e-07	0.0003431	7.534e-08	27.98
TRUE	High	Mascot (A3)	Unambiguous	105	120	NSYVAGQYDDAASYQR		2	1	0	1	1	904.395	1807.78	1807.79	-2.93	-0.00265	HCD (High Energy Collision Dissociation)	28	MS2	9.49304	100	53.5398	18571	QEp25-0678_Fan_G6PDH-403YK.raw	F1	46	1	26	19	0.0001041	0.0003431	9.895e-06
TRUE	High	Mascot (A3)	Unambiguous	105	120	NSYVAGQYDDAASYQR		2	1	0	1	1	904.395	1807.78	1807.79	-2.93	-0.00265	HCD (High Energy Collision Dissociation)	28	MS2	9.4597	100	60.2811	20654	QEp25-0678_Fan_G6PDH-403YK.raw	F1	42	1	26	19	0.000276983	0.0003431	0.00174
TRUE	High	Mascot (A3)	Unambiguous	105	120	NSYVAGQYDDAASYQR		2	1	0	1	1	904.395	1807.78	1807.79	-2.86	-0.00259	HCD (High Energy Collision Dissociation)	28	MS2	0	100	38.8204	13014	QEp25-0678_Fan_G6PDH-403YK.raw	F1	59	1	26	19	5.0171e-06	0.0003431	6.445e-09	38.74
TRUE	High	Mascot (A3)	Unambiguous	105	120	NSYVAGQYDDAASYQR		2	1	0	1	1	904.395	1807.78	1807.79	-2.79	-0.00253	HCD (High Energy Collision Dissociation)	28	MS2	0	100	76.1032	23989	QEp25-0678_Fan_G6PDH-403YK.raw	F1	82	1	26	19	2.78261e-08	0.0003431	3.177e-08
TRUE	High	Mascot (A3)	Unambiguous	105	120	NSYVAGQYDDAASYQR		2	0.9286	0	1	1	904.395	1807.78	1807.79	-2.66	-0.0024	HCD (High Energy Collision Dissociation)	28	MS2	39.7356	100	67.6393	22278	QEp25-0678_Fan_G6PDH-403YK.raw	F1	14	1	26	19	0.190265	0.002283	0.01281
TRUE	High	Mascot (A3)	Unambiguous	105	120	NSYVAGQYDDAASYQR		2	1	0	1	1	904.396	1807.78	1807.79	-2.39	-0.00216	HCD (High Energy Collision Dissociation)	28	MS2	0	100	42.4648	14454	QEp25-0678_Fan_G6PDH-403YK.raw	F1	73	1	26	19	2.02936e-07	0.0003431	4.418e-08
TRUE	High	Mascot (A3)	Unambiguous	105	120	NSYVAGQYDDAASYQR		2	1	0	1	1	904.396	1807.78	1807.79	-2.25	-0.00204	HCD (High Energy Collision Dissociation)	28	MS2	13.5938	100	63.0817	21293	QEp25-0678_Fan_G6PDH-403YK.raw	F1	33	1	26	19	0.00233539	0.0003431	0.0009107
TRUE	High	Mascot (A3)	Unambiguous	105	120	NSYVAGQYDDAASYQR		2	1	0	1	1	904.396	1807.78	1807.79	-2.05	-0.00185	HCD (High Energy Collision Dissociation)	28	MS2	15.3451	100	62.7454	21214	QEp25-0678_Fan_G6PDH-403YK.raw	F1	58	1	26	19	6.79767e-06	0.0003431	7.465e-06
TRUE	High	Mascot (A3)	Unambiguous	105	120	NSYVAGQYDDAASYQR		2	1	0	1	1	904.396	1807.78	1807.79	-2.05	-0.00185	HCD (High Energy Collision Dissociation)	28	MS2	15.8784	100	47.3258	16350	QEp25-0678_Fan_G6PDH-403YK.raw	F1	69	1	26	19	5.25243e-07	0.0003431	5.544e-07
TRUE	High	Mascot (A3)	Unambiguous	105	120	NSYVAGQYDDAASYQR		2	1	0	1	1	904.396	1807.78	1807.79	-1.98	-0.00179	HCD (High Energy Collision Dissociation)	28	MS2	0	100	41.7729	14180	QEp25-0678_Fan_G6PDH-403YK.raw	F1	70	1	26	19	4.56415e-07	0.0003431	1.649e-05
TRUE	High	Mascot (A3)	Unambiguous	105	120	NSYVAGQYDDAASYQR		3	1	0	1	1	603.266	1807.78	1807.79	-1.92	-0.00116	HCD (High Energy Collision Dissociation)	28	MS2	66.0253	100	39.8406	13418	QEp25-0678_Fan_G6PDH-403YK.raw	F1	12	1	26	19	0.265468	0.0003431	0.003565
TRUE	High	Mascot (A3)	Unambiguous	105	120	NSYVAGQYDDAASYQR		2	1	0	1	1	904.396	1807.78	1807.79	-1.92	-0.00173	HCD (High Energy Collision Dissociation)	28	MS2	14.0731	100	75.7644	23911	QEp25-0678_Fan_G6PDH-403YK.raw	F1	76	1	26	19	1.06172e-07	0.0003431	2.228e-08
TRUE	High	Mascot (A3)	Unambiguous	105	120	NSYVAGQYDDAASYQR		2	1	0	1	1	904.396	1807.78	1807.79	-1.92	-0.00173	HCD (High Energy Collision Dissociation)	28	MS2	0	100	38.8943	13045	QEp25-0678_Fan_G6PDH-403YK.raw	F1	69	1	26	19	5.64952e-07	0.0003431	2.109e-09	38.74
TRUE	High	Mascot (A3)	Unambiguous	105	120	NSYVAGQYDDAASYQR		3	1	0	1	1	603.266	1807.78	1807.79	-1.82	-0.0011	HCD (High Energy Collision Dissociation)	28	MS2	52.6074	94.414	29.8501	9392	QEp25-0678_Fan_G6PDH-403YK.raw	F1	29	1	26	19	0.00578111	0.0003431	4.135e-05	28.93
TRUE	High	Mascot (A3)	Unambiguous	105	120	NSYVAGQYDDAASYQR		2	0.8889	0	1	1	904.396	1807.79	1807.79	-1.71	-0.00155	HCD (High Energy Collision Dissociation)	28	MS2	42.4137	100	65.9365	21922	QEp25-0678_Fan_G6PDH-403YK.raw	F1	27	1	26	19	0.0085116	0.001786	0.0104
TRUE	High	Mascot (A3)	Unambiguous	105	120	NSYVAGQYDDAASYQR		2	0.9688	0	1	1	904.396	1807.79	1807.79	-1.71	-0.00155	HCD (High Energy Collision Dissociation)	28	MS2	5.88872	100	56.5026	19563	QEp25-0678_Fan_G6PDH-403YK.raw	F1	32	1	26	19	0.00257046	0.0003431	0.000316
TRUE	High	Mascot (A3)	Unambiguous	105	120	NSYVAGQYDDAASYQR		2	1	0	1	1	904.396	1807.79	1807.79	-1.71	-0.00155	HCD (High Energy Collision Dissociation)	28	MS2	12.5411	100	53.1947	18461	QEp25-0678_Fan_G6PDH-403YK.raw	F1	53	1	26	19	2.34429e-05	0.0003431	9.005e-06
TRUE	High	Mascot (A3)	Unambiguous	105	120	NSYVAGQYDDAASYQR		2	1	0	1	1	904.396	1807.79	1807.79	-1.65	-0.00149	HCD (High Energy Collision Dissociation)	28	MS2	4.51329	100	45.2377	15545	QEp25-0678_Fan_G6PDH-403YK.raw	F1	61	1	26	19	4.05519e-06	0.0003431	8.433e-06
TRUE	High	Mascot (A3)	Unambiguous	105	120	NSYVAGQYDDAASYQR		2	1	0	1	1	904.396	1807.79	1807.79	-1.65	-0.00149	HCD (High Energy Collision Dissociation)	28	MS2	0	100	43.1757	14747	QEp25-0678_Fan_G6PDH-403YK.raw	F1	54	1	26	19	1.89239e-05	0.0003431	2.809e-06	42.98
TRUE	High	Mascot (A3)	Unambiguous	105	120	NSYVAGQYDDAASYQR		2	1	0	1	1	904.396	1807.79	1807.79	-1.65	-0.00149	HCD (High Energy Collision Dissociation)	28	MS2	2.27103	100	27.6964	8485	QEp25-0678_Fan_G6PDH-403YK.raw	F1	100	1	26	19	4.45668e-10	0.0003431	6.034e-12	27.99
TRUE	High	Mascot (A3)	Unambiguous	105	120	NSYVAGQYDDAASYQR		3	1	0	1	1	603.267	1807.79	1807.79	-1.62	-0.00098	HCD (High Energy Collision Dissociation)	28	MS2	77.276	100	38.9335	13060	QEp25-0678_Fan_G6PDH-403YK.raw	F1	28	1	26	19	0.00760346	0.0003431	0.000552
TRUE	High	Mascot (A3)	Unambiguous	105	120	NSYVAGQYDDAASYQR		2	1	0	1	1	904.396	1807.79	1807.79	-1.51	-0.00137	HCD (High Energy Collision Dissociation)	28	MS2	0	100	54.5808	18933	QEp25-0678_Fan_G6PDH-403YK.raw	F1	53	1	26	19	2.16776e-05	0.0003431	1.898e-06
TRUE	High	Mascot (A3)	Unambiguous	105	120	NSYVAGQYDDAASYQR		2	1	0	1	1	904.396	1807.79	1807.79	-1.51	-0.00137	HCD (High Energy Collision Dissociation)	28	MS2	54.4219	100	49.8542	17282	QEp25-0678_Fan_G6PDH-403YK.raw	F1	39	1	26	19	0.000527244	0.0003431	1.453e-05	49.3
TRUE	High	Mascot (A3)	Unambiguous	105	120	NSYVAGQYDDAASYQR		2	0.9841	0	1	1	904.396	1807.79	1807.79	-1.44	-0.00131	HCD (High Energy Collision Dissociation)	28	MS2	0	100	46.6273	16076	QEp25-0678_Fan_G6PDH-403YK.raw	F1	63	1	26	19	2.23363e-06	0.0003431	1.364e-06
TRUE	High	Mascot (A3)	Unambiguous	105	120	NSYVAGQYDDAASYQR		2	1	0	1	1	904.396	1807.79	1807.79	-1.38	-0.00124	HCD (High Energy Collision Dissociation)	28	MS2	35.2683	100	71.5931	23078	QEp25-0678_Fan_G6PDH-403YK.raw	F1	11	1	26	19	0.385488	0.001786	0.01111
TRUE	High	Mascot (A3)	Unambiguous	105	120	NSYVAGQYDDAASYQR		2	1	0	1	1	904.396	1807.79	1807.79	-1.38	-0.00124	HCD (High Energy Collision Dissociation)	28	MS2	0	100	39.9426	13454	QEp25-0678_Fan_G6PDH-403YK.raw	F1	74	1	26	19	1.65963e-07	0.0003431	3.221e-09	39.64
TRUE	High	Mascot (A3)	Unambiguous	105	120	NSYVAGQYDDAASYQR		2	1	0	1	1	904.396	1807.79	1807.79	-1.38	-0.00124	HCD (High Energy Collision Dissociation)	28	MS2	0	100	36.3219	12038	QEp25-0678_Fan_G6PDH-403YK.raw	F1	117	1	26	19	8.89224e-12	0.0003431	9.115e-11	36.2
TRUE	High	Mascot (A3)	Unambiguous	105	120	NSYVAGQYDDAASYQR		2	1	0	1	1	904.397	1807.79	1807.79	-1.31	-0.00118	HCD (High Energy Collision Dissociation)	28	MS2	0	100	33.404	10864	QEp25-0678_Fan_G6PDH-403YK.raw	F1	100	1	26	19	4.26591e-10	0.0003431	3.035e-12	33.3
TRUE	High	Mascot (A3)	Unambiguous	105	120	NSYVAGQYDDAASYQR		2	1	0	1	1	904.397	1807.79	1807.79	-1.24	-0.00112	HCD (High Energy Collision Dissociation)	28	MS2	0	100	75.3116	23810	QEp25-0678_Fan_G6PDH-403YK.raw	F1	83	1	26	19	2.4832e-08	0.0003431	7.841e-08	74.88
TRUE	High	Mascot (A3)	Unambiguous	105	120	NSYVAGQYDDAASYQR		3	1	0	1	1	603.267	1807.79	1807.79	-1.22	-0.00073	HCD (High Energy Collision Dissociation)	28	MS2	31.017	100	37.4625	12488	QEp25-0678_Fan_G6PDH-403YK.raw	F1	25	1	26	19	0.0154174	0.00123	0.005679
TRUE	High	Mascot (A3)	Unambiguous	105	120	NSYVAGQYDDAASYQR		3	1	0	1	1	603.267	1807.79	1807.79	-1.22	-0.00073	HCD (High Energy Collision Dissociation)	28	MS2	6.06914	100	23.2347	6650	QEp25-0678_Fan_G6PDH-403YK.raw	F1	32	1	26	19	0.00319162	0.00123	0.005226	23.06
TRUE	High	Mascot (A3)	Unambiguous	105	120	NSYVAGQYDDAASYQR		3	1	0	1	1	603.267	1807.79	1807.79	-1.22	-0.00073	HCD (High Energy Collision Dissociation)	28	MS2	82.8341	100	39.4717	13276	QEp25-0678_Fan_G6PDH-403YK.raw	F1	3	1	26	19	2.29621	0.00123	0.008825
TRUE	High	Mascot (A3)	Unambiguous	105	120	NSYVAGQYDDAASYQR		2	1	0	1	1	904.397	1807.79	1807.79	-1.11	-0.001	HCD (High Energy Collision Dissociation)	28	MS2	0	100	72.0774	23173	QEp25-0678_Fan_G6PDH-403YK.raw	F1	12	1	26	19	0.261825	0.002503	0.01816
TRUE	High	Mascot (A3)	Unambiguous	105	120	NSYVAGQYDDAASYQR		2	1	0	1	1	904.397	1807.79	1807.79	-1.11	-0.001	HCD (High Energy Collision Dissociation)	28	MS2	0	100	44.8897	15413	QEp25-0678_Fan_G6PDH-403YK.raw	F1	75	1	26	19	1.51709e-07	0.0003431	7.009e-08
TRUE	High	Mascot (A3)	Unambiguous	105	120	NSYVAGQYDDAASYQR		2	1	0	1	1	904.397	1807.79	1807.79	-1.04	-0.00094	HCD (High Energy Collision Dissociation)	28	MS2	23.876	100	83.8153	25795	QEp25-0678_Fan_G6PDH-403YK.raw	F1	35	1	26	19	0.00158493	0.0003431	2.417e-05	83.74
TRUE	High	Mascot (A3)	Unambiguous	105	120	NSYVAGQYDDAASYQR		2	1	0	1	1	904.397	1807.79	1807.79	-1.04	-0.00094	HCD (High Energy Collision Dissociation)	28	MS2	0	100	33.7428	11000	QEp25-0678_Fan_G6PDH-403YK.raw	F1	96	1	26	19	1.14028e-09	0.0003431	8.853e-13	33.81
TRUE	High	Mascot (A3)	Unambiguous	105	120	NSYVAGQYDDAASYQR		2	1	0	1	1	904.397	1807.79	1807.79	-0.97	-0.00088	HCD (High Energy Collision Dissociation)	28	MS2	33.2542	100	72.4193	23242	QEp25-0678_Fan_G6PDH-403YK.raw	F1	23	1	26	19	0.023989	0.00123	0.004976
TRUE	High	Mascot (A3)	Unambiguous	105	120	NSYVAGQYDDAASYQR		2	1	0	1	1	904.397	1807.79	1807.79	-0.97	-0.00088	HCD (High Energy Collision Dissociation)	28	MS2	0	100	34.0917	11139	QEp25-0678_Fan_G6PDH-403YK.raw	F1	95	1	26	19	1.349e-09	0.0003431	9.933e-12	34.05
TRUE	High	Mascot (A3)	Unambiguous	105	120	NSYVAGQYDDAASYQR		3	1	0	1	1	603.267	1807.79	1807.79	-0.91	-0.00055	HCD (High Energy Collision Dissociation)	28	MS2	29.2599	100	30.1927	9530	QEp25-0678_Fan_G6PDH-403YK.raw	F1	23	1	26	19	0.0239338	0.0003431	1.076e-05	30.19
TRUE	High	Mascot (A3)	Unambiguous	105	120	NSYVAGQYDDAASYQR		2	1	0	1	1	904.397	1807.79	1807.79	-0.9	-0.00082	HCD (High Energy Collision Dissociation)	28	MS2	57.8637	100	39.599	13325	QEp25-0678_Fan_G6PDH-403YK.raw	F1	86	1	26	19	1.16953e-08	0.0003431	5.939e-12	39.64
TRUE	High	Mascot (A3)	Unambiguous	105	120	NSYVAGQYDDAASYQR		2	1	0	1	1	904.397	1807.79	1807.79	-0.9	-0.00082	HCD (High Energy Collision Dissociation)	28	MS2	0	100	30.4604	9637	QEp25-0678_Fan_G6PDH-403YK.raw	F1	94	1	26	19	1.62559e-09	0.0003431	3.312e-13	29.98
TRUE	High	Mascot (A3)	Unambiguous	105	120	NSYVAGQYDDAASYQR		2	1	0	1	1	904.397	1807.79	1807.79	-0.84	-0.00076	HCD (High Energy Collision Dissociation)	28	MS2	0	100	77.1143	24257	QEp25-0678_Fan_G6PDH-403YK.raw	F1	66	1	26	19	1.13766e-06	0.0003431	4.37e-08	76.76
TRUE	High	Mascot (A3)	Unambiguous	105	120	NSYVAGQYDDAASYQR		3	1	0	1	1	603.267	1807.79	1807.79	-0.81	-0.00049	HCD (High Energy Collision Dissociation)	28	MS2	19.8958	100	33.2926	10821	QEp25-0678_Fan_G6PDH-403YK.raw	F1	34	1	26	19	0.00172588	0.0003431	0.0001131	32.6
TRUE	High	Mascot (A3)	Unambiguous	105	120	NSYVAGQYDDAASYQR		2	1	0	1	1	904.397	1807.79	1807.79	-0.77	-0.0007	HCD (High Energy Collision Dissociation)	28	MS2	11.5364	100	41.0743	13900	QEp25-0678_Fan_G6PDH-403YK.raw	F1	66	1	26	19	1.09147e-06	0.0003431	1.026e-09
TRUE	High	Mascot (A3)	Unambiguous	105	120	NSYVAGQYDDAASYQR		2	1	0	1	1	904.397	1807.79	1807.79	-0.77	-0.0007	HCD (High Energy Collision Dissociation)	28	MS2	0	100	30.8258	9792	QEp25-0678_Fan_G6PDH-403YK.raw	F1	95	1	26	19	1.36776e-09	0.0003431	1.58e-13	30.88
TRUE	High	Mascot (A3)	Unambiguous	105	120	NSYVAGQYDDAASYQR		2	0.875	0	1	1	904.397	1807.79	1807.79	-0.7	-0.00063	HCD (High Energy Collision Dissociation)	28	MS2	8.29253	100	84.4981	25958	QEp25-0678_Fan_G6PDH-403YK.raw	F1	16	1	26	19	0.116148	0.00123	0.007534	83.74
TRUE	High	Mascot (A3)	Unambiguous	105	120	NSYVAGQYDDAASYQR		2	1	0	1	1	904.397	1807.79	1807.79	-0.7	-0.00063	HCD (High Energy Collision Dissociation)	28	MS2	0	100	45.9322	15809	QEp25-0678_Fan_G6PDH-403YK.raw	F1	58	1	26	19	7.48189e-06	0.0003431	1.366e-06
TRUE	High	Mascot (A3)	Unambiguous	105	120	NSYVAGQYDDAASYQR		2	1	0	1	1	904.397	1807.79	1807.79	-0.63	-0.00057	HCD (High Energy Collision Dissociation)	28	MS2	0	100	48.3602	16739	QEp25-0678_Fan_G6PDH-403YK.raw	F1	43	1	26	19	0.000249008	0.0003431	5.307e-06
TRUE	High	Mascot (A3)	Unambiguous	105	120	NSYVAGQYDDAASYQR		2	1	0	1	1	904.397	1807.79	1807.79	-0.63	-0.00057	HCD (High Energy Collision Dissociation)	28	MS2	24.1641	100	56.0834	19435	QEp25-0678_Fan_G6PDH-403YK.raw	F1	69	1	26	19	5.65213e-07	0.0003431	3.12e-07
TRUE	High	Mascot (A3)	Unambiguous	105	120	NSYVAGQYDDAASYQR		2	1	0	1	1	904.397	1807.79	1807.79	-0.63	-0.00057	HCD (High Energy Collision Dissociation)	28	MS2	0	100	30.1171	9500	QEp25-0678_Fan_G6PDH-403YK.raw	F1	94	1	26	19	2.00545e-09	0.0003431	3.316e-10	29.98
TRUE	High	Mascot (A3)	Unambiguous	105	120	NSYVAGQYDDAASYQR		2	1	0	1	1	904.397	1807.79	1807.79	-0.57	-0.00051	HCD (High Energy Collision Dissociation)	28	MS2	0	100	73.9574	23541	QEp25-0678_Fan_G6PDH-403YK.raw	F1	58	1	26	19	7.52246e-06	0.0003431	9.534e-05
TRUE	High	Mascot (A3)	Unambiguous	105	120	NSYVAGQYDDAASYQR		2	1	0	1	1	904.397	1807.79	1807.79	-0.57	-0.00051	HCD (High Energy Collision Dissociation)	28	MS2	0	100	44.5439	15276	QEp25-0678_Fan_G6PDH-403YK.raw	F1	82	1	26	19	2.59036e-08	0.0003431	1.027e-09
TRUE	High	Mascot (A3)	Unambiguous	105	120	NSYVAGQYDDAASYQR		2	1	0	1	1	904.397	1807.79	1807.79	-0.57	-0.00051	HCD (High Energy Collision Dissociation)	28	MS2	0	100	31.861	10226	QEp25-0678_Fan_G6PDH-403YK.raw	F1	99	1	26	19	5.12106e-10	0.0003431	1.2e-12	31.51
TRUE	High	Mascot (A3)	Unambiguous	105	120	NSYVAGQYDDAASYQR		3	1	0	1	1	603.267	1807.79	1807.79	-0.51	-0.00031	HCD (High Energy Collision Dissociation)	28	MS2	57.1406	100	27.288	8316	QEp25-0678_Fan_G6PDH-403YK.raw	F1	24	1	26	19	0.0191584	0.0003431	0.000252	27.03
TRUE	High	Mascot (A3)	Unambiguous	105	120	NSYVAGQYDDAASYQR		2	1	0	1	1	904.397	1807.79	1807.79	-0.5	-0.00045	HCD (High Energy Collision Dissociation)	28	MS2	3.85294	100	38.42	12857	QEp25-0678_Fan_G6PDH-403YK.raw	F1	94	1	26	19	1.78386e-09	0.0003431	8.783e-13	38.3
TRUE	High	Mascot (A3)	Unambiguous	105	120	NSYVAGQYDDAASYQR		2	1	0	1	1	904.397	1807.79	1807.79	-0.43	-0.00039	HCD (High Energy Collision Dissociation)	28	MS2	19.736	100	55.6275	19276	QEp25-0678_Fan_G6PDH-403YK.raw	F1	37	1	26	19	0.000878532	0.0003431	0.0002809
TRUE	High	Mascot (A3)	Unambiguous	105	120	NSYVAGQYDDAASYQR		2	1	0	1	1	904.397	1807.79	1807.79	-0.43	-0.00039	HCD (High Energy Collision Dissociation)	28	MS2	0	100	84.1603	25872	QEp25-0678_Fan_G6PDH-403YK.raw	F1	46	1	26	19	0.00010611	0.0003431	0.0001813	83.74
TRUE	High	Mascot (A3)	Unambiguous	105	120	NSYVAGQYDDAASYQR		2	1	0	1	1	904.397	1807.79	1807.79	-0.43	-0.00039	HCD (High Energy Collision Dissociation)	28	MS2	0	100	55.2667	19155	QEp25-0678_Fan_G6PDH-403YK.raw	F1	69	1	26	19	5.41699e-07	0.0003431	5.744e-07
TRUE	High	Mascot (A3)	Unambiguous	105	120	NSYVAGQYDDAASYQR		2	1	0	1	1	904.397	1807.79	1807.79	-0.43	-0.00039	HCD (High Energy Collision Dissociation)	28	MS2	0	100	63.4197	21372	QEp25-0678_Fan_G6PDH-403YK.raw	F1	45	1	26	19	0.000133893	0.0003431	0.0001055
TRUE	High	Mascot (A3)	Unambiguous	105	120	NSYVAGQYDDAASYQR		2	1	0	1	1	904.397	1807.79	1807.79	-0.43	-0.00039	HCD (High Energy Collision Dissociation)	28	MS2	0	100	40.7355	13769	QEp25-0678_Fan_G6PDH-403YK.raw	F1	69	1	26	19	5.3921e-07	0.0003431	5.15e-09
TRUE	High	Mascot (A3)	Unambiguous	105	120	NSYVAGQYDDAASYQR		2	1	0	1	1	904.397	1807.79	1807.79	-0.36	-0.00033	HCD (High Energy Collision Dissociation)	28	MS2	16.7799	100	67.3002	22207	QEp25-0678_Fan_G6PDH-403YK.raw	F1	26	1	26	19	0.0112917	0.0003431	0.001804
TRUE	High	Mascot (A3)	Unambiguous	105	120	NSYVAGQYDDAASYQR		2	1	0	1	1	904.397	1807.79	1807.79	-0.36	-0.00033	HCD (High Energy Collision Dissociation)	28	MS2	18.7166	100	66.8582	22116	QEp25-0678_Fan_G6PDH-403YK.raw	F1	35	1	26	19	0.00161718	0.0003431	0.00042
TRUE	High	Mascot (A3)	Unambiguous	105	120	NSYVAGQYDDAASYQR		2	1	0	1	1	904.397	1807.79	1807.79	-0.36	-0.00033	HCD (High Energy Collision Dissociation)	28	MS2	0	100	42.1195	14315	QEp25-0678_Fan_G6PDH-403YK.raw	F1	54	1	26	19	1.67401e-05	0.0003431	2.148e-05
TRUE	High	Mascot (A3)	Unambiguous	105	120	NSYVAGQYDDAASYQR		2	1	0	1	1	904.397	1807.79	1807.79	-0.36	-0.00033	HCD (High Energy Collision Dissociation)	28	MS2	0	100	40.29	13591	QEp25-0678_Fan_G6PDH-403YK.raw	F1	118	1	26	19	6.51265e-12	0.0003431	2.351e-10
TRUE	High	Mascot (A3)	Unambiguous	105	120	NSYVAGQYDDAASYQR		2	1	0	1	1	904.397	1807.79	1807.79	-0.36	-0.00033	HCD (High Energy Collision Dissociation)	28	MS2	42.4516	100	49.2744	17073	QEp25-0678_Fan_G6PDH-403YK.raw	F1	61	1	26	19	4.07153e-06	0.0003431	2.114e-07	49.3
TRUE	High	Mascot (A3)	Unambiguous	105	120	NSYVAGQYDDAASYQR		2	1	0	1	1	904.397	1807.79	1807.79	-0.36	-0.00033	HCD (High Energy Collision Dissociation)	28	MS2	0	45.648	29.0802	9065	QEp25-0678_Fan_G6PDH-403YK.raw	F1	100	1	26	19	4.16637e-10	0.0003431	6.896e-11	28.8
TRUE	High	Mascot (A3)	Unambiguous	105	120	NSYVAGQYDDAASYQR		2	1	0	1	1	904.397	1807.79	1807.79	-0.3	-0.00027	HCD (High Energy Collision Dissociation)	28	MS2	0	100	26.6401	8046	QEp25-0678_Fan_G6PDH-403YK.raw	F1	70	1	26	19	4.49529e-07	0.0003431	1.187e-05	27.03
TRUE	High	Mascot (A3)	Unambiguous	105	120	NSYVAGQYDDAASYQR		3	1	0	1	1	603.267	1807.79	1807.79	-0.3	-0.00018	HCD (High Energy Collision Dissociation)	28	MS2	46.3251	100	26.8608	8135	QEp25-0678_Fan_G6PDH-403YK.raw	F1	21	1	26	19	0.0388828	0.0003431	1.742e-05	27.03
TRUE	High	Mascot (A3)	Unambiguous	105	120	NSYVAGQYDDAASYQR		2	1	0	1	1	904.398	1807.79	1807.79	-0.23	-0.00021	HCD (High Energy Collision Dissociation)	28	MS2	0	100	27.3443	8340	QEp25-0678_Fan_G6PDH-403YK.raw	F1	99	1	26	19	6.19096e-10	0.0003431	8.925e-13	27.03
TRUE	High	Mascot (A3)	Unambiguous	105	120	NSYVAGQYDDAASYQR		3	1	0	1	1	603.267	1807.79	1807.79	-0.2	-0.00012	HCD (High Energy Collision Dissociation)	28	MS2	22.5612	100	35.9037	11868	QEp25-0678_Fan_G6PDH-403YK.raw	F1	66	1	26	19	1.24956e-06	0.0003431	8.808e-07
TRUE	High	Mascot (A3)	Unambiguous	105	120	NSYVAGQYDDAASYQR		2	1	0	1	1	904.398	1807.79	1807.79	-0.16	-0.00015	HCD (High Energy Collision Dissociation)	28	MS2	5.12048	100	35.166	11575	QEp25-0678_Fan_G6PDH-403YK.raw	F1	114	1	26	19	1.82708e-11	0.0003431	1.266e-13
TRUE	High	Mascot (A3)	Unambiguous	105	120	NSYVAGQYDDAASYQR		2	1	0	1	1	904.398	1807.79	1807.79	-0.16	-0.00015	HCD (High Energy Collision Dissociation)	28	MS2	0	100	34.8143	11431	QEp25-0678_Fan_G6PDH-403YK.raw	F1	83	1	26	19	2.12206e-08	0.0003431	1.332e-09
TRUE	High	Mascot (A3)	Unambiguous	105	120	NSYVAGQYDDAASYQR		2	1	0	1	1	904.398	1807.79	1807.79	-0.16	-0.00015	HCD (High Energy Collision Dissociation)	28	MS2	0	33.045	28.7336	8926	QEp25-0678_Fan_G6PDH-403YK.raw	F1	91	1	26	19	3.44158e-09	0.0003431	7.601e-12	28.8
TRUE	High	Mascot (A3)	Unambiguous	105	120	NSYVAGQYDDAASYQR		2	1	0	1	1	904.398	1807.79	1807.79	-0.09	-8e-05	HCD (High Energy Collision Dissociation)	28	MS2	0	100	38.0772	12728	QEp25-0678_Fan_G6PDH-403YK.raw	F1	83	1	26	19	2.57488e-08	0.0003431	2.94e-10	38.3
TRUE	High	Mascot (A3)	Unambiguous	105	120	NSYVAGQYDDAASYQR		2	1	0	1	1	904.398	1807.79	1807.79	-0.09	-8e-05	HCD (High Energy Collision Dissociation)	28	MS2	8.38329	100	36.6708	12176	QEp25-0678_Fan_G6PDH-403YK.raw	F1	104	1	26	19	1.7732e-10	0.0003431	4.84e-13	36.2
TRUE	High	Mascot (A3)	Unambiguous	105	120	NSYVAGQYDDAASYQR		2	1	0	1	1	904.398	1807.79	1807.79	-0.09	-8e-05	HCD (High Energy Collision Dissociation)	28	MS2	5.23356	100	32.2054	10363	QEp25-0678_Fan_G6PDH-403YK.raw	F1	106	1	26	19	1.23526e-10	0.0003431	7.24e-13
TRUE	High	Mascot (A3)	Unambiguous	105	120	NSYVAGQYDDAASYQR		3	1	0	1	1	603.268	1807.79	1807.79	-0.1	-6e-05	HCD (High Energy Collision Dissociation)	28	MS2	41.704	100	41.1288	13923	QEp25-0678_Fan_G6PDH-403YK.raw	F1	2	1	26	19	3.14599	0.004092	0.03428	40.87
TRUE	High	Mascot (A3)	Unambiguous	105	120	NSYVAGQYDDAASYQR		2	1	0	1	1	904.398	1807.79	1807.79	-0.03	-2e-05	HCD (High Energy Collision Dissociation)	28	MS2	14.1435	100	51.2304	17773	QEp25-0678_Fan_G6PDH-403YK.raw	F1	71	1	27	20	4.44914e-07	0.0003431	3.767e-07
TRUE	High	Mascot (A3)	Unambiguous	105	120	NSYVAGQYDDAASYQR		2	1	0	1	1	904.398	1807.79	1807.79	-0.03	-2e-05	HCD (High Energy Collision Dissociation)	28	MS2	22.29	100	37.0204	12310	QEp25-0678_Fan_G6PDH-403YK.raw	F1	89	1	27	20	5.98792e-09	0.0003431	4.163e-10	37.2
TRUE	High	Mascot (A3)	Unambiguous	105	120	NSYVAGQYDDAASYQR		2	1	0	1	1	904.398	1807.79	1807.79	-0.03	-2e-05	HCD (High Energy Collision Dissociation)	28	MS2	0	100	35.9816	11900	QEp25-0678_Fan_G6PDH-403YK.raw	F1	82	1	27	20	3.17158e-08	0.0003431	3.463e-12	36.2
TRUE	High	Mascot (A3)	Unambiguous	105	120	NSYVAGQYDDAASYQR		3	0.25	0	1	1	603.268	1807.79	1807.79	0	0	HCD (High Energy Collision Dissociation)	28	MS2	46.9705	100	40.2325	13570	QEp25-0678_Fan_G6PDH-403YK.raw	F1	4	1	27	20	1.99653	0.002503	0.01705
TRUE	High	Mascot (A3)	Unambiguous	105	120	NSYVAGQYDDAASYQR		3	1	0	1	1	603.268	1807.79	1807.79	0	0	HCD (High Energy Collision Dissociation)	28	MS2	42.7705	53.511	28.7996	8951	QEp25-0678_Fan_G6PDH-403YK.raw	F1	57	1	27	20	9.51209e-06	0.0003431	5.044e-06	27.98
TRUE	High	Mascot (A3)	Unambiguous	105	120	NSYVAGQYDDAASYQR		3	1	0	1	1	603.268	1807.79	1807.79	0	0	HCD (High Energy Collision Dissociation)	28	MS2	21.3257	100	26.0749	7808	QEp25-0678_Fan_G6PDH-403YK.raw	F1	70	1	27	20	5.26352e-07	0.0003431	1.044e-09	26.16
TRUE	High	Mascot (A3)	Unambiguous	105	120	NSYVAGQYDDAASYQR		2	1	0	1	1	904.398	1807.79	1807.79	0.04	4e-05	HCD (High Energy Collision Dissociation)	28	MS2	0	100	54.9196	19042	QEp25-0678_Fan_G6PDH-403YK.raw	F1	41	1	27	20	0.000434786	0.0003431	2.13e-05
TRUE	High	Mascot (A3)	Unambiguous	105	120	NSYVAGQYDDAASYQR		2	1	0	1	1	904.398	1807.79	1807.79	0.04	4e-05	HCD (High Energy Collision Dissociation)	28	MS2	0	100	39.2466	13187	QEp25-0678_Fan_G6PDH-403YK.raw	F1	90	1	27	20	4.9122e-09	0.0003431	7.935e-11	39.64
TRUE	High	Mascot (A3)	Unambiguous	105	120	NSYVAGQYDDAASYQR		2	1	0	1	1	904.398	1807.79	1807.79	0.04	4e-05	HCD (High Energy Collision Dissociation)	28	MS2	0	100	76.7801	24165	QEp25-0678_Fan_G6PDH-403YK.raw	F1	70	1	27	20	5.52428e-07	0.0003431	9.223e-07	76.76
TRUE	High	Mascot (A3)	Unambiguous	105	120	NSYVAGQYDDAASYQR		2	1	0	1	1	904.398	1807.79	1807.79	0.04	4e-05	HCD (High Energy Collision Dissociation)	28	MS2	0	100	34.4491	11281	QEp25-0678_Fan_G6PDH-403YK.raw	F1	100	1	27	20	4.93487e-10	0.0003431	1.809e-12	34.05
TRUE	High	Mascot (A3)	Unambiguous	105	120	NSYVAGQYDDAASYQR		3	1	0	1	1	603.268	1807.79	1807.79	0.1	6e-05	HCD (High Energy Collision Dissociation)	28	MS2	12.3125	100	29.1542	9097	QEp25-0678_Fan_G6PDH-403YK.raw	F1	64	1	27	20	1.96461e-06	0.0003431	2.662e-07	28.93
TRUE	High	Mascot (A3)	Unambiguous	105	120	NSYVAGQYDDAASYQR		2	1	0	1	1	904.398	1807.79	1807.79	0.11	0.0001	HCD (High Energy Collision Dissociation)	28	MS2	0	100	74.3406	23617	QEp25-0678_Fan_G6PDH-403YK.raw	F1	47	1	27	20	0.000106727	0.0003431	7.922e-06	74.88
TRUE	High	Mascot (A3)	Unambiguous	105	120	NSYVAGQYDDAASYQR		2	1	0	1	1	904.398	1807.79	1807.79	0.11	0.0001	HCD (High Energy Collision Dissociation)	28	MS2	0	100	26.2857	7895	QEp25-0678_Fan_G6PDH-403YK.raw	F1	110	1	27	20	5.31222e-11	0.0003431	2.094e-11	26.16
TRUE	High	Mascot (A3)	Unambiguous	105	120	NSYVAGQYDDAASYQR		2	1	0	1	1	904.398	1807.79	1807.79	0.18	0.00016	HCD (High Energy Collision Dissociation)	28	MS2	26.8073	100	50.5409	17526	QEp25-0678_Fan_G6PDH-403YK.raw	F1	43	1	27	20	0.000282017	0.0003431	7.186e-06
TRUE	High	Mascot (A3)	Unambiguous	105	120	NSYVAGQYDDAASYQR		2	1	0	1	1	904.398	1807.79	1807.79	0.18	0.00016	HCD (High Energy Collision Dissociation)	28	MS2	0	100	48.0106	16608	QEp25-0678_Fan_G6PDH-403YK.raw	F1	53	1	27	20	2.40036e-05	0.0003431	6.653e-07
TRUE	High	Mascot (A3)	Unambiguous	105	120	NSYVAGQYDDAASYQR		2	1	0	1	1	904.398	1807.79	1807.79	0.18	0.00016	HCD (High Energy Collision Dissociation)	28	MS2	0	100	35.6338	11758	QEp25-0678_Fan_G6PDH-403YK.raw	F1	94	1	27	20	1.97823e-09	0.0003431	2.493e-09
TRUE	High	Mascot (A3)	Unambiguous	105	120	NSYVAGQYDDAASYQR		2	1	0	1	1	904.398	1807.79	1807.79	0.18	0.00016	HCD (High Energy Collision Dissociation)	28	MS2	0	41.995	26.9923	8191	QEp25-0678_Fan_G6PDH-403YK.raw	F1	94	1	27	20	1.92431e-09	0.0003431	3.249e-11	27.03
TRUE	High	Mascot (A3)	Unambiguous	105	120	NSYVAGQYDDAASYQR		2	1	0	1	1	904.398	1807.79	1807.79	0.24	0.00022	HCD (High Energy Collision Dissociation)	28	MS2	9.67238	100	59.5973	20480	QEp25-0678_Fan_G6PDH-403YK.raw	F1	57	1	27	20	9.64441e-06	0.0003431	7.697e-06
TRUE	High	Mascot (A3)	Unambiguous	105	120	NSYVAGQYDDAASYQR		2	1	0	1	1	904.398	1807.79	1807.79	0.24	0.00022	HCD (High Energy Collision Dissociation)	28	MS2	36.1254	100	73.9978	23549	QEp25-0678_Fan_G6PDH-403YK.raw	F1	11	1	27	20	0.39653	0.0003431	0.003638
TRUE	High	Mascot (A3)	Unambiguous	105	120	NSYVAGQYDDAASYQR		2	1	0	1	1	904.398	1807.79	1807.79	0.24	0.00022	HCD (High Energy Collision Dissociation)	28	MS2	6.26212	100	46.2766	15943	QEp25-0678_Fan_G6PDH-403YK.raw	F1	81	1	27	20	4.18096e-08	0.0003431	2.883e-09
TRUE	High	Mascot (A3)	Unambiguous	105	120	NSYVAGQYDDAASYQR		3	1	0	1	1	603.268	1807.79	1807.79	0.3	0.00018	HCD (High Energy Collision Dissociation)	28	MS2	58.3391	100	36.7127	12192	QEp25-0678_Fan_G6PDH-403YK.raw	F1	23	1	28	21	0.0339878	0.0003431	0.0001183
TRUE	High	Mascot (A3)	Unambiguous	105	120	NSYVAGQYDDAASYQR		2	1	0	1	1	904.398	1807.79	1807.79	0.31	0.00028	HCD (High Energy Collision Dissociation)	28	MS2	23.2293	100	85.1907	26116	QEp25-0678_Fan_G6PDH-403YK.raw	F1	16	1	28	21	0.175518	0.00123	0.00566	83.74
TRUE	High	Mascot (A3)	Unambiguous	105	120	NSYVAGQYDDAASYQR		2	1	0	1	1	904.398	1807.79	1807.79	0.31	0.00028	HCD (High Energy Collision Dissociation)	28	MS2	0	100	76.4454	24075	QEp25-0678_Fan_G6PDH-403YK.raw	F1	83	1	28	21	3.84878e-08	0.0003431	1.957e-10	76.76
TRUE	High	Mascot (A3)	Unambiguous	105	120	NSYVAGQYDDAASYQR		2	1	0	1	1	904.398	1807.79	1807.79	0.38	0.00034	HCD (High Energy Collision Dissociation)	28	MS2	10.1414	100	57.0089	19727	QEp25-0678_Fan_G6PDH-403YK.raw	F1	48	1	28	21	0.000116231	0.0003431	1.27e-05
TRUE	High	Mascot (A3)	Unambiguous	105	120	NSYVAGQYDDAASYQR		2	1	0	1	1	904.398	1807.79	1807.79	0.38	0.00034	HCD (High Energy Collision Dissociation)	28	MS2	0.350109	13.014	28.3939	8785	QEp25-0678_Fan_G6PDH-403YK.raw	F1	99	1	28	21	9.36101e-10	0.0003431	1.736e-10	27.99
TRUE	High	Mascot (A3)	Unambiguous	105	120	NSYVAGQYDDAASYQR		2	1	0	1	1	904.398	1807.79	1807.79	0.45	0.0004	HCD (High Energy Collision Dissociation)	28	MS2	5.42881	100	46.982	16212	QEp25-0678_Fan_G6PDH-403YK.raw	F1	69	1	28	21	8.55703e-07	0.0003431	7.25e-08
TRUE	High	Mascot (A3)	Unambiguous	105	120	NSYVAGQYDDAASYQR		3	1	0	1	1	603.268	1807.79	1807.79	0.51	0.00031	HCD (High Energy Collision Dissociation)	28	MS2	42.4836	100	33.6482	10963	QEp25-0678_Fan_G6PDH-403YK.raw	F1	36	1	28	21	0.00194233	0.0003431	2.317e-06	33.19
TRUE	High	Mascot (A3)	Unambiguous	105	120	NSYVAGQYDDAASYQR		3	1	0	1	1	603.268	1807.79	1807.79	0.51	0.00031	HCD (High Energy Collision Dissociation)	28	MS2	0.875103	46.274	28.4218	8797	QEp25-0678_Fan_G6PDH-403YK.raw	F1	86	1	28	21	1.97389e-08	0.0003431	2.492e-07	27.98
TRUE	High	Mascot (A3)	Unambiguous	105	120	NSYVAGQYDDAASYQR		2	1	0	1	1	904.398	1807.79	1807.79	0.65	0.00059	HCD (High Energy Collision Dissociation)	28	MS2	0	100	74.6312	23673	QEp25-0678_Fan_G6PDH-403YK.raw	F1	24	1	28	21	0.0288618	0.0003431	0.0001801	74.88
TRUE	High	Mascot (A3)	Unambiguous	105	120	NSYVAGQYDDAASYQR		2	1	0	1	1	904.398	1807.79	1807.79	0.72	0.00065	HCD (High Energy Collision Dissociation)	28	MS2	72.4906	100	64.8633	21696	QEp25-0678_Fan_G6PDH-403YK.raw	F1	21	1	28	21	0.0603008	0.0003431	0.0008304
TRUE	High	Mascot (A3)	Unambiguous	105	120	NSYVAGQYDDAASYQR		2	1	0	1	1	904.398	1807.79	1807.79	0.72	0.00065	HCD (High Energy Collision Dissociation)	28	MS2	0	100	69.1248	22583	QEp25-0678_Fan_G6PDH-403YK.raw	F1	52	1	28	21	5.13243e-05	0.0003431	7.535e-06
TRUE	High	Mascot (A3)	Unambiguous	105	120	NSYVAGQYDDAASYQR		2	1	0	1	1	904.398	1807.79	1807.79	0.78	0.00071	HCD (High Energy Collision Dissociation)	28	MS2	27.7527	100	65.5631	21844	QEp25-0678_Fan_G6PDH-403YK.raw	F1	25	1	28	21	0.0234597	0.001786	0.01063
TRUE	High	Mascot (A3)	Unambiguous	105	120	NSYVAGQYDDAASYQR		2	1	0	1	1	904.398	1807.79	1807.79	0.78	0.00071	HCD (High Energy Collision Dissociation)	28	MS2	22.517	100	41.4219	14041	QEp25-0678_Fan_G6PDH-403YK.raw	F1	75	1	28	21	2.1102e-07	0.0003431	8.496e-09
TRUE	High	Mascot (A3)	Unambiguous	105	120	NSYVAGQYDDAASYQR		2	1	0	1	1	904.399	1807.79	1807.79	0.92	0.00083	HCD (High Energy Collision Dissociation)	28	MS2	0	100	43.8689	15014	QEp25-0678_Fan_G6PDH-403YK.raw	F1	70	1	28	21	7.52182e-07	0.0003431	2.289e-06
TRUE	High	Mascot (A3)	Unambiguous	105	120	NSYVAGQYDDAASYQR		2	1	0	1	1	904.399	1807.79	1807.79	1.05	0.00095	HCD (High Energy Collision Dissociation)	28	MS2	0	100	37.3771	12455	QEp25-0678_Fan_G6PDH-403YK.raw	F1	109	1	28	21	9.75715e-11	0.0003431	1.083e-13	37.2
TRUE	High	Mascot (A3)	Unambiguous	105	120	NSYVAGQYDDAASYQR		2	1	0	1	1	904.399	1807.79	1807.79	1.12	0.00101	HCD (High Energy Collision Dissociation)	28	MS2	0	100	43.5261	14882	QEp25-0678_Fan_G6PDH-403YK.raw	F1	82	1	28	21	5.02716e-08	0.0003431	2.938e-07
TRUE	High	Mascot (A3)	Unambiguous	105	120	NSYVAGQYDDAASYQR		2	1	0	1	1	904.399	1807.79	1807.79	1.19	0.00107	HCD (High Energy Collision Dissociation)	28	MS2	0	100	71.2448	23008	QEp25-0678_Fan_G6PDH-403YK.raw	F1	26	1	28	21	0.0187207	0.0003431	0.001933
TRUE	High	Mascot (A3)	Unambiguous	105	120	NSYVAGQYDDAASYQR		2	1	0	1	1	904.399	1807.79	1807.79	1.19	0.00107	HCD (High Energy Collision Dissociation)	28	MS2	0	100	71.2492	23010	QEp25-0678_Fan_G6PDH-403YK.raw	F1	13	1	28	21	0.370956	0.004092	0.04537
TRUE	High	Mascot (A3)	Unambiguous	105	120	NSYVAGQYDDAASYQR		2	1	0	1	1	904.399	1807.79	1807.79	1.32	0.0012	HCD (High Energy Collision Dissociation)	28	MS2	0	100	51.9139	18010	QEp25-0678_Fan_G6PDH-403YK.raw	F1	54	1	28	21	2.85972e-05	0.0003431	0.0001627
TRUE	High	Mascot (A3)	Unambiguous	105	120	NSYVAGQYDDAASYQR		2	1	0	1	1	904.399	1807.79	1807.79	1.32	0.0012	HCD (High Energy Collision Dissociation)	28	MS2	0	100	47.6724	16487	QEp25-0678_Fan_G6PDH-403YK.raw	F1	66	1	28	21	1.9201e-06	0.0003431	1.34e-05
TRUE	High	Mascot (A3)	Unambiguous	105	120	NSYVAGQYDDAASYQR		2	1	0	1	1	904.399	1807.79	1807.79	1.59	0.00144	HCD (High Energy Collision Dissociation)	28	MS2	0	100	63.7578	21451	QEp25-0678_Fan_G6PDH-403YK.raw	F1	24	1	28	21	0.0320865	0.0003431	0.001657
TRUE	High	Mascot (A3)	Unambiguous	105	120	NSYVAGQYDDAASYQR		3	1	0	1	1	603.269	1807.79	1807.79	1.82	0.0011	HCD (High Energy Collision Dissociation)	28	MS2	56.9796	100	38.5103	12892	QEp25-0678_Fan_G6PDH-403YK.raw	F1	32	1	28	21	0.00489848	0.0003431	0.0001668
TRUE	High	Mascot (A3)	Unambiguous	105	120	NSYVAGQYDDAASYQR		2	1	0	1	1	904.399	1807.79	1807.79	1.86	0.00169	HCD (High Energy Collision Dissociation)	28	MS2	0	100	42.8345	14611	QEp25-0678_Fan_G6PDH-403YK.raw	F1	59	1	28	21	8.6509e-06	0.0003431	6.795e-06	42.98
TRUE	High	Mascot (A3)	Unambiguous	105	120	NSYVAGQYDDAASYQR		2	1	0	1	1	904.399	1807.79	1807.79	1.93	0.00175	HCD (High Energy Collision Dissociation)	28	MS2	55.4613	100	37.734	12594	QEp25-0678_Fan_G6PDH-403YK.raw	F1	82	1	28	21	4.47776e-08	0.0003431	1.856e-08
TRUE	High	Mascot (A3)	Unambiguous	105	120	NSYVAGQYDDAASYQR		2	1	0	1	1	904.4	1807.79	1807.79	2.13	0.00193	HCD (High Energy Collision Dissociation)	28	MS2	0	100	73.1013	23378	QEp25-0678_Fan_G6PDH-403YK.raw	F1	37	1	28	21	0.0014262	0.0003431	0.001311
TRUE	High	Mascot (A3)	Unambiguous	105	120	NSYVAGQYDDAASYQR		2	1	0	1	1	904.4	1807.79	1807.79	2.2	0.00199	HCD (High Energy Collision Dissociation)	28	MS2	11.9099	100	60.9639	20816	QEp25-0678_Fan_G6PDH-403YK.raw	F1	46	1	28	21	0.000170538	0.0003431	3.358e-05
TRUE	High	Mascot (A3)	Unambiguous	105	120	NSYVAGQYDDAASYQR		2	1	0	1	1	904.4	1807.79	1807.79	2.4	0.00217	HCD (High Energy Collision Dissociation)	28	MS2	0	100	61.6513	20971	QEp25-0678_Fan_G6PDH-403YK.raw	F1	27	1	28	21	0.01244	0.0003431	0.001877
TRUE	High	Mascot (A3)	Unambiguous	105	120	NSYVAGQYDDAASYQR		2	1	0	1	1	904.4	1807.79	1807.79	2.4	0.00217	HCD (High Energy Collision Dissociation)	28	MS2	68.7299	100	70.5591	22874	QEp25-0678_Fan_G6PDH-403YK.raw	F1	16	1	28	21	0.159155	0.001008	0.004498
TRUE	High	Mascot (A3)	Unambiguous	105	120	NSYVAGQYDDAASYQR		3	1	0	1	1	603.269	1807.79	1807.79	2.73	0.00165	HCD (High Energy Collision Dissociation)	28	MS2	0.289507	2.656	28.0834	8650	QEp25-0678_Fan_G6PDH-403YK.raw	F1	85	1	28	21	1.89593e-08	0.0003431	2.069e-06	27.98
TRUE	High	Mascot (A3)	Unambiguous	105	120	NSYVAGQYDDAASYQR		2	1	0	1	1	904.401	1807.79	1807.79	3.21	0.00291	HCD (High Energy Collision Dissociation)	28	MS2	21.2476	100	50.8873	17649	QEp25-0678_Fan_G6PDH-403YK.raw	F1	63	1	28	21	3.41839e-06	0.0003431	2.255e-07
TRUE	High	Mascot (A3)	Unambiguous	105	120	NSYVAGQYDDAASYQR		2	1	0	1	1	904.401	1807.79	1807.79	3.42	0.00309	HCD (High Energy Collision Dissociation)	28	MS2	7.77551	100	48.7042	16863	QEp25-0678_Fan_G6PDH-403YK.raw	F1	44	1	28	21	0.000283023	0.0003431	1.663e-05	48.84
TRUE	High	Mascot (A3)	Unambiguous	105	120	NSYVAGQYDDAASYQR		2	1	0	1	1	904.401	1807.8	1807.79	4.09	0.0037	HCD (High Energy Collision Dissociation)	28	MS2	0.184352	0.556	28.047	8635	QEp25-0678_Fan_G6PDH-403YK.raw	F1	104	1	28	21	3.08186e-10	0.0003431	8.603e-13	27.99
TRUE	High	Mascot (A3)	Unambiguous	105	120	NSYVAGQYDDAASYQR		2	1	0	1	1	904.402	1807.8	1807.79	4.36	0.00394	HCD (High Energy Collision Dissociation)	28	MS2	13.6807	100	61.9889	21050	QEp25-0678_Fan_G6PDH-403YK.raw	F1	32	1	28	21	0.00475131	0.00123	0.005387
TRUE	High	Mascot (A3)	Unambiguous	105	120	NSYVAGqYDDAASYQR	Q7(Deamidated)	3	0.9143	0	1	1	603.594	1808.77	1808.77	-2.03	-0.00122	HCD (High Energy Collision Dissociation)	28	MS2	35.7439	100	30.9086	9827	QEp25-0678_Fan_G6PDH-403YK.raw	F1	35	1	24	17	0.000748593	0.0003431	2.976e-05	31.1
TRUE	High	Mascot (A3)	Unambiguous	105	120	nSYVAGQYDDAASYQR	N1(Deamidated)	3	0.9143	0	1	2	603.594	1808.77	1808.77	-2.03	-0.00122	HCD (High Energy Collision Dissociation)	28	MS2	35.7439	100	30.9086	9827	QEp25-0678_Fan_G6PDH-403YK.raw	F1	35	1	24	17	0.000764268	0.0003431	2.976e-05	31.1
TRUE	High	Mascot (A3)	Unambiguous	105	120	nSYVAGQYDDAASYQR	N1(Deamidated)	3	0.1094	0	1	1	603.596	1808.77	1808.77	0.1	6e-05	HCD (High Energy Collision Dissociation)	28	MS2	3.46236	16.185	31.266	9980	QEp25-0678_Fan_G6PDH-403YK.raw	F1	64	1	25	18	1.34735e-06	0.0003431	6.982e-08	31.1
TRUE	High	Mascot (A3)	Unambiguous	105	120	nSYVAGQYDDAASYQR	N1(Deamidated)	2	0.1728	0	1	1	904.891	1808.77	1808.77	1.39	0.00125	HCD (High Energy Collision Dissociation)	28	MS2	1.18007	3.554	31.1759	9940	QEp25-0678_Fan_G6PDH-403YK.raw	F1	81	1	25	18	3.15647e-08	0.0003431	1.327e-11	31.1
TRUE	High	Mascot (A3)	Unambiguous	105	120	nSYVAGQYDDAASYQR	N1(Deamidated)	3	0.2439	0	1	1	603.597	1808.78	1808.77	1.72	0.00104	HCD (High Energy Collision Dissociation)	28	MS2	14.1916	53.27	29.5074	9244	QEp25-0678_Fan_G6PDH-403YK.raw	F1	82	1	25	18	2.15378e-08	0.0003431	1.737e-09	29.58
TRUE	High	Mascot (A3)	Unambiguous	105	120	NSYVAGqYDDAASYQR	Q7(Deamidated)	2	0.4556	0	1	1	904.893	1808.78	1808.77	3.14	0.00284	HCD (High Energy Collision Dissociation)	28	MS2	13.9623	27.271	29.4281	9212	QEp25-0678_Fan_G6PDH-403YK.raw	F1	90	1	26	19	4.54734e-09	0.0003431	2.564e-08	29.61
TRUE	High	Mascot (A3)	Unambiguous	105	120	nSYVAGQYDDAASYQR	N1(Deamidated)	2	0.4556	0	1	2	904.893	1808.78	1808.77	3.14	0.00284	HCD (High Energy Collision Dissociation)	28	MS2	13.9623	27.271	29.4281	9212	QEp25-0678_Fan_G6PDH-403YK.raw	F1	90	1	26	19	5.00908e-09	0.0003431	2.564e-08	29.61
TRUE	High	Mascot (A3)	Unambiguous	105	120	nSYVAGQYDDAASYQR	N1(Deamidated)	2	0.0353	0	1	1	904.893	1808.78	1808.77	3.34	0.00302	HCD (High Energy Collision Dissociation)	28	MS2	22.5059	81.954	31.515	10082	QEp25-0678_Fan_G6PDH-403YK.raw	F1	85	1	26	19	1.59499e-08	0.0003431	5.45e-11	31.1
TRUE	High	Mascot (A3)	Unambiguous	105	120	NSYVAGqYDDAASYQR	Q7(Deamidated)	3	0.1887	0	1	1	603.598	1808.78	1808.77	3.84	0.00232	HCD (High Energy Collision Dissociation)	28	MS2	30.7803	100	31.6092	10122	QEp25-0678_Fan_G6PDH-403YK.raw	F1	53	1	27	20	3.06452e-05	0.0003431	6.654e-07	31.1
TRUE	High	Mascot (A3)	Unambiguous	105	120	NSYVAGqYDDAASYQR	Q7(Deamidated)	2		0.0299	2	2	904.893	1808.78	1808.77	3.88	0.00351	HCD (High Energy Collision Dissociation)	28	MS2	7.82423	13.887	29.7696	9360	QEp25-0678_Fan_G6PDH-403YK.raw	F1	65	1	27	20	1.67249e-06	0.0003431	1.082e-09	29.61
TRUE	High	Mascot (A3)	Unambiguous	105	120	nSYVAGQYDDAASYQR	N1(Deamidated)	2	0.2821	0	1	1	904.893	1808.78	1808.77	4.15	0.00376	HCD (High Energy Collision Dissociation)	28	MS2	85.5794	100	64.1002	21528	QEp25-0678_Fan_G6PDH-403YK.raw	F1	39	1	27	20	0.000716742	0.0003431	3.167e-05
TRUE	High	Mascot (A3)	Unambiguous	105	120	nSYVAGQYDDAASYQR	N1(Deamidated)	2	0.5536	0	1	1	904.896	1808.78	1808.77	6.45	0.00583	HCD (High Energy Collision Dissociation)	28	MS2	72.0822	100	83.5393	25737	QEp25-0678_Fan_G6PDH-403YK.raw	F1	56	1	27	20	1.54949e-05	0.0003431	3.33e-06
TRUE	High	Mascot (A3)	Unambiguous	105	120	NSYVAGqYDDAASYQR	Q7(Deamidated)	2	0.0506	0	1	1	904.897	1808.79	1808.77	7.73	0.00699	HCD (High Energy Collision Dissociation)	28	MS2	32.1957	100	33.0521	10724	QEp25-0678_Fan_G6PDH-403YK.raw	F1	79	1	27	20	6.56218e-08	0.0003431	2.12e-11
TRUE	High	Mascot (A3)	Unambiguous	105	120	nSYVAGQYDDAASYQR	N1(Deamidated)	2	0.0476	0	1	1	904.897	1808.79	1808.77	7.93	0.00717	HCD (High Energy Collision Dissociation)	28	MS2	34.9841	100	32.58	10527	QEp25-0678_Fan_G6PDH-403YK.raw	F1	84	1	27	20	2.43424e-08	0.0003431	6.898e-12
TRUE	High	Mascot (A3)	Unambiguous	105	120	NSYVAGqYDDAASYQR	Q7(Deamidated)	2	0.322	0	1	1	904.897	1808.79	1808.77	8.07	0.0073	HCD (High Energy Collision Dissociation)	28	MS2	0	100	32.477	10482	QEp25-0678_Fan_G6PDH-403YK.raw	F1	59	1	27	20	6.47579e-06	0.0003431	7.214e-06
TRUE	High	Mascot (A3)	Unambiguous	105	120	nSYVAGQYDDAASYQR	N1(Deamidated)	2	0.2692	0	1	1	904.897	1808.79	1808.77	8.27	0.00748	HCD (High Energy Collision Dissociation)	28	MS2	71.2762	100	62.3301	21124	QEp25-0678_Fan_G6PDH-403YK.raw	F1	26	1	27	20	0.0149725	0.0003431	0.0001572
TRUE	High	Mascot (A3)	Unambiguous	105	120	nSYVAGQYDDAASYQR	N1(Deamidated)	2	0.4792	0	1	1	904.898	1808.79	1808.77	9.15	0.00827	HCD (High Energy Collision Dissociation)	28	MS2	54.243	100	65.2203	21773	QEp25-0678_Fan_G6PDH-403YK.raw	F1	48	1	27	20	8.36889e-05	0.0003431	0.0001118
TRUE	High	Mascot (A3)	Unambiguous	105	120	nSYVAGQYDDAASYQR	N1(Deamidated)	2	0.4615	0	1	1	904.898	1808.79	1808.77	9.49	0.00858	HCD (High Energy Collision Dissociation)	28	MS2	18.3361	100	61.3097	20893	QEp25-0678_Fan_G6PDH-403YK.raw	F1	52	1	27	20	3.84298e-05	0.0003431	0.0003393
TRUE	High	Mascot (A3)	Unambiguous	105	120	nSYVAGQYDDAASYQR	N1(Deamidated)	2	0.8636	0	1	1	904.899	1808.79	1808.77	9.76	0.00882	HCD (High Energy Collision Dissociation)	28	MS2	88.664	100	67.9859	22349	QEp25-0678_Fan_G6PDH-403YK.raw	F1	22	1	27	20	0.0377444	0.004092	0.04494
TRUE	High	Mascot (A3)	Unambiguous	105	120	nSYVAGQYDDAASYQR	N1(Deamidated)	2	0.4286	0	1	1	904.899	1808.79	1808.77	9.82	0.00888	HCD (High Energy Collision Dissociation)	28	MS2	85.7455	100	68.7839	22513	QEp25-0678_Fan_G6PDH-403YK.raw	F1	28	1	27	20	0.00979156	0.006799	0.08881
TRUE	High	Mascot (A3)	Unambiguous	105	120	nSYVAGQYDDAASYQR	N1(Deamidated)	2	0.4839	0	1	1	904.899	1808.79	1808.77	9.96	0.00901	HCD (High Energy Collision Dissociation)	28	MS2	53.8427	100	68.3791	22429	QEp25-0678_Fan_G6PDH-403YK.raw	F1	31	1	28	21	0.00592905	0.0003431	0.0001428
TRUE	High	Mascot (A3)	Unambiguous	105	120	nSYVAGQYDDAASYqR	N1(Deamidated); Q15(Deamidated)	2	0.2727	0	1	1	905.381	1809.76	1809.76	-0.3	-0.00028	HCD (High Energy Collision Dissociation)	28	MS2	28.318	100	32.961	10684	QEp25-0678_Fan_G6PDH-403YK.raw	F1	88	1	25	18	6.01812e-09	0.0003431	1.507e-10	32.91
TRUE	High	Mascot (A3)	Unambiguous	121	136	LNSHMNALHLGSQANR		2	0.9792	0	1	1	881.94	1762.87	1762.88	-2.59	-0.00228	HCD (High Energy Collision Dissociation)	28	MS2	0	100	55.3459	19185	QEp25-0678_Fan_G6PDH-403YK.raw	F1	48	1	35	28	0.000527824	0.0003431	0.000809
TRUE	High	Mascot (A3)	Unambiguous	121	136	LNSHMNALHLGSQANR		2	1	0	1	1	881.94	1762.87	1762.88	-2.24	-0.00198	HCD (High Energy Collision Dissociation)	28	MS2	0	100	50.2487	17425	QEp25-0678_Fan_G6PDH-403YK.raw	F1	47	1	35	28	0.000745691	0.0003431	0.0001798
TRUE	High	Mascot (A3)	Unambiguous	121	136	LNSHMNALHLGSQANR		2	1	0	1	1	881.94	1762.87	1762.88	-1.97	-0.00173	HCD (High Energy Collision Dissociation)	28	MS2	7.08957	100	49.8978	17299	QEp25-0678_Fan_G6PDH-403YK.raw	F1	58	1	35	28	5.67421e-05	0.0003431	1.825e-05
TRUE	High	Mascot (A3)	Unambiguous	121	136	LNSHMNALHLGSQANR		2	1	0	1	1	881.94	1762.87	1762.88	-1.76	-0.00155	HCD (High Energy Collision Dissociation)	28	MS2	0	100	48.1332	16654	QEp25-0678_Fan_G6PDH-403YK.raw	F1	49	1	35	28	0.00041582	0.0003431	7.342e-05
TRUE	High	Mascot (A3)	Unambiguous	121	136	LNSHMNALHLGSQANR		2	1	0	1	1	881.94	1762.87	1762.88	-1.69	-0.00149	HCD (High Energy Collision Dissociation)	28	MS2	22.6762	100	53.5276	18567	QEp25-0678_Fan_G6PDH-403YK.raw	F1	18	1	35	28	0.537166	0.004092	0.03121
TRUE	High	Mascot (A3)	Unambiguous	121	136	LNSHMNALHLGSQANR		2	0.9512	0	1	1	881.94	1762.87	1762.88	-1.69	-0.00149	HCD (High Energy Collision Dissociation)	28	MS2	21.3264	100	46.1158	15882	QEp25-0678_Fan_G6PDH-403YK.raw	F1	41	1	35	28	0.00303465	0.0003431	0.0003658
TRUE	High	Mascot (A3)	Unambiguous	121	136	LNSHMNALHLGSQANR		2	1	0	1	1	881.94	1762.87	1762.88	-1.62	-0.00143	HCD (High Energy Collision Dissociation)	28	MS2	0	100	47.4471	16399	QEp25-0678_Fan_G6PDH-403YK.raw	F1	39	1	35	28	0.00497861	0.0003431	0.0001811
TRUE	High	Mascot (A3)	Unambiguous	121	136	LNSHMNALHLGSQANR		3	0.9677	0	1	1	588.296	1762.87	1762.88	-1.52	-0.0009	HCD (High Energy Collision Dissociation)	28	MS2	28.1769	100	59.7158	20511	QEp25-0678_Fan_G6PDH-403YK.raw	F1	31	1	35	28	0.0319233	0.0003431	0.001411	59.39
TRUE	High	Mascot (A3)	Unambiguous	121	136	LNSHMNALHLGSQANR		3	1	0	1	1	588.296	1762.87	1762.88	-1.52	-0.0009	HCD (High Energy Collision Dissociation)	28	MS2	45.7822	100	46.4175	15997	QEp25-0678_Fan_G6PDH-403YK.raw	F1	34	1	35	28	0.0145582	0.0003431	1.077e-09	47.81
TRUE	High	Mascot (A3)	Unambiguous	121	136	LNSHMNALHLGSQANR		2	1	0	1	1	881.941	1762.87	1762.88	-1.34	-0.00118	HCD (High Energy Collision Dissociation)	28	MS2	0	100	53.8723	18684	QEp25-0678_Fan_G6PDH-403YK.raw	F1	26	1	35	28	0.0935639	0.008784	0.1144
TRUE	High	Mascot (A3)	Unambiguous	121	136	LNSHMNALHLGSQANR		3	1	0	1	1	588.296	1762.87	1762.88	-1.21	-0.00071	HCD (High Energy Collision Dissociation)	28	MS2	15.1078	100	61.0774	20840	QEp25-0678_Fan_G6PDH-403YK.raw	F1	24	1	35	28	0.14338	0.002963	0.02572	61.07
TRUE	High	Mascot (A3)	Unambiguous	121	136	LNSHMNALHLGSQANR		2	1	0	1	1	881.941	1762.87	1762.88	-1	-0.00088	HCD (High Energy Collision Dissociation)	28	MS2	7.94967	100	52.4931	18218	QEp25-0678_Fan_G6PDH-403YK.raw	F1	42	1	35	28	0.00225159	0.0003431	3.341e-05	52.31
TRUE	High	Mascot (A3)	Unambiguous	121	136	LNSHMNALHLGSQANR		4	1	0	1	1	441.474	1762.87	1762.88	-0.94	-0.00042	HCD (High Energy Collision Dissociation)	28	MS2	52.6682	100	84.3209	25914	QEp25-0678_Fan_G6PDH-403YK.raw	F1	30	1	35	28	0.0361817	0.0003431	0.0003338	84.35
TRUE	High	Mascot (A3)	Unambiguous	121	136	LNSHMNALHLGSQANR		2	1	0	1	1	881.941	1762.87	1762.88	-0.93	-0.00082	HCD (High Energy Collision Dissociation)	28	MS2	0	100	58.9668	20303	QEp25-0678_Fan_G6PDH-403YK.raw	F1	7	1	35	28	7.18603	0.002963	0.02825	59.01
TRUE	High	Mascot (A3)	Unambiguous	121	136	LNSHMNALHLGSQANR		2	1	0	1	1	881.941	1762.88	1762.88	-0.65	-0.00057	HCD (High Energy Collision Dissociation)	28	MS2	0	100	56.399	19535	QEp25-0678_Fan_G6PDH-403YK.raw	F1	6	1	35	28	8.90464	0.006133	0.07491	56.24
TRUE	High	Mascot (A3)	Unambiguous	121	136	LNSHMNALHLGSQANR		3	1	0	1	1	588.297	1762.88	1762.88	-0.59	-0.00035	HCD (High Energy Collision Dissociation)	28	MS2	30.2721	100	47.2908	16336	QEp25-0678_Fan_G6PDH-403YK.raw	F1	51	1	35	28	0.000275866	0.0003431	2.668e-12	47.81
TRUE	High	Mascot (A3)	Unambiguous	121	136	LNSHMNALHLGSQANR		3	1	0	1	1	588.297	1762.88	1762.88	-0.48	-0.00028	HCD (High Energy Collision Dissociation)	28	MS2	54.6114	100	46.7799	16136	QEp25-0678_Fan_G6PDH-403YK.raw	F1	43	1	35	28	0.00169471	0.0003431	9.878e-10	47.81
TRUE	High	Mascot (A3)	Unambiguous	121	136	LNSHMNALHLGSQANR		4	1	0	1	1	441.474	1762.88	1762.88	-0.46	-0.0002	HCD (High Energy Collision Dissociation)	28	MS2	24.6021	100	55.9186	19377	QEp25-0678_Fan_G6PDH-403YK.raw	F1	34	1	35	28	0.012773	0.0003431	7.438e-08	55.19
TRUE	High	Mascot (A3)	Unambiguous	121	136	LNSHMNALHLGSQANR		2	1	0	1	1	881.942	1762.88	1762.88	-0.44	-0.00039	HCD (High Energy Collision Dissociation)	28	MS2	67.6311	100	50.9498	17671	QEp25-0678_Fan_G6PDH-403YK.raw	F1	53	1	35	28	0.000182513	0.0003431	2.965e-07
TRUE	High	Mascot (A3)	Unambiguous	121	136	LNSHMNALHLGSQANR		3	0.84	0	1	1	588.297	1762.88	1762.88	-0.38	-0.00022	HCD (High Energy Collision Dissociation)	28	MS2	13.4482	100	59.042	20323	QEp25-0678_Fan_G6PDH-403YK.raw	F1	25	1	35	28	0.0984678	0.0003431	0.001434	59.03
TRUE	High	Mascot (A3)	Unambiguous	121	136	LNSHMNALHLGSQANR		3	1	0	1	1	588.297	1762.88	1762.88	-0.38	-0.00022	HCD (High Energy Collision Dissociation)	28	MS2	19.496	100	48.1289	16652	QEp25-0678_Fan_G6PDH-403YK.raw	F1	81	1	35	28	2.87273e-07	0.0003431	3.735e-14	48.02
TRUE	High	Mascot (A3)	Unambiguous	121	136	LNSHMNALHLGSQANR		2	1	0	1	1	881.942	1762.88	1762.88	-0.37	-0.00033	HCD (High Energy Collision Dissociation)	28	MS2	15.2913	100	46.4602	16013	QEp25-0678_Fan_G6PDH-403YK.raw	F1	19	1	35	28	0.453204	0.002731	0.02462
TRUE	High	Mascot (A3)	Unambiguous	121	136	LNSHMNALHLGSQANR		4	1	0	1	1	441.474	1762.88	1762.88	-0.32	-0.00014	HCD (High Energy Collision Dissociation)	28	MS2	20.7481	100	54.9046	19038	QEp25-0678_Fan_G6PDH-403YK.raw	F1	46	1	35	28	0.000879618	0.0003431	9.382e-08	54.93
TRUE	High	Mascot (A3)	Unambiguous	121	136	LNSHMNALHLGSQANR		4	1	0	1	1	441.474	1762.88	1762.88	-0.25	-0.00011	HCD (High Energy Collision Dissociation)	28	MS2	14.5755	100	52.1874	18099	QEp25-0678_Fan_G6PDH-403YK.raw	F1	35	1	35	28	0.0113317	0.0003431	1.576e-09	52.29
TRUE	High	Mascot (A3)	Unambiguous	121	136	LNSHMNALHLGSQANR		4	1	0	1	1	441.474	1762.88	1762.88	-0.25	-0.00011	HCD (High Energy Collision Dissociation)	28	MS2	18.549	100	52.8736	18356	QEp25-0678_Fan_G6PDH-403YK.raw	F1	56	1	35	28	8.26598e-05	0.0003431	2.312e-09	52.75
TRUE	High	Mascot (A3)	Unambiguous	121	136	LNSHMNALHLGSQANR		4	1	0	1	1	441.475	1762.88	1762.88	-0.18	-8e-05	HCD (High Energy Collision Dissociation)	28	MS2	33.9688	100	56.9374	19701	QEp25-0678_Fan_G6PDH-403YK.raw	F1	27	1	35	28	0.0754361	0.0003431	1.344e-07
TRUE	High	Mascot (A3)	Unambiguous	121	136	LNSHMNALHLGSQANR		4	1	0	1	1	441.475	1762.88	1762.88	-0.18	-8e-05	HCD (High Energy Collision Dissociation)	28	MS2	25.2813	100	56.2561	19491	QEp25-0678_Fan_G6PDH-403YK.raw	F1	30	1	35	28	0.0373748	0.0003431	7.644e-07	56.21
TRUE	High	Mascot (A3)	Unambiguous	121	136	LNSHMNALHLGSQANR		4	1	0	1	1	441.475	1762.88	1762.88	-0.18	-8e-05	HCD (High Energy Collision Dissociation)	28	MS2	15.2496	100	53.5486	18574	QEp25-0678_Fan_G6PDH-403YK.raw	F1	37	1	35	28	0.007561	0.0003431	1.208e-08	53.17
TRUE	High	Mascot (A3)	Unambiguous	121	136	LNSHMNALHLGSQANR		2	1	0	1	1	881.942	1762.88	1762.88	-0.17	-0.00015	HCD (High Energy Collision Dissociation)	28	MS2	0	100	55.7015	19304	QEp25-0678_Fan_G6PDH-403YK.raw	F1	17	1	35	28	0.666161	0.004092	0.041	56.24
TRUE	High	Mascot (A3)	Unambiguous	121	136	LNSHMNALHLGSQANR		2	1	0	1	1	881.942	1762.88	1762.88	-0.17	-0.00015	HCD (High Energy Collision Dissociation)	28	MS2	0	100	53.1859	18458	QEp25-0678_Fan_G6PDH-403YK.raw	F1	3	1	35	28	18.5174	0.007883	0.1107
TRUE	High	Mascot (A3)	Unambiguous	121	136	LNSHMNALHLGSQANR		3	1	0	1	1	588.297	1762.88	1762.88	-0.17	-0.0001	HCD (High Energy Collision Dissociation)	28	MS2	14.4708	100	57.6815	19935	QEp25-0678_Fan_G6PDH-403YK.raw	F1	41	1	35	28	0.00297563	0.0003431	4.994e-05	57.99
TRUE	High	Mascot (A3)	Unambiguous	121	136	LNSHMNALHLGSQANR		3	1	0	1	1	588.297	1762.88	1762.88	-0.17	-0.0001	HCD (High Energy Collision Dissociation)	28	MS2	15.609	100	54.9525	19054	QEp25-0678_Fan_G6PDH-403YK.raw	F1	82	1	35	28	2.24688e-07	0.0003431	1.431e-15	55.21
TRUE	High	Mascot (A3)	Unambiguous	121	136	LNSHMNALHLGSQANR		3	1	0	1	1	588.297	1762.88	1762.88	-0.07	-4e-05	HCD (High Energy Collision Dissociation)	28	MS2	10.2378	100	52.9019	18367	QEp25-0678_Fan_G6PDH-403YK.raw	F1	41	1	35	28	0.00296708	0.0003431	6.905e-08	52.58
TRUE	High	Mascot (A3)	Unambiguous	121	136	LNSHMNALHLGSQANR		4	1	0	1	1	441.475	1762.88	1762.88	-0.04	-2e-05	HCD (High Energy Collision Dissociation)	28	MS2	36.7157	100	84.6564	25998	QEp25-0678_Fan_G6PDH-403YK.raw	F1	25	1	35	28	0.0987028	0.0003431	0.0002251	84.35
TRUE	High	Mascot (A3)	Unambiguous	121	136	LNSHMNALHLGSQANR		4	1	0	1	1	441.475	1762.88	1762.88	-0.04	-2e-05	HCD (High Energy Collision Dissociation)	28	MS2	15.3951	100	53.211	18465	QEp25-0678_Fan_G6PDH-403YK.raw	F1	40	1	35	28	0.00381355	0.0003431	3.954e-07	53.17
TRUE	High	Mascot (A3)	Unambiguous	121	136	LNSHMNALHLGSQANR		4	1	0	1	1	441.475	1762.88	1762.88	-0.04	-2e-05	HCD (High Energy Collision Dissociation)	28	MS2	30.0653	100	57.6105	19914	QEp25-0678_Fan_G6PDH-403YK.raw	F1	31	1	35	28	0.0289287	0.0003431	9.912e-07	57.76
TRUE	High	Mascot (A3)	Unambiguous	121	136	LNSHMNALHLGSQANR		4	1	0	1	1	441.475	1762.88	1762.88	-0.04	-2e-05	HCD (High Energy Collision Dissociation)	28	MS2	11.7363	100	48.1907	16676	QEp25-0678_Fan_G6PDH-403YK.raw	F1	81	1	35	28	2.49649e-07	0.0003431	4.267e-12
TRUE	High	Mascot (A3)	Unambiguous	121	136	LNSHMNALHLGSQANR		4	1	0	1	1	441.475	1762.88	1762.88	0.03	1e-05	HCD (High Energy Collision Dissociation)	28	MS2	32.4243	100	58.2914	20114	QEp25-0678_Fan_G6PDH-403YK.raw	F1	22	1	35	28	0.242287	0.0003431	0.0002271	57.76
TRUE	High	Mascot (A3)	Unambiguous	121	136	LNSHMNALHLGSQANR		4	1	0	1	1	441.475	1762.88	1762.88	0.03	1e-05	HCD (High Energy Collision Dissociation)	28	MS2	36.3338	100	45.6982	15723	QEp25-0678_Fan_G6PDH-403YK.raw	F1	36	1	35	28	0.0091903	0.0003431	1.417e-06	46.04
TRUE	High	Mascot (A3)	Unambiguous	121	136	LNSHMNALHLGSQANR		4	1	0	1	1	441.475	1762.88	1762.88	0.03	1e-05	HCD (High Energy Collision Dissociation)	28	MS2	28.5736	100	55.5818	19259	QEp25-0678_Fan_G6PDH-403YK.raw	F1	33	1	35	28	0.0171526	0.0003431	6.064e-07	55.19
TRUE	High	Mascot (A3)	Unambiguous	121	136	LNSHMNALHLGSQANR		4	1	0	1	1	441.475	1762.88	1762.88	0.03	1e-05	HCD (High Energy Collision Dissociation)	28	MS2	20.5465	100	53.8868	18689	QEp25-0678_Fan_G6PDH-403YK.raw	F1	40	1	35	28	0.00311408	0.0003431	6.755e-08	54.22
TRUE	High	Mascot (A3)	Unambiguous	121	136	LNSHMNALHLGSQANR		3	1	0	1	1	588.297	1762.88	1762.88	0.03	2e-05	HCD (High Energy Collision Dissociation)	28	MS2	21.9018	100	55.6363	19279	QEp25-0678_Fan_G6PDH-403YK.raw	F1	59	1	35	28	4.00248e-05	0.0003431	1.165e-09	55.6
TRUE	High	Mascot (A3)	Unambiguous	121	136	LNSHMNALHLGSQANR		3	1	0	1	1	588.297	1762.88	1762.88	0.03	2e-05	HCD (High Energy Collision Dissociation)	28	MS2	18.7076	100	55.291	19164	QEp25-0678_Fan_G6PDH-403YK.raw	F1	73	1	35	28	1.66085e-06	0.0003431	5.137e-13	55.21
TRUE	High	Mascot (A3)	Unambiguous	121	136	LNSHMNALHLGSQANR		4	1	0	1	1	441.475	1762.88	1762.88	0.1	4e-05	HCD (High Energy Collision Dissociation)	28	MS2	46.401	100	57.9511	20014	QEp25-0678_Fan_G6PDH-403YK.raw	F1	22	1	35	28	0.216748	0.0003431	3.129e-07	57.76
TRUE	High	Mascot (A3)	Unambiguous	121	136	LNSHMNALHLGSQANR		4	1	0	1	1	441.475	1762.88	1762.88	0.1	4e-05	HCD (High Energy Collision Dissociation)	28	MS2	77.1806	100	51.5127	17873	QEp25-0678_Fan_G6PDH-403YK.raw	F1	50	1	35	28	0.000351524	0.0003431	4.721e-10	51.62
TRUE	High	Mascot (A3)	Unambiguous	121	136	LNSHMNALHLGSQANR		4	1	0	1	1	441.475	1762.88	1762.88	0.1	4e-05	HCD (High Energy Collision Dissociation)	28	MS2	26.1307	100	55.2447	19148	QEp25-0678_Fan_G6PDH-403YK.raw	F1	36	1	35	28	0.00825952	0.0003431	2.39e-06	55.19
TRUE	High	Mascot (A3)	Unambiguous	121	136	LNSHMNALHLGSQANR		4	1	0	1	1	441.475	1762.88	1762.88	0.1	4e-05	HCD (High Energy Collision Dissociation)	28	MS2	35.6619	100	46.7451	16122	QEp25-0678_Fan_G6PDH-403YK.raw	F1	56	1	35	28	9.54893e-05	0.0003431	1.413e-09	47.29
TRUE	High	Mascot (A3)	Unambiguous	121	136	LNSHMNALHLGSQANR		2	0.9828	0	1	1	881.942	1762.88	1762.88	0.11	0.0001	HCD (High Energy Collision Dissociation)	28	MS2	0	100	48.4803	16781	QEp25-0678_Fan_G6PDH-403YK.raw	F1	58	1	35	28	4.95399e-05	0.0003431	5.242e-05
TRUE	High	Mascot (A3)	Unambiguous	121	136	LNSHMNALHLGSQANR		3	1	0	1	1	588.297	1762.88	1762.88	0.14	8e-05	HCD (High Energy Collision Dissociation)	28	MS2	12.9677	100	57.3403	19829	QEp25-0678_Fan_G6PDH-403YK.raw	F1	30	1	35	28	0.0315468	0.0003431	9.394e-05
TRUE	High	Mascot (A3)	Unambiguous	121	136	LNSHMNALHLGSQANR		3	1	0	1	1	588.297	1762.88	1762.88	0.14	8e-05	HCD (High Energy Collision Dissociation)	28	MS2	10.5866	100	53.2396	18474	QEp25-0678_Fan_G6PDH-403YK.raw	F1	101	1	35	28	2.92385e-09	0.0003431	1.485e-12	53.23
TRUE	High	Mascot (A3)	Unambiguous	121	136	LNSHMNALHLGSQANR		3	1	0	1	1	588.297	1762.88	1762.88	0.14	8e-05	HCD (High Energy Collision Dissociation)	28	MS2	25.9324	100	47.6303	16471	QEp25-0678_Fan_G6PDH-403YK.raw	F1	69	1	35	28	4.68765e-06	0.0003431	2.457e-11	47.81
TRUE	High	Mascot (A3)	Unambiguous	121	136	LNSHMNALHLGSQANR		4	1	0	1	1	441.475	1762.88	1762.88	0.17	7e-05	HCD (High Energy Collision Dissociation)	28	MS2	36.2398	100	57.2742	19811	QEp25-0678_Fan_G6PDH-403YK.raw	F1	30	1	35	28	0.0345903	0.0003431	0.001046
TRUE	High	Mascot (A3)	Unambiguous	121	136	LNSHMNALHLGSQANR		4	1	0	1	1	441.475	1762.88	1762.88	0.17	7e-05	HCD (High Energy Collision Dissociation)	28	MS2	13.238	100	49.4342	17135	QEp25-0678_Fan_G6PDH-403YK.raw	F1	50	1	35	28	0.000349909	0.0003431	3.097e-07	49.51
TRUE	High	Mascot (A3)	Unambiguous	121	136	LNSHMNALHLGSQANR		4	1	0	1	1	441.475	1762.88	1762.88	0.17	7e-05	HCD (High Energy Collision Dissociation)	28	MS2	10.2996	100	48.5307	16800	QEp25-0678_Fan_G6PDH-403YK.raw	F1	65	1	35	28	1.08882e-05	0.0003431	4.098e-07
TRUE	High	Mascot (A3)	Unambiguous	121	136	LNSHMNALHLGSQANR		2	1	0	1	1	881.942	1762.88	1762.88	0.18	0.00016	HCD (High Energy Collision Dissociation)	28	MS2	13.5188	100	54.2799	18819	QEp25-0678_Fan_G6PDH-403YK.raw	F1	17	1	35	28	0.666161	0.00528	0.05781
TRUE	High	Mascot (A3)	Unambiguous	121	136	LNSHMNALHLGSQANR		4	1	0	1	1	441.475	1762.88	1762.88	0.23	0.0001	HCD (High Energy Collision Dissociation)	28	MS2	28.7615	100	56.5979	19596	QEp25-0678_Fan_G6PDH-403YK.raw	F1	49	1	35	28	0.00044728	0.0003431	1.361e-08	56.21
TRUE	High	Mascot (A3)	Unambiguous	121	136	LNSHMNALHLGSQANR		4	1	0	1	1	441.475	1762.88	1762.88	0.23	0.0001	HCD (High Energy Collision Dissociation)	28	MS2	11.3261	100	50.1221	17378	QEp25-0678_Fan_G6PDH-403YK.raw	F1	62	1	35	28	2.42426e-05	0.0003431	1.495e-11	49.96
TRUE	High	Mascot (A3)	Unambiguous	121	136	LNSHMNALHLGSQANR		2	1	0	1	1	881.942	1762.88	1762.88	0.25	0.00022	HCD (High Energy Collision Dissociation)	28	MS2	0	100	45.7697	15750	QEp25-0678_Fan_G6PDH-403YK.raw	F1	31	1	35	28	0.0255023	0.0003431	0.002732
TRUE	High	Mascot (A3)	Unambiguous	121	136	LNSHMNALHLGSQANR		4	1	0	1	1	441.475	1762.88	1762.88	0.3	0.00013	HCD (High Energy Collision Dissociation)	28	MS2	19.2258	100	54.5647	18927	QEp25-0678_Fan_G6PDH-403YK.raw	F1	34	1	35	28	0.0125771	0.0003431	1.932e-05	54.48
TRUE	High	Mascot (A3)	Unambiguous	121	136	LNSHMNALHLGSQANR		4	1	0	1	1	441.475	1762.88	1762.88	0.3	0.00013	HCD (High Energy Collision Dissociation)	28	MS2	14.1618	100	51.1684	17751	QEp25-0678_Fan_G6PDH-403YK.raw	F1	39	1	35	28	0.0047597	0.0003431	3.045e-07	51.23
TRUE	High	Mascot (A3)	Unambiguous	121	136	LNSHMNALHLGSQANR		4	1	0	1	1	441.475	1762.88	1762.88	0.3	0.00013	HCD (High Energy Collision Dissociation)	28	MS2	9.59533	100	50.806	17620	QEp25-0678_Fan_G6PDH-403YK.raw	F1	74	1	35	28	1.4675e-06	0.0003431	5.737e-08	49.96
TRUE	High	Mascot (A3)	Unambiguous	121	136	LNSHMNALHLGSQANR		3	1	0	1	1	588.297	1762.88	1762.88	0.35	0.0002	HCD (High Energy Collision Dissociation)	28	MS2	43.0352	100	61.4138	20917	QEp25-0678_Fan_G6PDH-403YK.raw	F1	32	1	35	28	0.0231515	0.0003431	0.001888	61.45
TRUE	High	Mascot (A3)	Unambiguous	121	136	LNSHMNALHLGSQANR		3	0.9375	0	1	1	588.297	1762.88	1762.88	0.35	0.0002	HCD (High Energy Collision Dissociation)	28	MS2	36.9901	100	60.3963	20682	QEp25-0678_Fan_G6PDH-403YK.raw	F1	32	1	35	28	0.0234196	0.0003431	7.796e-05
TRUE	High	Mascot (A3)	Unambiguous	121	136	LNSHMNALHLGSQANR		3	0.9804	0	1	1	588.297	1762.88	1762.88	0.35	0.0002	HCD (High Energy Collision Dissociation)	28	MS2	6.36465	100	53.5857	18585	QEp25-0678_Fan_G6PDH-403YK.raw	F1	51	1	35	28	0.000254436	0.0003431	2.059e-08	53.65
TRUE	High	Mascot (A3)	Unambiguous	121	136	LNSHMNALHLGSQANR		4	0.95	0	1	1	441.475	1762.88	1762.88	0.37	0.00016	HCD (High Energy Collision Dissociation)	28	MS2	32.4316	100	46.0426	15853	QEp25-0678_Fan_G6PDH-403YK.raw	F1	20	1	35	28	0.328533	0.0003431	5.849e-05	46.04
TRUE	High	Mascot (A3)	Unambiguous	121	136	LNSHMNALHLGSQANR		4	1	0	1	1	441.475	1762.88	1762.88	0.37	0.00016	HCD (High Energy Collision Dissociation)	28	MS2	18.2044	100	52.5378	18234	QEp25-0678_Fan_G6PDH-403YK.raw	F1	50	1	35	28	0.000378948	0.0003431	1.165e-06	52.29
TRUE	High	Mascot (A3)	Unambiguous	121	136	LNSHMNALHLGSQANR		4	1	0	1	1	441.475	1762.88	1762.88	0.37	0.00016	HCD (High Energy Collision Dissociation)	28	MS2	14.1102	100	49.7808	17257	QEp25-0678_Fan_G6PDH-403YK.raw	F1	36	1	35	28	0.00930206	0.0003431	2.59e-07	49.51
TRUE	High	Mascot (A3)	Unambiguous	121	136	LNSHMNALHLGSQANR		4	1	0	1	1	441.475	1762.88	1762.88	0.37	0.00016	HCD (High Energy Collision Dissociation)	28	MS2	28.3948	100	47.8382	16548	QEp25-0678_Fan_G6PDH-403YK.raw	F1	74	1	35	28	1.48108e-06	0.0003431	4.967e-08	47.66
TRUE	High	Mascot (A3)	Unambiguous	121	136	LNSHMNALHLGSQANR		4	1	0	1	1	441.475	1762.88	1762.88	0.37	0.00016	HCD (High Energy Collision Dissociation)	28	MS2	25.6364	100	48.876	16924	QEp25-0678_Fan_G6PDH-403YK.raw	F1	81	1	35	28	2.85482e-07	0.0003431	9.85e-13	49.51
TRUE	High	Mascot (A3)	Unambiguous	121	136	LNSHMNALHLGSQANR		2	1	0	1	1	881.942	1762.88	1762.88	0.39	0.00034	HCD (High Energy Collision Dissociation)	28	MS2	64.2432	100	55.0047	19072	QEp25-0678_Fan_G6PDH-403YK.raw	F1	10	1	35	28	3.76339	0.002283	0.01306
TRUE	High	Mascot (A3)	Unambiguous	121	136	LNSHMNALHLGSQANR		4	1	0	1	1	441.475	1762.88	1762.88	0.44	0.0002	HCD (High Energy Collision Dissociation)	28	MS2	39.047	100	59.3398	20407	QEp25-0678_Fan_G6PDH-403YK.raw	F1	35	1	35	28	0.0115499	0.0003431	0.0005087	59.37
TRUE	High	Mascot (A3)	Unambiguous	121	136	LNSHMNALHLGSQANR		4	1	0	1	1	441.475	1762.88	1762.88	0.44	0.0002	HCD (High Energy Collision Dissociation)	28	MS2	38.3723	100	58.6378	20214	QEp25-0678_Fan_G6PDH-403YK.raw	F1	25	1	35	28	0.110047	0.0003431	8.385e-06
TRUE	High	Mascot (A3)	Unambiguous	121	136	LNSHMNALHLGSQANR		4	1	0	1	1	441.475	1762.88	1762.88	0.44	0.0002	HCD (High Energy Collision Dissociation)	28	MS2	27.5731	100	54.2285	18801	QEp25-0678_Fan_G6PDH-403YK.raw	F1	20	1	35	28	0.366083	0.0003431	4.771e-07	54.22
TRUE	High	Mascot (A3)	Unambiguous	121	136	LNSHMNALHLGSQANR		4	1	0	1	1	441.475	1762.88	1762.88	0.44	0.0002	HCD (High Energy Collision Dissociation)	28	MS2	11.0178	100	50.4686	17501	QEp25-0678_Fan_G6PDH-403YK.raw	F1	39	1	35	28	0.00453502	0.0003431	7.697e-09	50.52
TRUE	High	Mascot (A3)	Unambiguous	121	136	LNSHMNALHLGSQANR		3	1	0	1	1	588.297	1762.88	1762.88	0.45	0.00026	HCD (High Energy Collision Dissociation)	28	MS2	10.3483	100	50.5562	17532	QEp25-0678_Fan_G6PDH-403YK.raw	F1	74	1	35	28	1.29891e-06	0.0003431	2.334e-09	50.42
TRUE	High	Mascot (A3)	Unambiguous	121	136	LNSHMNALHLGSQANR		3	1	0	1	1	588.297	1762.88	1762.88	0.45	0.00026	HCD (High Energy Collision Dissociation)	28	MS2	8.58881	100	50.2115	17410	QEp25-0678_Fan_G6PDH-403YK.raw	F1	100	1	35	28	3.3005e-09	0.0003431	1.13e-10	50.42
TRUE	High	Mascot (A3)	Unambiguous	121	136	LNSHMNALHLGSQANR		4	1	0	1	1	441.475	1762.88	1762.88	0.51	0.00023	HCD (High Energy Collision Dissociation)	28	MS2	13.9502	100	51.8493	17988	QEp25-0678_Fan_G6PDH-403YK.raw	F1	35	1	35	28	0.0111578	0.0003431	1.165e-06	51.62
TRUE	High	Mascot (A3)	Unambiguous	121	136	LNSHMNALHLGSQANR		3	1	0	1	1	588.297	1762.88	1762.88	0.55	0.00033	HCD (High Energy Collision Dissociation)	28	MS2	9.24855	100	51.5834	17896	QEp25-0678_Fan_G6PDH-403YK.raw	F1	77	1	35	28	6.40589e-07	0.0003431	5.427e-10	51.49
TRUE	High	Mascot (A3)	Unambiguous	121	136	LNSHMNALHLGSQANR		4	1	0	1	1	441.475	1762.88	1762.88	0.58	0.00026	HCD (High Energy Collision Dissociation)	28	MS2	39.856	100	45.3571	15591	QEp25-0678_Fan_G6PDH-403YK.raw	F1	35	1	35	28	0.0101584	0.0003431	8.737e-06	46.04
TRUE	High	Mascot (A3)	Unambiguous	121	136	LNSHMNALHLGSQANR		4	1	0	1	1	441.475	1762.88	1762.88	0.58	0.00026	HCD (High Energy Collision Dissociation)	28	MS2	41.9306	100	58.995	20311	QEp25-0678_Fan_G6PDH-403YK.raw	F1	22	1	35	28	0.223782	0.0003431	4.966e-05	59.37
TRUE	High	Mascot (A3)	Unambiguous	121	136	LNSHMNALHLGSQANR		4	1	0	1	1	441.475	1762.88	1762.88	0.65	0.00029	HCD (High Energy Collision Dissociation)	28	MS2	33.2876	100	47.1285	16271	QEp25-0678_Fan_G6PDH-403YK.raw	F1	62	1	35	28	2.34329e-05	0.0003431	6.944e-08	47.29
TRUE	High	Mascot (A3)	Unambiguous	121	136	LNSHMNALHLGSQANR		4	1	0	1	1	441.475	1762.88	1762.88	0.65	0.00029	HCD (High Energy Collision Dissociation)	28	MS2	33.7416	100	47.4955	16418	QEp25-0678_Fan_G6PDH-403YK.raw	F1	63	1	35	28	1.77756e-05	0.0003431	1.015e-09	47.29
TRUE	High	Mascot (A3)	Unambiguous	121	136	LNSHMNALHLGSQANR		3	1	0	1	1	588.297	1762.88	1762.88	0.66	0.00039	HCD (High Energy Collision Dissociation)	28	MS2	32.827	100	59.3798	20420	QEp25-0678_Fan_G6PDH-403YK.raw	F1	30	1	35	28	0.0362097	0.0003431	2.344e-05	59.39
TRUE	High	Mascot (A3)	Unambiguous	121	136	LNSHMNALHLGSQANR		3	1	0	1	1	588.297	1762.88	1762.88	0.66	0.00039	HCD (High Energy Collision Dissociation)	28	MS2	9.55653	100	50.8995	17653	QEp25-0678_Fan_G6PDH-403YK.raw	F1	87	1	35	28	6.29253e-08	0.0003431	2.552e-13	50.42
TRUE	High	Mascot (A3)	Unambiguous	121	136	LNSHMNALHLGSQANR		3	1	0	1	1	588.297	1762.88	1762.88	0.66	0.00039	HCD (High Energy Collision Dissociation)	28	MS2	12.0034	100	52.5529	18240	QEp25-0678_Fan_G6PDH-403YK.raw	F1	69	1	35	28	4.56904e-06	0.0003431	4.572e-11	52.58
TRUE	High	Mascot (A3)	Unambiguous	121	136	LNSHMNALHLGSQANR		2	0.931	0	1	1	881.942	1762.88	1762.88	0.67	0.00059	HCD (High Energy Collision Dissociation)	28	MS2	0	100	49.202	17043	QEp25-0678_Fan_G6PDH-403YK.raw	F1	58	1	35	28	4.91134e-05	0.0003431	0.0001123
TRUE	High	Mascot (A3)	Unambiguous	121	136	LNSHMNALHLGSQANR		2	1	0	1	1	881.942	1762.88	1762.88	0.67	0.00059	HCD (High Energy Collision Dissociation)	28	MS2	31.1578	100	47.7904	16530	QEp25-0678_Fan_G6PDH-403YK.raw	F1	41	1	35	28	0.00300054	0.0003431	1.077e-05
TRUE	High	Mascot (A3)	Unambiguous	121	136	LNSHMNALHLGSQANR		4	0.9444	0	1	1	441.475	1762.88	1762.88	0.72	0.00032	HCD (High Energy Collision Dissociation)	28	MS2	5.90177	100	84.9987	26076	QEp25-0678_Fan_G6PDH-403YK.raw	F1	36	1	35	28	0.00837369	0.0003431	0.0002892	85.06
TRUE	High	Mascot (A3)	Unambiguous	121	136	LNSHMNALHLGSQANR		3	1	0	1	1	588.297	1762.88	1762.88	0.76	0.00045	HCD (High Energy Collision Dissociation)	28	MS2	11.7643	100	52.2106	18108	QEp25-0678_Fan_G6PDH-403YK.raw	F1	74	1	35	28	1.27619e-06	0.0003431	4.041e-13	52.58
TRUE	High	Mascot (A3)	Unambiguous	121	136	LNSHMNALHLGSQANR		2	0.9783	0	1	1	881.943	1762.88	1762.88	0.8	0.00071	HCD (High Energy Collision Dissociation)	28	MS2	0	100	50.6004	17549	QEp25-0678_Fan_G6PDH-403YK.raw	F1	46	1	35	28	0.000941709	0.0003431	0.001366
TRUE	High	Mascot (A3)	Unambiguous	121	136	LNSHMNALHLGSQANR		3	1	0	1	1	588.298	1762.88	1762.88	0.87	0.00051	HCD (High Energy Collision Dissociation)	28	MS2	38.1976	100	60.7364	20764	QEp25-0678_Fan_G6PDH-403YK.raw	F1	17	1	35	28	0.68378	0.0003431	0.0002108	61.07
TRUE	High	Mascot (A3)	Unambiguous	121	136	LNSHMNALHLGSQANR		4	1	0	1	1	441.475	1762.88	1762.88	0.93	0.00041	HCD (High Energy Collision Dissociation)	28	MS2	37.7375	100	46.4001	15990	QEp25-0678_Fan_G6PDH-403YK.raw	F1	68	1	35	28	5.51607e-06	0.0003431	7.155e-07	46.62
TRUE	High	Mascot (A3)	Unambiguous	121	136	LNSHMNALHLGSQANR		3	1	0	1	1	588.298	1762.88	1762.88	0.97	0.00057	HCD (High Energy Collision Dissociation)	28	MS2	18.8022	100	55.9832	19399	QEp25-0678_Fan_G6PDH-403YK.raw	F1	43	1	35	28	0.00158762	0.0003431	3.383e-08	55.83
TRUE	High	Mascot (A3)	Unambiguous	121	136	LNSHMNALHLGSQANR		3	1	0	1	1	588.298	1762.88	1762.88	0.97	0.00057	HCD (High Energy Collision Dissociation)	28	MS2	12.7921	100	49.182	17036	QEp25-0678_Fan_G6PDH-403YK.raw	F1	78	1	35	28	5.10207e-07	0.0003431	1.082e-13	48.67
TRUE	High	Mascot (A3)	Unambiguous	121	136	LNSHMNALHLGSQANR		3	1	0	1	1	588.298	1762.88	1762.88	0.97	0.00057	HCD (High Energy Collision Dissociation)	28	MS2	15.9477	100	48.8344	16908	QEp25-0678_Fan_G6PDH-403YK.raw	F1	64	1	35	28	1.24379e-05	0.0003431	2.798e-12	48.67
TRUE	High	Mascot (A3)	Unambiguous	121	136	LNSHMNALHLGSQANR		2	1	0	1	1	881.943	1762.88	1762.88	1.01	0.00089	HCD (High Energy Collision Dissociation)	28	MS2	0	100	49.5561	17179	QEp25-0678_Fan_G6PDH-403YK.raw	F1	58	1	35	28	4.95161e-05	0.0003431	1.335e-05
TRUE	High	Mascot (A3)	Unambiguous	121	136	LNSHMNALHLGSQANR		3	0.9167	0	1	1	588.298	1762.88	1762.88	1.07	0.00063	HCD (High Energy Collision Dissociation)	28	MS2	29.6418	100	58.3633	20135	QEp25-0678_Fan_G6PDH-403YK.raw	F1	24	1	35	28	0.134198	0.0003431	0.0003428	57.99
TRUE	High	Mascot (A3)	Unambiguous	121	136	LNSHMNALHLGSQANR		3	1	0	1	1	588.298	1762.88	1762.88	1.07	0.00063	HCD (High Energy Collision Dissociation)	28	MS2	11.686	100	56.666	19618	QEp25-0678_Fan_G6PDH-403YK.raw	F1	46	1	35	28	0.000819873	0.0003431	7.743e-07	56.23
TRUE	High	Mascot (A3)	Unambiguous	121	136	LNSHMNALHLGSQANR		3	1	0	1	1	588.298	1762.88	1762.88	1.07	0.00063	HCD (High Energy Collision Dissociation)	28	MS2	10.8673	100	53.9281	18702	QEp25-0678_Fan_G6PDH-403YK.raw	F1	69	1	35	28	3.87032e-06	0.0003431	6.516e-13	53.65
TRUE	High	Mascot (A3)	Unambiguous	121	136	LNSHMNALHLGSQANR		3	1	0	1	1	588.298	1762.88	1762.88	1.07	0.00063	HCD (High Energy Collision Dissociation)	28	MS2	11.8484	100	49.5213	17165	QEp25-0678_Fan_G6PDH-403YK.raw	F1	74	1	35	28	1.2553e-06	0.0003431	7.956e-14
TRUE	High	Mascot (A3)	Unambiguous	121	136	LNSHMNALHLGSQANR		3	1	0	1	1	588.298	1762.88	1762.88	1.18	0.00069	HCD (High Energy Collision Dissociation)	28	MS2	9.90378	100	58.0247	20035	QEp25-0678_Fan_G6PDH-403YK.raw	F1	35	1	35	28	0.0104411	0.0003431	3.508e-05	57.99
TRUE	High	Mascot (A3)	Unambiguous	121	136	LNSHMNALHLGSQANR		3	1	0	1	1	588.298	1762.88	1762.88	1.28	0.00075	HCD (High Energy Collision Dissociation)	28	MS2	22.9003	100	56.3199	19512	QEp25-0678_Fan_G6PDH-403YK.raw	F1	59	1	35	28	4.33258e-05	0.0003431	2.804e-10	56.23
TRUE	High	Mascot (A3)	Unambiguous	121	136	LNSHMNALHLGSQANR		3	1	0	1	1	588.298	1762.88	1762.88	1.28	0.00075	HCD (High Energy Collision Dissociation)	28	MS2	22.5558	100	47.7728	16524	QEp25-0678_Fan_G6PDH-403YK.raw	F1	64	1	35	28	1.24093e-05	0.0003431	2.113e-12	47.81
TRUE	High	Mascot (A3)	Unambiguous	121	136	LNSHMNALHLGSQANR		3	1	0	1	1	588.298	1762.88	1762.88	1.28	0.00075	HCD (High Energy Collision Dissociation)	28	MS2	17.0317	100	48.4782	16780	QEp25-0678_Fan_G6PDH-403YK.raw	F1	81	1	35	28	2.63479e-07	0.0003431	1.458e-11	48.45
TRUE	High	Mascot (A3)	Unambiguous	121	136	LNSHMNALHLGSQANR		4	1	0	1	1	441.475	1762.88	1762.88	1.34	0.00059	HCD (High Energy Collision Dissociation)	28	MS2	5.08694	100	85.3402	26147	QEp25-0678_Fan_G6PDH-403YK.raw	F1	16	1	35	28	0.891343	0.002503	0.02048	85.06
TRUE	High	Mascot (A3)	Unambiguous	121	136	LNSHMNALHLGSQANR		3	1	0	1	1	588.298	1762.88	1762.88	1.39	0.00081	HCD (High Energy Collision Dissociation)	28	MS2	10.9777	100	54.6082	18942	QEp25-0678_Fan_G6PDH-403YK.raw	F1	55	1	35	28	0.000117502	0.0003431	4.961e-10	54.36
TRUE	High	Mascot (A3)	Unambiguous	121	136	LNSHMNALHLGSQANR		3	1	0	1	1	588.298	1762.88	1762.88	1.39	0.00081	HCD (High Energy Collision Dissociation)	28	MS2	10.9004	100	51.2456	17779	QEp25-0678_Fan_G6PDH-403YK.raw	F1	84	1	35	28	1.21351e-07	0.0003431	4.558e-12	51.16
TRUE	High	Mascot (A3)	Unambiguous	121	136	LNSHMNALHLGSQANR		3	1	0	1	1	588.298	1762.88	1762.88	1.39	0.00081	HCD (High Energy Collision Dissociation)	28	MS2	13.2146	100	49.8651	17286	QEp25-0678_Fan_G6PDH-403YK.raw	F1	69	1	35	28	4.23687e-06	0.0003431	1.16e-09	50.42
TRUE	High	Mascot (A3)	Unambiguous	121	136	LNSHMNALHLGSQANR		2	0.9483	0	1	1	881.943	1762.88	1762.88	1.43	0.00126	HCD (High Energy Collision Dissociation)	28	MS2	0	100	48.8608	16918	QEp25-0678_Fan_G6PDH-403YK.raw	F1	58	1	35	28	5.36718e-05	0.0003431	0.0002771
TRUE	High	Mascot (A3)	Unambiguous	121	136	LNSHMNALHLGSQANR		3	1	0	1	1	588.298	1762.88	1762.88	1.59	0.00094	HCD (High Energy Collision Dissociation)	28	MS2	6.70183	100	58.7	20230	QEp25-0678_Fan_G6PDH-403YK.raw	F1	43	1	35	28	0.00158376	0.0003431	8.955e-06	58.79
TRUE	High	Mascot (A3)	Unambiguous	121	136	LNSHMNALHLGSQANR		3	1	0	1	1	588.298	1762.88	1762.88	1.9	0.00112	HCD (High Energy Collision Dissociation)	28	MS2	12.7786	100	54.269	18814	QEp25-0678_Fan_G6PDH-403YK.raw	F1	61	1	35	28	2.87944e-05	0.0003431	5.753e-09	54.36
TRUE	High	Mascot (A3)	Unambiguous	121	136	LNSHMNALHLGSQANR		3	1	0	1	1	588.298	1762.88	1762.88	2.42	0.00142	HCD (High Energy Collision Dissociation)	28	MS2	7.69276	100	85.0259	26082	QEp25-0678_Fan_G6PDH-403YK.raw	F1	10	1	35	28	3.84384	0.007017	0.09183	85.22
TRUE	High	Mascot (A3)	Unambiguous	121	136	LNSHMNALHLGSQANR		3	1	0	1	1	588.298	1762.88	1762.88	2.42	0.00142	HCD (High Energy Collision Dissociation)	28	MS2	13.7608	100	57.0024	19724	QEp25-0678_Fan_G6PDH-403YK.raw	F1	70	1	35	28	3.8527e-06	0.0003431	2.649e-09
TRUE	High	Mascot (A3)	Unambiguous	121	136	LNSHMNALHLGSQANR		2	1	0	1	1	881.945	1762.88	1762.88	3.02	0.00266	HCD (High Energy Collision Dissociation)	28	MS2	0	100	51.2969	17796	QEp25-0678_Fan_G6PDH-403YK.raw	F1	54	1	35	28	0.000137486	0.0003431	0.001005
TRUE	High	Mascot (A3)	Unambiguous	121	136	LNSHMNALHLGSQANR		3	1	0	1	1	588.301	1762.89	1762.88	6.16	0.00362	HCD (High Energy Collision Dissociation)	28	MS2	56.0402	100	61.7545	20993	QEp25-0678_Fan_G6PDH-403YK.raw	F1	31	1	35	28	0.0259463	0.0003431	0.002941	62.03
TRUE	High	Mascot (A3)	Unambiguous	121	136	LNSHMnALHLGSQANR	N6(Deamidated)	4	0.6087	0	1	1	441.72	1763.86	1763.86	-1.22	-0.00054	HCD (High Energy Collision Dissociation)	28	MS2	78.4952	100	43.9925	15062	QEp25-0678_Fan_G6PDH-403YK.raw	F1	23	1	34	27	0.13821	0.0003431	6.921e-05	44.2
TRUE	High	Mascot (A3)	Unambiguous	121	136	LnSHMNALHLGSQANR	N2(Deamidated)	4	0.6087	0	1	2	441.72	1763.86	1763.86	-1.22	-0.00054	HCD (High Energy Collision Dissociation)	28	MS2	78.4952	100	43.9925	15062	QEp25-0678_Fan_G6PDH-403YK.raw	F1	23	1	34	27	0.13821	0.0003431	6.921e-05	44.2
TRUE	High	Mascot (A3)	Unambiguous	121	136	LNSHMnALHLGSQANR	N6(Deamidated)	4	1	0	1	1	441.72	1763.86	1763.86	-0.53	-0.00023	HCD (High Energy Collision Dissociation)	28	MS2	69.9536	100	41.9988	14265	QEp25-0678_Fan_G6PDH-403YK.raw	F1	4	1	33	26	10.8474	0.0003431	0.002761
TRUE	High	Mascot (A3)	Unambiguous	121	136	LnSHMNALHLGSQANR	N2(Deamidated)	4	1	0	1	2	441.72	1763.86	1763.86	-0.53	-0.00023	HCD (High Energy Collision Dissociation)	28	MS2	69.9536	100	41.9988	14265	QEp25-0678_Fan_G6PDH-403YK.raw	F1	4	1	33	26	10.8474	0.0003431	0.002761
TRUE	High	Mascot (A3)	Unambiguous	121	136	LNSHMnALHLGSQANR	N6(Deamidated)	4	1	0	1	1	441.721	1763.86	1763.86	0.02	1e-05	HCD (High Energy Collision Dissociation)	28	MS2	68.3425	100	42.3866	14423	QEp25-0678_Fan_G6PDH-403YK.raw	F1	11	1	33	26	1.88396	0.002053	0.01169
TRUE	High	Mascot (A3)	Unambiguous	121	136	LnSHMNALHLGSQANR	N2(Deamidated)	4	1	0	1	2	441.721	1763.86	1763.86	0.02	1e-05	HCD (High Energy Collision Dissociation)	28	MS2	68.3425	100	42.3866	14423	QEp25-0678_Fan_G6PDH-403YK.raw	F1	11	1	33	26	1.88396	0.002053	0.01169
TRUE	High	Mascot (A3)	Unambiguous	121	136	LNSHMnALHLGSQANR	N6(Deamidated)	4	0.5556	0	1	1	441.721	1763.86	1763.86	0.16	7e-05	HCD (High Energy Collision Dissociation)	28	MS2	67.7769	100	40.5148	13684	QEp25-0678_Fan_G6PDH-403YK.raw	F1	18	1	34	27	0.395039	0.0003431	0.0003837	40.61
TRUE	High	Mascot (A3)	Unambiguous	121	136	LnSHMNALHLGSQANR	N2(Deamidated)	4	0.5556	0	1	2	441.721	1763.86	1763.86	0.16	7e-05	HCD (High Energy Collision Dissociation)	28	MS2	67.7769	100	40.5148	13684	QEp25-0678_Fan_G6PDH-403YK.raw	F1	18	1	34	27	0.395039	0.0003431	0.0003837	40.61
TRUE	High	Mascot (A3)	Unambiguous	121	136	LNSHMnALHLGSQANR	N6(Deamidated)	4	0.0323	0	1	1	441.721	1763.86	1763.86	1.48	0.00065	HCD (High Energy Collision Dissociation)	28	MS2	69.8223	100	39.1042	13130	QEp25-0678_Fan_G6PDH-403YK.raw	F1	31	1	34	27	0.0223942	0.0003431	6.236e-05	39.14
TRUE	High	Mascot (A3)	Unambiguous	121	136	LNSHMnALHLGSQANR	N6(Deamidated)	4	0.875	0	1	1	441.721	1763.86	1763.86	2.03	0.0009	HCD (High Energy Collision Dissociation)	28	MS2	76.4397	100	37.3023	12425	QEp25-0678_Fan_G6PDH-403YK.raw	F1	8	1	34	27	4.68434	0.0003431	0.001891
TRUE	High	Mascot (A3)	Unambiguous	121	136	LnSHMNALHLGSQANR	N2(Deamidated)	4	0.875	0	1	2	441.721	1763.86	1763.86	2.03	0.0009	HCD (High Energy Collision Dissociation)	28	MS2	76.4397	100	37.3023	12425	QEp25-0678_Fan_G6PDH-403YK.raw	F1	8	1	34	27	4.68434	0.0003431	0.001891
TRUE	High	Mascot (A3)	Unambiguous	121	136	LNSHMnALHLGSQANR	N6(Deamidated)	4	0.4737	0	1	1	441.722	1763.86	1763.86	2.17	0.00096	HCD (High Energy Collision Dissociation)	28	MS2	73.8858	100	39.4541	13269	QEp25-0678_Fan_G6PDH-403YK.raw	F1	19	1	34	27	0.366561	0.0003431	0.001799	39.66
TRUE	High	Mascot (A3)	Unambiguous	121	136	LnSHMNALHLGSQANR	N2(Deamidated)	4	0.4737	0	1	2	441.722	1763.86	1763.86	2.17	0.00096	HCD (High Energy Collision Dissociation)	28	MS2	73.8858	100	39.4541	13269	QEp25-0678_Fan_G6PDH-403YK.raw	F1	19	1	34	27	0.366561	0.0003431	0.001799	39.66
TRUE	High	Mascot (A3)	Unambiguous	121	136	LNSHMnALHLGSQANR	N6(Deamidated)	4	0.3125	0	1	1	441.722	1763.86	1763.86	2.24	0.00099	HCD (High Energy Collision Dissociation)	28	MS2	51.3043	100	40.1556	13539	QEp25-0678_Fan_G6PDH-403YK.raw	F1	16	1	34	27	0.718036	0.007248	0.09258	40.61
TRUE	High	Mascot (A3)	Unambiguous	121	136	LnSHMNALHLGSQANR	N2(Deamidated)	4	0.3125	0	1	2	441.722	1763.86	1763.86	2.24	0.00099	HCD (High Energy Collision Dissociation)	28	MS2	51.3043	100	40.1556	13539	QEp25-0678_Fan_G6PDH-403YK.raw	F1	16	1	34	27	0.718036	0.007248	0.09258	40.61
TRUE	High	Mascot (A3)	Unambiguous	121	136	LNSHMnALHLGSQANR	N6(Deamidated)	2	0.0455	0	1	1	882.436	1763.87	1763.86	2.6	0.00229	HCD (High Energy Collision Dissociation)	28	MS2	71.2931	100	47.0918	16256	QEp25-0678_Fan_G6PDH-403YK.raw	F1	22	1	34	27	0.174633	0.0003431	0.001245
TRUE	High	Mascot (A3)	Unambiguous	121	136	LNSHMnALHLGSQANR	N6(Deamidated)	4	0.619	0	1	1	441.722	1763.87	1763.86	2.72	0.0012	HCD (High Energy Collision Dissociation)	28	MS2	67.6383	100	39.8074	13406	QEp25-0678_Fan_G6PDH-403YK.raw	F1	21	1	34	27	0.219344	0.0003431	2.836e-06	39.66
TRUE	High	Mascot (A3)	Unambiguous	121	136	LnSHMNALHLGSQANR	N2(Deamidated)	4	0.619	0	1	2	441.722	1763.87	1763.86	2.72	0.0012	HCD (High Energy Collision Dissociation)	28	MS2	67.6383	100	39.8074	13406	QEp25-0678_Fan_G6PDH-403YK.raw	F1	21	1	34	27	0.219344	0.0003431	2.836e-06	39.66
TRUE	High	Mascot (A3)	Unambiguous	121	136	LNSHMnALHLGSQANR	N6(Deamidated)	4	0.0588	0	1	1	441.723	1763.87	1763.86	4.52	0.00199	HCD (High Energy Collision Dissociation)	28	MS2	72.6764	100	45.0001	15456	QEp25-0678_Fan_G6PDH-403YK.raw	F1	34	1	34	27	0.0113412	0.0003431	2.047e-05	45.46
TRUE	High	Mascot (A3)	Unambiguous	121	136	LnSHMNALHLGSQANR	N2(Deamidated)	3	1	0	1	1	588.628	1763.87	1763.86	5.01	0.00295	HCD (High Energy Collision Dissociation)	28	MS2	82.8807	100	45.109	15496	QEp25-0678_Fan_G6PDH-403YK.raw	F1	5	1	35	28	10.5529	0.0003431	0.002105	46.49
TRUE	High	Mascot (A3)	Unambiguous	121	136	LnSHMNALHLGSQANR	N2(Deamidated)	2	0.625	0	1	1	882.441	1763.88	1763.86	8.27	0.0073	HCD (High Energy Collision Dissociation)	28	MS2	62.5484	100	52.8478	18347	QEp25-0678_Fan_G6PDH-403YK.raw	F1	32	1	34	27	0.0201009	0.0003431	0.0002863
TRUE	High	Mascot (A3)	Unambiguous	121	136	LnSHMNALHLGSQANR	N2(Deamidated)	3	0.2812	0	1	1	588.63	1763.88	1763.86	9.06	0.00533	HCD (High Energy Collision Dissociation)	28	MS2	63.1549	100	46.0685	15863	QEp25-0678_Fan_G6PDH-403YK.raw	F1	32	1	34	27	0.0192505	0.0003431	0.0009635	46.49
TRUE	High	Mascot (A3)	Unambiguous	121	136	LNSHmNALHLGSQANR	M5(Oxidation)	2	1	0	1	1	889.935	1778.86	1778.87	-4.72	-0.0042	HCD (High Energy Collision Dissociation)	28	MS2	77.8729	100	57.7186	19946	QEp25-0678_Fan_G6PDH-403YK.raw	F1	14	1	32	25	0.775456	0.004305	0.05233
TRUE	High	Mascot (A3)	Unambiguous	121	136	LNSHmNALHLGSQANR	M5(Oxidation)	2	1	0	1	1	889.936	1778.87	1778.87	-3.41	-0.00304	HCD (High Energy Collision Dissociation)	28	MS2	0	100	53.2543	18479	QEp25-0678_Fan_G6PDH-403YK.raw	F1	18	1	32	25	0.278845	0.004305	0.05253
TRUE	High	Mascot (A3)	Unambiguous	121	136	LNSHmNALHLGSQANR	M5(Oxidation)	2	1	0	1	1	889.937	1778.87	1778.87	-2.31	-0.00206	HCD (High Energy Collision Dissociation)	28	MS2	76.1168	100	57.3741	19840	QEp25-0678_Fan_G6PDH-403YK.raw	F1	20	1	32	25	0.213813	0.00123	0.007139
TRUE	High	Mascot (A3)	Unambiguous	121	136	LNSHmNALHLGSQANR	M5(Oxidation)	3	1	0	1	1	593.627	1778.87	1778.87	-2.19	-0.0013	HCD (High Energy Collision Dissociation)	28	MS2	58.2629	100	84.3056	25910	QEp25-0678_Fan_G6PDH-403YK.raw	F1	8	1	33	26	2.9473	0.00123	0.004909	84.42
TRUE	High	Mascot (A3)	Unambiguous	121	136	LNSHmNALHLGSQANR	M5(Oxidation)	2	1	0	1	1	889.938	1778.87	1778.87	-1.77	-0.00157	HCD (High Energy Collision Dissociation)	28	MS2	10.2744	100	35.7314	11799	QEp25-0678_Fan_G6PDH-403YK.raw	F1	98	1	33	26	3.44057e-09	0.0003431	3.064e-12	35.89
TRUE	High	Mascot (A3)	Unambiguous	121	136	LNSHmNALHLGSQANR	M5(Oxidation)	2	0.9706	0	1	1	889.938	1778.87	1778.87	-1.7	-0.00151	HCD (High Energy Collision Dissociation)	28	MS2	0	100	49.0771	16999	QEp25-0678_Fan_G6PDH-403YK.raw	F1	68	1	33	26	2.95549e-06	0.0003431	1.556e-06
TRUE	High	Mascot (A3)	Unambiguous	121	136	LNSHmNALHLGSQANR	M5(Oxidation)	3	1	0	1	1	593.628	1778.87	1778.87	-1.67	-0.00099	HCD (High Energy Collision Dissociation)	28	MS2	45.8539	100	61.2593	20882	QEp25-0678_Fan_G6PDH-403YK.raw	F1	24	1	33	26	0.0788189	0.0003431	5.256e-05	61.05
TRUE	High	Mascot (A3)	Unambiguous	121	136	LNSHmNALHLGSQANR	M5(Oxidation)	4	1	0	1	1	445.473	1778.87	1778.87	-1.57	-0.0007	HCD (High Energy Collision Dissociation)	28	MS2	76.9629	100	84.3421	25919	QEp25-0678_Fan_G6PDH-403YK.raw	F1	21	1	33	26	0.170463	0.0003431	7.536e-05	84.43
TRUE	High	Mascot (A3)	Unambiguous	121	136	LNSHmNALHLGSQANR	M5(Oxidation)	2	1	0	1	1	889.938	1778.87	1778.87	-1.22	-0.00108	HCD (High Energy Collision Dissociation)	28	MS2	0	100	45.9603	15820	QEp25-0678_Fan_G6PDH-403YK.raw	F1	45	1	33	26	0.000591381	0.0003431	2.939e-06
TRUE	High	Mascot (A3)	Unambiguous	121	136	LNSHmNALHLGSQANR	M5(Oxidation)	3	1	0	1	1	593.628	1778.87	1778.87	-1.05	-0.00062	HCD (High Energy Collision Dissociation)	28	MS2	84.0802	100	63.7327	21445	QEp25-0678_Fan_G6PDH-403YK.raw	F1	6	1	33	26	5.6549	0.004092	0.04165	63.51
TRUE	High	Mascot (A3)	Unambiguous	121	136	LNSHmNALHLGSQANR	M5(Oxidation)	2	1	0	1	1	889.938	1778.87	1778.87	-1.01	-0.0009	HCD (High Energy Collision Dissociation)	28	MS2	0	100	42.334	14401	QEp25-0678_Fan_G6PDH-403YK.raw	F1	89	1	33	26	2.59075e-08	0.0003431	3.075e-08	42.38
TRUE	High	Mascot (A3)	Unambiguous	121	136	LNSHmNALHLGSQANR	M5(Oxidation)	2	1	0	1	1	889.939	1778.87	1778.87	-0.94	-0.00084	HCD (High Energy Collision Dissociation)	28	MS2	6.95371	100	45.616	15690	QEp25-0678_Fan_G6PDH-403YK.raw	F1	75	1	33	26	6.2291e-07	0.0003431	1.27e-09
TRUE	High	Mascot (A3)	Unambiguous	121	136	LNSHmNALHLGSQANR	M5(Oxidation)	2	0.9802	0	1	1	889.939	1778.87	1778.87	-0.87	-0.00078	HCD (High Energy Collision Dissociation)	28	MS2	3.3323	100	38.1839	12769	QEp25-0678_Fan_G6PDH-403YK.raw	F1	101	1	33	26	1.47036e-09	0.0003431	2.965e-12	38.66
TRUE	High	Mascot (A3)	Unambiguous	121	136	LNSHmNALHLGSQANR	M5(Oxidation)	2	1	0	1	1	889.939	1778.87	1778.87	-0.74	-0.00065	HCD (High Energy Collision Dissociation)	28	MS2	12.6774	100	54.9459	19052	QEp25-0678_Fan_G6PDH-403YK.raw	F1	19	1	32	25	0.275845	0.002963	0.02547	54.45
TRUE	High	Mascot (A3)	Unambiguous	121	136	LNSHmNALHLGSQANR	M5(Oxidation)	2	1	0	1	1	889.939	1778.87	1778.87	-0.67	-0.00059	HCD (High Energy Collision Dissociation)	28	MS2	0	100	46.3018	15952	QEp25-0678_Fan_G6PDH-403YK.raw	F1	76	1	33	26	5.0983e-07	0.0003431	8.077e-08
TRUE	High	Mascot (A3)	Unambiguous	121	136	LNSHmNALHLGSQANR	M5(Oxidation)	2	0.963	0	1	1	889.939	1778.87	1778.87	-0.6	-0.00053	HCD (High Energy Collision Dissociation)	28	MS2	0	100	58.1176	20062	QEp25-0678_Fan_G6PDH-403YK.raw	F1	27	1	33	26	0.0377942	0.0003431	0.002623	58.16
TRUE	High	Mascot (A3)	Unambiguous	121	136	LNSHmNALHLGSQANR	M5(Oxidation)	2	1	0	1	1	889.939	1778.87	1778.87	-0.6	-0.00053	HCD (High Energy Collision Dissociation)	28	MS2	0	100	51.869	17996	QEp25-0678_Fan_G6PDH-403YK.raw	F1	61	1	33	26	1.77184e-05	0.0003431	6.562e-06	52.48
TRUE	High	Mascot (A3)	Unambiguous	121	136	LNSHmNALHLGSQANR	M5(Oxidation)	4	1	0	1	1	445.473	1778.87	1778.87	-0.55	-0.00024	HCD (High Energy Collision Dissociation)	28	MS2	53.9294	100	59.7307	20515	QEp25-0678_Fan_G6PDH-403YK.raw	F1	17	1	33	26	0.384968	0.0003431	1.498e-05	59.8
TRUE	High	Mascot (A3)	Unambiguous	121	136	LNSHmNALHLGSQANR	M5(Oxidation)	2	1	0	1	1	889.939	1778.87	1778.87	-0.53	-0.00047	HCD (High Energy Collision Dissociation)	28	MS2	0	100	44.4269	15232	QEp25-0678_Fan_G6PDH-403YK.raw	F1	76	1	33	26	4.90258e-07	0.0003431	2.978e-07
TRUE	High	Mascot (A3)	Unambiguous	121	136	LNSHmNALHLGSQANR	M5(Oxidation)	2	1	0	1	1	889.939	1778.87	1778.87	-0.53	-0.00047	HCD (High Energy Collision Dissociation)	28	MS2	3.15219	100	41.9814	14258	QEp25-0678_Fan_G6PDH-403YK.raw	F1	111	1	33	26	1.79236e-10	0.0003431	3.192e-10	42.38
TRUE	High	Mascot (A3)	Unambiguous	121	136	LNSHmNALHLGSQANR	M5(Oxidation)	2	1	0	1	1	889.939	1778.87	1778.87	-0.53	-0.00047	HCD (High Energy Collision Dissociation)	28	MS2	2.49531	100	41.6414	14129	QEp25-0678_Fan_G6PDH-403YK.raw	F1	102	1	33	26	1.43029e-09	0.0003431	4.978e-09	40.89
TRUE	High	Mascot (A3)	Unambiguous	121	136	LNSHmNALHLGSQANR	M5(Oxidation)	2	1	0	1	1	889.939	1778.87	1778.87	-0.53	-0.00047	HCD (High Energy Collision Dissociation)	28	MS2	69.6553	100	36.0765	11937	QEp25-0678_Fan_G6PDH-403YK.raw	F1	94	1	33	26	7.69884e-09	0.0003431	1.076e-11	35.89
TRUE	High	Mascot (A3)	Unambiguous	121	136	LNSHmNALHLGSQANR	M5(Oxidation)	2	1	0	1	1	889.939	1778.87	1778.87	-0.53	-0.00047	HCD (High Energy Collision Dissociation)	28	MS2	0	100	39.584	13319	QEp25-0678_Fan_G6PDH-403YK.raw	F1	97	1	33	26	4.29957e-09	0.0003431	1.817e-12	39.63
TRUE	High	Mascot (A3)	Unambiguous	121	136	LNSHmNALHLGSQANR	M5(Oxidation)	3	0.9375	0	1	1	593.628	1778.87	1778.87	-0.54	-0.00032	HCD (High Energy Collision Dissociation)	28	MS2	41.3926	100	61.6059	20961	QEp25-0678_Fan_G6PDH-403YK.raw	F1	16	1	33	26	0.466042	0.0003431	0.0003281	61.76
TRUE	High	Mascot (A3)	Unambiguous	121	136	LNSHmNALHLGSQANR	M5(Oxidation)	3	0.9615	0	1	1	593.628	1778.87	1778.87	-0.54	-0.00032	HCD (High Energy Collision Dissociation)	28	MS2	30.2831	100	60.249	20645	QEp25-0678_Fan_G6PDH-403YK.raw	F1	26	1	33	26	0.048242	0.0003431	0.0001055	60.12
TRUE	High	Mascot (A3)	Unambiguous	121	136	LNSHmNALHLGSQANR	M5(Oxidation)	3	1	0	1	1	593.628	1778.87	1778.87	-0.54	-0.00032	HCD (High Energy Collision Dissociation)	28	MS2	80.8242	100	62.6209	21186	QEp25-0678_Fan_G6PDH-403YK.raw	F1	21	1	33	26	0.1696	0.0003431	3.652e-06	62.34
TRUE	High	Mascot (A3)	Unambiguous	121	136	LNSHmNALHLGSQANR	M5(Oxidation)	4	1	0	1	1	445.473	1778.87	1778.87	-0.48	-0.00021	HCD (High Energy Collision Dissociation)	28	MS2	46.1544	100	57.5973	19909	QEp25-0678_Fan_G6PDH-403YK.raw	F1	21	1	33	26	0.172753	0.0003431	7.286e-05	57.56
TRUE	High	Mascot (A3)	Unambiguous	121	136	LNSHmNALHLGSQANR	M5(Oxidation)	4	1	0	1	1	445.473	1778.87	1778.87	-0.48	-0.00021	HCD (High Energy Collision Dissociation)	28	MS2	27.2284	100	54.5435	18920	QEp25-0678_Fan_G6PDH-403YK.raw	F1	46	1	33	26	0.000454386	0.0003431	1.83e-07	54.45
TRUE	High	Mascot (A3)	Unambiguous	121	136	LNSHmNALHLGSQANR	M5(Oxidation)	2	1	0	1	1	889.939	1778.87	1778.87	-0.46	-0.00041	HCD (High Energy Collision Dissociation)	28	MS2	2.33683	100	37.4845	12496	QEp25-0678_Fan_G6PDH-403YK.raw	F1	97	1	33	26	3.66796e-09	0.0003431	1.777e-11	37.69
TRUE	High	Mascot (A3)	Unambiguous	121	136	LNSHmNALHLGSQANR	M5(Oxidation)	3	1	0	1	1	593.628	1778.87	1778.87	-0.44	-0.00026	HCD (High Energy Collision Dissociation)	28	MS2	29.0296	100	59.9086	20557	QEp25-0678_Fan_G6PDH-403YK.raw	F1	30	1	33	26	0.02101	0.0003431	1.851e-05	59.42
TRUE	High	Mascot (A3)	Unambiguous	121	136	LNSHmNALHLGSQANR	M5(Oxidation)	4	1	0	1	1	445.473	1778.87	1778.87	-0.41	-0.00018	HCD (High Energy Collision Dissociation)	28	MS2	25.2387	100	53.8547	18677	QEp25-0678_Fan_G6PDH-403YK.raw	F1	31	1	33	26	0.0172753	0.0003431	1.02e-05	54.1
TRUE	High	Mascot (A3)	Unambiguous	121	136	LNSHmNALHLGSQANR	M5(Oxidation)	4	1	0	1	1	445.473	1778.87	1778.87	-0.41	-0.00018	HCD (High Energy Collision Dissociation)	28	MS2	29.676	100	54.1987	18790	QEp25-0678_Fan_G6PDH-403YK.raw	F1	40	1	33	26	0.00221017	0.0003431	1.78e-07	54.45
TRUE	High	Mascot (A3)	Unambiguous	121	136	LNSHmNALHLGSQANR	M5(Oxidation)	2	1	0	1	1	889.939	1778.87	1778.87	-0.39	-0.00035	HCD (High Energy Collision Dissociation)	28	MS2	26.6986	100	45.2767	15560	QEp25-0678_Fan_G6PDH-403YK.raw	F1	69	1	32	25	2.23749e-06	0.0003431	1.054e-07
TRUE	High	Mascot (A3)	Unambiguous	121	136	LNSHmNALHLGSQANR	M5(Oxidation)	3	1	0	1	1	593.628	1778.87	1778.87	-0.33	-0.0002	HCD (High Energy Collision Dissociation)	28	MS2	24.0479	100	59.226	20374	QEp25-0678_Fan_G6PDH-403YK.raw	F1	30	1	32	25	0.0188514	0.0003431	0.0003432	58.97
TRUE	High	Mascot (A3)	Unambiguous	121	136	LNSHmNALHLGSQANR	M5(Oxidation)	3	0.98	0	1	1	593.628	1778.87	1778.87	-0.33	-0.0002	HCD (High Energy Collision Dissociation)	28	MS2	8.48022	100	53.4417	18537	QEp25-0678_Fan_G6PDH-403YK.raw	F1	50	1	32	25	0.000186786	0.0003431	4.679e-08	53.02
TRUE	High	Mascot (A3)	Unambiguous	121	136	LNSHmNALHLGSQANR	M5(Oxidation)	3	1	0	1	1	593.628	1778.87	1778.87	-0.33	-0.0002	HCD (High Energy Collision Dissociation)	28	MS2	6.34678	100	53.1009	18430	QEp25-0678_Fan_G6PDH-403YK.raw	F1	86	1	32	25	4.61683e-08	0.0003431	6.387e-13	53.29
TRUE	High	Mascot (A3)	Unambiguous	121	136	LNSHmNALHLGSQANR	M5(Oxidation)	3	1	0	1	1	593.628	1778.87	1778.87	-0.33	-0.0002	HCD (High Energy Collision Dissociation)	28	MS2	3.52139	82.095	45.3945	15605	QEp25-0678_Fan_G6PDH-403YK.raw	F1	63	1	32	25	9.62374e-06	0.0003431	1.827e-12	45.83
TRUE	High	Mascot (A3)	Unambiguous	121	136	LNSHmNALHLGSQANR	M5(Oxidation)	3	1	0	1	1	593.628	1778.87	1778.87	-0.33	-0.0002	HCD (High Energy Collision Dissociation)	28	MS2	1.67937	54.284	41.565	14101	QEp25-0678_Fan_G6PDH-403YK.raw	F1	64	1	32	25	7.60929e-06	0.0003431	5.968e-14	40.86
TRUE	High	Mascot (A3)	Unambiguous	121	136	LNSHmNALHLGSQANR	M5(Oxidation)	3	1	0	1	1	593.628	1778.87	1778.87	-0.33	-0.0002	HCD (High Energy Collision Dissociation)	28	MS2	2.65015	100	52.4147	18188	QEp25-0678_Fan_G6PDH-403YK.raw	F1	80	1	32	25	1.73119e-07	0.0003431	9.285e-14	52.83
TRUE	High	Mascot (A3)	Unambiguous	121	136	LNSHmNALHLGSQANR	M5(Oxidation)	4	1	0	1	1	445.473	1778.87	1778.87	-0.34	-0.00015	HCD (High Energy Collision Dissociation)	28	MS2	25.0588	100	53.1633	18452	QEp25-0678_Fan_G6PDH-403YK.raw	F1	50	1	32	25	0.000183377	0.0003431	5.539e-09	53.2
TRUE	High	Mascot (A3)	Unambiguous	121	136	LNSHmNALHLGSQANR	M5(Oxidation)	2	1	0	1	1	889.939	1778.87	1778.87	-0.32	-0.00029	HCD (High Energy Collision Dissociation)	28	MS2	0	100	49.7699	17253	QEp25-0678_Fan_G6PDH-403YK.raw	F1	80	1	32	25	2.06226e-07	0.0003431	1.994e-07
TRUE	High	Mascot (A3)	Unambiguous	121	136	LNSHmNALHLGSQANR	M5(Oxidation)	2	1	0	1	1	889.939	1778.87	1778.87	-0.32	-0.00029	HCD (High Energy Collision Dissociation)	28	MS2	1.57861	100	43.3919	14829	QEp25-0678_Fan_G6PDH-403YK.raw	F1	70	1	32	25	1.99225e-06	0.0003431	1.444e-08	42.38
TRUE	High	Mascot (A3)	Unambiguous	121	136	LNSHmNALHLGSQANR	M5(Oxidation)	2	1	0	1	1	889.939	1778.87	1778.87	-0.32	-0.00029	HCD (High Energy Collision Dissociation)	28	MS2	1.68169	100	38.541	12904	QEp25-0678_Fan_G6PDH-403YK.raw	F1	97	1	32	25	3.89353e-09	0.0003431	1.259e-10	38.66
TRUE	High	Mascot (A3)	Unambiguous	121	136	LNSHmNALHLGSQANR	M5(Oxidation)	2	1	0	1	1	889.939	1778.87	1778.87	-0.32	-0.00029	HCD (High Energy Collision Dissociation)	28	MS2	4.59503	100	39.2444	13186	QEp25-0678_Fan_G6PDH-403YK.raw	F1	101	1	32	25	1.33458e-09	0.0003431	7.523e-12	39.63
TRUE	High	Mascot (A3)	Unambiguous	121	136	LNSHmNALHLGSQANR	M5(Oxidation)	4	1	0	1	1	445.473	1778.87	1778.87	-0.27	-0.00012	HCD (High Energy Collision Dissociation)	28	MS2	33.2606	100	85.0293	26083	QEp25-0678_Fan_G6PDH-403YK.raw	F1	20	1	32	25	0.219665	0.0003431	0.001932	84.99
TRUE	High	Mascot (A3)	Unambiguous	121	136	LNSHmNALHLGSQANR	M5(Oxidation)	4	1	0	1	1	445.473	1778.87	1778.87	-0.27	-0.00012	HCD (High Energy Collision Dissociation)	28	MS2	15.0291	100	49.5408	17173	QEp25-0678_Fan_G6PDH-403YK.raw	F1	49	1	32	25	0.000241413	0.0003431	2.315e-09	49.51
TRUE	High	Mascot (A3)	Unambiguous	121	136	LNSHmNALHLGSQANR	M5(Oxidation)	2	0.9444	0	1	1	889.939	1778.87	1778.87	-0.26	-0.00023	HCD (High Energy Collision Dissociation)	28	MS2	0	100	55.9876	19401	QEp25-0678_Fan_G6PDH-403YK.raw	F1	36	1	32	25	0.00457889	0.0003431	0.0009339	56.24
TRUE	High	Mascot (A3)	Unambiguous	121	136	LNSHmNALHLGSQANR	M5(Oxidation)	2	1	0	1	1	889.939	1778.87	1778.87	-0.26	-0.00023	HCD (High Energy Collision Dissociation)	28	MS2	0	100	43.7304	14964	QEp25-0678_Fan_G6PDH-403YK.raw	F1	70	1	32	25	1.91761e-06	0.0003431	5.805e-07
TRUE	High	Mascot (A3)	Unambiguous	121	136	LNSHmNALHLGSQANR	M5(Oxidation)	2	1	0	1	1	889.939	1778.87	1778.87	-0.26	-0.00023	HCD (High Energy Collision Dissociation)	28	MS2	3.54359	100	36.4327	12084	QEp25-0678_Fan_G6PDH-403YK.raw	F1	105	1	32	25	6.89859e-10	0.0003431	8.672e-13
TRUE	High	Mascot (A3)	Unambiguous	121	136	LNSHmNALHLGSQANR	M5(Oxidation)	3	1	0	1	1	593.629	1778.87	1778.87	-0.23	-0.00014	HCD (High Energy Collision Dissociation)	28	MS2	81.2609	100	64.9325	21712	QEp25-0678_Fan_G6PDH-403YK.raw	F1	11	1	32	25	1.54796	0.002053	0.01147
TRUE	High	Mascot (A3)	Unambiguous	121	136	LNSHmNALHLGSQANR	M5(Oxidation)	3	1	0	1	1	593.629	1778.87	1778.87	-0.23	-0.00014	HCD (High Energy Collision Dissociation)	28	MS2	7.25822	100	54.1165	18763	QEp25-0678_Fan_G6PDH-403YK.raw	F1	42	1	32	25	0.00126987	0.0003431	3.857e-09	54.36
TRUE	High	Mascot (A3)	Unambiguous	121	136	LNSHmNALHLGSQANR	M5(Oxidation)	3	0.9815	0	1	1	593.629	1778.87	1778.87	-0.23	-0.00014	HCD (High Energy Collision Dissociation)	28	MS2	6.99469	100	53.779	18651	QEp25-0678_Fan_G6PDH-403YK.raw	F1	54	1	32	25	7.10821e-05	0.0003431	1.476e-09	53.69
TRUE	High	Mascot (A3)	Unambiguous	121	136	LNSHmNALHLGSQANR	M5(Oxidation)	3	1	0	1	1	593.629	1778.87	1778.87	-0.23	-0.00014	HCD (High Energy Collision Dissociation)	28	MS2	6.37581	100	55.1452	19116	QEp25-0678_Fan_G6PDH-403YK.raw	F1	66	1	32	25	5.39213e-06	0.0003431	8.44e-12	55.25
TRUE	High	Mascot (A3)	Unambiguous	121	136	LNSHmNALHLGSQANR	M5(Oxidation)	3	1	0	1	1	593.629	1778.87	1778.87	-0.23	-0.00014	HCD (High Energy Collision Dissociation)	28	MS2	2.74453	100	48.4957	16787	QEp25-0678_Fan_G6PDH-403YK.raw	F1	78	1	32	25	3.37101e-07	0.0003431	5.995e-16	48.44
TRUE	High	Mascot (A3)	Unambiguous	121	136	LNSHmNALHLGSQANR	M5(Oxidation)	3	1	0	1	1	593.629	1778.87	1778.87	-0.23	-0.00014	HCD (High Energy Collision Dissociation)	28	MS2	7.25431	42.536	36.0657	11933	QEp25-0678_Fan_G6PDH-403YK.raw	F1	72	1	32	25	1.19884e-06	0.0003431	1.097e-10	36.15
TRUE	High	Mascot (A3)	Unambiguous	121	136	LNSHmNALHLGSQANR	M5(Oxidation)	3	1	0	1	1	593.629	1778.87	1778.87	-0.23	-0.00014	HCD (High Energy Collision Dissociation)	28	MS2	2.39409	39.538	39.5175	13293	QEp25-0678_Fan_G6PDH-403YK.raw	F1	82	1	32	25	1.3145e-07	0.0003431	1.37e-13	39.63
TRUE	High	Mascot (A3)	Unambiguous	121	136	LNSHmNALHLGSQANR	M5(Oxidation)	4	1	0	1	1	445.473	1778.87	1778.87	-0.2	-9e-05	HCD (High Energy Collision Dissociation)	28	MS2	22.0731	100	52.4865	18215	QEp25-0678_Fan_G6PDH-403YK.raw	F1	31	1	32	25	0.0159133	0.0003431	4.979e-08	52.36
TRUE	High	Mascot (A3)	Unambiguous	121	136	LNSHmNALHLGSQANR	M5(Oxidation)	2	1	0	1	1	889.939	1778.87	1778.87	-0.19	-0.00017	HCD (High Energy Collision Dissociation)	28	MS2	3.94029	100	48.741	16875	QEp25-0678_Fan_G6PDH-403YK.raw	F1	61	1	32	25	1.70514e-05	0.0003431	8.822e-07
TRUE	High	Mascot (A3)	Unambiguous	121	136	LNSHmNALHLGSQANR	M5(Oxidation)	2	1	0	1	1	889.939	1778.87	1778.87	-0.19	-0.00017	HCD (High Energy Collision Dissociation)	28	MS2	0	100	39.9225	13447	QEp25-0678_Fan_G6PDH-403YK.raw	F1	91	1	32	25	1.4715e-08	0.0003431	1.11e-08	39.63
TRUE	High	Mascot (A3)	Unambiguous	121	136	LNSHmNALHLGSQANR	M5(Oxidation)	3	1	0	1	1	593.629	1778.87	1778.87	-0.13	-7e-05	HCD (High Energy Collision Dissociation)	28	MS2	21.6562	100	84.6488	25996	QEp25-0678_Fan_G6PDH-403YK.raw	F1	36	1	32	25	0.00450568	0.0003431	0.0002729	84.42
TRUE	High	Mascot (A3)	Unambiguous	121	136	LNSHmNALHLGSQANR	M5(Oxidation)	3	0.8333	0	1	1	593.629	1778.87	1778.87	-0.13	-7e-05	HCD (High Energy Collision Dissociation)	28	MS2	43.9263	100	61.9414	21039	QEp25-0678_Fan_G6PDH-403YK.raw	F1	12	1	32	25	1.33894	0.004092	0.03444	61.94
TRUE	High	Mascot (A3)	Unambiguous	121	136	LNSHmNALHLGSQANR	M5(Oxidation)	3	1	0	1	1	593.629	1778.87	1778.87	-0.13	-7e-05	HCD (High Energy Collision Dissociation)	28	MS2	37.639	100	60.9221	20807	QEp25-0678_Fan_G6PDH-403YK.raw	F1	15	1	32	25	0.640856	0.0003431	0.0005207	61.05
TRUE	High	Mascot (A3)	Unambiguous	121	136	LNSHmNALHLGSQANR	M5(Oxidation)	3	0.9839	0	1	1	593.629	1778.87	1778.87	-0.13	-7e-05	HCD (High Energy Collision Dissociation)	28	MS2	17.2937	100	55.4813	19227	QEp25-0678_Fan_G6PDH-403YK.raw	F1	62	1	32	25	1.19333e-05	0.0003431	1.212e-08	55.25
TRUE	High	Mascot (A3)	Unambiguous	121	136	LNSHmNALHLGSQANR	M5(Oxidation)	3	1	0	1	1	593.629	1778.87	1778.87	-0.13	-7e-05	HCD (High Energy Collision Dissociation)	28	MS2	12.9917	100	56.1612	19459	QEp25-0678_Fan_G6PDH-403YK.raw	F1	51	1	32	25	0.000152672	0.0003431	2.994e-10	56.24
TRUE	High	Mascot (A3)	Unambiguous	121	136	LNSHmNALHLGSQANR	M5(Oxidation)	3	1	0	1	1	593.629	1778.87	1778.87	-0.13	-7e-05	HCD (High Energy Collision Dissociation)	28	MS2	14.0523	100	55.8269	19346	QEp25-0678_Fan_G6PDH-403YK.raw	F1	69	1	32	25	2.77179e-06	0.0003431	1.361e-13	55.25
TRUE	High	Mascot (A3)	Unambiguous	121	136	LNSHmNALHLGSQANR	M5(Oxidation)	3	1	0	1	1	593.629	1778.87	1778.87	-0.13	-7e-05	HCD (High Energy Collision Dissociation)	28	MS2	4.42134	100	52.7563	18314	QEp25-0678_Fan_G6PDH-403YK.raw	F1	63	1	32	25	9.17826e-06	0.0003431	7.969e-13	52.83
TRUE	High	Mascot (A3)	Unambiguous	121	136	LNSHmNALHLGSQANR	M5(Oxidation)	3	1	0	1	1	593.629	1778.87	1778.87	-0.13	-7e-05	HCD (High Energy Collision Dissociation)	28	MS2	2.85875	100	48.1511	16660	QEp25-0678_Fan_G6PDH-403YK.raw	F1	68	1	32	25	3.30949e-06	0.0003431	1.4e-14	48.44
TRUE	High	Mascot (A3)	Unambiguous	121	136	LNSHmNALHLGSQANR	M5(Oxidation)	4	1	0	1	1	445.473	1778.87	1778.87	-0.13	-6e-05	HCD (High Energy Collision Dissociation)	28	MS2	25.5702	100	84.6853	26005	QEp25-0678_Fan_G6PDH-403YK.raw	F1	16	1	32	25	0.452648	0.0003431	0.0001297	84.43
TRUE	High	Mascot (A3)	Unambiguous	121	136	LNSHmNALHLGSQANR	M5(Oxidation)	4	1	0	1	1	445.473	1778.87	1778.87	-0.13	-6e-05	HCD (High Energy Collision Dissociation)	28	MS2	30.1731	100	54.8796	19031	QEp25-0678_Fan_G6PDH-403YK.raw	F1	27	1	32	25	0.0402495	0.0003431	4.02e-07	54.85
TRUE	High	Mascot (A3)	Unambiguous	121	136	LNSHmNALHLGSQANR	M5(Oxidation)	4	1	0	1	1	445.473	1778.87	1778.87	-0.07	-3e-05	HCD (High Energy Collision Dissociation)	28	MS2	52.1649	100	59.0259	20319	QEp25-0678_Fan_G6PDH-403YK.raw	F1	17	1	32	25	0.362878	0.0003431	5.889e-05	59.04
TRUE	High	Mascot (A3)	Unambiguous	121	136	LNSHmNALHLGSQANR	M5(Oxidation)	4	1	0	1	1	445.473	1778.87	1778.87	-0.07	-3e-05	HCD (High Energy Collision Dissociation)	28	MS2	59.0448	100	60.1721	20626	QEp25-0678_Fan_G6PDH-403YK.raw	F1	16	1	32	25	0.523312	0.0003431	4.473e-05	59.8
TRUE	High	Mascot (A3)	Unambiguous	121	136	LNSHmNALHLGSQANR	M5(Oxidation)	4	1	0	1	1	445.473	1778.87	1778.87	-0.07	-3e-05	HCD (High Energy Collision Dissociation)	28	MS2	41.862	100	56.243	19486	QEp25-0678_Fan_G6PDH-403YK.raw	F1	32	1	32	25	0.0116081	0.0003431	2.362e-08	56.26
TRUE	High	Mascot (A3)	Unambiguous	121	136	LNSHmNALHLGSQANR	M5(Oxidation)	4	1	0	1	1	445.473	1778.87	1778.87	-0.07	-3e-05	HCD (High Energy Collision Dissociation)	28	MS2	18.5727	100	51.4609	17854	QEp25-0678_Fan_G6PDH-403YK.raw	F1	52	1	32	25	0.00012016	0.0003431	1.446e-06	51.48
TRUE	High	Mascot (A3)	Unambiguous	121	136	LNSHmNALHLGSQANR	M5(Oxidation)	2	1	0	1	1	889.939	1778.87	1778.87	-0.05	-4e-05	HCD (High Energy Collision Dissociation)	28	MS2	26.6376	100	55.2932	19165	QEp25-0678_Fan_G6PDH-403YK.raw	F1	21	1	32	25	0.146137	0.00123	0.005592
TRUE	High	Mascot (A3)	Unambiguous	121	136	LNSHmNALHLGSQANR	M5(Oxidation)	2	1	0	1	1	889.939	1778.87	1778.87	-0.05	-4e-05	HCD (High Energy Collision Dissociation)	28	MS2	52.8178	100	52.2193	18111	QEp25-0678_Fan_G6PDH-403YK.raw	F1	52	1	32	25	0.000121272	0.0003431	3.041e-05	52.48
TRUE	High	Mascot (A3)	Unambiguous	121	136	LNSHmNALHLGSQANR	M5(Oxidation)	2	0.9867	0	1	1	889.939	1778.87	1778.87	-0.05	-4e-05	HCD (High Energy Collision Dissociation)	28	MS2	0	100	43.0422	14695	QEp25-0678_Fan_G6PDH-403YK.raw	F1	75	1	32	25	6.57295e-07	0.0003431	4.512e-07	42.38
TRUE	High	Mascot (A3)	Unambiguous	121	136	LNSHmNALHLGSQANR	M5(Oxidation)	2	1	0	1	1	889.939	1778.87	1778.87	-0.05	-4e-05	HCD (High Energy Collision Dissociation)	28	MS2	0	100	36.7805	12219	QEp25-0678_Fan_G6PDH-403YK.raw	F1	94	1	32	25	7.46037e-09	0.0003431	1.333e-09
TRUE	High	Mascot (A3)	Unambiguous	121	136	LNSHmNALHLGSQANR	M5(Oxidation)	3	1	0	1	1	593.629	1778.87	1778.87	-0.02	-1e-05	HCD (High Energy Collision Dissociation)	28	MS2	31.4411	100	85.6694	26215	QEp25-0678_Fan_G6PDH-403YK.raw	F1	6	1	32	25	4.76168	0.004092	0.04803	85.36
TRUE	High	Mascot (A3)	Unambiguous	121	136	LNSHmNALHLGSQANR	M5(Oxidation)	3	1	0	1	1	593.629	1778.87	1778.87	-0.02	-1e-05	HCD (High Energy Collision Dissociation)	28	MS2	78.2874	100	62.9588	21264	QEp25-0678_Fan_G6PDH-403YK.raw	F1	12	1	32	25	1.30846	0.0003431	0.0002685	62.95
TRUE	High	Mascot (A3)	Unambiguous	121	136	LNSHmNALHLGSQANR	M5(Oxidation)	3	1	0	1	1	593.629	1778.87	1778.87	-0.02	-1e-05	HCD (High Energy Collision Dissociation)	28	MS2	38.733	100	58.2111	20091	QEp25-0678_Fan_G6PDH-403YK.raw	F1	27	1	32	25	0.0372186	0.0003431	2.633e-05	58.12
TRUE	High	Mascot (A3)	Unambiguous	121	136	LNSHmNALHLGSQANR	M5(Oxidation)	3	1	0	1	1	593.629	1778.87	1778.87	-0.02	-1e-05	HCD (High Energy Collision Dissociation)	28	MS2	22.3913	100	59.5665	20471	QEp25-0678_Fan_G6PDH-403YK.raw	F1	23	1	32	25	0.0992569	0.0003431	7.283e-05	59.42
TRUE	High	Mascot (A3)	Unambiguous	121	136	LNSHmNALHLGSQANR	M5(Oxidation)	3	1	0	1	1	593.629	1778.87	1778.87	-0.02	-1e-05	HCD (High Energy Collision Dissociation)	28	MS2	37.9146	100	60.5834	20726	QEp25-0678_Fan_G6PDH-403YK.raw	F1	29	1	32	25	0.0245901	0.0003431	2.655e-05	60.12
TRUE	High	Mascot (A3)	Unambiguous	121	136	LNSHmNALHLGSQANR	M5(Oxidation)	3	1	0	1	1	593.629	1778.87	1778.87	-0.02	-1e-05	HCD (High Energy Collision Dissociation)	28	MS2	14.2842	100	56.8533	19675	QEp25-0678_Fan_G6PDH-403YK.raw	F1	45	1	32	25	0.00063061	0.0003431	5.236e-08	56.44
TRUE	High	Mascot (A3)	Unambiguous	121	136	LNSHmNALHLGSQANR	M5(Oxidation)	3	1	0	1	1	593.629	1778.87	1778.87	-0.02	-1e-05	HCD (High Energy Collision Dissociation)	28	MS2	17.6546	100	57.8702	19988	QEp25-0678_Fan_G6PDH-403YK.raw	F1	59	1	32	25	2.36462e-05	0.0003431	1.938e-11	58.12
TRUE	High	Mascot (A3)	Unambiguous	121	136	LNSHmNALHLGSQANR	M5(Oxidation)	3	1	0	1	1	593.629	1778.87	1778.87	-0.02	-1e-05	HCD (High Energy Collision Dissociation)	28	MS2	2.93994	83.103	50.5737	17539	QEp25-0678_Fan_G6PDH-403YK.raw	F1	53	1	32	25	9.72211e-05	0.0003431	1.464e-11	50.35
TRUE	High	Mascot (A3)	Unambiguous	121	136	LNSHmNALHLGSQANR	M5(Oxidation)	3	1	0	1	1	593.629	1778.87	1778.87	-0.02	-1e-05	HCD (High Energy Collision Dissociation)	28	MS2	1.79171	100	52.0723	18061	QEp25-0678_Fan_G6PDH-403YK.raw	F1	61	1	32	25	1.42482e-05	0.0003431	2.005e-10	51.67
TRUE	High	Mascot (A3)	Unambiguous	121	136	LNSHmNALHLGSQANR	M5(Oxidation)	3	1	0	1	1	593.629	1778.87	1778.87	-0.02	-1e-05	HCD (High Energy Collision Dissociation)	28	MS2	1.58582	90.796	49.8826	17293	QEp25-0678_Fan_G6PDH-403YK.raw	F1	62	1	32	25	1.36069e-05	0.0003431	3.359e-11	50.35
TRUE	High	Mascot (A3)	Unambiguous	121	136	LNSHmNALHLGSQANR	M5(Oxidation)	3	1	0	1	1	593.629	1778.87	1778.87	-0.02	-1e-05	HCD (High Energy Collision Dissociation)	28	MS2	0.79117	82.614	42.6135	14518	QEp25-0678_Fan_G6PDH-403YK.raw	F1	65	1	32	25	6.96242e-06	0.0003431	2.83e-11	41.95
TRUE	High	Mascot (A3)	Unambiguous	121	136	LNSHmNALHLGSQANR	M5(Oxidation)	4	1	0	1	1	445.473	1778.87	1778.87	0	0	HCD (High Energy Collision Dissociation)	28	MS2	42.0291	69.175	50.0934	17367	QEp25-0678_Fan_G6PDH-403YK.raw	F1	41	1	32	25	0.00149541	0.0003431	2.718e-08	50.5
TRUE	High	Mascot (A3)	Unambiguous	121	136	LNSHmNALHLGSQANR	M5(Oxidation)	4	1	0	1	1	445.473	1778.87	1778.87	0	0	HCD (High Energy Collision Dissociation)	28	MS2	20.393	100	51.8004	17973	QEp25-0678_Fan_G6PDH-403YK.raw	F1	39	1	32	25	0.002253	0.0003431	3.892e-07	51.84
TRUE	High	Mascot (A3)	Unambiguous	121	136	LNSHmNALHLGSQANR	M5(Oxidation)	4	1	0	1	1	445.473	1778.87	1778.87	0	0	HCD (High Energy Collision Dissociation)	28	MS2	5.19832	59.356	41.5367	14089	QEp25-0678_Fan_G6PDH-403YK.raw	F1	53	1	32	25	9.13609e-05	0.0003431	1.324e-10	41.3
TRUE	High	Mascot (A3)	Unambiguous	121	136	LNSHmNALHLGSQANR	M5(Oxidation)	4	1	0	1	1	445.473	1778.87	1778.87	0	0	HCD (High Energy Collision Dissociation)	28	MS2	9.347	85.61	45.3964	15606	QEp25-0678_Fan_G6PDH-403YK.raw	F1	67	1	32	25	3.85266e-06	0.0003431	2.023e-12	45.47
TRUE	High	Mascot (A3)	Unambiguous	121	136	LNSHmNALHLGSQANR	M5(Oxidation)	2	1	0	1	1	889.939	1778.87	1778.87	0.02	2e-05	HCD (High Energy Collision Dissociation)	28	MS2	0	100	54.5306	18915	QEp25-0678_Fan_G6PDH-403YK.raw	F1	41	1	32	25	0.00165867	0.0003431	0.0009676	54.45
TRUE	High	Mascot (A3)	Unambiguous	121	136	LNSHmNALHLGSQANR	M5(Oxidation)	2	1	0	1	1	889.939	1778.87	1778.87	0.02	2e-05	HCD (High Energy Collision Dissociation)	28	MS2	0	100	51.5149	17874	QEp25-0678_Fan_G6PDH-403YK.raw	F1	60	1	32	25	2.18656e-05	0.0003431	8.13e-06
TRUE	High	Mascot (A3)	Unambiguous	121	136	LNSHmNALHLGSQANR	M5(Oxidation)	2	1	0	1	1	889.939	1778.87	1778.87	0.02	2e-05	HCD (High Energy Collision Dissociation)	28	MS2	0	100	47.0192	16227	QEp25-0678_Fan_G6PDH-403YK.raw	F1	58	1	32	25	2.88909e-05	0.0003431	1.881e-06
TRUE	High	Mascot (A3)	Unambiguous	121	136	LNSHmNALHLGSQANR	M5(Oxidation)	3	0.7222	0	1	1	593.629	1778.87	1778.87	0.08	5e-05	HCD (High Energy Collision Dissociation)	28	MS2	18.8858	100	85.33	26144	QEp25-0678_Fan_G6PDH-403YK.raw	F1	18	1	32	26	0.333383	0.0003431	0.00127	85.36
TRUE	High	Mascot (A3)	Unambiguous	121	136	LNSHmNALHLGSQANR	M5(Oxidation)	3	1	0	1	1	593.629	1778.87	1778.87	0.08	5e-05	HCD (High Energy Collision Dissociation)	28	MS2	15.7468	100	56.5091	19565	QEp25-0678_Fan_G6PDH-403YK.raw	F1	35	1	32	26	0.0060248	0.0003431	8.116e-05	56.44
TRUE	High	Mascot (A3)	Unambiguous	121	136	LNSHmNALHLGSQANR	M5(Oxidation)	3	1	0	1	1	593.629	1778.87	1778.87	0.08	5e-05	HCD (High Energy Collision Dissociation)	28	MS2	2.40635	98.219	51.6042	17903	QEp25-0678_Fan_G6PDH-403YK.raw	F1	76	1	32	26	5.15161e-07	0.0003431	1.34e-09	51.67
TRUE	High	Mascot (A3)	Unambiguous	121	136	LNSHmNALHLGSQANR	M5(Oxidation)	3	1	0	1	1	593.629	1778.87	1778.87	0.08	5e-05	HCD (High Energy Collision Dissociation)	28	MS2	2.62508	100	50.9149	17659	QEp25-0678_Fan_G6PDH-403YK.raw	F1	59	1	32	26	2.48281e-05	0.0003431	3.302e-09	50.89
TRUE	High	Mascot (A3)	Unambiguous	121	136	LNSHmNALHLGSQANR	M5(Oxidation)	3	1	0	1	1	593.629	1778.87	1778.87	0.08	5e-05	HCD (High Energy Collision Dissociation)	28	MS2	7.31428	100	54.8068	19008	QEp25-0678_Fan_G6PDH-403YK.raw	F1	50	1	32	26	0.000203209	0.0003431	8.526e-11	54.36
TRUE	High	Mascot (A3)	Unambiguous	121	136	LNSHmNALHLGSQANR	M5(Oxidation)	3	1	0	1	1	593.629	1778.87	1778.87	0.08	5e-05	HCD (High Energy Collision Dissociation)	28	MS2	3.12802	83.914	46.4284	16001	QEp25-0678_Fan_G6PDH-403YK.raw	F1	62	1	32	26	1.17474e-05	0.0003431	1.752e-10	46.35
TRUE	High	Mascot (A3)	Unambiguous	121	136	LNSHmNALHLGSQANR	M5(Oxidation)	3	0.9863	0	1	1	593.629	1778.87	1778.87	0.08	5e-05	HCD (High Energy Collision Dissociation)	28	MS2	2.2897	53.428	41.2245	13963	QEp25-0678_Fan_G6PDH-403YK.raw	F1	73	1	32	26	1.0494e-06	0.0003431	9.236e-15	40.86
TRUE	High	Mascot (A3)	Unambiguous	121	136	LNSHmNALHLGSQANR	M5(Oxidation)	3	1	0	1	1	593.629	1778.87	1778.87	0.08	5e-05	HCD (High Energy Collision Dissociation)	28	MS2	10.8274	83.878	45.0468	15473	QEp25-0678_Fan_G6PDH-403YK.raw	F1	68	1	32	26	3.29566e-06	0.0003431	4.309e-13	45.83
TRUE	High	Mascot (A3)	Unambiguous	121	136	LNSHmNALHLGSQANR	M5(Oxidation)	3	1	0	1	1	593.629	1778.87	1778.87	0.08	5e-05	HCD (High Energy Collision Dissociation)	28	MS2	2.76036	100	47.4648	16405	QEp25-0678_Fan_G6PDH-403YK.raw	F1	67	1	32	26	3.87207e-06	0.0003431	4.722e-14	47.25
TRUE	High	Mascot (A3)	Unambiguous	121	136	LNSHmNALHLGSQANR	M5(Oxidation)	3	1	0	1	1	593.629	1778.87	1778.87	0.08	5e-05	HCD (High Energy Collision Dissociation)	28	MS2	3.15685	100	50.2269	17416	QEp25-0678_Fan_G6PDH-403YK.raw	F1	106	1	32	26	5.25948e-10	0.0003431	1.468e-15	50.35
TRUE	High	Mascot (A3)	Unambiguous	121	136	LNSHmNALHLGSQANR	M5(Oxidation)	3	1	0	1	1	593.629	1778.87	1778.87	0.08	5e-05	HCD (High Energy Collision Dissociation)	28	MS2	3.8608	51.95	43.6498	14932	QEp25-0678_Fan_G6PDH-403YK.raw	F1	58	1	32	26	3.40363e-05	0.0003431	2.29e-12	43.36
TRUE	High	Mascot (A3)	Unambiguous	121	136	LNSHmNALHLGSQANR	M5(Oxidation)	4	1	0	1	1	445.473	1778.87	1778.87	0.07	3e-05	HCD (High Energy Collision Dissociation)	28	MS2	65.7394	100	60.7055	20757	QEp25-0678_Fan_G6PDH-403YK.raw	F1	13	1	32	26	0.895247	0.0003431	0.001853	60.27
TRUE	High	Mascot (A3)	Unambiguous	121	136	LNSHmNALHLGSQANR	M5(Oxidation)	4	1	0	1	1	445.473	1778.87	1778.87	0.07	3e-05	HCD (High Energy Collision Dissociation)	28	MS2	49.9692	100	57.941	20011	QEp25-0678_Fan_G6PDH-403YK.raw	F1	24	1	32	26	0.0827833	0.0003431	1.669e-05	57.7
TRUE	High	Mascot (A3)	Unambiguous	121	136	LNSHmNALHLGSQANR	M5(Oxidation)	4	1	0	1	1	445.473	1778.87	1778.87	0.07	3e-05	HCD (High Energy Collision Dissociation)	28	MS2	54.456	100	58.3086	20119	QEp25-0678_Fan_G6PDH-403YK.raw	F1	19	1	32	26	0.273491	0.0003431	3.941e-06	58
TRUE	High	Mascot (A3)	Unambiguous	121	136	LNSHmNALHLGSQANR	M5(Oxidation)	4	1	0	1	1	445.473	1778.87	1778.87	0.07	3e-05	HCD (High Energy Collision Dissociation)	28	MS2	61.0082	100	59.3656	20415	QEp25-0678_Fan_G6PDH-403YK.raw	F1	23	1	32	26	0.09161	0.0003431	3.704e-06	59.8
TRUE	High	Mascot (A3)	Unambiguous	121	136	LNSHmNALHLGSQANR	M5(Oxidation)	4	1	0	1	1	445.473	1778.87	1778.87	0.07	3e-05	HCD (High Energy Collision Dissociation)	28	MS2	21.5281	100	52.8243	18339	QEp25-0678_Fan_G6PDH-403YK.raw	F1	42	1	32	26	0.00124149	0.0003431	4.401e-10	52.79
TRUE	High	Mascot (A3)	Unambiguous	121	136	LNSHmNALHLGSQANR	M5(Oxidation)	4	1	0	1	1	445.473	1778.87	1778.87	0.07	3e-05	HCD (High Energy Collision Dissociation)	28	MS2	13.4004	100	48.1533	16661	QEp25-0678_Fan_G6PDH-403YK.raw	F1	45	1	32	26	0.000586061	0.0003431	1.291e-08	47.95
TRUE	High	Mascot (A3)	Unambiguous	121	136	LNSHmNALHLGSQANR	M5(Oxidation)	4	1	0	1	1	445.473	1778.87	1778.87	0.07	3e-05	HCD (High Energy Collision Dissociation)	28	MS2	17.0151	73.251	43.6515	14933	QEp25-0678_Fan_G6PDH-403YK.raw	F1	47	1	32	26	0.000396226	0.0003431	3.344e-08	43.49
TRUE	High	Mascot (A3)	Unambiguous	121	136	LNSHmNALHLGSQANR	M5(Oxidation)	4	1	0	1	1	445.473	1778.87	1778.87	0.07	3e-05	HCD (High Energy Collision Dissociation)	28	MS2	13.2134	100	47.814	16539	QEp25-0678_Fan_G6PDH-403YK.raw	F1	47	1	32	26	0.000421641	0.0003431	3.595e-07	47.65
TRUE	High	Mascot (A3)	Unambiguous	121	136	LNSHmNALHLGSQANR	M5(Oxidation)	4	1	0	1	1	445.473	1778.87	1778.87	0.07	3e-05	HCD (High Energy Collision Dissociation)	28	MS2	8.55424	84.561	46.0877	15871	QEp25-0678_Fan_G6PDH-403YK.raw	F1	31	1	32	26	0.0144193	0.0003431	2.132e-07	46.01
TRUE	High	Mascot (A3)	Unambiguous	121	136	LNSHmNALHLGSQANR	M5(Oxidation)	4	1	0	1	1	445.473	1778.87	1778.87	0.07	3e-05	HCD (High Energy Collision Dissociation)	28	MS2	15.3403	100	48.8564	16916	QEp25-0678_Fan_G6PDH-403YK.raw	F1	45	1	32	26	0.000669797	0.0003431	6e-10	49.14
TRUE	High	Mascot (A3)	Unambiguous	121	136	LNSHmNALHLGSQANR	M5(Oxidation)	4	1	0	1	1	445.473	1778.87	1778.87	0.07	3e-05	HCD (High Energy Collision Dissociation)	28	MS2	9.55476	83.199	45.7462	15740	QEp25-0678_Fan_G6PDH-403YK.raw	F1	76	1	32	26	5.01121e-07	0.0003431	4.317e-11	45.7
TRUE	High	Mascot (A3)	Unambiguous	121	136	LNSHmNALHLGSQANR	M5(Oxidation)	4	1	0	1	1	445.473	1778.87	1778.87	0.07	3e-05	HCD (High Energy Collision Dissociation)	28	MS2	16.8337	98.932	49.1998	17042	QEp25-0678_Fan_G6PDH-403YK.raw	F1	64	1	32	26	8.33572e-06	0.0003431	8.646e-13	49.14
TRUE	High	Mascot (A3)	Unambiguous	121	136	LNSHmNALHLGSQANR	M5(Oxidation)	4	0.9792	0	1	1	445.473	1778.87	1778.87	0.07	3e-05	HCD (High Energy Collision Dissociation)	28	MS2	11.8458	94.439	46.4305	16002	QEp25-0678_Fan_G6PDH-403YK.raw	F1	48	1	32	26	0.000333383	0.0003431	8.387e-10	46.37
TRUE	High	Mascot (A3)	Unambiguous	121	136	LNSHmNALHLGSQANR	M5(Oxidation)	2	1	0	1	1	889.939	1778.87	1778.87	0.09	8e-05	HCD (High Energy Collision Dissociation)	28	MS2	0	100	47.7147	16503	QEp25-0678_Fan_G6PDH-403YK.raw	F1	104	1	33	26	8.41453e-10	0.0003431	4.78e-06
TRUE	High	Mascot (A3)	Unambiguous	121	136	LNSHmNALHLGSQANR	M5(Oxidation)	2	1	0	1	1	889.939	1778.87	1778.87	0.09	8e-05	HCD (High Energy Collision Dissociation)	28	MS2	0	100	42.6913	14552	QEp25-0678_Fan_G6PDH-403YK.raw	F1	102	1	33	26	1.28834e-09	0.0003431	5.287e-08	42.38
TRUE	High	Mascot (A3)	Unambiguous	121	136	LNSHmNALHLGSQANR	M5(Oxidation)	2	1	0	1	1	889.939	1778.87	1778.87	0.09	8e-05	HCD (High Energy Collision Dissociation)	28	MS2	0	100	40.259	13580	QEp25-0678_Fan_G6PDH-403YK.raw	F1	97	1	33	26	4.13076e-09	0.0003431	6.113e-09	39.63
TRUE	High	Mascot (A3)	Unambiguous	121	136	LNSHmNALHLGSQANR	M5(Oxidation)	2	1	0	1	1	889.939	1778.87	1778.87	0.09	8e-05	HCD (High Energy Collision Dissociation)	28	MS2	4.81741	100	37.1412	12359	QEp25-0678_Fan_G6PDH-403YK.raw	F1	110	1	33	26	1.95898e-10	0.0003431	1.066e-11	37.69
TRUE	High	Mascot (A3)	Unambiguous	121	136	LNSHmNALHLGSQANR	M5(Oxidation)	2	1	0	1	1	889.939	1778.87	1778.87	0.09	8e-05	HCD (High Energy Collision Dissociation)	28	MS2	0	100	38.9008	13047	QEp25-0678_Fan_G6PDH-403YK.raw	F1	99	1	33	26	2.5353e-09	0.0003431	1.625e-11	38.66
TRUE	High	Mascot (A3)	Unambiguous	121	136	LNSHmNALHLGSQANR	M5(Oxidation)	4	1	0	1	1	445.473	1778.87	1778.87	0.14	6e-05	HCD (High Energy Collision Dissociation)	28	MS2	44.3465	100	56.5848	19591	QEp25-0678_Fan_G6PDH-403YK.raw	F1	26	1	33	26	0.0503633	0.0003431	1.756e-05	56.37
TRUE	High	Mascot (A3)	Unambiguous	121	136	LNSHmNALHLGSQANR	M5(Oxidation)	4	1	0	1	1	445.473	1778.87	1778.87	0.14	6e-05	HCD (High Energy Collision Dissociation)	28	MS2	29.9687	100	55.5589	19252	QEp25-0678_Fan_G6PDH-403YK.raw	F1	35	1	33	26	0.00626779	0.0003431	9.92e-10	55.17
TRUE	High	Mascot (A3)	Unambiguous	121	136	LNSHmNALHLGSQANR	M5(Oxidation)	4	1	0	1	1	445.473	1778.87	1778.87	0.14	6e-05	HCD (High Energy Collision Dissociation)	28	MS2	22.8968	100	52.1494	18086	QEp25-0678_Fan_G6PDH-403YK.raw	F1	45	1	33	26	0.000656318	0.0003431	2.865e-07	51.84
TRUE	High	Mascot (A3)	Unambiguous	121	136	LNSHmNALHLGSQANR	M5(Oxidation)	4	1	0	1	1	445.473	1778.87	1778.87	0.14	6e-05	HCD (High Energy Collision Dissociation)	28	MS2	22.2933	100	51.1232	17734	QEp25-0678_Fan_G6PDH-403YK.raw	F1	63	1	33	26	9.68533e-06	0.0003431	9.535e-08	51.11
TRUE	High	Mascot (A3)	Unambiguous	121	136	LNSHmNALHLGSQANR	M5(Oxidation)	4	1	0	1	1	445.473	1778.87	1778.87	0.14	6e-05	HCD (High Energy Collision Dissociation)	28	MS2	16.805	100	50.7709	17606	QEp25-0678_Fan_G6PDH-403YK.raw	F1	55	1	33	26	5.72947e-05	0.0003431	2.525e-07	51.11
TRUE	High	Mascot (A3)	Unambiguous	121	136	LNSHmNALHLGSQANR	M5(Oxidation)	4	1	0	1	1	445.473	1778.87	1778.87	0.14	6e-05	HCD (High Energy Collision Dissociation)	28	MS2	13.6498	100	48.4978	16788	QEp25-0678_Fan_G6PDH-403YK.raw	F1	74	1	33	26	7.27971e-07	0.0003431	3.483e-12	48.36
TRUE	High	Mascot (A3)	Unambiguous	121	136	LNSHmNALHLGSQANR	M5(Oxidation)	4	1	0	1	1	445.473	1778.87	1778.87	0.14	6e-05	HCD (High Energy Collision Dissociation)	28	MS2	7.13267	81.121	42.9308	14652	QEp25-0678_Fan_G6PDH-403YK.raw	F1	55	1	33	26	6.9681e-05	0.0003431	6.773e-11	42.93
TRUE	High	Mascot (A3)	Unambiguous	121	136	LNSHmNALHLGSQANR	M5(Oxidation)	4	1	0	1	1	445.473	1778.87	1778.87	0.14	6e-05	HCD (High Energy Collision Dissociation)	28	MS2	12.5523	100	47.467	16406	QEp25-0678_Fan_G6PDH-403YK.raw	F1	57	1	33	26	3.6485e-05	0.0003431	9.047e-10	47.32
TRUE	High	Mascot (A3)	Unambiguous	121	136	LNSHmNALHLGSQANR	M5(Oxidation)	2	1	0	1	1	889.94	1778.87	1778.87	0.16	0.00014	HCD (High Energy Collision Dissociation)	28	MS2	0	100	56.3322	19516	QEp25-0678_Fan_G6PDH-403YK.raw	F1	22	1	33	26	0.141291	0.007883	0.09973	56.24
TRUE	High	Mascot (A3)	Unambiguous	121	136	LNSHmNALHLGSQANR	M5(Oxidation)	3		0	2	2	593.629	1778.87	1778.87	0.18	0.00011	HCD (High Energy Collision Dissociation)	28	MS2	23.8292	100	84.9911	26074	QEp25-0678_Fan_G6PDH-403YK.raw	F1	7	1	33	26	4.3064	0.007698	0.0993	85.36
TRUE	High	Mascot (A3)	Unambiguous	121	136	LNSHmNALHLGSQANR	M5(Oxidation)	3	1	0	1	1	593.629	1778.87	1778.87	0.18	0.00011	HCD (High Energy Collision Dissociation)	28	MS2	18.6734	100	57.5321	19889	QEp25-0678_Fan_G6PDH-403YK.raw	F1	32	1	33	26	0.0116443	0.0003431	7.678e-06
TRUE	High	Mascot (A3)	Unambiguous	121	136	LNSHmNALHLGSQANR	M5(Oxidation)	3	1	0	1	1	593.629	1778.87	1778.87	0.18	0.00011	HCD (High Energy Collision Dissociation)	28	MS2	1.94032	47.456	44.3656	15207	QEp25-0678_Fan_G6PDH-403YK.raw	F1	74	1	33	26	8.03738e-07	0.0003431	6.62e-11	44.19
TRUE	High	Mascot (A3)	Unambiguous	121	136	LNSHmNALHLGSQANR	M5(Oxidation)	3	1	0	1	1	593.629	1778.87	1778.87	0.18	0.00011	HCD (High Energy Collision Dissociation)	28	MS2	0.820291	45.023	42.9626	14665	QEp25-0678_Fan_G6PDH-403YK.raw	F1	58	1	33	26	3.40498e-05	0.0003431	2.41e-07	42.96
TRUE	High	Mascot (A3)	Unambiguous	121	136	LNSHmNALHLGSQANR	M5(Oxidation)	3	1	0	1	1	593.629	1778.87	1778.87	0.18	0.00011	HCD (High Energy Collision Dissociation)	28	MS2	2.09322	100	51.2565	17783	QEp25-0678_Fan_G6PDH-403YK.raw	F1	67	1	33	26	4.02823e-06	0.0003431	4.752e-12	51.47
TRUE	High	Mascot (A3)	Unambiguous	121	136	LNSHmNALHLGSQANR	M5(Oxidation)	3	1	0	1	1	593.629	1778.87	1778.87	0.18	0.00011	HCD (High Energy Collision Dissociation)	28	MS2	2.36632	80.606	49.1909	17039	QEp25-0678_Fan_G6PDH-403YK.raw	F1	67	1	33	26	4.31633e-06	0.0003431	1.142e-11	49.09
TRUE	High	Mascot (A3)	Unambiguous	121	136	LNSHmNALHLGSQANR	M5(Oxidation)	3	1	0	1	1	593.629	1778.87	1778.87	0.18	0.00011	HCD (High Energy Collision Dissociation)	28	MS2	1.62207	77.013	43.3082	14797	QEp25-0678_Fan_G6PDH-403YK.raw	F1	55	1	33	26	5.93081e-05	0.0003431	1.658e-13	43.36
TRUE	High	Mascot (A3)	Unambiguous	121	136	LNSHmNALHLGSQANR	M5(Oxidation)	3	1	0	1	1	593.629	1778.87	1778.87	0.18	0.00011	HCD (High Energy Collision Dissociation)	28	MS2	4.32506	100	49.5386	17172	QEp25-0678_Fan_G6PDH-403YK.raw	F1	62	1	33	26	1.3186e-05	0.0003431	1.128e-11	49.09
TRUE	High	Mascot (A3)	Unambiguous	121	136	LNSHmNALHLGSQANR	M5(Oxidation)	3	1	0	1	1	593.629	1778.87	1778.87	0.18	0.00011	HCD (High Energy Collision Dissociation)	28	MS2	1.69821	61.679	47.8052	16536	QEp25-0678_Fan_G6PDH-403YK.raw	F1	60	1	33	26	2.03289e-05	0.0003431	2.811e-14	47.7
TRUE	High	Mascot (A3)	Unambiguous	121	136	LNSHmNALHLGSQANR	M5(Oxidation)	3	1	0	1	1	593.629	1778.87	1778.87	0.18	0.00011	HCD (High Energy Collision Dissociation)	28	MS2	1.98708	77.936	46.0858	15870	QEp25-0678_Fan_G6PDH-403YK.raw	F1	86	1	33	26	5.22534e-08	0.0003431	3.332e-12	45.97
TRUE	High	Mascot (A3)	Unambiguous	121	136	LNSHmNALHLGSQANR	M5(Oxidation)	3	1	0	1	1	593.629	1778.87	1778.87	0.18	0.00011	HCD (High Energy Collision Dissociation)	28	MS2	2.34464	95.291	47.1204	16267	QEp25-0678_Fan_G6PDH-403YK.raw	F1	86	1	33	26	5.20133e-08	0.0003431	2.514e-10	47.25
TRUE	High	Mascot (A3)	Unambiguous	121	136	LNSHmNALHLGSQANR	M5(Oxidation)	3	1	0	1	1	593.629	1778.87	1778.87	0.18	0.00011	HCD (High Energy Collision Dissociation)	28	MS2	1.59791	47.072	40.204	13559	QEp25-0678_Fan_G6PDH-403YK.raw	F1	73	1	33	26	9.335e-07	0.0003431	1.497e-13	40.42
TRUE	High	Mascot (A3)	Unambiguous	121	136	LNSHmNALHLGSQANR	M5(Oxidation)	3	1	0	1	1	593.629	1778.87	1778.87	0.18	0.00011	HCD (High Energy Collision Dissociation)	28	MS2	1.56388	83.078	44.7071	15340	QEp25-0678_Fan_G6PDH-403YK.raw	F1	56	1	33	26	5.12996e-05	0.0003431	1.406e-10	45.83
TRUE	High	Mascot (A3)	Unambiguous	121	136	LNSHmNALHLGSQANR	M5(Oxidation)	3	1	0	1	1	593.629	1778.87	1778.87	0.18	0.00011	HCD (High Energy Collision Dissociation)	28	MS2	11.0686	44.436	40.5412	13694	QEp25-0678_Fan_G6PDH-403YK.raw	F1	80	1	33	26	1.93248e-07	0.0003431	1.25e-13	40.42
TRUE	High	Mascot (A3)	Unambiguous	121	136	LNSHmNALHLGSQANR	M5(Oxidation)	3	1	0	1	1	593.629	1778.87	1778.87	0.18	0.00011	HCD (High Energy Collision Dissociation)	28	MS2	2.00694	100	48.8498	16914	QEp25-0678_Fan_G6PDH-403YK.raw	F1	73	1	33	26	9.42138e-07	0.0003431	4.562e-14	48.44
TRUE	High	Mascot (A3)	Unambiguous	121	136	LNSHmNALHLGSQANR	M5(Oxidation)	4	1	0	1	1	445.473	1778.87	1778.87	0.21	9e-05	HCD (High Energy Collision Dissociation)	28	MS2	43.6681	100	56.921	19697	QEp25-0678_Fan_G6PDH-403YK.raw	F1	26	1	33	26	0.0471101	0.0003431	2.35e-05	56.93
TRUE	High	Mascot (A3)	Unambiguous	121	136	LNSHmNALHLGSQANR	M5(Oxidation)	4	1	0	1	1	445.473	1778.87	1778.87	0.21	9e-05	HCD (High Energy Collision Dissociation)	28	MS2	28.1857	100	53.5121	18561	QEp25-0678_Fan_G6PDH-403YK.raw	F1	29	1	33	26	0.023611	0.0003431	9.508e-08	53.63
TRUE	High	Mascot (A3)	Unambiguous	121	136	LNSHmNALHLGSQANR	M5(Oxidation)	4	1	0	1	1	445.473	1778.87	1778.87	0.21	9e-05	HCD (High Energy Collision Dissociation)	28	MS2	42.1051	100	57.2569	19806	QEp25-0678_Fan_G6PDH-403YK.raw	F1	27	1	33	26	0.0369926	0.0003431	2.117e-06	57.7
TRUE	High	Mascot (A3)	Unambiguous	121	136	LNSHmNALHLGSQANR	M5(Oxidation)	4	1	0	1	1	445.473	1778.87	1778.87	0.21	9e-05	HCD (High Energy Collision Dissociation)	28	MS2	28.6499	100	55.2214	19140	QEp25-0678_Fan_G6PDH-403YK.raw	F1	55	1	33	26	6.65448e-05	0.0003431	4.142e-08	55.17
TRUE	High	Mascot (A3)	Unambiguous	121	136	LNSHmNALHLGSQANR	M5(Oxidation)	4	1	0	1	1	445.473	1778.87	1778.87	0.21	9e-05	HCD (High Energy Collision Dissociation)	28	MS2	19.0138	100	50.436	17490	QEp25-0678_Fan_G6PDH-403YK.raw	F1	55	1	33	26	6.01332e-05	0.0003431	1.315e-10	50.32
TRUE	High	Mascot (A3)	Unambiguous	121	136	LNSHmNALHLGSQANR	M5(Oxidation)	4	1	0	1	1	445.473	1778.87	1778.87	0.21	9e-05	HCD (High Energy Collision Dissociation)	28	MS2	9.58231	83.799	44.3676	15208	QEp25-0678_Fan_G6PDH-403YK.raw	F1	47	1	33	26	0.000369075	0.0003431	9.373e-11	44.67
TRUE	High	Mascot (A3)	Unambiguous	121	136	LNSHmNALHLGSQANR	M5(Oxidation)	4	1	0	1	1	445.473	1778.87	1778.87	0.21	9e-05	HCD (High Energy Collision Dissociation)	28	MS2	15.5694	45.955	40.8175	13802	QEp25-0678_Fan_G6PDH-403YK.raw	F1	55	1	33	26	6.95207e-05	0.0003431	1.884e-07	40.88
TRUE	High	Mascot (A3)	Unambiguous	121	136	LNSHmNALHLGSQANR	M5(Oxidation)	4	1	0	1	1	445.473	1778.87	1778.87	0.21	9e-05	HCD (High Energy Collision Dissociation)	28	MS2	9.13204	93.75	45.0558	15476	QEp25-0678_Fan_G6PDH-403YK.raw	F1	72	1	33	26	1.18063e-06	0.0003431	6.801e-09	44.98
TRUE	High	Mascot (A3)	Unambiguous	121	136	LNSHmNALHLGSQANR	M5(Oxidation)	4	1	0	1	1	445.473	1778.87	1778.87	0.21	9e-05	HCD (High Energy Collision Dissociation)	28	MS2	6.49853	81.361	42.572	14500	QEp25-0678_Fan_G6PDH-403YK.raw	F1	56	1	33	26	4.73276e-05	0.0003431	2.601e-11	42.32
TRUE	High	Mascot (A3)	Unambiguous	121	136	LNSHmNALHLGSQANR	M5(Oxidation)	4	1	0	1	1	445.473	1778.87	1778.87	0.21	9e-05	HCD (High Energy Collision Dissociation)	28	MS2	5.31424	56.923	36.3175	12036	QEp25-0678_Fan_G6PDH-403YK.raw	F1	59	1	33	26	2.48951e-05	0.0003431	7.214e-11	36.14
TRUE	High	Mascot (A3)	Unambiguous	121	136	LNSHmNALHLGSQANR	M5(Oxidation)	2	1	0	1	1	889.94	1778.87	1778.87	0.22	0.0002	HCD (High Energy Collision Dissociation)	28	MS2	0	100	50.8235	17627	QEp25-0678_Fan_G6PDH-403YK.raw	F1	64	1	33	26	7.43215e-06	0.0003431	5.895e-05
TRUE	High	Mascot (A3)	Unambiguous	121	136	LNSHmNALHLGSQANR	M5(Oxidation)	2	1	0	1	1	889.94	1778.87	1778.87	0.22	0.0002	HCD (High Energy Collision Dissociation)	28	MS2	0	100	50.1243	17379	QEp25-0678_Fan_G6PDH-403YK.raw	F1	39	1	33	26	0.00261887	0.00123	0.005254
TRUE	High	Mascot (A3)	Unambiguous	121	136	LNSHmNALHLGSQANR	M5(Oxidation)	2	1	0	1	1	889.94	1778.87	1778.87	0.22	0.0002	HCD (High Energy Collision Dissociation)	28	MS2	1.32624	100	37.8386	12635	QEp25-0678_Fan_G6PDH-403YK.raw	F1	96	1	33	26	4.74367e-09	0.0003431	5.806e-12	37.69
TRUE	High	Mascot (A3)	Unambiguous	121	136	LNSHmNALHLGSQANR	M5(Oxidation)	4	1	0	1	1	445.473	1778.87	1778.87	0.28	0.00012	HCD (High Energy Collision Dissociation)	28	MS2	48.9509	100	58.6506	20217	QEp25-0678_Fan_G6PDH-403YK.raw	F1	18	1	33	26	0.351653	0.0003431	1.562e-05	58.88
TRUE	High	Mascot (A3)	Unambiguous	121	136	LNSHmNALHLGSQANR	M5(Oxidation)	4	1	0	1	1	445.473	1778.87	1778.87	0.28	0.00012	HCD (High Energy Collision Dissociation)	28	MS2	36.5707	100	55.9034	19371	QEp25-0678_Fan_G6PDH-403YK.raw	F1	29	1	33	26	0.026553	0.0003431	8.663e-06	56.26
TRUE	High	Mascot (A3)	Unambiguous	121	136	LNSHmNALHLGSQANR	M5(Oxidation)	4	1	0	1	1	445.473	1778.87	1778.87	0.28	0.00012	HCD (High Energy Collision Dissociation)	28	MS2	9.68577	85.663	44.7091	15341	QEp25-0678_Fan_G6PDH-403YK.raw	F1	52	1	33	26	0.000121371	0.0003431	3.43e-09	44.67
TRUE	High	Mascot (A3)	Unambiguous	121	136	LNSHmNALHLGSQANR	M5(Oxidation)	4	1	0	1	1	445.473	1778.87	1778.87	0.28	0.00012	HCD (High Energy Collision Dissociation)	28	MS2	4.56252	63.371	41.1707	13941	QEp25-0678_Fan_G6PDH-403YK.raw	F1	55	1	33	26	6.02718e-05	0.0003431	7.828e-11	40.88
TRUE	High	Mascot (A3)	Unambiguous	121	136	LNSHmNALHLGSQANR	M5(Oxidation)	4	1	0	1	1	445.473	1778.87	1778.87	0.28	0.00012	HCD (High Energy Collision Dissociation)	28	MS2	13.7	99.316	46.7778	16135	QEp25-0678_Fan_G6PDH-403YK.raw	F1	54	1	33	26	8.49404e-05	0.0003431	4.926e-08	46.73
TRUE	High	Mascot (A3)	Unambiguous	121	136	LNSHmNALHLGSQANR	M5(Oxidation)	4	0.9811	0	1	1	445.473	1778.87	1778.87	0.28	0.00012	HCD (High Energy Collision Dissociation)	28	MS2	7.30119	41.732	38.3722	12839	QEp25-0678_Fan_G6PDH-403YK.raw	F1	53	1	33	26	0.000101418	0.0003431	1.725e-08	38.42
TRUE	High	Mascot (A3)	Unambiguous	121	136	LNSHmNALHLGSQANR	M5(Oxidation)	3	1	0	1	1	593.629	1778.87	1778.87	0.29	0.00017	HCD (High Energy Collision Dissociation)	28	MS2	23.046	100	58.5511	20187	QEp25-0678_Fan_G6PDH-403YK.raw	F1	45	1	33	26	0.000650301	0.0003431	5.922e-07	58.12
TRUE	High	Mascot (A3)	Unambiguous	121	136	LNSHmNALHLGSQANR	M5(Oxidation)	3	1	0	1	1	593.629	1778.87	1778.87	0.29	0.00017	HCD (High Energy Collision Dissociation)	28	MS2	1.21439	100	54.4597	18888	QEp25-0678_Fan_G6PDH-403YK.raw	F1	57	1	33	26	4.11258e-05	0.0003431	8.487e-08	54.36
TRUE	High	Mascot (A3)	Unambiguous	121	136	LNSHmNALHLGSQANR	M5(Oxidation)	3	1	0	1	1	593.629	1778.87	1778.87	0.29	0.00017	HCD (High Energy Collision Dissociation)	28	MS2	0.885527	51.636	45.7353	15736	QEp25-0678_Fan_G6PDH-403YK.raw	F1	85	1	33	26	6.88834e-08	0.0003431	1.155e-13	45.83
TRUE	High	Mascot (A3)	Unambiguous	121	136	LNSHmNALHLGSQANR	M5(Oxidation)	3	1	0	1	1	593.629	1778.87	1778.87	0.29	0.00017	HCD (High Energy Collision Dissociation)	28	MS2	0.696904	44.404	39.865	13427	QEp25-0678_Fan_G6PDH-403YK.raw	F1	67	1	33	26	3.63174e-06	0.0003431	1.58e-11	39.63
TRUE	High	Mascot (A3)	Unambiguous	121	136	LNSHmNALHLGSQANR	M5(Oxidation)	3	1	0	1	1	593.629	1778.87	1778.87	0.29	0.00017	HCD (High Energy Collision Dissociation)	28	MS2	3.05362	49.923	36.4262	12081	QEp25-0678_Fan_G6PDH-403YK.raw	F1	73	1	33	26	9.79748e-07	0.0003431	7.043e-14	36.65
TRUE	High	Mascot (A3)	Unambiguous	121	136	LNSHmNALHLGSQANR	M5(Oxidation)	3	1	0	1	1	593.629	1778.87	1778.87	0.29	0.00017	HCD (High Energy Collision Dissociation)	28	MS2	1.05406	37.509	39.1764	13158	QEp25-0678_Fan_G6PDH-403YK.raw	F1	73	1	33	26	9.335e-07	0.0003431	3.26e-11	38.67
TRUE	High	Mascot (A3)	Unambiguous	121	136	LNSHmNALHLGSQANR	M5(Oxidation)	2	1	0	1	1	889.94	1778.87	1778.87	0.29	0.00026	HCD (High Energy Collision Dissociation)	28	MS2	0	100	48.0583	16625	QEp25-0678_Fan_G6PDH-403YK.raw	F1	67	1	33	26	3.71633e-06	0.0003431	1.506e-06
TRUE	High	Mascot (A3)	Unambiguous	121	136	LNSHmNALHLGSQANR	M5(Oxidation)	4	1	0	1	1	445.473	1778.87	1778.87	0.35	0.00015	HCD (High Energy Collision Dissociation)	28	MS2	5.09291	53.98	40.4655	13663	QEp25-0678_Fan_G6PDH-403YK.raw	F1	64	1	33	26	7.41506e-06	0.0003431	4.218e-11	40.43
TRUE	High	Mascot (A3)	Unambiguous	121	136	LNSHmNALHLGSQANR	M5(Oxidation)	4	1	0	1	1	445.473	1778.87	1778.87	0.35	0.00015	HCD (High Energy Collision Dissociation)	28	MS2	11.6277	93.447	47.1224	16268	QEp25-0678_Fan_G6PDH-403YK.raw	F1	72	1	33	26	1.21371e-06	0.0003431	4.632e-13	46.73
TRUE	High	Mascot (A3)	Unambiguous	121	136	LNSHmNALHLGSQANR	M5(Oxidation)	4	1	0	1	1	445.473	1778.87	1778.87	0.35	0.00015	HCD (High Energy Collision Dissociation)	28	MS2	10.9864	66.592	41.8804	14218	QEp25-0678_Fan_G6PDH-403YK.raw	F1	57	1	33	26	4.04682e-05	0.0003431	9.289e-11	41.63
TRUE	High	Mascot (A3)	Unambiguous	121	136	LNSHmNALHLGSQANR	M5(Oxidation)	2	0.9298	0	1	1	889.94	1778.87	1778.87	0.36	0.00032	HCD (High Energy Collision Dissociation)	28	MS2	57.6265	100	55.6385	19280	QEp25-0678_Fan_G6PDH-403YK.raw	F1	57	1	33	26	3.98212e-05	0.0003431	2.552e-06	56.24
TRUE	High	Mascot (A3)	Unambiguous	121	136	LNSHmNALHLGSQANR	M5(Oxidation)	2	1	0	1	1	889.94	1778.87	1778.87	0.36	0.00032	HCD (High Energy Collision Dissociation)	28	MS2	0	100	48.4045	16755	QEp25-0678_Fan_G6PDH-403YK.raw	F1	55	1	33	26	6.01332e-05	0.0003431	0.00018
TRUE	High	Mascot (A3)	Unambiguous	121	136	LNSHmNALHLGSQANR	M5(Oxidation)	2	1	0	1	1	889.94	1778.87	1778.87	0.36	0.00032	HCD (High Energy Collision Dissociation)	28	MS2	0	100	40.9605	13855	QEp25-0678_Fan_G6PDH-403YK.raw	F1	81	1	33	26	1.6524e-07	0.0003431	4.739e-11	40.89
TRUE	High	Mascot (A3)	Unambiguous	121	136	LNSHmNALHLGSQANR	M5(Oxidation)	3	1	0	1	1	593.629	1778.87	1778.87	0.39	0.00023	HCD (High Energy Collision Dissociation)	28	MS2	23.0969	100	58.8874	20279	QEp25-0678_Fan_G6PDH-403YK.raw	F1	21	1	33	26	0.159263	0.0003431	1.132e-05	58.97
TRUE	High	Mascot (A3)	Unambiguous	121	136	LNSHmNALHLGSQANR	M5(Oxidation)	3	0.9867	0	1	1	593.629	1778.87	1778.87	0.39	0.00023	HCD (High Energy Collision Dissociation)	28	MS2	0.888337	35.977	41.9134	14231	QEp25-0678_Fan_G6PDH-403YK.raw	F1	75	1	33	26	6.055e-07	0.0003431	5.905e-13	41.95
TRUE	High	Mascot (A3)	Unambiguous	121	136	LNSHmNALHLGSQANR	M5(Oxidation)	3	1	0	1	1	593.629	1778.87	1778.87	0.39	0.00023	HCD (High Energy Collision Dissociation)	28	MS2	1.30667	57.226	46.7756	16134	QEp25-0678_Fan_G6PDH-403YK.raw	F1	76	1	33	26	5.03633e-07	0.0003431	1.558e-14	46.88
TRUE	High	Mascot (A3)	Unambiguous	121	136	LNSHmNALHLGSQANR	M5(Oxidation)	3	0.9818	0	1	1	593.629	1778.87	1778.87	0.39	0.00023	HCD (High Energy Collision Dissociation)	28	MS2	0.900125	24.189	40.8872	13828	QEp25-0678_Fan_G6PDH-403YK.raw	F1	55	1	33	26	5.86293e-05	0.0003431	7.363e-09	40.86
TRUE	High	Mascot (A3)	Unambiguous	121	136	LNSHmNALHLGSQANR	M5(Oxidation)	3	1	0	1	1	593.629	1778.87	1778.87	0.39	0.00023	HCD (High Energy Collision Dissociation)	28	MS2	4.2874	83.07	44.0099	15069	QEp25-0678_Fan_G6PDH-403YK.raw	F1	58	1	33	26	2.83867e-05	0.0003431	2.051e-13	44.19
TRUE	High	Mascot (A3)	Unambiguous	121	136	LNSHmNALHLGSQANR	M5(Oxidation)	3	1	0	1	1	593.629	1778.87	1778.87	0.39	0.00023	HCD (High Energy Collision Dissociation)	28	MS2	1.31523	61.051	35.3722	11659	QEp25-0678_Fan_G6PDH-403YK.raw	F1	72	1	33	26	1.35243e-06	0.0003431	5.821e-12	35.7
TRUE	High	Mascot (A3)	Unambiguous	121	136	LNSHmNALHLGSQANR	M5(Oxidation)	3	1	0	1	1	593.629	1778.87	1778.87	0.39	0.00023	HCD (High Energy Collision Dissociation)	28	MS2	1.31818	64.366	42.273	14376	QEp25-0678_Fan_G6PDH-403YK.raw	F1	86	1	33	26	5.14179e-08	0.0003431	2.292e-10	41.95
TRUE	High	Mascot (A3)	Unambiguous	121	136	LNSHmNALHLGSQANR	M5(Oxidation)	4	1	0	1	1	445.474	1778.87	1778.87	0.42	0.00018	HCD (High Energy Collision Dissociation)	28	MS2	12.0956	77.884	43.2884	14789	QEp25-0678_Fan_G6PDH-403YK.raw	F1	39	1	33	26	0.00278045	0.0003431	1.523e-08	43.49
TRUE	High	Mascot (A3)	Unambiguous	121	136	LNSHmNALHLGSQANR	M5(Oxidation)	4	1	0	1	1	445.474	1778.87	1778.87	0.42	0.00018	HCD (High Energy Collision Dissociation)	28	MS2	11.0366	79.617	44.0117	15070	QEp25-0678_Fan_G6PDH-403YK.raw	F1	63	1	33	26	9.64083e-06	0.0003431	4.491e-10	44.12
TRUE	High	Mascot (A3)	Unambiguous	121	136	LNSHmNALHLGSQANR	M5(Oxidation)	4	1	0	1	1	445.474	1778.87	1778.87	0.42	0.00018	HCD (High Energy Collision Dissociation)	28	MS2	4.7995	53.314	36.6555	12170	QEp25-0678_Fan_G6PDH-403YK.raw	F1	81	1	33	26	1.54211e-07	0.0003431	9.43e-13	36.76
TRUE	High	Mascot (A3)	Unambiguous	121	136	LNSHmNALHLGSQANR	M5(Oxidation)	2	1	0	1	1	889.94	1778.87	1778.87	0.43	0.00038	HCD (High Energy Collision Dissociation)	28	MS2	72.864	100	52.9128	18371	QEp25-0678_Fan_G6PDH-403YK.raw	F1	23	1	33	26	0.098544	0.0003431	0.001869	52.48
TRUE	High	Mascot (A3)	Unambiguous	121	136	LNSHmNALHLGSQANR	M5(Oxidation)	2	1	0	1	1	889.94	1778.87	1778.87	0.43	0.00038	HCD (High Energy Collision Dissociation)	28	MS2	0	100	44.7819	15370	QEp25-0678_Fan_G6PDH-403YK.raw	F1	61	1	33	26	1.65056e-05	0.0003431	1.105e-06
TRUE	High	Mascot (A3)	Unambiguous	121	136	LNSHmNALHLGSQANR	M5(Oxidation)	4	1	0	1	1	445.474	1778.87	1778.87	0.48	0.00022	HCD (High Energy Collision Dissociation)	28	MS2	77.6378	90.384	34.9088	11471	QEp25-0678_Fan_G6PDH-403YK.raw	F1	64	1	33	26	7.7928e-06	0.0003431	4.277e-09	36.14
TRUE	High	Mascot (A3)	Unambiguous	121	136	LNSHmNALHLGSQANR	M5(Oxidation)	4	1	0	1	1	445.474	1778.87	1778.87	0.48	0.00022	HCD (High Energy Collision Dissociation)	28	MS2	18.1899	64.895	35.6103	11749	QEp25-0678_Fan_G6PDH-403YK.raw	F1	64	1	33	26	8.31177e-06	0.0003431	8.579e-11	36.14
TRUE	High	Mascot (A3)	Unambiguous	121	136	LNSHmNALHLGSQANR	M5(Oxidation)	4	1	0	1	1	445.474	1778.87	1778.87	0.48	0.00022	HCD (High Energy Collision Dissociation)	28	MS2	6.32377	60.639	35.9666	11894	QEp25-0678_Fan_G6PDH-403YK.raw	F1	74	1	33	26	9.11367e-07	0.0003431	9.358e-12	36.14
TRUE	High	Mascot (A3)	Unambiguous	121	136	LNSHmNALHLGSQANR	M5(Oxidation)	3	1	0	1	1	593.629	1778.87	1778.87	0.49	0.00029	HCD (High Energy Collision Dissociation)	28	MS2	21.5888	38.231	35.723	11795	QEp25-0678_Fan_G6PDH-403YK.raw	F1	73	1	33	26	1.07819e-06	0.0003431	4.191e-13	35.7
TRUE	High	Mascot (A3)	Unambiguous	121	136	LNSHmNALHLGSQANR	M5(Oxidation)	3	1	0	1	1	593.629	1778.87	1778.87	0.49	0.00029	HCD (High Energy Collision Dissociation)	28	MS2	0.95134	37.56	37.4493	12483	QEp25-0678_Fan_G6PDH-403YK.raw	F1	86	1	33	26	5.52959e-08	0.0003431	3.718e-11	37.71
TRUE	High	Mascot (A3)	Unambiguous	121	136	LNSHmNALHLGSQANR	M5(Oxidation)	3	1	0	1	1	593.629	1778.87	1778.87	0.49	0.00029	HCD (High Energy Collision Dissociation)	28	MS2	2.03036	38.497	38.1353	12749	QEp25-0678_Fan_G6PDH-403YK.raw	F1	68	1	33	26	3.16005e-06	0.0003431	1.333e-10	38.48
TRUE	High	Mascot (A3)	Unambiguous	121	136	LNSHmNALHLGSQANR	M5(Oxidation)	2	1	0	1	1	889.94	1778.87	1778.87	0.5	0.00044	HCD (High Energy Collision Dissociation)	28	MS2	0	100	41.3008	13993	QEp25-0678_Fan_G6PDH-403YK.raw	F1	90	1	33	26	1.98013e-08	0.0003431	1.817e-09	40.89
TRUE	High	Mascot (A3)	Unambiguous	121	136	LNSHmNALHLGSQANR	M5(Oxidation)	2	0.9565	0	1	1	889.94	1778.87	1778.87	0.57	0.0005	HCD (High Energy Collision Dissociation)	28	MS2	0	100	51.1641	17749	QEp25-0678_Fan_G6PDH-403YK.raw	F1	46	1	33	26	0.000486064	0.0003431	0.0003979
TRUE	High	Mascot (A3)	Unambiguous	121	136	LNSHmNALHLGSQANR	M5(Oxidation)	3	1	0	1	1	593.629	1778.87	1778.87	0.59	0.00035	HCD (High Energy Collision Dissociation)	28	MS2	28.5564	100	57.1925	19784	QEp25-0678_Fan_G6PDH-403YK.raw	F1	39	1	33	26	0.00264663	0.0003431	1.843e-09
TRUE	High	Mascot (A3)	Unambiguous	121	136	LNSHmNALHLGSQANR	M5(Oxidation)	3	1	0	1	1	593.629	1778.87	1778.87	0.59	0.00035	HCD (High Energy Collision Dissociation)	28	MS2	0.457285	36.631	37.7928	12617	QEp25-0678_Fan_G6PDH-403YK.raw	F1	70	1	33	26	2.00767e-06	0.0003431	3.938e-13	37.71
TRUE	High	Mascot (A3)	Unambiguous	121	136	LNSHmNALHLGSQANR	M5(Oxidation)	3	1	0	1	1	593.629	1778.87	1778.87	0.59	0.00035	HCD (High Energy Collision Dissociation)	28	MS2	0	32.668	38.4821	12881	QEp25-0678_Fan_G6PDH-403YK.raw	F1	60	1	33	26	2.26826e-05	0.0003431	1.505e-10	38.48
TRUE	High	Mascot (A3)	Unambiguous	121	136	LNSHmNALHLGSQANR	M5(Oxidation)	3	1	0	1	1	593.629	1778.87	1778.87	0.59	0.00035	HCD (High Energy Collision Dissociation)	28	MS2	1.12996	42.417	36.7762	12217	QEp25-0678_Fan_G6PDH-403YK.raw	F1	71	1	33	26	1.54416e-06	0.0003431	3.675e-13	36.8
TRUE	High	Mascot (A3)	Unambiguous	121	136	LNSHmNALHLGSQANR	M5(Oxidation)	4	0.9811	0	1	1	445.474	1778.87	1778.87	0.62	0.00028	HCD (High Energy Collision Dissociation)	28	MS2	4.6402	44.007	39.0781	13119	QEp25-0678_Fan_G6PDH-403YK.raw	F1	53	1	33	26	0.000114207	0.0003431	1.031e-09	38.83
TRUE	High	Mascot (A3)	Unambiguous	121	136	LNSHmNALHLGSQANR	M5(Oxidation)	4	1	0	1	1	445.474	1778.87	1778.87	0.62	0.00028	HCD (High Energy Collision Dissociation)	28	MS2	8.10411	62.89	42.2229	14356	QEp25-0678_Fan_G6PDH-403YK.raw	F1	64	1	33	26	8.01112e-06	0.0003431	4.72e-10	42.16
TRUE	High	Mascot (A3)	Unambiguous	121	136	LNSHmNALHLGSQANR	M5(Oxidation)	2	1	0	1	1	889.94	1778.87	1778.87	0.64	0.00057	HCD (High Energy Collision Dissociation)	28	MS2	0	100	40.611	13719	QEp25-0678_Fan_G6PDH-403YK.raw	F1	110	1	33	26	2.12175e-10	0.0003431	1.365e-12	40.89
TRUE	High	Mascot (A3)	Unambiguous	121	136	LNSHmNALHLGSQANR	M5(Oxidation)	4	1	0	1	1	445.474	1778.87	1778.87	0.69	0.00031	HCD (High Energy Collision Dissociation)	28	MS2	9.89943	88.745	35.2623	11615	QEp25-0678_Fan_G6PDH-403YK.raw	F1	53	1	33	26	9.87855e-05	0.0003431	1.174e-07	36.14
TRUE	High	Mascot (A3)	Unambiguous	121	136	LNSHmNALHLGSQANR	M5(Oxidation)	3	1	0	1	1	593.629	1778.87	1778.87	0.7	0.00041	HCD (High Energy Collision Dissociation)	28	MS2	50.7411	100	62.2812	21112	QEp25-0678_Fan_G6PDH-403YK.raw	F1	23	1	33	26	0.0965369	0.0003431	3.902e-05	62.34
TRUE	High	Mascot (A3)	Unambiguous	121	136	LNSHmNALHLGSQANR	M5(Oxidation)	2	1	0	1	1	889.94	1778.87	1778.87	0.7	0.00063	HCD (High Energy Collision Dissociation)	28	MS2	0	100	44.0792	15097	QEp25-0678_Fan_G6PDH-403YK.raw	F1	80	1	33	26	1.83102e-07	0.0003431	6.108e-06
TRUE	High	Mascot (A3)	Unambiguous	121	136	LNSHmNALHLGSQANR	M5(Oxidation)	4	0.9778	0	1	1	445.474	1778.87	1778.87	0.76	0.00034	HCD (High Energy Collision Dissociation)	28	MS2	7.67358	40.307	38.0301	12711	QEp25-0678_Fan_G6PDH-403YK.raw	F1	45	1	32	25	0.000602285	0.0003431	6.178e-09	37.79
TRUE	High	Mascot (A3)	Unambiguous	121	136	LNSHmNALHLGSQANR	M5(Oxidation)	4	1	0	1	1	445.474	1778.87	1778.87	0.76	0.00034	HCD (High Energy Collision Dissociation)	28	MS2	5.52531	52.539	37.0071	12305	QEp25-0678_Fan_G6PDH-403YK.raw	F1	79	1	32	25	2.46491e-07	0.0003431	1.073e-11	36.76
TRUE	High	Mascot (A3)	Unambiguous	121	136	LNSHmNALHLGSQANR	M5(Oxidation)	4	1	0	1	1	445.474	1778.87	1778.87	0.76	0.00034	HCD (High Energy Collision Dissociation)	28	MS2	6.131	49.164	37.3552	12446	QEp25-0678_Fan_G6PDH-403YK.raw	F1	62	1	32	25	1.21284e-05	0.0003431	8.684e-10	37.41
TRUE	High	Mascot (A3)	Unambiguous	121	136	LNSHmNALHLGSQANR	M5(Oxidation)	3	0.9886	0	1	1	593.629	1778.87	1778.87	0.8	0.00047	HCD (High Energy Collision Dissociation)	28	MS2	0.960865	26.03	37.1128	12347	QEp25-0678_Fan_G6PDH-403YK.raw	F1	88	1	32	25	3.43401e-08	0.0003431	1.911e-09	37.17
TRUE	High	Mascot (A3)	Unambiguous	121	136	LNSHmNALHLGSQANR	M5(Oxidation)	4	1	0	1	1	445.474	1778.87	1778.87	0.83	0.00037	HCD (High Energy Collision Dissociation)	28	MS2	28.5613	28.844	37.6915	12578	QEp25-0678_Fan_G6PDH-403YK.raw	F1	45	1	32	25	0.000675774	0.0003431	5.171e-10	37.68
TRUE	High	Mascot (A3)	Unambiguous	121	136	LNSHmNALHLGSQANR	M5(Oxidation)	4	1	0	1	1	445.474	1778.87	1778.87	0.83	0.00037	HCD (High Energy Collision Dissociation)	28	MS2	4.73773	41.112	38.7204	12972	QEp25-0678_Fan_G6PDH-403YK.raw	F1	64	1	32	25	6.96309e-06	0.0003431	1.205e-11	38.83
TRUE	High	Mascot (A3)	Unambiguous	121	136	LNSHmNALHLGSQANR	M5(Oxidation)	2	0.9672	0	1	1	889.94	1778.87	1778.87	0.84	0.00075	HCD (High Energy Collision Dissociation)	28	MS2	0	100	50.4708	17502	QEp25-0678_Fan_G6PDH-403YK.raw	F1	61	1	32	25	1.7053e-05	0.0003431	8.256e-05
TRUE	High	Mascot (A3)	Unambiguous	121	136	LNSHmNALHLGSQANR	M5(Oxidation)	3	1	0	1	1	593.629	1778.87	1778.87	0.9	0.00054	HCD (High Energy Collision Dissociation)	28	MS2	31.2034	26.691	38.8379	13021	QEp25-0678_Fan_G6PDH-403YK.raw	F1	50	1	32	25	0.000174101	0.0003431	1.735e-08	38.67
TRUE	High	Mascot (A3)	Unambiguous	121	136	LNSHmNALHLGSQANR	M5(Oxidation)	4	1	0	1	1	445.474	1778.87	1778.87	0.96	0.00043	HCD (High Energy Collision Dissociation)	28	MS2	6.27775	51.073	40.1192	13524	QEp25-0678_Fan_G6PDH-403YK.raw	F1	64	1	32	25	7.01135e-06	0.0003431	5.548e-08	40.2
TRUE	High	Mascot (A3)	Unambiguous	121	136	LNSHmNALHLGSQANR	M5(Oxidation)	2	1	0	1	1	889.94	1778.87	1778.87	1.05	0.00093	HCD (High Energy Collision Dissociation)	28	MS2	11.8689	100	52.568	18246	QEp25-0678_Fan_G6PDH-403YK.raw	F1	64	1	32	25	7.33974e-06	0.0003431	2.351e-06	52.48
TRUE	High	Mascot (A3)	Unambiguous	121	136	LNSHmNALHLGSQANR	M5(Oxidation)	4	1	0	1	1	445.474	1778.87	1778.87	1.17	0.00052	HCD (High Energy Collision Dissociation)	28	MS2	4.39727	47.892	39.4144	13253	QEp25-0678_Fan_G6PDH-403YK.raw	F1	69	1	32	25	2.59227e-06	0.0003431	3.464e-08	38.83
TRUE	High	Mascot (A3)	Unambiguous	121	136	LNSHmNALHLGSQANR	M5(Oxidation)	2	0.9552	0	1	1	889.941	1778.87	1778.87	1.39	0.00124	HCD (High Energy Collision Dissociation)	28	MS2	8.02379	100	49.4188	17129	QEp25-0678_Fan_G6PDH-403YK.raw	F1	67	1	32	25	3.83425e-06	0.0003431	0.0001264
TRUE	High	Mascot (A3)	Unambiguous	121	136	LNSHmNALHLGSQANR	M5(Oxidation)	2	1	0	1	1	889.941	1778.87	1778.87	1.6	0.00142	HCD (High Energy Collision Dissociation)	28	MS2	39.011	100	46.6644	16091	QEp25-0678_Fan_G6PDH-403YK.raw	F1	67	1	32	25	3.49276e-06	0.0003431	6.817e-06
TRUE	High	Mascot (A3)	Unambiguous	121	136	LNSHmNALHLGSQANR	M5(Oxidation)	2	1	0	1	1	889.941	1778.88	1778.87	2.35	0.00209	HCD (High Energy Collision Dissociation)	28	MS2	0	100	54.1877	18786	QEp25-0678_Fan_G6PDH-403YK.raw	F1	26	1	33	26	0.0474581	0.002963	0.02734	54.45
TRUE	High	Mascot (A3)	Unambiguous	121	136	LNSHmNALHLGSQANR	M5(Oxidation)	4	1	0	1	1	445.474	1778.88	1778.87	2.61	0.00116	HCD (High Energy Collision Dissociation)	28	MS2	3.87195	42.919	39.7726	13391	QEp25-0678_Fan_G6PDH-403YK.raw	F1	50	1	33	26	0.000226626	0.0003431	5.6e-11	39.68
TRUE	High	Mascot (A3)	Unambiguous	121	136	LNSHmnALHLGSQANR	M5(Oxidation); N6(Deamidated)	3	0.3333	0	1	1	593.956	1779.85	1779.86	-0.64	-0.00038	HCD (High Energy Collision Dissociation)	28	MS2	37.6814	100	32.5714	10523	QEp25-0678_Fan_G6PDH-403YK.raw	F1	24	1	31	24	0.063627	0.0003431	5.62e-06	32.6
TRUE	High	Mascot (A3)	Unambiguous	121	136	LNSHmnALHLGSQANR	M5(Oxidation); N6(Deamidated)	4	0.5556	0	1	1	445.719	1779.86	1779.86	0	0	HCD (High Energy Collision Dissociation)	28	MS2	42.4035	100	33.119	10750	QEp25-0678_Fan_G6PDH-403YK.raw	F1	18	1	31	24	0.235154	0.0003431	1.81e-06	33.47
TRUE	High	Mascot (A3)	Unambiguous	121	136	LnSHmNALHLGSQANR	N2(Deamidated); M5(Oxidation)	4	0.5556	0	1	2	445.719	1779.86	1779.86	0	0	HCD (High Energy Collision Dissociation)	28	MS2	42.4035	100	33.119	10750	QEp25-0678_Fan_G6PDH-403YK.raw	F1	18	1	31	24	0.240632	0.0003431	1.81e-06	33.47
TRUE	High	Mascot (A3)	Unambiguous	121	136	LNSHmnALHLGSQANR	M5(Oxidation); N6(Deamidated)	4	0.381	0	1	1	445.719	1779.86	1779.86	0	0	HCD (High Energy Collision Dissociation)	28	MS2	29.0359	100	33.5149	10908	QEp25-0678_Fan_G6PDH-403YK.raw	F1	42	1	31	24	0.000982546	0.0003431	9.649e-10	33.47
TRUE	High	Mascot (A3)	Unambiguous	121	136	LnSHmNALHLGSQANR	N2(Deamidated); M5(Oxidation)	4	0.381	0	1	2	445.719	1779.86	1779.86	0	0	HCD (High Energy Collision Dissociation)	28	MS2	29.0359	100	33.5149	10908	QEp25-0678_Fan_G6PDH-403YK.raw	F1	42	1	31	24	0.000982546	0.0003431	9.649e-10	33.47
TRUE	High	Mascot (A3)	Unambiguous	121	136	LNSHmnALHLGSQANR	M5(Oxidation); N6(Deamidated)	2	0.4545	0	1	1	890.431	1779.86	1779.86	0.08	7e-05	HCD (High Energy Collision Dissociation)	28	MS2	34.489	100	33.2324	10797	QEp25-0678_Fan_G6PDH-403YK.raw	F1	55	1	31	24	5.29245e-05	0.0003431	5.354e-07	33.52
TRUE	High	Mascot (A3)	Unambiguous	121	136	LNSHmnALHLGSQANR	M5(Oxidation); N6(Deamidated)	2	0.5	0	1	1	890.432	1779.86	1779.86	0.29	0.00026	HCD (High Energy Collision Dissociation)	28	MS2	46.0994	100	32.8894	10653	QEp25-0678_Fan_G6PDH-403YK.raw	F1	30	1	32	25	0.0162405	0.0003431	0.0002275	33.52
TRUE	High	Mascot (A3)	Unambiguous	121	136	LNSHmnALHLGSQANR	M5(Oxidation); N6(Deamidated)	4	0.0488	0	1	1	445.719	1779.86	1779.86	0.34	0.00015	HCD (High Energy Collision Dissociation)	28	MS2	31.5724	100	33.8764	11054	QEp25-0678_Fan_G6PDH-403YK.raw	F1	41	1	32	25	0.00133844	0.0003431	5.289e-06	33.91
TRUE	High	Mascot (A3)	Unambiguous	121	136	LNSHmnALHLGSQANR	M5(Oxidation); N6(Deamidated)	3	0.6429	0	1	1	593.957	1779.86	1779.86	0.59	0.00035	HCD (High Energy Collision Dissociation)	28	MS2	28.0764	100	32.9674	10687	QEp25-0678_Fan_G6PDH-403YK.raw	F1	28	1	32	25	0.0271512	0.0003431	1.353e-05	32.83
TRUE	High	Mascot (A3)	Unambiguous	121	136	LnSHmNALHLGSQANR	N2(Deamidated); M5(Oxidation)	3	0.6429	0	1	2	593.957	1779.86	1779.86	0.59	0.00035	HCD (High Energy Collision Dissociation)	28	MS2	28.0764	100	32.9674	10687	QEp25-0678_Fan_G6PDH-403YK.raw	F1	28	1	32	25	0.0271512	0.0003431	1.353e-05	32.83
TRUE	High	Mascot (A3)	Unambiguous	121	136	LNSHmnALHLGSQANR	M5(Oxidation); N6(Deamidated)	3	0.2817	0	1	1	593.957	1779.86	1779.86	1	0.00059	HCD (High Energy Collision Dissociation)	28	MS2	8.72293	100	33.3055	10826	QEp25-0678_Fan_G6PDH-403YK.raw	F1	71	1	32	25	1.26412e-06	0.0003431	1.343e-10	33.3
TRUE	High	Mascot (A3)	Unambiguous	121	136	LNSHmnALHLGSQANR	M5(Oxidation); N6(Deamidated)	2	0.5652	0	1	1	890.433	1779.86	1779.86	1.25	0.00111	HCD (High Energy Collision Dissociation)	28	MS2	0	100	33.5816	10935	QEp25-0678_Fan_G6PDH-403YK.raw	F1	69	1	32	25	2.28449e-06	0.0003431	1.192e-05	33.52
TRUE	High	Mascot (A3)	Unambiguous	121	136	LNSHmnALHLGSQANR	M5(Oxidation); N6(Deamidated)	3	0.3385	0	1	1	593.957	1779.86	1779.86	1.31	0.00078	HCD (High Energy Collision Dissociation)	28	MS2	14.948	100	33.6611	10968	QEp25-0678_Fan_G6PDH-403YK.raw	F1	65	1	32	25	5.40492e-06	0.0003431	3.215e-11	33.71
TRUE	High	Mascot (A3)	Unambiguous	121	136	LNSHmnALHLGSQANR	M5(Oxidation); N6(Deamidated)	3	0.28	0	1	1	593.958	1779.86	1779.86	1.93	0.00114	HCD (High Energy Collision Dissociation)	28	MS2	20.4096	69.094	33.9987	11104	QEp25-0678_Fan_G6PDH-403YK.raw	F1	75	1	32	25	5.47682e-07	0.0003431	1.656e-13
TRUE	High	Mascot (A3)	Unambiguous	121	136	LNSHmnALHLGSQANR	M5(Oxidation); N6(Deamidated)	4	0.2703	0	1	1	445.72	1779.86	1779.86	1.99	0.00088	HCD (High Energy Collision Dissociation)	28	MS2	30.9302	100	34.2132	11187	QEp25-0678_Fan_G6PDH-403YK.raw	F1	37	1	32	25	0.00354035	0.0003431	1.725e-06	34.95
TRUE	High	Mascot (A3)	Unambiguous	121	136	LNSHmnALHLGSQANR	M5(Oxidation); N6(Deamidated)	2	0.5286	0	1	1	890.435	1779.86	1779.86	3.72	0.00331	HCD (High Energy Collision Dissociation)	28	MS2	38.7376	100	33.9486	11084	QEp25-0678_Fan_G6PDH-403YK.raw	F1	70	1	32	25	1.83643e-06	0.0003431	2.564e-08	34.92
TRUE	High	Mascot (A3)	Unambiguous	121	136	LNSHmnALHLGSQANR	M5(Oxidation); N6(Deamidated)	3	0.141	0	1	1	593.959	1779.86	1779.86	3.78	0.00224	HCD (High Energy Collision Dissociation)	28	MS2	19.339	63.294	34.3468	11240	QEp25-0678_Fan_G6PDH-403YK.raw	F1	78	1	33	26	3.17709e-07	0.0003431	4.296e-13
TRUE	High	Mascot (A3)	Unambiguous	121	136	LNSHmnALHLGSQANR	M5(Oxidation); N6(Deamidated)	4	0.0339	0	1	1	445.721	1779.86	1779.86	4.66	0.00207	HCD (High Energy Collision Dissociation)	28	MS2	31.5338	100	34.5621	11326	QEp25-0678_Fan_G6PDH-403YK.raw	F1	59	1	33	26	3.03636e-05	0.0003431	1.753e-06	34.95
TRUE	High	Mascot (A3)	Unambiguous	121	136	LNSHmnALHLGSQANR	M5(Oxidation); N6(Deamidated)	2	0.1379	0	1	1	890.436	1779.86	1779.86	4.75	0.00422	HCD (High Energy Collision Dissociation)	28	MS2	26.7693	100	35.0206	11514	QEp25-0678_Fan_G6PDH-403YK.raw	F1	87	1	33	26	4.01193e-08	0.0003431	4.786e-11	34.92
TRUE	High	Mascot (A3)	Unambiguous	121	136	LNSHmnALHLGSQANR	M5(Oxidation); N6(Deamidated)	2	0.2897	0	1	1	890.436	1779.86	1779.86	4.88	0.00435	HCD (High Energy Collision Dissociation)	28	MS2	29.843	100	34.3089	11225	QEp25-0678_Fan_G6PDH-403YK.raw	F1	107	1	33	26	4.93575e-10	0.0003431	1.098e-10	34.92
TRUE	High	Mascot (A3)	Unambiguous	121	136	LNSHmnALHLGSQANR	M5(Oxidation); N6(Deamidated)	2	0.1356	0	1	1	890.436	1779.86	1779.86	5.23	0.00465	HCD (High Energy Collision Dissociation)	28	MS2	48.6281	100	34.6629	11366	QEp25-0678_Fan_G6PDH-403YK.raw	F1	59	1	33	26	2.60261e-05	0.0003431	6.771e-09	34.92
TRUE	High	Mascot (A3)	Unambiguous	121	136	LNSHmnALHLGSQANR	M5(Oxidation); N6(Deamidated)	3	0.0303	0	1	1	593.96	1779.87	1779.86	6.04	0.00358	HCD (High Energy Collision Dissociation)	28	MS2	30.1009	80.777	34.6847	11375	QEp25-0678_Fan_G6PDH-403YK.raw	F1	66	1	33	26	5.94744e-06	0.0003431	2.791e-10
TRUE	High	Mascot (A3)	Unambiguous	121	136	LNSHmnALHLGSQANR	M5(Oxidation); N6(Deamidated)	3	0.1695	0	1	1	593.961	1779.87	1779.86	6.45	0.00383	HCD (High Energy Collision Dissociation)	28	MS2	27.8399	73.423	35.029	11517	QEp25-0678_Fan_G6PDH-403YK.raw	F1	59	1	33	26	3.28033e-05	0.0003431	1.168e-10
TRUE	High	Mascot (A3)	Unambiguous	121	136	LNSHmnALHLGSQANR	M5(Oxidation); N6(Deamidated)	2	0.1136	0	1	1	890.439	1779.87	1779.86	8.24	0.00734	HCD (High Energy Collision Dissociation)	28	MS2	39.4347	100	35.3827	11664	QEp25-0678_Fan_G6PDH-403YK.raw	F1	88	1	33	26	3.65134e-08	0.0003431	1.656e-07
TRUE	High	Mascot (A3)	Unambiguous	121	136	LNSHmnALHLGSQANR	M5(Oxidation); N6(Deamidated)	3	1	0	1	1	593.962	1779.87	1779.86	9.23	0.00548	HCD (High Energy Collision Dissociation)	28	MS2	88.0442	100	64.0709	21522	QEp25-0678_Fan_G6PDH-403YK.raw	F1	11	1	34	27	2.2011	0.002283	0.0148	64.02
TRUE	High	Mascot (A3)	Unambiguous	121	136	LnSHmNALHLGSQANR	N2(Deamidated); M5(Oxidation)	3	1	0	1	2	593.962	1779.87	1779.86	9.23	0.00548	HCD (High Energy Collision Dissociation)	28	MS2	88.0442	100	64.0709	21522	QEp25-0678_Fan_G6PDH-403YK.raw	F1	11	1	34	27	2.2011	0.002283	0.0148	64.02
TRUE	High	Mascot (A3)	Unambiguous	136	152	LFYLALPPTVYEAVTK		2	1	0	1	1	913.009	1825.01	1825.01	-2.56	-0.00233	HCD (High Energy Collision Dissociation)	28	MS2	0	100	59.1957	20366	QEp25-0678_Fan_G6PDH-403YK.raw	F1	26	1	32	25	0.0365187	0.0003431	0.0002063	59.36
TRUE	High	Mascot (A3)	Unambiguous	136	152	LFYLALPPTVYEAVTK		2	1	0	1	1	913.01	1825.01	1825.01	-0.82	-0.00075	HCD (High Energy Collision Dissociation)	28	MS2	4.74194	100	60.2135	20636	QEp25-0678_Fan_G6PDH-403YK.raw	F1	20	1	32	25	0.159651	0.0003431	0.0004858	59.36
TRUE	High	Mascot (A3)	Unambiguous	136	152	LFYLALPPTVYEAVTK		2	1	0	1	1	913.011	1825.01	1825.01	-0.21	-0.0002	HCD (High Energy Collision Dissociation)	28	MS2	0	100	60.5552	20719	QEp25-0678_Fan_G6PDH-403YK.raw	F1	5	1	32	25	6.12053	0.002503	0.02001	59.36
TRUE	High	Mascot (A3)	Unambiguous	136	152	LFYLALPPTVYEAVTK		3	1	0	1	1	609.01	1825.01	1825.01	-0.12	-7e-05	HCD (High Energy Collision Dissociation)	28	MS2	2.97251	98.099	59.5591	20469	QEp25-0678_Fan_G6PDH-403YK.raw	F1	32	1	32	25	0.0106854	0.0003431	6.764e-09	59.36
TRUE	High	Mascot (A3)	Unambiguous	136	152	LFYLALPPTVYEAVTK		2	1	0	1	1	913.011	1825.01	1825.01	-0.08	-7e-05	HCD (High Energy Collision Dissociation)	28	MS2	1.93623	100	59.8754	20547	QEp25-0678_Fan_G6PDH-403YK.raw	F1	26	1	32	25	0.0421492	0.0003431	1.764e-05	59.36
TRUE	High	Mascot (A3)	Unambiguous	136	152	LFYLALPPTVYEAVTK		3	1	0	1	1	609.01	1825.01	1825.01	0.08	5e-05	HCD (High Energy Collision Dissociation)	28	MS2	30.595	100	59.9012	20555	QEp25-0678_Fan_G6PDH-403YK.raw	F1	9	1	32	25	2.3472	0.005488	0.06502	59.36
TRUE	High	Mascot (A3)	Unambiguous	136	152	LFYLALPPTVYEAVTK		2	1	0	1	1	913.011	1825.02	1825.01	0.25	0.00023	HCD (High Energy Collision Dissociation)	28	MS2	0	31.158	59.5334	20462	QEp25-0678_Fan_G6PDH-403YK.raw	F1	36	1	32	25	0.00455816	0.0003431	7.434e-11	59.36
TRUE	High	Mascot (A3)	Unambiguous	136	152	LFYLALPPTVYEAVTK		3	1	0	1	1	609.01	1825.02	1825.01	0.68	0.00041	HCD (High Energy Collision Dissociation)	28	MS2	37.5659	100	59.2173	20371	QEp25-0678_Fan_G6PDH-403YK.raw	F1	30	1	32	25	0.0191006	0.0003431	8.32e-07	59.36
TRUE	High	Mascot (A3)	Unambiguous	153	166	NIHEScMSQIGWNR	C6(Carbamidomethyl)	3	1	0	1	1	577.927	1731.77	1731.77	-1.88	-0.00109	HCD (High Energy Collision Dissociation)	28	MS2	60.1041	100	49.9978	17334	QEp25-0678_Fan_G6PDH-403YK.raw	F1	7	1	30	23	2.47582	0.005488	0.06158
TRUE	High	Mascot (A3)	Unambiguous	153	166	NIHEScMSQIGWNR	C6(Carbamidomethyl)	3		0	1	1	577.927	1731.77	1731.77	-0.62	-0.00036	HCD (High Energy Collision Dissociation)	28	MS2	43.661	100	50.827	17628	QEp25-0678_Fan_G6PDH-403YK.raw	F1	0	1	30	23	10.6029	0.004092	0.03376
TRUE	High	Mascot (A3)	Unambiguous	153	166	NIHEScMSQIGWNR	C6(Carbamidomethyl)	3	1	0	1	1	577.929	1731.77	1731.77	1.18	0.00068	HCD (High Energy Collision Dissociation)	28	MS2	35.0941	100	37.4823	12495	QEp25-0678_Fan_G6PDH-403YK.raw	F1	42	1	30	23	0.000785064	0.0003431	2.663e-05	37.05
TRUE	High	Mascot (A3)	Unambiguous	153	166	NIHEScMSQIGWNR	C6(Carbamidomethyl)	3	1	0	1	1	577.929	1731.77	1731.77	1.39	0.0008	HCD (High Energy Collision Dissociation)	28	MS2	27.264	100	37.1368	12357	QEp25-0678_Fan_G6PDH-403YK.raw	F1	33	1	30	23	0.00642547	0.0003431	5.875e-07	37.05
TRUE	High	Mascot (A3)	Unambiguous	153	166	NIHEScMSQIGWNR	C6(Carbamidomethyl)	3	1	0	1	1	577.929	1731.77	1731.77	1.82	0.00105	HCD (High Energy Collision Dissociation)	28	MS2	34.9647	85.662	36.7893	12222	QEp25-0678_Fan_G6PDH-403YK.raw	F1	40	1	31	24	0.00139744	0.0003431	7.37e-06	36.85
TRUE	High	Mascot (A3)	Unambiguous	153	166	NIHEScmSQIGWNR	C6(Carbamidomethyl); M7(Oxidation)	3	1	0	1	1	583.256	1747.75	1747.76	-5.8	-0.00338	HCD (High Energy Collision Dissociation)	28	MS2	29.7486	100	44.6939	15335	QEp25-0678_Fan_G6PDH-403YK.raw	F1	13	1	27	20	0.262826	0.009684	0.1289
TRUE	High	Mascot (A3)	Unambiguous	153	166	NIHEScmSQIGWNR	C6(Carbamidomethyl); M7(Oxidation)	3	1	0	1	1	583.257	1747.76	1747.76	-4.96	-0.00289	HCD (High Energy Collision Dissociation)	28	MS2	71.153	100	38.8704	13035	QEp25-0678_Fan_G6PDH-403YK.raw	F1	5	1	27	20	1.97264	0.004305	0.0493	38.8
TRUE	High	Mascot (A3)	Unambiguous	153	166	NIHEScmSQIGWNR	C6(Carbamidomethyl); M7(Oxidation)	3	1	0	1	1	583.257	1747.76	1747.76	-4.55	-0.00265	HCD (High Energy Collision Dissociation)	28	MS2	48.3415	100	48.8827	16926	QEp25-0678_Fan_G6PDH-403YK.raw	F1	1	1	27	20	4.24295	0.007698	0.09579	48.72
TRUE	High	Mascot (A3)	Unambiguous	153	166	NIHEScmSQIGWNR	C6(Carbamidomethyl); M7(Oxidation)	3	1	0	1	1	583.257	1747.76	1747.76	-4.13	-0.0024	HCD (High Energy Collision Dissociation)	28	MS2	48.3297	100	50.9542	17673	QEp25-0678_Fan_G6PDH-403YK.raw	F1	13	1	27	20	0.271436	0.006332	0.08649
TRUE	High	Mascot (A3)	Unambiguous	153	166	NIHEScmSQIGWNR	C6(Carbamidomethyl); M7(Oxidation)	3	1	0	1	1	583.257	1747.76	1747.76	-4.13	-0.0024	HCD (High Energy Collision Dissociation)	28	MS2	46.9967	100	50.6026	17550	QEp25-0678_Fan_G6PDH-403YK.raw	F1	15	1	27	20	0.16469	0.00123	0.007613
TRUE	High	Mascot (A3)	Unambiguous	153	166	NIHEScmSQIGWNR	C6(Carbamidomethyl); M7(Oxidation)	3	1	0	1	1	583.257	1747.76	1747.76	-4.02	-0.00234	HCD (High Energy Collision Dissociation)	28	MS2	46.8207	100	47.7168	16504	QEp25-0678_Fan_G6PDH-403YK.raw	F1	10	1	27	20	0.513651	0.00123	0.005028	47.21
TRUE	High	Mascot (A3)	Unambiguous	153	166	NIHEScmSQIGWNR	C6(Carbamidomethyl); M7(Oxidation)	3	1	0	1	1	583.257	1747.76	1747.76	-3.92	-0.00228	HCD (High Energy Collision Dissociation)	28	MS2	30.2099	100	49.5649	17182	QEp25-0678_Fan_G6PDH-403YK.raw	F1	22	1	27	20	0.0388748	0.001786	0.01056
TRUE	High	Mascot (A3)	Unambiguous	153	166	NIHEScmSQIGWNR	C6(Carbamidomethyl); M7(Oxidation)	3	1	0	1	1	583.257	1747.76	1747.76	-3.71	-0.00216	HCD (High Energy Collision Dissociation)	28	MS2	35.5002	100	55.5059	19235	QEp25-0678_Fan_G6PDH-403YK.raw	F1	17	1	27	20	0.104633	0.004092	0.04497	55.19
TRUE	High	Mascot (A3)	Unambiguous	153	166	NIHEScmSQIGWNR	C6(Carbamidomethyl); M7(Oxidation)	3	1	0	1	1	583.257	1747.76	1747.76	-3.6	-0.0021	HCD (High Energy Collision Dissociation)	28	MS2	39.8427	100	50.2531	17427	QEp25-0678_Fan_G6PDH-403YK.raw	F1	7	1	27	20	1.023	0.007883	0.1026
TRUE	High	Mascot (A3)	Unambiguous	153	166	NIHEScmSQIGWNR	C6(Carbamidomethyl); M7(Oxidation)	3	1	0	1	1	583.257	1747.76	1747.76	-3.6	-0.0021	HCD (High Energy Collision Dissociation)	28	MS2	32.0327	100	42.9083	14642	QEp25-0678_Fan_G6PDH-403YK.raw	F1	16	1	27	20	0.158079	0.002503	0.0196	43.35
TRUE	High	Mascot (A3)	Unambiguous	153	166	NIHEScmSQIGWNR	C6(Carbamidomethyl); M7(Oxidation)	3	1	0	1	1	583.257	1747.76	1747.76	-3.5	-0.00204	HCD (High Energy Collision Dissociation)	28	MS2	20.1371	100	33.7514	11003	QEp25-0678_Fan_G6PDH-403YK.raw	F1	18	1	27	20	0.0932985	0.0003431	0.0001958	33.78
TRUE	High	Mascot (A3)	Unambiguous	153	166	NIHEScmSQIGWNR	C6(Carbamidomethyl); M7(Oxidation)	2	1	0	1	1	874.383	1747.76	1747.76	-3.18	-0.00278	HCD (High Energy Collision Dissociation)	28	MS2	24.0572	100	30.1362	9507	QEp25-0678_Fan_G6PDH-403YK.raw	F1	54	1	27	20	2.06856e-05	0.0003431	4.646e-07	30.71
TRUE	High	Mascot (A3)	Unambiguous	153	166	NIHEScmSQIGWNR	C6(Carbamidomethyl); M7(Oxidation)	3	1	0	1	1	583.258	1747.76	1747.76	-3.08	-0.00179	HCD (High Energy Collision Dissociation)	28	MS2	22.9625	100	54.0464	18739	QEp25-0678_Fan_G6PDH-403YK.raw	F1	10	1	27	20	0.541587	0.004092	0.04146	54.36
TRUE	High	Mascot (A3)	Unambiguous	153	166	NIHEScmSQIGWNR	C6(Carbamidomethyl); M7(Oxidation)	3	1	0	1	1	583.258	1747.76	1747.76	-3.08	-0.00179	HCD (High Energy Collision Dissociation)	28	MS2	26.4453	100	37.8429	12637	QEp25-0678_Fan_G6PDH-403YK.raw	F1	19	1	27	20	0.0790074	0.0003431	0.0002744	37.83
TRUE	High	Mascot (A3)	Unambiguous	153	166	NIHEScmSQIGWNR	C6(Carbamidomethyl); M7(Oxidation)	3	1	0	1	1	583.258	1747.76	1747.76	-2.97	-0.00173	HCD (High Energy Collision Dissociation)	28	MS2	15.6861	100	43.9903	15061	QEp25-0678_Fan_G6PDH-403YK.raw	F1	25	1	27	20	0.0169304	0.004092	0.04629	43.81
TRUE	High	Mascot (A3)	Unambiguous	153	166	NIHEScmSQIGWNR	C6(Carbamidomethyl); M7(Oxidation)	3	1	0	1	1	583.258	1747.76	1747.76	-2.76	-0.00161	HCD (High Energy Collision Dissociation)	28	MS2	63.4895	100	53.7038	18623	QEp25-0678_Fan_G6PDH-403YK.raw	F1	16	1	27	20	0.14369	0.006799	0.08885
TRUE	High	Mascot (A3)	Unambiguous	153	166	NIHEScmSQIGWNR	C6(Carbamidomethyl); M7(Oxidation)	3	1	0	1	1	583.258	1747.76	1747.76	-2.76	-0.00161	HCD (High Energy Collision Dissociation)	28	MS2	4.73456	100	44.348	15200	QEp25-0678_Fan_G6PDH-403YK.raw	F1	33	1	27	20	0.00278245	0.0003431	0.0006578
TRUE	High	Mascot (A3)	Unambiguous	153	166	NIHEScmSQIGWNR	C6(Carbamidomethyl); M7(Oxidation)	3	1	0	1	1	583.258	1747.76	1747.76	-2.55	-0.00149	HCD (High Energy Collision Dissociation)	28	MS2	33.4011	100	53.0331	18408	QEp25-0678_Fan_G6PDH-403YK.raw	F1	17	1	27	20	0.110771	0.006799	0.0875	52.72
TRUE	High	Mascot (A3)	Unambiguous	153	166	NIHEScmSQIGWNR	C6(Carbamidomethyl); M7(Oxidation)	3	1	0	1	1	583.258	1747.76	1747.76	-2.45	-0.00143	HCD (High Energy Collision Dissociation)	28	MS2	54.6416	100	52.328	18153	QEp25-0678_Fan_G6PDH-403YK.raw	F1	14	1	27	20	0.248558	0.002503	0.01679	52.72
TRUE	High	Mascot (A3)	Unambiguous	153	166	NIHEScmSQIGWNR	C6(Carbamidomethyl); M7(Oxidation)	3	1	0	1	1	583.258	1747.76	1747.76	-2.45	-0.00143	HCD (High Energy Collision Dissociation)	28	MS2	91.4568	100	46.3313	15963	QEp25-0678_Fan_G6PDH-403YK.raw	F1	4	1	27	20	2.22038	0.004092	0.03755	46.28
TRUE	High	Mascot (A3)	Unambiguous	153	166	NIHEScmSQIGWNR	C6(Carbamidomethyl); M7(Oxidation)	3	1	0	1	1	583.258	1747.76	1747.76	-2.45	-0.00143	HCD (High Energy Collision Dissociation)	28	MS2	17.142	100	45.6247	15694	QEp25-0678_Fan_G6PDH-403YK.raw	F1	23	1	27	20	0.0306498	0.001786	0.01094
TRUE	High	Mascot (A3)	Unambiguous	153	166	NIHEScmSQIGWNR	C6(Carbamidomethyl); M7(Oxidation)	3	1	0	1	1	583.258	1747.76	1747.76	-2.45	-0.00143	HCD (High Energy Collision Dissociation)	28	MS2	13.4388	60.076	30.199	9532	QEp25-0678_Fan_G6PDH-403YK.raw	F1	58	1	27	20	8.44166e-06	0.0003431	4.539e-09	30.21
TRUE	High	Mascot (A3)	Unambiguous	153	166	NIHEScmSQIGWNR	C6(Carbamidomethyl); M7(Oxidation)	3	1	0	1	1	583.258	1747.76	1747.76	-2.35	-0.00137	HCD (High Energy Collision Dissociation)	28	MS2	33.445	100	34.0895	11138	QEp25-0678_Fan_G6PDH-403YK.raw	F1	32	1	27	20	0.00342317	0.0003431	7.027e-06	34.07
TRUE	High	Mascot (A3)	Unambiguous	153	166	NIHEScmSQIGWNR	C6(Carbamidomethyl); M7(Oxidation)	3	1	0	1	1	583.258	1747.76	1747.76	-2.24	-0.00131	HCD (High Energy Collision Dissociation)	28	MS2	18.2132	100	29.8628	9397	QEp25-0678_Fan_G6PDH-403YK.raw	F1	43	1	27	20	0.000315085	0.0003431	4.122e-07	30.21
TRUE	High	Mascot (A3)	Unambiguous	153	166	NIHEScmSQIGWNR	C6(Carbamidomethyl); M7(Oxidation)	3	1	0	1	1	583.258	1747.76	1747.76	-2.14	-0.00124	HCD (High Energy Collision Dissociation)	28	MS2	42.7795	100	49.2196	17050	QEp25-0678_Fan_G6PDH-403YK.raw	F1	18	1	27	20	0.0830669	0.00123	0.005741
TRUE	High	Mascot (A3)	Unambiguous	153	166	NIHEScmSQIGWNR	C6(Carbamidomethyl); M7(Oxidation)	3	1	0	1	1	583.258	1747.76	1747.76	-1.93	-0.00112	HCD (High Energy Collision Dissociation)	28	MS2	71.8939	100	51.64	17915	QEp25-0678_Fan_G6PDH-403YK.raw	F1	7	1	27	20	1.09939	0.006133	0.07935
TRUE	High	Mascot (A3)	Unambiguous	153	166	NIHEScmSQIGWNR	C6(Carbamidomethyl); M7(Oxidation)	3	1	0	1	1	583.258	1747.76	1747.76	-1.82	-0.00106	HCD (High Energy Collision Dissociation)	28	MS2	41.9092	100	51.2947	17795	QEp25-0678_Fan_G6PDH-403YK.raw	F1	7	1	27	20	1.30663	0.006133	0.08006
TRUE	High	Mascot (A3)	Unambiguous	153	166	NIHEScmSQIGWNR	C6(Carbamidomethyl); M7(Oxidation)	3	1	0	1	1	583.258	1747.76	1747.76	-1.82	-0.00106	HCD (High Energy Collision Dissociation)	28	MS2	33.1561	100	28.3482	8765	QEp25-0678_Fan_G6PDH-403YK.raw	F1	35	1	27	20	0.00195502	0.0003431	5.638e-05	28.53
TRUE	High	Mascot (A3)	Unambiguous	153	166	NIHEScmSQIGWNR	C6(Carbamidomethyl); M7(Oxidation)	3	1	0	1	1	583.259	1747.76	1747.76	-1.51	-0.00088	HCD (High Energy Collision Dissociation)	28	MS2	12.6793	100	84.1638	25873	QEp25-0678_Fan_G6PDH-403YK.raw	F1	37	1	27	20	0.00123638	0.0003431	0.0001138	84.09
TRUE	High	Mascot (A3)	Unambiguous	153	166	NIHEScmSQIGWNR	C6(Carbamidomethyl); M7(Oxidation)	3	1	0	1	1	583.259	1747.76	1747.76	-1.4	-0.00082	HCD (High Energy Collision Dissociation)	28	MS2	42.111	100	35.1616	11573	QEp25-0678_Fan_G6PDH-403YK.raw	F1	30	1	27	20	0.0055738	0.0003431	2.244e-05	35.56
TRUE	High	Mascot (A3)	Unambiguous	153	166	NIHEScmSQIGWNR	C6(Carbamidomethyl); M7(Oxidation)	3	1	0	1	1	583.259	1747.76	1747.76	-1.4	-0.00082	HCD (High Energy Collision Dissociation)	28	MS2	13.1892	70.041	30.5415	9672	QEp25-0678_Fan_G6PDH-403YK.raw	F1	71	1	27	20	5.34751e-07	0.0003431	2.153e-07	30.66
TRUE	High	Mascot (A3)	Unambiguous	153	166	NIHEScmSQIGWNR	C6(Carbamidomethyl); M7(Oxidation)	3	1	0	1	1	583.259	1747.76	1747.76	-1.3	-0.00076	HCD (High Energy Collision Dissociation)	28	MS2	25.9666	100	51.9816	18031	QEp25-0678_Fan_G6PDH-403YK.raw	F1	3	1	27	20	3.2595	0.009233	0.1243
TRUE	High	Mascot (A3)	Unambiguous	153	166	NIHEScmSQIGWNR	C6(Carbamidomethyl); M7(Oxidation)	3	1	0	1	1	583.259	1747.76	1747.76	-1.19	-0.00069	HCD (High Energy Collision Dissociation)	28	MS2	34.9222	98.694	32.8039	10617	QEp25-0678_Fan_G6PDH-403YK.raw	F1	29	1	27	20	0.00739863	0.0003431	2.973e-06	32.37
TRUE	High	Mascot (A3)	Unambiguous	153	166	NIHEScmSQIGWNR	C6(Carbamidomethyl); M7(Oxidation)	3	1	0	1	1	583.259	1747.76	1747.76	-1.09	-0.00063	HCD (High Energy Collision Dissociation)	28	MS2	38.669	100	34.4512	11282	QEp25-0678_Fan_G6PDH-403YK.raw	F1	38	1	27	20	0.000946567	0.0003431	1.855e-05	34.69
TRUE	High	Mascot (A3)	Unambiguous	153	166	NIHEScmSQIGWNR	C6(Carbamidomethyl); M7(Oxidation)	2	1	0	1	1	874.385	1747.76	1747.76	-1.08	-0.00094	HCD (High Energy Collision Dissociation)	28	MS2	22.7761	100	30.5695	9684	QEp25-0678_Fan_G6PDH-403YK.raw	F1	56	1	27	20	1.45262e-05	0.0003431	1.059e-07	30.71
TRUE	High	Mascot (A3)	Unambiguous	153	166	NIHEScmSQIGWNR	C6(Carbamidomethyl); M7(Oxidation)	2	1	0	1	1	874.385	1747.76	1747.76	-0.73	-0.00064	HCD (High Energy Collision Dissociation)	28	MS2	0	100	24.8057	7289	QEp25-0678_Fan_G6PDH-403YK.raw	F1	22	1	27	20	0.0356919	0.0003431	0.0002942	24.79
TRUE	High	Mascot (A3)	Unambiguous	153	166	NIHEScmSQIGWNR	C6(Carbamidomethyl); M7(Oxidation)	3	1	0	1	1	583.259	1747.76	1747.76	-0.25	-0.00015	HCD (High Energy Collision Dissociation)	28	MS2	17.9155	100	29.1584	9099	QEp25-0678_Fan_G6PDH-403YK.raw	F1	43	1	27	20	0.000295308	0.0003431	3.537e-06	29.73
TRUE	High	Mascot (A3)	Unambiguous	153	166	NIHEScmSQIGWNR	C6(Carbamidomethyl); M7(Oxidation)	3	1	0	1	1	583.259	1747.76	1747.76	-0.04	-2e-05	HCD (High Energy Collision Dissociation)	28	MS2	8.71757	100	29.5148	9248	QEp25-0678_Fan_G6PDH-403YK.raw	F1	59	1	28	21	8.42021e-06	0.0003431	6.858e-08	29.73
TRUE	High	Mascot (A3)	Unambiguous	153	166	NIHEScmSQIGWNR	C6(Carbamidomethyl); M7(Oxidation)	2	1	0	1	1	874.386	1747.76	1747.76	-0.03	-3e-05	HCD (High Energy Collision Dissociation)	28	MS2	9.52567	100	29.2809	9151	QEp25-0678_Fan_G6PDH-403YK.raw	F1	47	1	28	21	0.000141685	0.0003431	1.166e-05	29.81
TRUE	High	Mascot (A3)	Unambiguous	153	166	NIHEScmSQIGWNR	C6(Carbamidomethyl); M7(Oxidation)	2	1	0	1	1	874.386	1747.76	1747.76	0.04	3e-05	HCD (High Energy Collision Dissociation)	28	MS2	0	100	31.2702	9982	QEp25-0678_Fan_G6PDH-403YK.raw	F1	54	1	28	21	2.85314e-05	0.0003431	1.587e-09	30.71
TRUE	High	Mascot (A3)	Unambiguous	153	166	NIHEScmSQIGWNR	C6(Carbamidomethyl); M7(Oxidation)	3	1	0	1	1	583.26	1747.76	1747.76	0.27	0.00016	HCD (High Energy Collision Dissociation)	28	MS2	6.03694	86.66	31.268	9981	QEp25-0678_Fan_G6PDH-403YK.raw	F1	52	1	29	22	5.28271e-05	0.0003431	1.658e-06	31.08
TRUE	High	Mascot (A3)	Unambiguous	153	166	NIHEScmSQIGWNR	C6(Carbamidomethyl); M7(Oxidation)	3	1	0	1	1	583.26	1747.76	1747.76	0.27	0.00016	HCD (High Energy Collision Dissociation)	28	MS2	10.5594	90.551	31.616	10124	QEp25-0678_Fan_G6PDH-403YK.raw	F1	59	1	29	22	1.18811e-05	0.0003431	3.677e-07	31.08
TRUE	High	Mascot (A3)	Unambiguous	153	166	NIHEScmSQIGWNR	C6(Carbamidomethyl); M7(Oxidation)	3	1	0	1	1	583.26	1747.76	1747.76	0.38	0.00022	HCD (High Energy Collision Dissociation)	28	MS2	59.0385	100	39.4849	13281	QEp25-0678_Fan_G6PDH-403YK.raw	F1	13	1	29	22	0.389813	0.001008	0.004495	39.6
TRUE	High	Mascot (A3)	Unambiguous	153	166	NIHEScmSQIGWNR	C6(Carbamidomethyl); M7(Oxidation)	3	1	0	1	1	583.26	1747.76	1747.76	0.48	0.00028	HCD (High Energy Collision Dissociation)	28	MS2	39.0285	100	56.2238	19480	QEp25-0678_Fan_G6PDH-403YK.raw	F1	8	1	29	22	1.2441	0.001786	0.01078
TRUE	High	Mascot (A3)	Unambiguous	153	166	NIHEScmSQIGWNR	C6(Carbamidomethyl); M7(Oxidation)	2	1	0	1	1	874.386	1747.77	1747.76	0.67	0.00058	HCD (High Energy Collision Dissociation)	28	MS2	27.1226	100	28.4152	8795	QEp25-0678_Fan_G6PDH-403YK.raw	F1	11	1	29	22	0.683686	0.00123	0.007371	28.42
TRUE	High	Mascot (A3)	Unambiguous	153	166	NIHEScmSQIGWNR	C6(Carbamidomethyl); M7(Oxidation)	3	1	0	1	1	583.26	1747.77	1747.76	0.69	0.0004	HCD (High Energy Collision Dissociation)	28	MS2	24.7301	100	54.7682	18996	QEp25-0678_Fan_G6PDH-403YK.raw	F1	18	1	29	22	0.121578	0.00528	0.05816	54.36
TRUE	High	Mascot (A3)	Unambiguous	153	166	NIHEScmSQIGWNR	C6(Carbamidomethyl); M7(Oxidation)	3	1	0	1	1	583.26	1747.77	1747.76	1.01	0.00059	HCD (High Energy Collision Dissociation)	28	MS2	56.967	100	39.8762	13431	QEp25-0678_Fan_G6PDH-403YK.raw	F1	10	1	29	22	0.854785	0.002053	0.0119	39.6
TRUE	High	Mascot (A3)	Unambiguous	153	166	NIHEScmSQIGWNR	C6(Carbamidomethyl); M7(Oxidation)	2	1	0	1	1	874.387	1747.77	1747.76	1.22	0.00107	HCD (High Energy Collision Dissociation)	28	MS2	11.157	100	30.9237	9833	QEp25-0678_Fan_G6PDH-403YK.raw	F1	55	1	29	22	2.91646e-05	0.0003431	7.824e-08	30.71
TRUE	High	Mascot (A3)	Unambiguous	153	166	NIHEScmSQIGWNR	C6(Carbamidomethyl); M7(Oxidation)	3	1	0	1	1	583.26	1747.77	1747.76	1.32	0.00077	HCD (High Energy Collision Dissociation)	28	MS2	38.8216	100	47.0214	16228	QEp25-0678_Fan_G6PDH-403YK.raw	F1	6	1	29	22	2.22258	0.002963	0.02669	47.21
TRUE	High	Mascot (A3)	Unambiguous	153	166	NIHEScmSQIGWNR	C6(Carbamidomethyl); M7(Oxidation)	3	1	0	1	1	583.26	1747.77	1747.76	1.43	0.00083	HCD (High Energy Collision Dissociation)	28	MS2	24.1473	100	40.3727	13625	QEp25-0678_Fan_G6PDH-403YK.raw	F1	12	1	29	22	0.548096	0.004092	0.03339
TRUE	High	Mascot (A3)	Unambiguous	153	166	NIHEScmSQIGWNR	C6(Carbamidomethyl); M7(Oxidation)	3	1	0	1	1	583.26	1747.77	1747.76	1.43	0.00083	HCD (High Energy Collision Dissociation)	28	MS2	11.5552	58.432	30.9043	9825	QEp25-0678_Fan_G6PDH-403YK.raw	F1	58	1	29	22	1.48545e-05	0.0003431	3.124e-07	31.08
TRUE	High	Mascot (A3)	Unambiguous	153	166	NIHEScmSQIGWNR	C6(Carbamidomethyl); M7(Oxidation)	3	1	0	1	1	583.261	1747.77	1747.76	2.37	0.00138	HCD (High Energy Collision Dissociation)	28	MS2	61.5023	100	27.5611	8431	QEp25-0678_Fan_G6PDH-403YK.raw	F1	1	1	29	22	7.58606	0.006332	0.08162
TRUE	High	Mascot (A3)	Unambiguous	153	166	NIHEScmSQIGWNR	C6(Carbamidomethyl); M7(Oxidation)	3	1	0	1	1	583.262	1747.77	1747.76	3.84	0.00223	HCD (High Energy Collision Dissociation)	28	MS2	34.5768	100	34.8165	11432	QEp25-0678_Fan_G6PDH-403YK.raw	F1	40	1	30	23	0.0011251	0.0003431	6.796e-06	34.69
TRUE	High	Mascot (A3)	Unambiguous	153	166	NIHEScmSQIGWNR	C6(Carbamidomethyl); M7(Oxidation)	3	1	0	1	1	583.263	1747.78	1747.76	6.56	0.00382	HCD (High Energy Collision Dissociation)	28	MS2	27.4716	94.002	31.9809	10280	QEp25-0678_Fan_G6PDH-403YK.raw	F1	38	1	30	23	0.00189376	0.0003431	9.554e-07	31.72
TRUE	High	Mascot (A3)	Unambiguous	153	166	NIHEScmSQIGWNR	C6(Carbamidomethyl); M7(Oxidation)	2	1	0	1	1	874.392	1747.78	1747.76	6.95	0.00608	HCD (High Energy Collision Dissociation)	28	MS2	0	100	29.7977	9372	QEp25-0678_Fan_G6PDH-403YK.raw	F1	45	1	30	23	0.000393846	0.0003431	6.198e-06	29.81
TRUE	High	Mascot (A3)	Unambiguous	153	166	nIHEScmSQIGWNR	N1(Deamidated); C6(Carbamidomethyl); M7(Oxidation)	2	0.4444	0	1	1	874.885	1748.76	1748.75	8.41	0.00735	HCD (High Energy Collision Dissociation)	28	MS2	27.3278	100	28.9176	8996	QEp25-0678_Fan_G6PDH-403YK.raw	F1	36	1	29	22	0.00206724	0.00123	0.008159	29.99
TRUE	High	Mascot (A3)	Unambiguous	153	166	NIHEScmSqIGWNR	C6(Carbamidomethyl); M7(Oxidation); Q9(Deamidated)	3	0.7	0	1	1	583.593	1748.76	1748.75	9.07	0.00528	HCD (High Energy Collision Dissociation)	28	MS2	36.9746	100	43.2778	14785	QEp25-0678_Fan_G6PDH-403YK.raw	F1	20	1	29	22	0.0998703	0.00123	0.00754
TRUE	High	Mascot (A3)	Unambiguous	153	166	NIHEScmSqIGWNR	C6(Carbamidomethyl); M7(Oxidation); Q9(Deamidated)	3	1	0	1	1	583.593	1748.76	1748.75	9.07	0.00528	HCD (High Energy Collision Dissociation)	28	MS2	52.1369	100	46.6753	16095	QEp25-0678_Fan_G6PDH-403YK.raw	F1	25	1	29	22	0.0301603	0.002503	0.01973	46.79
TRUE	High	Mascot (A3)	Unambiguous	153	166	nIHEScmSQIGWNR	N1(Deamidated); C6(Carbamidomethyl); M7(Oxidation)	3	1	0	1	2	583.593	1748.76	1748.75	9.07	0.00528	HCD (High Energy Collision Dissociation)	28	MS2	52.1369	100	46.6753	16095	QEp25-0678_Fan_G6PDH-403YK.raw	F1	25	1	29	22	0.0301603	0.002503	0.01973	46.79
TRUE	High	Mascot (A3)	Unambiguous	167	175	IIVEKPFGR		2	1	0	1	1	529.82	1058.63	1058.64	-2.56	-0.00135	HCD (High Energy Collision Dissociation)	28	MS2	87.7488	37.825	29.8129	9378	QEp25-0678_Fan_G6PDH-403YK.raw	F1	20	1	28	21	0.0630244	0.00123	0.007315	30.01
TRUE	High	Mascot (A3)	Unambiguous	167	175	IIVEKPFGR		2	1	0	1	1	529.821	1058.63	1058.64	-0.83	-0.00044	HCD (High Energy Collision Dissociation)	28	MS2	78.3253	100	78.0049	24516	QEp25-0678_Fan_G6PDH-403YK.raw	F1	27	1	28	21	0.0129924	0.001786	0.009646
TRUE	High	Mascot (A3)	Unambiguous	167	175	IIVEKPFGR		3	1	0	1	1	353.55	1058.63	1058.64	-0.78	-0.00028	HCD (High Energy Collision Dissociation)	28	MS2	13.8048	98.443	34.5465	11320	QEp25-0678_Fan_G6PDH-403YK.raw	F1	30	1	28	21	0.00631961	0.0003431	3.447e-05	34.94
TRUE	High	Mascot (A3)	Unambiguous	167	175	IIVEKPFGR		2	1	0	1	1	529.821	1058.63	1058.64	-0.71	-0.00038	HCD (High Energy Collision Dissociation)	28	MS2	47.2396	100	39.7061	13364	QEp25-0678_Fan_G6PDH-403YK.raw	F1	27	1	28	21	0.0132951	0.0003431	0.001551	39.65
TRUE	High	Mascot (A3)	Unambiguous	167	175	IIVEKPFGR		3	1	0	1	1	353.55	1058.64	1058.64	-0.53	-0.00019	HCD (High Energy Collision Dissociation)	28	MS2	11.5556	37.901	33.0313	10714	QEp25-0678_Fan_G6PDH-403YK.raw	F1	33	1	28	21	0.00317028	0.0003431	0.0003515
TRUE	High	Mascot (A3)	Unambiguous	167	175	IIVEKPFGR		3	1	0	1	1	353.55	1058.64	1058.64	-0.53	-0.00019	HCD (High Energy Collision Dissociation)	28	MS2	20.5044	100	35.5848	11738	QEp25-0678_Fan_G6PDH-403YK.raw	F1	30	1	28	21	0.00687224	0.0003431	2.576e-05	34.94
TRUE	High	Mascot (A3)	Unambiguous	167	175	IIVEKPFGR		3	1	0	1	1	353.55	1058.64	1058.64	-0.44	-0.00015	HCD (High Energy Collision Dissociation)	28	MS2	2.53904	14.152	32.3096	10408	QEp25-0678_Fan_G6PDH-403YK.raw	F1	34	1	28	21	0.00271705	0.0003431	7.034e-05
TRUE	High	Mascot (A3)	Unambiguous	167	175	IIVEKPFGR		3	1	0	1	1	353.55	1058.64	1058.64	-0.35	-0.00012	HCD (High Energy Collision Dissociation)	28	MS2	24.9824	100	35.9471	11886	QEp25-0678_Fan_G6PDH-403YK.raw	F1	33	1	28	21	0.00319226	0.0003431	0.0001397	34.94
TRUE	High	Mascot (A3)	Unambiguous	167	175	IIVEKPFGR		3	1	0	1	1	353.55	1058.64	1058.64	-0.35	-0.00012	HCD (High Energy Collision Dissociation)	28	MS2	17.1585	81.206	33.8502	11043	QEp25-0678_Fan_G6PDH-403YK.raw	F1	30	1	28	21	0.00690396	0.0003431	3.377e-05	33.56
TRUE	High	Mascot (A3)	Unambiguous	167	175	IIVEKPFGR		3	1	0	1	1	353.55	1058.64	1058.64	-0.27	-9e-05	HCD (High Energy Collision Dissociation)	28	MS2	16.6947	84.894	34.1888	11177	QEp25-0678_Fan_G6PDH-403YK.raw	F1	30	1	28	21	0.00684066	0.0003431	0.0002808	33.56
TRUE	High	Mascot (A3)	Unambiguous	167	175	IIVEKPFGR		3	1	0	1	1	353.55	1058.64	1058.64	-0.27	-9e-05	HCD (High Energy Collision Dissociation)	28	MS2	20.3185	86.559	34.887	11463	QEp25-0678_Fan_G6PDH-403YK.raw	F1	33	1	28	21	0.00337363	0.0003431	0.0004721	34.94
TRUE	High	Mascot (A3)	Unambiguous	167	175	IIVEKPFGR		3	1	0	1	1	353.55	1058.64	1058.64	-0.27	-9e-05	HCD (High Energy Collision Dissociation)	28	MS2	45.2026	100	44.1372	15120	QEp25-0678_Fan_G6PDH-403YK.raw	F1	33	1	28	21	0.00370764	0.0003431	0.0002086	44.09
TRUE	High	Mascot (A3)	Unambiguous	167	175	IIVEKPFGR		2	1	0	1	1	529.821	1058.64	1058.64	-0.25	-0.00013	HCD (High Energy Collision Dissociation)	28	MS2	80.8854	100	76.5505	24103	QEp25-0678_Fan_G6PDH-403YK.raw	F1	22	1	28	21	0.0444732	0.004092	0.04334
TRUE	High	Mascot (A3)	Unambiguous	167	175	IIVEKPFGR		3	1	0	1	1	353.55	1058.64	1058.64	-0.18	-6e-05	HCD (High Energy Collision Dissociation)	28	MS2	23.4172	100	35.2406	11606	QEp25-0678_Fan_G6PDH-403YK.raw	F1	33	1	28	21	0.00344428	0.0003431	3.479e-05	34.94
TRUE	High	Mascot (A3)	Unambiguous	167	175	IIVEKPFGR		3	1	0	1	1	353.55	1058.64	1058.64	-0.18	-6e-05	HCD (High Energy Collision Dissociation)	28	MS2	50.7222	100	44.7531	15359	QEp25-0678_Fan_G6PDH-403YK.raw	F1	33	1	28	21	0.00375058	0.00123	0.005106	44.78
TRUE	High	Mascot (A3)	Unambiguous	167	175	IIVEKPFGR		3	1	0	1	1	353.55	1058.64	1058.64	-0.09	-3e-05	HCD (High Energy Collision Dissociation)	28	MS2	6.08036	24.638	32.6536	10556	QEp25-0678_Fan_G6PDH-403YK.raw	F1	33	1	28	21	0.00342057	0.0003431	4.419e-05
TRUE	High	Mascot (A3)	Unambiguous	167	175	IIVEKPFGR		2	1	0	1	1	529.821	1058.64	1058.64	-0.02	-1e-05	HCD (High Energy Collision Dissociation)	28	MS2	31.4043	100	41.6633	14137	QEp25-0678_Fan_G6PDH-403YK.raw	F1	34	1	28	21	0.00250668	0.00123	0.008327
TRUE	High	Mascot (A3)	Unambiguous	167	175	IIVEKPFGR		2	1	0	1	1	529.821	1058.64	1058.64	-0.02	-1e-05	HCD (High Energy Collision Dissociation)	28	MS2	3.71083	37.094	32.3108	10409	QEp25-0678_Fan_G6PDH-403YK.raw	F1	43	1	28	21	0.000375058	0.0003431	2.327e-05
TRUE	High	Mascot (A3)	Unambiguous	167	175	IIVEKPFGR		3	1	0	1	1	353.55	1058.64	1058.64	-0.01	0	HCD (High Energy Collision Dissociation)	28	MS2	77.0143	100	43.2471	14773	QEp25-0678_Fan_G6PDH-403YK.raw	F1	32	1	27	20	0.00344156	0.0003431	0.0002537	42.41
TRUE	High	Mascot (A3)	Unambiguous	167	175	IIVEKPFGR		2	1	0	1	1	529.822	1058.64	1058.64	0.09	5e-05	HCD (High Energy Collision Dissociation)	28	MS2	52.0334	100	47.9254	16581	QEp25-0678_Fan_G6PDH-403YK.raw	F1	34	1	27	20	0.00251047	0.00123	0.006498
TRUE	High	Mascot (A3)	Unambiguous	167	175	IIVEKPFGR		2	1	0	1	1	529.822	1058.64	1058.64	0.09	5e-05	HCD (High Energy Collision Dissociation)	28	MS2	80.2572	100	46.8609	16166	QEp25-0678_Fan_G6PDH-403YK.raw	F1	34	1	27	20	0.00252787	0.00123	0.004827
TRUE	High	Mascot (A3)	Unambiguous	167	175	IIVEKPFGR		2	1	0	1	1	529.822	1058.64	1058.64	0.09	5e-05	HCD (High Energy Collision Dissociation)	28	MS2	0	3.581	30.8646	9809	QEp25-0678_Fan_G6PDH-403YK.raw	F1	46	1	27	20	0.000142153	0.0003431	0.001602	30.35
TRUE	High	Mascot (A3)	Unambiguous	167	175	IIVEKPFGR		2	1	0	1	1	529.822	1058.64	1058.64	0.09	5e-05	HCD (High Energy Collision Dissociation)	28	MS2	16.7282	100	34.4469	11280	QEp25-0678_Fan_G6PDH-403YK.raw	F1	46	1	27	20	0.00014413	0.0003431	0.0005158	33.63
TRUE	High	Mascot (A3)	Unambiguous	167	175	IIVEKPFGR		3	1	0	1	1	353.55	1058.64	1058.64	0.17	6e-05	HCD (High Energy Collision Dissociation)	28	MS2	0.208559	1.631	30.8634	9808	QEp25-0678_Fan_G6PDH-403YK.raw	F1	39	1	27	20	0.000848702	0.0003431	0.001336	30.35
TRUE	High	Mascot (A3)	Unambiguous	167	175	IIVEKPFGR		3	1	0	1	1	353.55	1058.64	1058.64	0.17	6e-05	HCD (High Energy Collision Dissociation)	28	MS2	30.0324	54.321	33.5084	10905	QEp25-0678_Fan_G6PDH-403YK.raw	F1	33	1	27	20	0.00310996	0.0003431	3.417e-05	33.56
TRUE	High	Mascot (A3)	Unambiguous	167	175	IIVEKPFGR		2	1	0	1	1	529.822	1058.64	1058.64	0.21	0.00011	HCD (High Energy Collision Dissociation)	28	MS2	40.1984	100	43.6388	14928	QEp25-0678_Fan_G6PDH-403YK.raw	F1	30	1	27	20	0.00598075	0.0003431	0.00248
TRUE	High	Mascot (A3)	Unambiguous	167	175	IIVEKPFGR		2	1	0	1	1	529.822	1058.64	1058.64	0.32	0.00017	HCD (High Energy Collision Dissociation)	28	MS2	41.5315	100	45.1422	15509	QEp25-0678_Fan_G6PDH-403YK.raw	F1	34	1	27	20	0.00217648	0.0003431	0.001536
TRUE	High	Mascot (A3)	Unambiguous	167	175	IIVEKPFGR		2	1	0	1	1	529.822	1058.64	1058.64	0.32	0.00017	HCD (High Energy Collision Dissociation)	28	MS2	21.312	100	36.5486	12129	QEp25-0678_Fan_G6PDH-403YK.raw	F1	34	1	27	20	0.00222718	0.0003431	0.003892	36.17
TRUE	High	Mascot (A3)	Unambiguous	167	175	IIVEKPFGR		2	1	0	1	1	529.822	1058.64	1058.64	0.32	0.00017	HCD (High Energy Collision Dissociation)	28	MS2	26.0548	100	36.2078	11991	QEp25-0678_Fan_G6PDH-403YK.raw	F1	46	1	27	20	0.000160604	0.0003431	0.0004636	36.17
TRUE	High	Mascot (A3)	Unambiguous	167	175	IIVEKPFGR		2	1	0	1	1	529.822	1058.64	1058.64	0.32	0.00017	HCD (High Energy Collision Dissociation)	28	MS2	48.3158	100	40.0571	13500	QEp25-0678_Fan_G6PDH-403YK.raw	F1	30	1	27	20	0.00599453	0.00123	0.005199	39.65
TRUE	High	Mascot (A3)	Unambiguous	167	175	IIVEKPFGR		2	1	0	1	1	529.822	1058.64	1058.64	0.32	0.00017	HCD (High Energy Collision Dissociation)	28	MS2	0.491629	19.01	31.5772	10109	QEp25-0678_Fan_G6PDH-403YK.raw	F1	46	1	27	20	0.00013988	0.0003431	8.381e-05	30.35
TRUE	High	Mascot (A3)	Unambiguous	167	175	IIVEKPFGR		2	1	0	1	1	529.822	1058.64	1058.64	0.32	0.00017	HCD (High Energy Collision Dissociation)	28	MS2	14.8804	100	34.0807	11135	QEp25-0678_Fan_G6PDH-403YK.raw	F1	46	1	27	20	0.0001415	0.0003431	0.002925	33.63
TRUE	High	Mascot (A3)	Unambiguous	167	175	IIVEKPFGR		2	1	0	1	1	529.822	1058.64	1058.64	0.32	0.00017	HCD (High Energy Collision Dissociation)	28	MS2	14.8618	100	34.8122	11430	QEp25-0678_Fan_G6PDH-403YK.raw	F1	46	1	27	20	0.000150576	0.00123	0.004917	34.96
TRUE	High	Mascot (A3)	Unambiguous	167	175	IIVEKPFGR		2	1	0	1	1	529.822	1058.64	1058.64	0.32	0.00017	HCD (High Energy Collision Dissociation)	28	MS2	0	18.442	31.9488	10265	QEp25-0678_Fan_G6PDH-403YK.raw	F1	46	1	27	20	0.000148168	0.0003431	0.0004329	30.35
TRUE	High	Mascot (A3)	Unambiguous	167	175	IIVEKPFGR		3	1	0	1	1	353.55	1058.64	1058.64	0.43	0.00015	HCD (High Energy Collision Dissociation)	28	MS2	0.746259	10.332	31.9476	10264	QEp25-0678_Fan_G6PDH-403YK.raw	F1	39	1	27	20	0.000844803	0.0003431	0.001006	30.35
TRUE	High	Mascot (A3)	Unambiguous	167	175	IIVEKPFGR		2	1	0	1	1	529.822	1058.64	1058.64	0.44	0.00023	HCD (High Energy Collision Dissociation)	28	MS2	37.2545	100	44.0222	15075	QEp25-0678_Fan_G6PDH-403YK.raw	F1	27	1	27	20	0.0126402	0.001008	0.004245
TRUE	High	Mascot (A3)	Unambiguous	167	175	IIVEKPFGR		2	1	0	1	1	529.822	1058.64	1058.64	0.44	0.00023	HCD (High Energy Collision Dissociation)	28	MS2	49.8334	100	48.6224	16834	QEp25-0678_Fan_G6PDH-403YK.raw	F1	30	1	27	20	0.00542944	0.0003431	0.002944
TRUE	High	Mascot (A3)	Unambiguous	167	175	IIVEKPFGR		2	1	0	1	1	529.822	1058.64	1058.64	0.44	0.00023	HCD (High Energy Collision Dissociation)	28	MS2	55.0153	100	47.5773	16450	QEp25-0678_Fan_G6PDH-403YK.raw	F1	34	1	27	20	0.00249894	0.0003431	0.00397
TRUE	High	Mascot (A3)	Unambiguous	167	175	IIVEKPFGR		2	1	0	1	1	529.822	1058.64	1058.64	0.44	0.00023	HCD (High Energy Collision Dissociation)	28	MS2	32.8152	100	42.0121	14270	QEp25-0678_Fan_G6PDH-403YK.raw	F1	30	1	27	20	0.00559442	0.001526	0.008887
TRUE	High	Mascot (A3)	Unambiguous	167	175	IIVEKPFGR		2	1	0	1	1	529.822	1058.64	1058.64	0.44	0.00023	HCD (High Energy Collision Dissociation)	28	MS2	0.211661	0.642	30.1566	9516	QEp25-0678_Fan_G6PDH-403YK.raw	F1	51	1	27	20	4.45405e-05	0.0003431	0.0004531	30.35
TRUE	High	Mascot (A3)	Unambiguous	167	175	IIVEKPFGR		2	1	0	1	1	529.822	1058.64	1058.64	0.44	0.00023	HCD (High Energy Collision Dissociation)	28	MS2	12.7437	100	35.51	11710	QEp25-0678_Fan_G6PDH-403YK.raw	F1	51	1	27	20	4.41322e-05	0.0003431	0.001199	34.96
TRUE	High	Mascot (A3)	Unambiguous	167	175	IIVEKPFGR		2	1	0	1	1	529.822	1058.64	1058.64	0.44	0.00023	HCD (High Energy Collision Dissociation)	28	MS2	69.5571	100	76.8868	24195	QEp25-0678_Fan_G6PDH-403YK.raw	F1	32	1	27	20	0.00394235	0.00123	0.006383
TRUE	High	Mascot (A3)	Unambiguous	167	175	IIVEKPFGR		2	1	0	1	1	529.822	1058.64	1058.64	0.44	0.00023	HCD (High Energy Collision Dissociation)	28	MS2	48.3433	100	33.7406	10999	QEp25-0678_Fan_G6PDH-403YK.raw	F1	30	1	27	20	0.00605	0.0003431	0.002349	33.63
TRUE	High	Mascot (A3)	Unambiguous	167	175	IIVEKPFGR		2	1	0	1	1	529.822	1058.64	1058.64	0.55	0.00029	HCD (High Energy Collision Dissociation)	28	MS2	18.2832	100	84.5944	25982	QEp25-0678_Fan_G6PDH-403YK.raw	F1	19	1	27	20	0.0702676	0.006133	0.08133	83.63
TRUE	High	Mascot (A3)	Unambiguous	167	175	IIVEKPFGR		2	1	0	1	1	529.822	1058.64	1058.64	0.55	0.00029	HCD (High Energy Collision Dissociation)	28	MS2	35.151	100	47.6413	16475	QEp25-0678_Fan_G6PDH-403YK.raw	F1	26	1	27	20	0.0162838	0.004092	0.038
TRUE	High	Mascot (A3)	Unambiguous	167	175	IIVEKPFGR		2	1	0	1	1	529.822	1058.64	1058.64	0.55	0.00029	HCD (High Energy Collision Dissociation)	28	MS2	55.5476	100	45.8198	15770	QEp25-0678_Fan_G6PDH-403YK.raw	F1	34	1	27	20	0.00258676	0.001008	0.004223
TRUE	High	Mascot (A3)	Unambiguous	167	175	IIVEKPFGR		2	1	0	1	1	529.822	1058.64	1058.64	0.55	0.00029	HCD (High Energy Collision Dissociation)	28	MS2	11.7467	100	35.1595	11572	QEp25-0678_Fan_G6PDH-403YK.raw	F1	51	1	27	20	4.35267e-05	0.0003431	0.003436	34.96
TRUE	High	Mascot (A3)	Unambiguous	167	175	IIVEKPFGR		2	1	0	1	1	529.822	1058.64	1058.64	0.55	0.00029	HCD (High Energy Collision Dissociation)	28	MS2	0.519165	12.749	31.229	9963	QEp25-0678_Fan_G6PDH-403YK.raw	F1	46	1	27	20	0.000141174	0.0003431	5.433e-05	30.35
TRUE	High	Mascot (A3)	Unambiguous	167	175	IIVEKPFGR		2	0.8235	0	1	1	529.822	1058.64	1058.64	0.67	0.00035	HCD (High Energy Collision Dissociation)	28	MS2	41.8122	100	44.3804	15214	QEp25-0678_Fan_G6PDH-403YK.raw	F1	34	1	28	21	0.00295674	0.00123	0.004727
TRUE	High	Mascot (A3)	Unambiguous	167	175	IIVEKPFGR		2	0.6304	0	1	1	529.822	1058.64	1058.64	0.67	0.00035	HCD (High Energy Collision Dissociation)	28	MS2	5.35691	100	33.0334	10715	QEp25-0678_Fan_G6PDH-403YK.raw	F1	46	1	28	21	0.000181892	0.0003431	0.003478	33.35
TRUE	High	Mascot (A3)	Unambiguous	167	175	IIVEKPFGR		2	0.7647	0	1	1	529.822	1058.64	1058.64	0.78	0.00042	HCD (High Energy Collision Dissociation)	28	MS2	62.8932	100	48.9683	16960	QEp25-0678_Fan_G6PDH-403YK.raw	F1	34	1	28	21	0.00291618	0.002503	0.01791
TRUE	High	Mascot (A3)	Unambiguous	167	175	IIVEKPFGR		2	0.9149	0	1	1	529.822	1058.64	1058.64	0.78	0.00042	HCD (High Energy Collision Dissociation)	28	MS2	24.636	100	37.2486	12403	QEp25-0678_Fan_G6PDH-403YK.raw	F1	47	1	28	21	0.00016286	0.00123	0.007244	36.89
TRUE	High	Mascot (A3)	Unambiguous	167	175	IIVEKPFGR		2	0.7	0	1	1	529.822	1058.64	1058.64	0.78	0.00042	HCD (High Energy Collision Dissociation)	28	MS2	30.3729	100	41.3226	14002	QEp25-0678_Fan_G6PDH-403YK.raw	F1	30	1	28	21	0.00712547	0.002731	0.02485
TRUE	High	Mascot (A3)	Unambiguous	167	175	IIVEKPFGR		2	0.8571	0	1	1	529.822	1058.64	1058.64	0.78	0.00042	HCD (High Energy Collision Dissociation)	28	MS2	41.6827	100	37.9461	12678	QEp25-0678_Fan_G6PDH-403YK.raw	F1	42	1	28	21	0.000512641	0.0003431	0.0006524	37.73
TRUE	High	Mascot (A3)	Unambiguous	167	175	IIVEKPFGR		2	0.7826	0	1	1	529.822	1058.64	1058.64	0.78	0.00042	HCD (High Energy Collision Dissociation)	28	MS2	0.231037	1.143	30.5087	9658	QEp25-0678_Fan_G6PDH-403YK.raw	F1	46	1	28	21	0.000176528	0.00123	0.004877	30.35
TRUE	High	Mascot (A3)	Unambiguous	167	175	IIVEKPFGR		2	0.8378	0	1	1	529.822	1058.64	1058.64	0.78	0.00042	HCD (High Energy Collision Dissociation)	28	MS2	72.7832	100	77.2359	24292	QEp25-0678_Fan_G6PDH-403YK.raw	F1	37	1	28	21	0.00162485	0.0003431	0.00145
TRUE	High	Mascot (A3)	Unambiguous	167	175	IIVEKPFGR		2	0.9024	0	1	1	529.822	1058.64	1058.64	0.9	0.00048	HCD (High Energy Collision Dissociation)	28	MS2	42.1382	100	42.4843	14462	QEp25-0678_Fan_G6PDH-403YK.raw	F1	41	1	28	21	0.000555666	0.0003431	0.001449
TRUE	High	Mascot (A3)	Unambiguous	167	175	IIVEKPFGR		2	0.619	0	1	1	529.822	1058.64	1058.64	0.9	0.00048	HCD (High Energy Collision Dissociation)	28	MS2	46.0708	100	35.8625	11851	QEp25-0678_Fan_G6PDH-403YK.raw	F1	42	1	28	21	0.000495238	0.0003431	0.003071	35.73
TRUE	High	Mascot (A3)	Unambiguous	167	175	IIVEKPFGR		2	0.8043	0	1	1	529.822	1058.64	1058.64	0.9	0.00048	HCD (High Energy Collision Dissociation)	28	MS2	0	70.174	32.6553	10557	QEp25-0678_Fan_G6PDH-403YK.raw	F1	46	1	28	21	0.000176122	0.0003431	0.001083
TRUE	High	Mascot (A3)	Unambiguous	167	175	IIVEKPFGR		2	0.8431	0	1	1	529.822	1058.64	1058.64	0.9	0.00048	HCD (High Energy Collision Dissociation)	28	MS2	7.55578	100	33.3824	10855	QEp25-0678_Fan_G6PDH-403YK.raw	F1	51	1	28	21	5.63396e-05	0.0003431	0.0006551	33.35
TRUE	High	Mascot (A3)	Unambiguous	167	175	IIVEKPFGR		2	0.9024	0	1	1	529.822	1058.64	1058.64	0.9	0.00048	HCD (High Energy Collision Dissociation)	28	MS2	53.37	100	36.8917	12260	QEp25-0678_Fan_G6PDH-403YK.raw	F1	41	1	28	21	0.000602301	0.00123	0.005763	36.89
TRUE	High	Mascot (A3)	Unambiguous	167	175	IIVEKPFGR		2	0.8824	0	1	1	529.822	1058.64	1058.64	1.02	0.00054	HCD (High Energy Collision Dissociation)	28	MS2	41.6917	100	43.1972	14754	QEp25-0678_Fan_G6PDH-403YK.raw	F1	34	1	28	21	0.00286295	0.00123	0.005905
TRUE	High	Mascot (A3)	Unambiguous	167	175	IIVEKPFGR		2	0.8333	0	1	1	529.822	1058.64	1058.64	1.02	0.00054	HCD (High Energy Collision Dissociation)	28	MS2	77.6134	100	46.1657	15902	QEp25-0678_Fan_G6PDH-403YK.raw	F1	30	1	28	21	0.00827587	0.00123	0.008438
TRUE	High	Mascot (A3)	Unambiguous	167	175	IIVEKPFGR		2	0.7407	0	1	1	529.822	1058.64	1058.64	1.02	0.00054	HCD (High Energy Collision Dissociation)	28	MS2	52.7485	100	38.8877	13042	QEp25-0678_Fan_G6PDH-403YK.raw	F1	27	1	28	21	0.0163235	0.00123	0.00787	38.92
TRUE	High	Mascot (A3)	Unambiguous	167	175	IIVEKPFGR		2	0.9032	0	1	1	529.822	1058.64	1058.64	1.13	0.0006	HCD (High Energy Collision Dissociation)	28	MS2	19.3826	100	38.2916	12811	QEp25-0678_Fan_G6PDH-403YK.raw	F1	31	1	28	21	0.00666521	0.002503	0.01734	38.27
TRUE	High	Mascot (A3)	Unambiguous	167	175	IIVEKPFGR		3	0.9487	0	1	1	353.551	1058.64	1058.64	1.29	0.00046	HCD (High Energy Collision Dissociation)	28	MS2	0.942902	5.092	31.2279	9962	QEp25-0678_Fan_G6PDH-403YK.raw	F1	39	1	28	21	0.00106124	0.0003431	9.861e-06	30.35
TRUE	High	Mascot (A3)	Unambiguous	167	175	IIVEKPFGR		2	0.8857	0	1	1	529.822	1058.64	1058.64	1.48	0.00078	HCD (High Energy Collision Dissociation)	28	MS2	45.6505	100	44.7311	15350	QEp25-0678_Fan_G6PDH-403YK.raw	F1	35	1	28	21	0.00261104	0.001526	0.009283
TRUE	High	Mascot (A3)	Unambiguous	167	175	IIVEKPFGR		2	0.6739	0	1	1	529.822	1058.64	1058.64	1.48	0.00078	HCD (High Energy Collision Dissociation)	28	MS2	41.468	100	40.9433	13848	QEp25-0678_Fan_G6PDH-403YK.raw	F1	46	1	28	21	0.000194005	0.0003431	0.0006463
TRUE	High	Mascot (A3)	Unambiguous	167	175	IIVEKPFGR		2	0.8182	0	1	1	529.822	1058.64	1058.64	1.48	0.00078	HCD (High Energy Collision Dissociation)	28	MS2	74.9605	100	77.5868	24396	QEp25-0678_Fan_G6PDH-403YK.raw	F1	33	1	28	21	0.00419579	0.00123	0.006841
TRUE	High	Mascot (A3)	Unambiguous	167	175	IIVEKPFGR		3	0.9412	0	1	1	353.551	1058.64	1058.64	1.55	0.00055	HCD (High Energy Collision Dissociation)	28	MS2	61.7366	100	29.8117	9377	QEp25-0678_Fan_G6PDH-403YK.raw	F1	34	1	28	21	0.00313916	0.0003431	3.734e-05	30.05
TRUE	High	Mascot (A3)	Unambiguous	167	175	IIVEKPFGR		2	0.8333	0	1	1	529.822	1058.64	1058.64	1.59	0.00084	HCD (High Energy Collision Dissociation)	28	MS2	39.2568	100	47.0347	16233	QEp25-0678_Fan_G6PDH-403YK.raw	F1	24	1	28	21	0.0334822	0.00123	0.007868
TRUE	High	Mascot (A3)	Unambiguous	167	175	IIVEKPFGR		2	0.9333	0	1	1	529.822	1058.64	1058.64	1.71	0.0009	HCD (High Energy Collision Dissociation)	28	MS2	51.6962	100	47.2196	16309	QEp25-0678_Fan_G6PDH-403YK.raw	F1	30	1	28	21	0.00737588	0.00123	0.007
TRUE	High	Mascot (A3)	Unambiguous	167	175	IIVEKPFGR		2	0.9333	0	1	1	529.822	1058.64	1058.64	1.71	0.0009	HCD (High Energy Collision Dissociation)	28	MS2	58.6236	100	46.5236	16038	QEp25-0678_Fan_G6PDH-403YK.raw	F1	30	1	28	21	0.00746128	0.003483	0.03004
TRUE	High	Mascot (A3)	Unambiguous	167	175	IIVEKPFGR		2	0.75	0	1	1	529.822	1058.64	1058.64	1.71	0.0009	HCD (High Energy Collision Dissociation)	28	MS2	26.5395	100	39.2531	13190	QEp25-0678_Fan_G6PDH-403YK.raw	F1	28	1	28	21	0.0125549	0.002731	0.02431	38.92
TRUE	High	Mascot (A3)	Unambiguous	167	175	IIVEKPFGR		3	0.9412	0	1	1	353.551	1058.64	1058.64	1.72	0.00061	HCD (High Energy Collision Dissociation)	28	MS2	1.47447	7.393	31.576	10108	QEp25-0678_Fan_G6PDH-403YK.raw	F1	34	1	28	21	0.00294316	0.0003431	0.001382	30.35
TRUE	High	Mascot (A3)	Unambiguous	167	175	IIVEKPFGR		2	0.8286	0	1	1	529.823	1058.64	1058.64	1.94	0.00103	HCD (High Energy Collision Dissociation)	28	MS2	18.2357	100	37.5961	12539	QEp25-0678_Fan_G6PDH-403YK.raw	F1	35	1	28	21	0.0025871	0.00123	0.005121	37.73
TRUE	High	Mascot (A3)	Unambiguous	167	175	IIVEKPFGR		3	0.9412	0	1	1	353.551	1058.64	1058.64	3.28	0.00116	HCD (High Energy Collision Dissociation)	28	MS2	0.584262	0.306	30.1554	9515	QEp25-0678_Fan_G6PDH-403YK.raw	F1	34	1	28	21	0.00293131	0.001526	0.00894	30.35
TRUE	High	Mascot (A3)	Unambiguous	167	175	IIVEKPFGR		3	0.9487	0	1	1	353.552	1058.64	1058.64	4.06	0.00143	HCD (High Energy Collision Dissociation)	28	MS2	0.682905	0.492	30.5075	9657	QEp25-0678_Fan_G6PDH-403YK.raw	F1	39	1	28	21	0.00106614	0.0003431	0.0004851	30.35
TRUE	High	Mascot (A3)	Unambiguous	176	182	DLQSSDR		2	0.9688	0	1	1	410.693	820.379	820.38	-0.26	-0.00011	HCD (High Energy Collision Dissociation)	28	MS2	0	100	14.2015	3020	QEp25-0678_Fan_G6PDH-403YK.raw	F1	32	1	29	22	0.00615861	0.002963	0.02534	14.46
TRUE	High	Mascot (A3)	Unambiguous	176	182	DLQSSDR		2	1	0	1	1	410.693	820.38	820.38	0.11	4e-05	HCD (High Energy Collision Dissociation)	28	MS2	1.80944	100	14.5616	3173	QEp25-0678_Fan_G6PDH-403YK.raw	F1	53	1	30	23	5.28373e-05	0.0003431	0.001983	14.46
TRUE	High	Mascot (A3)	Unambiguous	176	182	DLQSSDR		2	1	0	1	1	410.693	820.38	820.38	0.11	4e-05	HCD (High Energy Collision Dissociation)	28	MS2	0	100	13.8577	2874	QEp25-0678_Fan_G6PDH-403YK.raw	F1	39	1	30	23	0.00144857	0.005488	0.06234	13.91
TRUE	High	Mascot (A3)	Unambiguous	183	192	LSNHISSLFR		3	1	0	1	1	391.884	1173.64	1173.64	-0.26	-0.0001	HCD (High Energy Collision Dissociation)	28	MS2	42.1362	91.607	49.5233	17166	QEp25-0678_Fan_G6PDH-403YK.raw	F1	30	1	33	26	0.0192947	0.0003431	5.846e-07	49.44
TRUE	High	Mascot (A3)	Unambiguous	183	192	LSNHISSLFR		3	1	0	1	1	391.884	1173.64	1173.64	-0.18	-7e-05	HCD (High Energy Collision Dissociation)	28	MS2	80.5643	100	52.228	18114	QEp25-0678_Fan_G6PDH-403YK.raw	F1	27	1	33	26	0.0383211	0.0003431	2.056e-06	52.22
TRUE	High	Mascot (A3)	Unambiguous	183	192	LSNHISSLFR		3	1	0	1	1	391.884	1173.64	1173.64	-0.18	-7e-05	HCD (High Energy Collision Dissociation)	28	MS2	75.3708	100	50.9017	17654	QEp25-0678_Fan_G6PDH-403YK.raw	F1	28	1	33	26	0.0347087	0.0003431	3.616e-07	50.82
TRUE	High	Mascot (A3)	Unambiguous	183	192	LSNHISSLFR		3	1	0	1	1	391.884	1173.64	1173.64	-0.18	-7e-05	HCD (High Energy Collision Dissociation)	28	MS2	64.6298	100	51.6226	17908	QEp25-0678_Fan_G6PDH-403YK.raw	F1	28	1	33	26	0.0370202	0.0003431	2.719e-07	51.9
TRUE	High	Mascot (A3)	Unambiguous	183	192	LSNHISSLFR		3	1	0	1	1	391.884	1173.64	1173.64	-0.18	-7e-05	HCD (High Energy Collision Dissociation)	28	MS2	76.9934	91.84	50.5583	17533	QEp25-0678_Fan_G6PDH-403YK.raw	F1	28	1	33	26	0.0341538	0.0003431	5.992e-07	50.5
TRUE	High	Mascot (A3)	Unambiguous	183	192	LSNHISSLFR		3	1	0	1	1	391.884	1173.64	1173.64	-0.1	-4e-05	HCD (High Energy Collision Dissociation)	28	MS2	32.5264	86.105	49.1799	17035	QEp25-0678_Fan_G6PDH-403YK.raw	F1	34	1	33	26	0.00932048	0.0003431	8.876e-07	49.22
TRUE	High	Mascot (A3)	Unambiguous	183	192	LSNHISSLFR		3	1	0	1	1	391.884	1173.64	1173.64	-0.1	-4e-05	HCD (High Energy Collision Dissociation)	28	MS2	74.5009	97.932	50.2138	17411	QEp25-0678_Fan_G6PDH-403YK.raw	F1	28	1	33	26	0.0329943	0.0003431	1.985e-07	50.37
TRUE	High	Mascot (A3)	Unambiguous	183	192	LSNHISSLFR		3	1	0	1	1	391.884	1173.64	1173.64	-0.02	-1e-05	HCD (High Energy Collision Dissociation)	28	MS2	62.8918	14.406	40.8003	13795	QEp25-0678_Fan_G6PDH-403YK.raw	F1	32	1	33	26	0.0122585	0.0003431	1.266e-06	41.47
TRUE	High	Mascot (A3)	Unambiguous	183	192	LSNHISSLFR		3	1	0	1	1	391.884	1173.64	1173.64	-0.02	-1e-05	HCD (High Energy Collision Dissociation)	28	MS2	14.4597	26.04	46.0404	15852	QEp25-0678_Fan_G6PDH-403YK.raw	F1	34	1	33	26	0.00859881	0.0003431	4.499e-08	45.92
TRUE	High	Mascot (A3)	Unambiguous	183	192	LSNHISSLFR		2	0.9787	0	1	1	587.322	1173.64	1173.64	0.01	1e-05	HCD (High Energy Collision Dissociation)	28	MS2	2.24322	82.255	46.0941	15873	QEp25-0678_Fan_G6PDH-403YK.raw	F1	47	1	33	26	0.000391236	0.0003431	6.116e-07	45.36
TRUE	High	Mascot (A3)	Unambiguous	183	192	LSNHISSLFR		3	1	0	1	1	391.884	1173.64	1173.64	0.05	2e-05	HCD (High Energy Collision Dissociation)	28	MS2	35.6753	60.544	48.1267	16651	QEp25-0678_Fan_G6PDH-403YK.raw	F1	33	1	33	26	0.0105302	0.0003431	4.503e-07	48.05
TRUE	High	Mascot (A3)	Unambiguous	183	192	LSNHISSLFR		3	1	0	1	1	391.884	1173.64	1173.64	0.05	2e-05	HCD (High Energy Collision Dissociation)	28	MS2	33.7175	73.937	48.8322	16907	QEp25-0678_Fan_G6PDH-403YK.raw	F1	29	1	33	26	0.0267571	0.0003431	3.059e-06	48.85
TRUE	High	Mascot (A3)	Unambiguous	183	192	LSNHISSLFR		3	1	0	1	1	391.884	1173.64	1173.64	0.13	5e-05	HCD (High Energy Collision Dissociation)	28	MS2	15.5608	22.141	45.696	15722	QEp25-0678_Fan_G6PDH-403YK.raw	F1	33	1	33	26	0.0101027	0.0003431	2.151e-06	45.46
TRUE	High	Mascot (A3)	Unambiguous	183	192	LSNHISSLFR		3	1	0	1	1	391.884	1173.64	1173.64	0.13	5e-05	HCD (High Energy Collision Dissociation)	28	MS2	25.9873	37.06	47.0697	16247	QEp25-0678_Fan_G6PDH-403YK.raw	F1	34	1	33	26	0.00832604	0.0003431	5.592e-07	46.75
TRUE	High	Mascot (A3)	Unambiguous	183	192	LSNHISSLFR		3	1	0	1	1	391.884	1173.64	1173.64	0.21	8e-05	HCD (High Energy Collision Dissociation)	28	MS2	12.6763	25.349	46.3784	15981	QEp25-0678_Fan_G6PDH-403YK.raw	F1	35	1	33	26	0.00735256	0.0003431	2.732e-06	46.35
TRUE	High	Mascot (A3)	Unambiguous	183	192	LSNHISSLFR		3	1	0	1	1	391.884	1173.64	1173.64	0.21	8e-05	HCD (High Energy Collision Dissociation)	28	MS2	19.605	20.927	45.355	15590	QEp25-0678_Fan_G6PDH-403YK.raw	F1	34	1	33	26	0.0081178	0.0003431	5.962e-07	45.36
TRUE	High	Mascot (A3)	Unambiguous	183	192	LSNHISSLFR		3	1	0	1	1	391.884	1173.64	1173.64	0.21	8e-05	HCD (High Energy Collision Dissociation)	28	MS2	55.7761	55.869	48.476	16779	QEp25-0678_Fan_G6PDH-403YK.raw	F1	27	1	33	26	0.0469287	0.0003431	3.773e-06	48.5
TRUE	High	Mascot (A3)	Unambiguous	183	192	LSNHISSLFR		3	1	0	1	1	391.884	1173.64	1173.64	0.21	8e-05	HCD (High Energy Collision Dissociation)	28	MS2	27.6777	50.268	47.4406	16396	QEp25-0678_Fan_G6PDH-403YK.raw	F1	33	1	33	26	0.0114667	0.0003431	1.734e-07	46.75
TRUE	High	Mascot (A3)	Unambiguous	183	192	LSNHISSLFR		2	0.9773	0	1	1	587.323	1173.64	1173.64	0.22	0.00013	HCD (High Energy Collision Dissociation)	28	MS2	3.32618	59.016	44.6896	15333	QEp25-0678_Fan_G6PDH-403YK.raw	F1	44	1	33	26	0.000945014	0.0003431	2.991e-05	44.12
TRUE	High	Mascot (A3)	Unambiguous	183	192	LSNHISSLFR		2	1	0	1	1	587.323	1173.64	1173.64	0.22	0.00013	HCD (High Energy Collision Dissociation)	28	MS2	4.3591	67.891	45.0378	15470	QEp25-0678_Fan_G6PDH-403YK.raw	F1	50	1	33	26	0.000203441	0.0003431	5.305e-08	44.8
TRUE	High	Mascot (A3)	Unambiguous	183	192	LSNHISSLFR		3	1	0	1	1	391.884	1173.64	1173.64	0.29	0.00011	HCD (High Energy Collision Dissociation)	28	MS2	19.0169	31.597	46.7233	16114	QEp25-0678_Fan_G6PDH-403YK.raw	F1	36	1	33	26	0.00512199	0.0003431	1.567e-05	46.35
TRUE	High	Mascot (A3)	Unambiguous	183	192	LSNHISSLFR		3	1	0	1	1	391.884	1173.64	1173.64	0.29	0.00011	HCD (High Energy Collision Dissociation)	28	MS2	47.1565	98.813	49.8673	17287	QEp25-0678_Fan_G6PDH-403YK.raw	F1	33	1	33	26	0.0113878	0.0003431	2.016e-06	49.84
TRUE	High	Mascot (A3)	Unambiguous	183	192	LSNHISSLFR		2	0.9722	0	1	1	587.323	1173.64	1173.64	0.33	0.00019	HCD (High Energy Collision Dissociation)	28	MS2	6.57622	80.876	45.748	15741	QEp25-0678_Fan_G6PDH-403YK.raw	F1	36	1	33	26	0.00499388	0.0003431	3.011e-06	45.83
TRUE	High	Mascot (A3)	Unambiguous	183	192	LSNHISSLFR		2	0.9783	0	1	1	587.323	1173.64	1173.64	0.33	0.00019	HCD (High Energy Collision Dissociation)	28	MS2	3.1784	38.959	42.929	14651	QEp25-0678_Fan_G6PDH-403YK.raw	F1	46	1	33	26	0.000596264	0.0003431	2.668e-07	42.96
TRUE	High	Mascot (A3)	Unambiguous	183	192	LSNHISSLFR		2	1	0	1	1	587.323	1173.64	1173.64	0.33	0.00019	HCD (High Energy Collision Dissociation)	28	MS2	3.86039	31.893	41.5352	14088	QEp25-0678_Fan_G6PDH-403YK.raw	F1	48	1	33	26	0.000360943	0.0003431	3.841e-07	41.47
TRUE	High	Mascot (A3)	Unambiguous	183	192	LSNHISSLFR		3	1	0	1	1	391.884	1173.64	1173.64	0.37	0.00014	HCD (High Energy Collision Dissociation)	28	MS2	2.95547	15.006	42.5675	14497	QEp25-0678_Fan_G6PDH-403YK.raw	F1	32	1	33	26	0.0123151	0.0003431	1.94e-08	42.51
TRUE	High	Mascot (A3)	Unambiguous	183	192	LSNHISSLFR		3	1	0	1	1	391.884	1173.64	1173.64	0.37	0.00014	HCD (High Energy Collision Dissociation)	28	MS2	77.6445	100	51.2729	17787	QEp25-0678_Fan_G6PDH-403YK.raw	F1	28	1	33	26	0.0367653	0.0003431	3.24e-06	51.21
TRUE	High	Mascot (A3)	Unambiguous	183	192	LSNHISSLFR		3	1	0	1	1	391.884	1173.64	1173.64	0.37	0.00014	HCD (High Energy Collision Dissociation)	28	MS2	33.5808	50.172	47.7816	16527	QEp25-0678_Fan_G6PDH-403YK.raw	F1	32	1	33	26	0.0125441	0.0003431	5.765e-07	47.74
TRUE	High	Mascot (A3)	Unambiguous	183	192	LSNHISSLFR		2	1	0	1	1	587.323	1173.64	1173.64	0.43	0.00025	HCD (High Energy Collision Dissociation)	28	MS2	5.16129	36.156	41.8789	14217	QEp25-0678_Fan_G6PDH-403YK.raw	F1	51	1	32	25	0.000135367	0.0003431	4.21e-07	42.13
TRUE	High	Mascot (A3)	Unambiguous	183	192	LSNHISSLFR		2	1	0	1	1	587.323	1173.64	1173.64	0.43	0.00025	HCD (High Energy Collision Dissociation)	28	MS2	3.23897	45.192	42.5701	14499	QEp25-0678_Fan_G6PDH-403YK.raw	F1	39	1	32	25	0.00203008	0.0003431	7.15e-05	42.36
TRUE	High	Mascot (A3)	Unambiguous	183	192	LSNHISSLFR		2	1	0	1	1	587.323	1173.64	1173.64	0.43	0.00025	HCD (High Energy Collision Dissociation)	28	MS2	2.97106	42.283	43.6258	14922	QEp25-0678_Fan_G6PDH-403YK.raw	F1	40	1	32	25	0.00194318	0.0003431	6.399e-06	43.49
TRUE	High	Mascot (A3)	Unambiguous	183	192	LSNHISSLFR		2	1	0	1	1	587.323	1173.64	1173.64	0.43	0.00025	HCD (High Energy Collision Dissociation)	28	MS2	3.83461	48.463	43.9842	15058	QEp25-0678_Fan_G6PDH-403YK.raw	F1	51	1	32	25	0.000137566	0.0003431	1.652e-06	44.12
TRUE	High	Mascot (A3)	Unambiguous	183	192	LSNHISSLFR		2	1	0	1	1	587.323	1173.64	1173.64	0.43	0.00025	HCD (High Energy Collision Dissociation)	28	MS2	3.07206	56.117	44.335	15194	QEp25-0678_Fan_G6PDH-403YK.raw	F1	46	1	32	25	0.000437031	0.0003431	2.664e-07	44.12
TRUE	High	Mascot (A3)	Unambiguous	183	192	LSNHISSLFR		3	1	0	1	1	391.884	1173.64	1173.64	0.44	0.00017	HCD (High Energy Collision Dissociation)	28	MS2	3.09306	12.342	42.9278	14650	QEp25-0678_Fan_G6PDH-403YK.raw	F1	36	1	32	25	0.00410689	0.0003431	1.545e-06	42.89
TRUE	High	Mascot (A3)	Unambiguous	183	192	LSNHISSLFR		2	1	0	1	1	587.323	1173.64	1173.64	0.53	0.00031	HCD (High Energy Collision Dissociation)	28	MS2	3.83574	31.28	42.2213	14355	QEp25-0678_Fan_G6PDH-403YK.raw	F1	42	1	32	25	0.00102923	0.0003431	2.813e-06	42.36
TRUE	High	Mascot (A3)	Unambiguous	183	192	LSNHISSLFR		2	1	0	1	1	587.323	1173.64	1173.64	0.53	0.00031	HCD (High Energy Collision Dissociation)	28	MS2	7.86805	72.834	45.3981	15607	QEp25-0678_Fan_G6PDH-403YK.raw	F1	36	1	32	25	0.00493756	0.0003431	4.221e-06	45.36
TRUE	High	Mascot (A3)	Unambiguous	183	192	LSNHISSLFR		2	1	0	1	1	587.323	1173.64	1173.64	0.53	0.00031	HCD (High Energy Collision Dissociation)	28	MS2	3.41724	45.75	43.2866	14788	QEp25-0678_Fan_G6PDH-403YK.raw	F1	45	1	32	25	0.000537666	0.0003431	6.431e-06	42.96
TRUE	High	Mascot (A3)	Unambiguous	183	192	LSNHISSLFR		2	0.975	0	1	1	587.323	1173.64	1173.64	0.53	0.00031	HCD (High Energy Collision Dissociation)	28	MS2	6.5723	37.55	41.1692	13940	QEp25-0678_Fan_G6PDH-403YK.raw	F1	40	1	32	25	0.00194318	0.0003431	4.018e-05	41.47
TRUE	High	Mascot (A3)	Unambiguous	183	192	LSNHISSLFR		3	1	0	1	1	391.884	1173.64	1173.64	0.52	0.0002	HCD (High Energy Collision Dissociation)	28	MS2	6.71081	19.963	45.009	15459	QEp25-0678_Fan_G6PDH-403YK.raw	F1	36	1	32	25	0.00411635	0.0003431	3.097e-07	44.74
TRUE	High	Mascot (A3)	Unambiguous	183	192	LSNHISSLFR		2	0.9762	0	1	1	587.323	1173.64	1173.64	0.64	0.00037	HCD (High Energy Collision Dissociation)	28	MS2	7.23392	100	46.5725	16055	QEp25-0678_Fan_G6PDH-403YK.raw	F1	42	1	32	25	0.00112853	0.0003431	1.068e-05	46.25
TRUE	High	Mascot (A3)	Unambiguous	183	192	LSNHISSLFR		3	1	0	1	1	391.884	1173.64	1173.64	0.76	0.0003	HCD (High Energy Collision Dissociation)	28	MS2	4.43613	14.874	43.9829	15057	QEp25-0678_Fan_G6PDH-403YK.raw	F1	32	1	32	25	0.0110284	0.0003431	1.014e-05	44.12
TRUE	High	Mascot (A3)	Unambiguous	183	192	LSNHISSLFR		3	1	0	1	1	391.884	1173.64	1173.64	0.83	0.00033	HCD (High Energy Collision Dissociation)	28	MS2	3.75764	12.985	43.6247	14921	QEp25-0678_Fan_G6PDH-403YK.raw	F1	34	1	32	25	0.00768268	0.0003431	1.441e-07	43.5
TRUE	High	Mascot (A3)	Unambiguous	183	192	LSNHISSLFR		3	1	0	1	1	391.884	1173.64	1173.64	0.83	0.00033	HCD (High Energy Collision Dissociation)	28	MS2	6.57601	18.075	44.672	15326	QEp25-0678_Fan_G6PDH-403YK.raw	F1	38	1	32	25	0.00252065	0.0003431	8.751e-07	44.74
TRUE	High	Mascot (A3)	Unambiguous	183	192	LSNHISSLFR		3	1	0	1	1	391.884	1173.64	1173.64	0.91	0.00036	HCD (High Energy Collision Dissociation)	28	MS2	3.27772	10.225	41.507	14076	QEp25-0678_Fan_G6PDH-403YK.raw	F1	32	1	32	25	0.0123741	0.0003431	5.852e-07	41.47
TRUE	High	Mascot (A3)	Unambiguous	183	192	LSNHISSLFR		3	1	0	1	1	391.884	1173.64	1173.64	0.99	0.00039	HCD (High Energy Collision Dissociation)	28	MS2	4.35497	14.093	43.267	14780	QEp25-0678_Fan_G6PDH-403YK.raw	F1	36	1	32	25	0.00443111	0.0003431	1.05e-06	43.09
TRUE	High	Mascot (A3)	Unambiguous	183	192	LSNHISSLFR		3	1	0	1	1	391.884	1173.64	1173.64	1.07	0.00042	HCD (High Energy Collision Dissociation)	28	MS2	4.93565	15.935	44.3335	15193	QEp25-0678_Fan_G6PDH-403YK.raw	F1	33	1	32	25	0.00940833	0.0003431	3.74e-07	44.2
TRUE	High	Mascot (A3)	Unambiguous	183	192	LSNHISSLFR		3	1	0	1	1	391.884	1173.64	1173.64	1.15	0.00045	HCD (High Energy Collision Dissociation)	28	MS2	1.99259	11.63	42.2104	14351	QEp25-0678_Fan_G6PDH-403YK.raw	F1	36	1	32	25	0.00463229	0.0003431	5.264e-07	42.16
TRUE	High	Mascot (A3)	Unambiguous	183	192	LSNHISSLFR		3	1	0	1	1	391.884	1173.64	1173.64	1.22	0.00048	HCD (High Energy Collision Dissociation)	28	MS2	3.01588	12.232	41.168	13939	QEp25-0678_Fan_G6PDH-403YK.raw	F1	33	1	32	25	0.00874572	0.0003431	6.75e-07	41.47
TRUE	High	Mascot (A3)	Unambiguous	183	192	LSNHISSLFR		3	1	0	1	1	391.885	1173.64	1173.64	1.46	0.00057	HCD (High Energy Collision Dissociation)	28	MS2	2.40836	12.188	41.848	14205	QEp25-0678_Fan_G6PDH-403YK.raw	F1	31	1	32	25	0.0127584	0.0003431	1.378e-06	41.95
TRUE	High	Mascot (A3)	Unambiguous	183	192	LSnHISSLFR	N3(Deamidated)	3	1	0	1	1	392.212	1174.62	1174.62	0.2	8e-05	HCD (High Energy Collision Dissociation)	28	MS2	38.3337	100	39.7791	13394	QEp25-0678_Fan_G6PDH-403YK.raw	F1	29	1	32	25	0.0266707	0.0003431	3.402e-06	40.43
TRUE	High	Mascot (A3)	Unambiguous	183	192	LSnHISSLFR	N3(Deamidated)	2	1	0	1	1	587.815	1174.62	1174.62	0.42	0.00025	HCD (High Energy Collision Dissociation)	28	MS2	33.5371	61.498	40.4692	13665	QEp25-0678_Fan_G6PDH-403YK.raw	F1	36	1	32	25	0.00475712	0.0003431	1.469e-05	40.67
TRUE	High	Mascot (A3)	Unambiguous	183	192	LSnHISSLFR	N3(Deamidated)	3	1	0	1	1	392.212	1174.62	1174.62	0.67	0.00026	HCD (High Energy Collision Dissociation)	28	MS2	9.99156	34.603	40.1204	13525	QEp25-0678_Fan_G6PDH-403YK.raw	F1	29	1	32	25	0.0236779	0.0003431	1.703e-06	40.43
TRUE	High	Mascot (A3)	Unambiguous	183	192	LSnHISSLFR	N3(Deamidated)	3	1	0	1	1	392.212	1174.62	1174.62	1.22	0.00048	HCD (High Energy Collision Dissociation)	28	MS2	16.8424	20.088	40.4642	13662	QEp25-0678_Fan_G6PDH-403YK.raw	F1	28	1	32	25	0.0243886	0.0003431	3.708e-06	40.43
TRUE	High	Mascot (A3)	Unambiguous	183	192	LSnHISSLFR	N3(Deamidated)	2	1	0	1	1	587.817	1174.63	1174.62	4.79	0.00281	HCD (High Energy Collision Dissociation)	28	MS2	40.8379	28.417	40.8187	13803	QEp25-0678_Fan_G6PDH-403YK.raw	F1	36	1	32	25	0.00409417	0.0003431	0.0009943	40.67
TRUE	High	Mascot (A3)	Unambiguous	193	198	EDQIYR		2	0.6111	0	1	1	412.201	823.394	823.394	-0.22	-9e-05	HCD (High Energy Collision Dissociation)	28	MS2	66.614	100	23.3726	6704	QEp25-0678_Fan_G6PDH-403YK.raw	F1	18	1	29	22	0.142499	0.004092	0.03227	23.33
TRUE	High	Mascot (A3)	Unambiguous	193	198	EDQIYR		2	1	0	1	1	412.201	823.394	823.394	-0.22	-9e-05	HCD (High Energy Collision Dissociation)	28	MS2	14.3415	100	19.4015	5114	QEp25-0678_Fan_G6PDH-403YK.raw	F1	26	1	29	22	0.0256337	0.002731	0.02189	19.71
TRUE	High	Mascot (A3)	Unambiguous	193	198	EDQIYR		2	0.3043	0	1	1	412.201	823.394	823.394	-0.08	-3e-05	HCD (High Energy Collision Dissociation)	28	MS2	0	100	27.5262	8416	QEp25-0678_Fan_G6PDH-403YK.raw	F1	23	1	29	22	0.0476224	0.007698	0.09691
TRUE	High	Mascot (A3)	Unambiguous	193	198	EDQIYR		2	0.75	0	1	1	412.201	823.394	823.394	0	0	HCD (High Energy Collision Dissociation)	28	MS2	3.96012	100	23.7256	6849	QEp25-0678_Fan_G6PDH-403YK.raw	F1	32	1	29	22	0.00555663	0.003745	0.03032	23.33
TRUE	High	Mascot (A3)	Unambiguous	193	198	EDQIYR		2	0.5	0	1	1	412.201	823.395	823.394	0.15	6e-05	HCD (High Energy Collision Dissociation)	28	MS2	45.7131	100	33.1716	10772	QEp25-0678_Fan_G6PDH-403YK.raw	F1	34	1	29	22	0.00414774	0.004305	0.05195	33.57
TRUE	High	Mascot (A3)	Unambiguous	193	198	EDQIYR		2	0.7812	0	1	1	412.201	823.395	823.394	0.15	6e-05	HCD (High Energy Collision Dissociation)	28	MS2	21.0466	100	23.0308	6566	QEp25-0678_Fan_G6PDH-403YK.raw	F1	32	1	29	22	0.00613496	0.006133	0.07555	23.33
TRUE	High	Mascot (A3)	Unambiguous	193	198	EDQIYR		2	0.7586	0	1	1	412.201	823.395	823.394	0.15	6e-05	HCD (High Energy Collision Dissociation)	28	MS2	1.36166	29.062	17.7377	4452	QEp25-0678_Fan_G6PDH-403YK.raw	F1	29	1	29	22	0.0112412	0.004092	0.04537	17.05
TRUE	High	Mascot (A3)	Unambiguous	193	198	EDQIYR		2	0.7353	0	1	1	412.201	823.395	823.394	0.22	9e-05	HCD (High Energy Collision Dissociation)	28	MS2	28.6188	100	25.0326	7386	QEp25-0678_Fan_G6PDH-403YK.raw	F1	34	1	29	22	0.00377408	0.002963	0.02596	24.43
TRUE	High	Mascot (A3)	Unambiguous	193	198	EDQIYR		2	0.8	0	1	1	412.201	823.395	823.394	0.29	0.00012	HCD (High Energy Collision Dissociation)	28	MS2	0	100	18.719	4838	QEp25-0678_Fan_G6PDH-403YK.raw	F1	30	1	29	22	0.00850769	0.002731	0.02406	17.05
TRUE	High	Mascot (A3)	Unambiguous	193	198	EDQIYR		2	0.7742	0	1	1	412.201	823.395	823.394	0.37	0.00015	HCD (High Energy Collision Dissociation)	28	MS2	3.52214	100	19.0615	4976	QEp25-0678_Fan_G6PDH-403YK.raw	F1	31	1	29	22	0.0077591	0.002731	0.02401
TRUE	High	Mascot (A3)	Unambiguous	193	198	EDQIYR		2	0.75	0	1	1	412.201	823.395	823.394	0.44	0.00018	HCD (High Energy Collision Dissociation)	28	MS2	10.0909	100	22.1272	6200	QEp25-0678_Fan_G6PDH-403YK.raw	F1	32	1	29	22	0.00468258	0.002731	0.02128
TRUE	High	Mascot (A3)	Unambiguous	193	198	EDQIYR		2	1	0	1	1	412.201	823.395	823.394	0.44	0.00018	HCD (High Energy Collision Dissociation)	28	MS2	49.431	100	20.2529	5458	QEp25-0678_Fan_G6PDH-403YK.raw	F1	18	1	29	22	0.122881	0.005488	0.06279	19.71
TRUE	High	Mascot (A3)	Unambiguous	193	198	EDQIYR		2	0.7586	0	1	1	412.201	823.395	823.394	0.44	0.00018	HCD (High Energy Collision Dissociation)	28	MS2	3.37357	92.298	18.3749	4704	QEp25-0678_Fan_G6PDH-403YK.raw	F1	29	1	29	22	0.0096936	0.004092	0.03122	17.05
TRUE	High	Mascot (A3)	Unambiguous	193	198	EDQIYR		2	0.6316	0	1	1	412.201	823.395	823.394	0.52	0.00021	HCD (High Energy Collision Dissociation)	28	MS2	34.0301	100	31.2897	9991	QEp25-0678_Fan_G6PDH-403YK.raw	F1	19	1	28	21	0.0902207	0.006133	0.08047	31.36
TRUE	High	Mascot (A3)	Unambiguous	193	198	EDQIYR		2	0.5152	0	1	1	412.201	823.395	823.394	0.59	0.00024	HCD (High Energy Collision Dissociation)	28	MS2	41.1733	100	32.7599	10600	QEp25-0678_Fan_G6PDH-403YK.raw	F1	33	1	28	21	0.00350192	0.004305	0.05272
TRUE	High	Mascot (A3)	Unambiguous	193	198	EDQIYR		2	0.7647	0	1	1	412.201	823.395	823.394	0.59	0.00024	HCD (High Energy Collision Dissociation)	28	MS2	0	100	19.7422	5252	QEp25-0678_Fan_G6PDH-403YK.raw	F1	34	1	28	21	0.00293296	0.002503	0.02032	19.71
TRUE	High	Mascot (A3)	Unambiguous	193	198	EDQIYR		2	0.5517	0	1	1	412.201	823.395	823.394	0.89	0.00037	HCD (High Energy Collision Dissociation)	28	MS2	25.3882	100	32.3801	10439	QEp25-0678_Fan_G6PDH-403YK.raw	F1	29	1	28	21	0.00949087	0.004092	0.04595
TRUE	High	Mascot (A3)	Unambiguous	193	198	EDQIYR		2	0.7742	0	1	1	412.201	823.395	823.394	1.26	0.00052	HCD (High Energy Collision Dissociation)	28	MS2	32.9936	100	24.6626	7233	QEp25-0678_Fan_G6PDH-403YK.raw	F1	31	1	28	21	0.0061703	0.007698	0.09388	24.43
TRUE	High	Mascot (A3)	Unambiguous	193	198	EDQIYR		2	0.75	0	1	1	412.202	823.396	823.394	1.78	0.00073	HCD (High Energy Collision Dissociation)	28	MS2	16.6737	100	26.6033	8032	QEp25-0678_Fan_G6PDH-403YK.raw	F1	32	1	28	21	0.00465914	0.005952	0.06925	25.9
TRUE	High	Mascot (A3)	Unambiguous	199	205	IDHYLGK		2	0.4722	0	1	1	423.229	845.451	845.452	-0.5	-0.00021	HCD (High Energy Collision Dissociation)	28	MS2	16.9761	100	21.4106	5907	QEp25-0678_Fan_G6PDH-403YK.raw	F1	36	2	32	25	0.00402068	0.0003431	0.0004371	20.51
TRUE	High	Mascot (A3)	Unambiguous	199	205	IDHYLGK		2	0.4412	0	1	1	423.229	845.451	845.452	-0.35	-0.00015	HCD (High Energy Collision Dissociation)	28	MS2	8.52271	100	24.5412	7183	QEp25-0678_Fan_G6PDH-403YK.raw	F1	34	2	32	25	0.00711704	0.0003431	0.001017	24.43
TRUE	High	Mascot (A3)	Unambiguous	199	205	IDHYLGK		2	0.4412	0	1	1	423.229	845.451	845.452	-0.35	-0.00015	HCD (High Energy Collision Dissociation)	28	MS2	4.58828	0.733	17.6422	4415	QEp25-0678_Fan_G6PDH-403YK.raw	F1	34	2	32	25	0.00664201	0.004092	0.04184	17.71
TRUE	High	Mascot (A3)	Unambiguous	199	205	IDHYLGK		2	0.4828	0	1	1	423.229	845.451	845.452	-0.21	-9e-05	HCD (High Energy Collision Dissociation)	28	MS2	51.6189	100	83.7671	25784	QEp25-0678_Fan_G6PDH-403YK.raw	F1	29	2	32	25	0.0236755	0.0003431	0.0001453	83.78
TRUE	High	Mascot (A3)	Unambiguous	199	205	IDHYLGK		2	0.4412	0	1	1	423.229	845.452	845.452	-0.06	-3e-05	HCD (High Energy Collision Dissociation)	28	MS2	5.77696	96.273	19.3993	5113	QEp25-0678_Fan_G6PDH-403YK.raw	F1	34	2	32	25	0.00682809	0.0003431	0.0007653	18.51
TRUE	High	Mascot (A3)	Unambiguous	199	205	IDHYLGK		2	0.4103	0	1	1	423.229	845.452	845.452	0.01	0	HCD (High Energy Collision Dissociation)	28	MS2	0	9.129	18.6899	4826	QEp25-0678_Fan_G6PDH-403YK.raw	F1	39	2	32	25	0.00210039	0.0003431	0.002325	18.51
TRUE	High	Mascot (A3)	Unambiguous	199	205	IDHYLGK		2	0.4865	0	1	1	423.229	845.452	845.452	0.08	3e-05	HCD (High Energy Collision Dissociation)	28	MS2	18.7652	55.786	19.9567	5337	QEp25-0678_Fan_G6PDH-403YK.raw	F1	37	2	32	25	0.00350994	0.0003431	0.0005799	20.07
TRUE	High	Mascot (A3)	Unambiguous	199	205	IDHYLGK		2	0.4412	0	1	1	423.23	845.452	845.452	0.22	9e-05	HCD (High Energy Collision Dissociation)	28	MS2	29.6292	100	25.3577	7515	QEp25-0678_Fan_G6PDH-403YK.raw	F1	34	2	32	25	0.00736715	0.0003431	0.0001265	25.51
TRUE	High	Mascot (A3)	Unambiguous	199	205	IDHYLGK		2	0.4412	0	1	1	423.23	845.452	845.452	0.44	0.00019	HCD (High Energy Collision Dissociation)	28	MS2	1.68535	49.235	19.0483	4971	QEp25-0678_Fan_G6PDH-403YK.raw	F1	34	2	32	25	0.00670347	0.0003431	0.003565	18.51
TRUE	High	Mascot (A3)	Unambiguous	199	205	IDHYLGK		2	0.4865	0	1	1	423.23	845.452	845.452	0.87	0.00037	HCD (High Energy Collision Dissociation)	28	MS2	15.3025	100	21.0657	5768	QEp25-0678_Fan_G6PDH-403YK.raw	F1	37	2	32	25	0.00344759	0.0003431	0.0007383	20.51
TRUE	High	Mascot (A3)	Unambiguous	199	205	IDHYLGK		2	0.4412	0	1	1	423.23	845.452	845.452	1.02	0.00043	HCD (High Energy Collision Dissociation)	28	MS2	0.914088	3.925	18.3425	4691	QEp25-0678_Fan_G6PDH-403YK.raw	F1	34	2	32	25	0.00627357	0.001786	0.009795	17.71
TRUE	High	Mascot (A3)	Unambiguous	199	205	IDHYLGK		2	0.4412	0	1	1	423.23	845.453	845.452	1.24	0.00052	HCD (High Energy Collision Dissociation)	28	MS2	1.32607	1.332	17.9954	4551	QEp25-0678_Fan_G6PDH-403YK.raw	F1	34	2	32	25	0.00625915	0.002731	0.02198	17.71
TRUE	High	Mascot (A3)	Unambiguous	199	205	IDHYLGK		2	0.4865	0	1	1	423.23	845.453	845.452	1.96	0.00083	HCD (High Energy Collision Dissociation)	28	MS2	22.7587	72.881	20.5612	5578	QEp25-0678_Fan_G6PDH-403YK.raw	F1	37	2	32	25	0.00390709	0.0003431	0.0005553	20.51
TRUE	High	Mascot (A3)	Unambiguous	199	205	IDHYLGK		2	0.3448	0	1	1	423.23	845.453	845.452	2.03	0.00086	HCD (High Energy Collision Dissociation)	28	MS2	24.7819	100	24.9824	7364	QEp25-0678_Fan_G6PDH-403YK.raw	F1	29	2	32	25	0.0217697	0.0003431	0.003002	24.43
TRUE	High	Mascot (A3)	Unambiguous	199	205	IDHYLGK		2	0.2414	0	1	1	423.231	845.454	845.452	3.26	0.00138	HCD (High Energy Collision Dissociation)	28	MS2	27.9094	100	25.7263	7668	QEp25-0678_Fan_G6PDH-403YK.raw	F1	29	2	32	25	0.0225755	0.0003431	0.001809	25.51
TRUE	High	Mascot (A3)	Unambiguous	199	205	IDHYLGK		2	0.4571	0	1	1	423.231	845.455	845.452	3.55	0.0015	HCD (High Energy Collision Dissociation)	28	MS2	27.2605	100	26.0835	7812	QEp25-0678_Fan_G6PDH-403YK.raw	F1	35	2	33	26	0.00802242	0.0003431	0.0001276	25.51
TRUE	High	Mascot (A3)	Unambiguous	206	215	EMVQNLMVLR		2	0.8529	0	1	1	616.828	1232.65	1232.65	-0.89	-0.00055	HCD (High Energy Collision Dissociation)	28	MS2	21.4239	100	46.5813	16058	QEp25-0678_Fan_G6PDH-403YK.raw	F1	68	1	33	26	3.15786e-06	0.0003431	1.634e-06	46.18
TRUE	High	Mascot (A3)	Unambiguous	206	215	EMVQNLMVLR		2	0.9853	0	1	1	616.828	1232.65	1232.65	-0.1	-6e-05	HCD (High Energy Collision Dissociation)	28	MS2	0.446893	39.151	46.2387	15930	QEp25-0678_Fan_G6PDH-403YK.raw	F1	68	1	33	26	3.93252e-06	0.0003431	5.529e-05	46.18
TRUE	High	Mascot (A3)	Unambiguous	206	215	EMVqNLMVLR	Q4(Deamidated)	2	0.037	0	1	1	617.317	1233.63	1233.63	-4.26	-0.00263	HCD (High Energy Collision Dissociation)	28	MS2	57.5738	100	47.5816	16452	QEp25-0678_Fan_G6PDH-403YK.raw	F1	27	1	33	26	0.0434815	0.002283	0.01481	47.6
TRUE	High	Mascot (A3)	Unambiguous	206	215	EMVQnLMVLR	N5(Deamidated)	2	1	0	1	1	617.319	1233.63	1233.63	-1.69	-0.00104	HCD (High Energy Collision Dissociation)	28	MS2	46.0647	100	48.57	16815	QEp25-0678_Fan_G6PDH-403YK.raw	F1	27	1	33	26	0.0382186	0.001008	0.004248	48.52
TRUE	High	Mascot (A3)	Unambiguous	206	215	EMVqNLMVLR	Q4(Deamidated)	2	1	0	1	2	617.319	1233.63	1233.63	-1.69	-0.00104	HCD (High Energy Collision Dissociation)	28	MS2	46.0647	100	48.57	16815	QEp25-0678_Fan_G6PDH-403YK.raw	F1	27	1	33	26	0.0382186	0.001008	0.004248	48.52
TRUE	High	Mascot (A3)	Unambiguous	206	215	EMVqnLMVLR	Q4(Deamidated); N5(Deamidated)	2	0.8	0	1	1	617.812	1234.62	1234.62	-0.31	-0.00019	HCD (High Energy Collision Dissociation)	28	MS2	17.1331	100	42.4691	14456	QEp25-0678_Fan_G6PDH-403YK.raw	F1	15	1	32	25	0.52215	0.004092	0.04546	42.46
TRUE	High	Mascot (A3)	Unambiguous	206	215	EmVQNLMVLR	M2(Oxidation)	2	0.3333	0	1	1	624.823	1248.64	1248.64	-3.46	-0.00216	HCD (High Energy Collision Dissociation)	28	MS2	0	100	46.1354	15890	QEp25-0678_Fan_G6PDH-403YK.raw	F1	33	1	34	27	0.0117077	0.0003431	0.0005747	45.82
TRUE	High	Mascot (A3)	Unambiguous	206	215	EmVQNLMVLR	M2(Oxidation)	2	0.4474	0	1	1	624.824	1248.64	1248.64	-2.58	-0.00161	HCD (High Energy Collision Dissociation)	28	MS2	7.33798	100	47.0368	16234	QEp25-0678_Fan_G6PDH-403YK.raw	F1	38	1	34	27	0.00435152	0.0003431	0.00121
TRUE	High	Mascot (A3)	Unambiguous	206	215	EmVQNLMVLR	M2(Oxidation)	2	1	0	1	1	624.825	1248.64	1248.64	-1.21	-0.00075	HCD (High Energy Collision Dissociation)	28	MS2	11.4815	100	47.9584	16592	QEp25-0678_Fan_G6PDH-403YK.raw	F1	11	1	34	27	1.81542	0.006133	0.08017
TRUE	High	Mascot (A3)	Unambiguous	206	215	EmVQNLMVLR	M2(Oxidation)	2	1	0	1	1	624.825	1248.64	1248.64	-1.01	-0.00063	HCD (High Energy Collision Dissociation)	28	MS2	79.6223	100	75.9516	23953	QEp25-0678_Fan_G6PDH-403YK.raw	F1	26	1	34	27	0.0674494	0.0003431	0.001327
TRUE	High	Mascot (A3)	Unambiguous	206	215	EmVQNLMVLR	M2(Oxidation)	2	0.26	0	1	1	624.825	1248.64	1248.64	-0.52	-0.00033	HCD (High Energy Collision Dissociation)	28	MS2	22.6336	100	44.7619	15362	QEp25-0678_Fan_G6PDH-403YK.raw	F1	50	1	34	27	0.000277409	0.0003431	2.265e-05	42.98
TRUE	High	Mascot (A3)	Unambiguous	206	215	EmVQNLMVLR	M2(Oxidation)	2	0.4459	0	1	1	624.825	1248.64	1248.64	-0.33	-0.0002	HCD (High Energy Collision Dissociation)	28	MS2	14.6493	100	44.0683	15093	QEp25-0678_Fan_G6PDH-403YK.raw	F1	74	1	34	27	1.06935e-06	0.0003431	0.0001242	42.98
TRUE	High	Mascot (A3)	Unambiguous	206	215	EmVQNLMVLR	M2(Oxidation)	2	0.4528	0	1	1	624.825	1248.64	1248.64	-0.33	-0.0002	HCD (High Energy Collision Dissociation)	28	MS2	1.48291	91.822	43.04	14694	QEp25-0678_Fan_G6PDH-403YK.raw	F1	53	1	34	27	0.000116177	0.0003431	0.00057	42.98
TRUE	High	Mascot (A3)	Unambiguous	206	215	EmVQNLMVLR	M2(Oxidation)	3	1	0	1	1	416.886	1248.64	1248.64	-0.31	-0.00013	HCD (High Energy Collision Dissociation)	28	MS2	53.9589	100	41.0503	13891	QEp25-0678_Fan_G6PDH-403YK.raw	F1	20	1	34	27	0.262495	0.002283	0.01455	41.24
TRUE	High	Mascot (A3)	Unambiguous	206	215	EMVQNLmVLR	M7(Oxidation)	2	0.5147	0	1	1	624.825	1248.64	1248.64	-0.23	-0.00014	HCD (High Energy Collision Dissociation)	28	MS2	3.03557	84.593	41.9792	14257	QEp25-0678_Fan_G6PDH-403YK.raw	F1	68	1	34	27	3.86474e-06	0.0003431	0.000132	41.25
TRUE	High	Mascot (A3)	Unambiguous	206	215	EmVQNLMVLR	M2(Oxidation)	2	0.8772	0	1	1	624.826	1248.64	1248.64	-0.13	-8e-05	HCD (High Energy Collision Dissociation)	28	MS2	0	100	46.695	16103	QEp25-0678_Fan_G6PDH-403YK.raw	F1	57	1	34	27	4.59325e-05	0.0003431	5.854e-06
TRUE	High	Mascot (A3)	Unambiguous	206	215	EMVQNLmVLR	M7(Oxidation)	2	0.075	0	1	1	624.826	1248.64	1248.64	-0.13	-8e-05	HCD (High Energy Collision Dissociation)	28	MS2	25.7518	100	45.7828	15755	QEp25-0678_Fan_G6PDH-403YK.raw	F1	40	1	34	27	0.00255341	0.0003431	3.004e-06	45.82
TRUE	High	Mascot (A3)	Unambiguous	206	215	EMVQNLmVLR	M7(Oxidation)	2	1	0	1	1	624.826	1248.64	1248.64	-0.13	-8e-05	HCD (High Energy Collision Dissociation)	28	MS2	31.2682	100	40.0816	13509	QEp25-0678_Fan_G6PDH-403YK.raw	F1	68	1	34	27	3.89153e-06	0.0003431	9.466e-06	39.12
TRUE	High	Mascot (A3)	Unambiguous	206	215	EMVQNLmVLR	M7(Oxidation)	2	0.28	0	1	1	624.826	1248.64	1248.64	-0.13	-8e-05	HCD (High Energy Collision Dissociation)	28	MS2	31.0824	100	45.0978	15492	QEp25-0678_Fan_G6PDH-403YK.raw	F1	50	1	34	27	0.000242728	0.0003431	2.493e-05	45.33
TRUE	High	Mascot (A3)	Unambiguous	206	215	EmVQNLMVLR	M2(Oxidation)	2	0.5541	0	1	1	624.826	1248.64	1248.64	-0.13	-8e-05	HCD (High Energy Collision Dissociation)	28	MS2	7.06874	100	43.7172	14959	QEp25-0678_Fan_G6PDH-403YK.raw	F1	74	1	34	27	9.68547e-07	0.0003431	1.137e-05	42.98
TRUE	High	Mascot (A3)	Unambiguous	206	215	EMVQNLmVLR	M7(Oxidation)	2	0.3488	0	1	1	624.826	1248.64	1248.64	-0.13	-8e-05	HCD (High Energy Collision Dissociation)	28	MS2	3.0569	100	42.6891	14551	QEp25-0678_Fan_G6PDH-403YK.raw	F1	43	1	34	27	0.00116982	0.0003431	0.0001053	42.98
TRUE	High	Mascot (A3)	Unambiguous	206	215	EMVQNLmVLR	M7(Oxidation)	2	0.5211	0	1	1	624.826	1248.64	1248.64	-0.13	-8e-05	HCD (High Energy Collision Dissociation)	28	MS2	2.39588	100	42.3188	14395	QEp25-0678_Fan_G6PDH-403YK.raw	F1	71	1	34	27	1.79523e-06	0.0003431	5.716e-06	41.25
TRUE	High	Mascot (A3)	Unambiguous	206	215	EMVQNLmVLR	M7(Oxidation)	2	1	0	1	1	624.826	1248.64	1248.64	-0.13	-8e-05	HCD (High Energy Collision Dissociation)	28	MS2	4.325	100	39.3877	13243	QEp25-0678_Fan_G6PDH-403YK.raw	F1	72	1	34	27	1.74229e-06	0.0003431	7.454e-05	39.12
TRUE	High	Mascot (A3)	Unambiguous	206	215	EMVQNLmVLR	M7(Oxidation)	2	0.6047	0	1	1	624.826	1248.64	1248.64	-0.13	-8e-05	HCD (High Energy Collision Dissociation)	28	MS2	3.72661	53.034	41.6326	14126	QEp25-0678_Fan_G6PDH-403YK.raw	F1	86	1	34	27	6.63927e-08	0.0003431	4.943e-06	41.25
TRUE	High	Mascot (A3)	Unambiguous	206	215	EmVQNLMVLR	M2(Oxidation)	2	0.68	0	1	1	624.826	1248.64	1248.64	-0.03	-2e-05	HCD (High Energy Collision Dissociation)	28	MS2	86.0542	100	76.475	24083	QEp25-0678_Fan_G6PDH-403YK.raw	F1	25	1	34	27	0.0881293	0.0003431	0.003135	76.56
TRUE	High	Mascot (A3)	Unambiguous	206	215	EmVQNLMVLR	M2(Oxidation)	2	0.2449	0	1	1	624.826	1248.64	1248.64	-0.03	-2e-05	HCD (High Energy Collision Dissociation)	28	MS2	19.8584	100	44.4226	15230	QEp25-0678_Fan_G6PDH-403YK.raw	F1	49	1	34	27	0.000285838	0.0003431	0.000209	42.98
TRUE	High	Mascot (A3)	Unambiguous	206	215	EmVQNLMVLR	M2(Oxidation)	2	0.5094	0	1	1	624.826	1248.64	1248.64	0.16	0.0001	HCD (High Energy Collision Dissociation)	28	MS2	2.77051	100	43.3765	14823	QEp25-0678_Fan_G6PDH-403YK.raw	F1	53	1	34	27	0.000115643	0.0003431	0.0003703	42.98
TRUE	High	Mascot (A3)	Unambiguous	206	215	EmVQNLMVLR	M2(Oxidation)	2	0.0882	0	1	1	624.826	1248.64	1248.64	0.26	0.00016	HCD (High Energy Collision Dissociation)	28	MS2	23.3797	100	45.4352	15622	QEp25-0678_Fan_G6PDH-403YK.raw	F1	34	1	34	27	0.00966319	0.0003431	2.635e-05	45.33
TRUE	High	Mascot (A3)	Unambiguous	206	215	EMVQNLmVLR	M7(Oxidation)	3	1	0	1	1	416.886	1248.64	1248.64	0.27	0.00011	HCD (High Energy Collision Dissociation)	28	MS2	8.37067	81.481	39.1217	13137	QEp25-0678_Fan_G6PDH-403YK.raw	F1	51	1	34	27	0.000184188	0.0003431	2.566e-05	39.13
TRUE	High	Mascot (A3)	Unambiguous	206	215	EmVQNLMVLR	M2(Oxidation)	3	0.6765	0	1	1	416.886	1248.64	1248.64	0.35	0.00014	HCD (High Energy Collision Dissociation)	28	MS2	14.1334	98.915	41.4001	14032	QEp25-0678_Fan_G6PDH-403YK.raw	F1	34	1	34	27	0.00916772	0.00123	0.008527	41.24
TRUE	High	Mascot (A3)	Unambiguous	206	215	EMVQNLmVLR	M7(Oxidation)	2	1	0	1	1	624.826	1248.64	1248.64	0.36	0.00022	HCD (High Energy Collision Dissociation)	28	MS2	18.3338	100	39.7421	13379	QEp25-0678_Fan_G6PDH-403YK.raw	F1	51	1	34	27	0.000183342	0.0003431	3.508e-05	39.12
TRUE	High	Mascot (A3)	Unambiguous	206	215	EMVQNLmVLR	M7(Oxidation)	2	1	0	1	1	624.826	1248.64	1248.64	0.36	0.00022	HCD (High Energy Collision Dissociation)	28	MS2	20.1285	100	38.6902	12960	QEp25-0678_Fan_G6PDH-403YK.raw	F1	53	1	34	27	0.00012655	0.0003431	1.056e-05	38.86
TRUE	High	Mascot (A3)	Unambiguous	206	215	EMVQNLmVLR	M7(Oxidation)	3	1	0	1	1	416.886	1248.64	1248.64	0.49	0.0002	HCD (High Energy Collision Dissociation)	28	MS2	22.1201	100	38.7792	12997	QEp25-0678_Fan_G6PDH-403YK.raw	F1	38	1	34	27	0.00403888	0.0003431	0.0001781	38.86
TRUE	High	Mascot (A3)	Unambiguous	206	215	EMVQNLmVLR	M7(Oxidation)	2	1	0	1	1	624.826	1248.64	1248.64	0.65	0.00041	HCD (High Energy Collision Dissociation)	28	MS2	0.404266	13.984	39.0344	13101	QEp25-0678_Fan_G6PDH-403YK.raw	F1	67	1	34	27	5.51139e-06	0.0003431	0.0002472	39.12
TRUE	High	Mascot (A3)	Unambiguous	206	215	EmVQNLMVLR	M2(Oxidation)	2	1	0	1	1	624.826	1248.65	1248.64	0.94	0.00059	HCD (High Energy Collision Dissociation)	28	MS2	0.748397	6.554	41.2898	13989	QEp25-0678_Fan_G6PDH-403YK.raw	F1	48	1	34	27	0.000373475	0.0003431	0.0003581	41.25
TRUE	High	Mascot (A3)	Unambiguous	206	215	EMVqNLmVLR	Q4(Deamidated); M7(Oxidation)	2	0.0508	0	1	1	625.317	1249.63	1249.63	-0.63	-0.00039	HCD (High Energy Collision Dissociation)	28	MS2	18.8772	100	40.4272	13647	QEp25-0678_Fan_G6PDH-403YK.raw	F1	59	1	32	25	2.32699e-05	0.0003431	1.089e-05	40.46
TRUE	High	Mascot (A3)	Unambiguous	206	215	EmVqNLMVLR	M2(Oxidation); Q4(Deamidated)	2	1	0	1	1	625.319	1249.63	1249.63	2.6	0.00162	HCD (High Energy Collision Dissociation)	28	MS2	38.5134	100	50.2333	17419	QEp25-0678_Fan_G6PDH-403YK.raw	F1	11	1	33	26	1.77426	0.002503	0.01675
TRUE	High	Mascot (A3)	Unambiguous	206	215	EmVQNLmVLR	M2(Oxidation); M7(Oxidation)	2		0	1	1	632.822	1264.64	1264.64	-1.71	-0.00108	HCD (High Energy Collision Dissociation)	28	MS2	54.5454	100	50.0315	17345	QEp25-0678_Fan_G6PDH-403YK.raw	F1	0	1	32	25	16.2883	0.009684	0.1294
TRUE	High	Mascot (A3)	Unambiguous	206	215	EmVQNLmVLR	M2(Oxidation); M7(Oxidation)	2	1	0	1	1	632.822	1264.64	1264.64	-1.52	-0.00096	HCD (High Energy Collision Dissociation)	28	MS2	2.5207	15.164	35.8799	11858	QEp25-0678_Fan_G6PDH-403YK.raw	F1	45	1	32	25	0.000548657	0.0003431	0.0005331	35.98
TRUE	High	Mascot (A3)	Unambiguous	206	215	EmVQNLmVLR	M2(Oxidation); M7(Oxidation)	2	1	0	1	1	632.822	1264.64	1264.64	-1.42	-0.0009	HCD (High Energy Collision Dissociation)	28	MS2	79.5969	100	75.3766	23823	QEp25-0678_Fan_G6PDH-403YK.raw	F1	27	1	32	25	0.0422962	0.0003431	0.0003065	76
TRUE	High	Mascot (A3)	Unambiguous	206	215	EmVQNLmVLR	M2(Oxidation); M7(Oxidation)	2	1	0	1	1	632.822	1264.64	1264.64	-1.42	-0.0009	HCD (High Energy Collision Dissociation)	28	MS2	35.0182	100	76.5151	24095	QEp25-0678_Fan_G6PDH-403YK.raw	F1	24	1	32	25	0.0740118	0.0003431	0.0004883
TRUE	High	Mascot (A3)	Unambiguous	206	215	EmVQNLmVLR	M2(Oxidation); M7(Oxidation)	2	1	0	1	1	632.822	1264.64	1264.64	-1.23	-0.00078	HCD (High Energy Collision Dissociation)	28	MS2	10.7068	100	43.4867	14866	QEp25-0678_Fan_G6PDH-403YK.raw	F1	53	1	32	25	9.12644e-05	0.0003431	2.355e-06
TRUE	High	Mascot (A3)	Unambiguous	206	215	EmVQNLmVLR	M2(Oxidation); M7(Oxidation)	2	1	0	1	1	632.822	1264.64	1264.64	-1.13	-0.00071	HCD (High Energy Collision Dissociation)	28	MS2	60.887	100	46.3915	15987	QEp25-0678_Fan_G6PDH-403YK.raw	F1	14	1	32	25	0.690719	0.002963	0.02587
TRUE	High	Mascot (A3)	Unambiguous	206	215	EmVQNLmVLR	M2(Oxidation); M7(Oxidation)	3	1	0	1	1	422.217	1264.64	1264.64	-0.9	-0.00038	HCD (High Energy Collision Dissociation)	28	MS2	55.6821	100	35.1003	11547	QEp25-0678_Fan_G6PDH-403YK.raw	F1	19	1	32	25	0.267405	0.007883	0.1011	35.53
TRUE	High	Mascot (A3)	Unambiguous	206	215	EmVQNLmVLR	M2(Oxidation); M7(Oxidation)	2	1	0	1	1	632.823	1264.64	1264.64	-0.84	-0.00053	HCD (High Energy Collision Dissociation)	28	MS2	52.7799	100	75.0378	23753	QEp25-0678_Fan_G6PDH-403YK.raw	F1	18	1	32	25	0.273633	0.002283	0.01371	74.98
TRUE	High	Mascot (A3)	Unambiguous	206	215	EmVQNLmVLR	M2(Oxidation); M7(Oxidation)	2	1	0	1	1	632.823	1264.64	1264.64	-0.55	-0.00035	HCD (High Energy Collision Dissociation)	28	MS2	2.20651	100	41.0656	13897	QEp25-0678_Fan_G6PDH-403YK.raw	F1	34	1	33	26	0.00785955	0.0003431	0.000368	41.17
TRUE	High	Mascot (A3)	Unambiguous	206	215	EmVQNLmVLR	M2(Oxidation); M7(Oxidation)	2	1	0	1	1	632.823	1264.64	1264.64	-0.45	-0.00029	HCD (High Energy Collision Dissociation)	28	MS2	8.26571	100	42.8019	14597	QEp25-0678_Fan_G6PDH-403YK.raw	F1	39	1	33	26	0.00278226	0.0003431	6.483e-05	42.7
TRUE	High	Mascot (A3)	Unambiguous	206	215	EmVQNLmVLR	M2(Oxidation); M7(Oxidation)	2	1	0	1	1	632.823	1264.64	1264.64	-0.45	-0.00029	HCD (High Energy Collision Dissociation)	28	MS2	1.00243	100	39.6651	13350	QEp25-0678_Fan_G6PDH-403YK.raw	F1	52	1	33	26	0.000131643	0.0003431	0.0004149	39.63
TRUE	High	Mascot (A3)	Unambiguous	206	215	EmVQNLmVLR	M2(Oxidation); M7(Oxidation)	2	1	0	1	1	632.823	1264.64	1264.64	-0.36	-0.00023	HCD (High Energy Collision Dissociation)	28	MS2	0	100	42.4605	14452	QEp25-0678_Fan_G6PDH-403YK.raw	F1	52	1	33	26	0.000135331	0.0003431	1.162e-05	42.7
TRUE	High	Mascot (A3)	Unambiguous	206	215	EmVQNLmVLR	M2(Oxidation); M7(Oxidation)	2	1	0	1	1	632.823	1264.64	1264.64	-0.36	-0.00023	HCD (High Energy Collision Dissociation)	28	MS2	0	100	41.7686	14178	QEp25-0678_Fan_G6PDH-403YK.raw	F1	55	1	33	26	6.79826e-05	0.0003431	0.0002588	41.17
TRUE	High	Mascot (A3)	Unambiguous	206	215	EmVQNLmVLR	M2(Oxidation); M7(Oxidation)	2	1	0	1	1	632.823	1264.64	1264.64	-0.36	-0.00023	HCD (High Energy Collision Dissociation)	28	MS2	0	100	38.9709	13075	QEp25-0678_Fan_G6PDH-403YK.raw	F1	45	1	33	26	0.000611502	0.0003431	0.000796
TRUE	High	Mascot (A3)	Unambiguous	206	215	EmVQNLmVLR	M2(Oxidation); M7(Oxidation)	2	1	0	1	1	632.823	1264.64	1264.64	-0.26	-0.00016	HCD (High Energy Collision Dissociation)	28	MS2	2.39114	100	40.7028	13756	QEp25-0678_Fan_G6PDH-403YK.raw	F1	44	1	33	26	0.000861783	0.0003431	0.0001485	41.17
TRUE	High	Mascot (A3)	Unambiguous	206	215	EmVQNLmVLR	M2(Oxidation); M7(Oxidation)	2	1	0	1	1	632.823	1264.64	1264.64	-0.26	-0.00016	HCD (High Energy Collision Dissociation)	28	MS2	1.05046	71.86	38.6328	12939	QEp25-0678_Fan_G6PDH-403YK.raw	F1	51	1	33	26	0.000161584	0.0003431	0.0002037
TRUE	High	Mascot (A3)	Unambiguous	206	215	EmVQNLmVLR	M2(Oxidation); M7(Oxidation)	2	1	0	1	1	632.823	1264.64	1264.64	-0.16	-0.0001	HCD (High Energy Collision Dissociation)	28	MS2	2.81754	100	42.1173	14314	QEp25-0678_Fan_G6PDH-403YK.raw	F1	47	1	33	26	0.000456455	0.0003431	5.254e-05	42.7
TRUE	High	Mascot (A3)	Unambiguous	206	215	EmVQNLmVLR	M2(Oxidation); M7(Oxidation)	3	1	0	1	1	422.218	1264.64	1264.64	-0.1	-4e-05	HCD (High Energy Collision Dissociation)	28	MS2	25.4782	100	35.4421	11685	QEp25-0678_Fan_G6PDH-403YK.raw	F1	23	1	33	26	0.111019	0.001008	0.004618	35.53
TRUE	High	Mascot (A3)	Unambiguous	206	215	EmVQNLmVLR	M2(Oxidation); M7(Oxidation)	2	1	0	1	1	632.823	1264.64	1264.64	-0.07	-4e-05	HCD (High Energy Collision Dissociation)	28	MS2	1.71015	100	40.3619	13620	QEp25-0678_Fan_G6PDH-403YK.raw	F1	51	1	33	26	0.000156819	0.0003431	9.861e-05
TRUE	High	Mascot (A3)	Unambiguous	206	215	EmVQNLmVLR	M2(Oxidation); M7(Oxidation)	2	1	0	1	1	632.823	1264.64	1264.64	-0.07	-4e-05	HCD (High Energy Collision Dissociation)	28	MS2	8.2426	100	40.0063	13480	QEp25-0678_Fan_G6PDH-403YK.raw	F1	37	1	33	26	0.00435911	0.0003431	0.0001242	39.63
TRUE	High	Mascot (A3)	Unambiguous	206	215	EmVQNLmVLR	M2(Oxidation); M7(Oxidation)	2	1	0	1	1	632.823	1264.64	1264.64	-0.07	-4e-05	HCD (High Energy Collision Dissociation)	28	MS2	0.398891	100	39.3148	13214	QEp25-0678_Fan_G6PDH-403YK.raw	F1	50	1	33	26	0.000223562	0.0003431	0.0001374	39.63
TRUE	High	Mascot (A3)	Unambiguous	206	215	EmVQNLmVLR	M2(Oxidation); M7(Oxidation)	3	1	0	1	1	422.218	1264.64	1264.64	-0.03	-1e-05	HCD (High Energy Collision Dissociation)	28	MS2	22.7333	100	36.8504	12243	QEp25-0678_Fan_G6PDH-403YK.raw	F1	20	1	33	26	0.213009	0.0003431	0.003039	36.8
TRUE	High	Mascot (A3)	Unambiguous	206	215	EmVQNLmVLR	M2(Oxidation); M7(Oxidation)	2	1	0	1	1	632.823	1264.64	1264.64	0.03	2e-05	HCD (High Energy Collision Dissociation)	28	MS2	44.568	100	46.806	16146	QEp25-0678_Fan_G6PDH-403YK.raw	F1	25	1	33	26	0.0697265	0.00123	0.005963
TRUE	High	Mascot (A3)	Unambiguous	206	215	EmVQNLmVLR	M2(Oxidation); M7(Oxidation)	2	1	0	1	1	632.823	1264.64	1264.64	0.03	2e-05	HCD (High Energy Collision Dissociation)	28	MS2	0	14.429	36.9137	12268	QEp25-0678_Fan_G6PDH-403YK.raw	F1	53	1	33	26	0.000110509	0.0003431	0.0009146	36.36
TRUE	High	Mascot (A3)	Unambiguous	206	215	EmVQNLmVLR	M2(Oxidation); M7(Oxidation)	3	1	0	1	1	422.218	1264.64	1264.64	0.04	2e-05	HCD (High Energy Collision Dissociation)	28	MS2	9.45318	96.988	36.1494	11967	QEp25-0678_Fan_G6PDH-403YK.raw	F1	31	1	33	26	0.0165348	0.0003431	0.0003207	36.42
TRUE	High	Mascot (A3)	Unambiguous	206	215	EmVQNLmVLR	M2(Oxidation); M7(Oxidation)	3	1	0	1	1	422.218	1264.64	1264.64	0.04	2e-05	HCD (High Energy Collision Dissociation)	28	MS2	29.1275	100	35.7992	11826	QEp25-0678_Fan_G6PDH-403YK.raw	F1	21	1	33	26	0.168422	0.0003431	0.002138	36.42
TRUE	High	Mascot (A3)	Unambiguous	206	215	EmVQNLmVLR	M2(Oxidation); M7(Oxidation)	3	1	0	1	1	422.218	1264.64	1264.64	0.11	5e-05	HCD (High Energy Collision Dissociation)	28	MS2	12.0973	100	36.5025	12112	QEp25-0678_Fan_G6PDH-403YK.raw	F1	31	1	33	26	0.0160841	0.0003431	0.003805	36.42
TRUE	High	Mascot (A3)	Unambiguous	206	215	EmVQNLmVLR	M2(Oxidation); M7(Oxidation)	2	1	0	1	1	632.823	1264.64	1264.64	0.13	8e-05	HCD (High Energy Collision Dissociation)	28	MS2	8.82928	100	43.1493	14737	QEp25-0678_Fan_G6PDH-403YK.raw	F1	44	1	33	26	0.000830611	0.0003431	0.001088	42.7
TRUE	High	Mascot (A3)	Unambiguous	206	215	EmVQNLmVLR	M2(Oxidation); M7(Oxidation)	2	1	0	1	1	632.823	1264.64	1264.64	0.13	8e-05	HCD (High Energy Collision Dissociation)	28	MS2	1.44662	100	41.4197	14040	QEp25-0678_Fan_G6PDH-403YK.raw	F1	41	1	33	26	0.00160102	0.0003431	0.0001628	41.17
TRUE	High	Mascot (A3)	Unambiguous	206	215	EmVQNLmVLR	M2(Oxidation); M7(Oxidation)	2	1	0	1	1	632.823	1264.64	1264.64	0.13	8e-05	HCD (High Energy Collision Dissociation)	28	MS2	0.356909	100	34.4847	11295	QEp25-0678_Fan_G6PDH-403YK.raw	F1	51	1	33	26	0.000154667	0.0003431	0.000236	33.65
TRUE	High	Mascot (A3)	Unambiguous	206	215	EmVQNLmVLR	M2(Oxidation); M7(Oxidation)	2	1	0	1	1	632.823	1264.64	1264.64	0.13	8e-05	HCD (High Energy Collision Dissociation)	28	MS2	0	55.097	34.1423	11159	QEp25-0678_Fan_G6PDH-403YK.raw	F1	52	1	33	26	0.000132556	0.0003431	0.0002237	33.65
TRUE	High	Mascot (A3)	Unambiguous	206	215	EmVQNLmVLR	M2(Oxidation); M7(Oxidation)	2	1	0	1	1	632.823	1264.64	1264.64	0.13	8e-05	HCD (High Energy Collision Dissociation)	28	MS2	9.60374	100	33.0925	10739	QEp25-0678_Fan_G6PDH-403YK.raw	F1	50	1	33	26	0.000207682	0.0003431	0.0004313	33.31
TRUE	High	Mascot (A3)	Unambiguous	206	215	EmVQNLmVLR	M2(Oxidation); M7(Oxidation)	2	1	0	1	1	632.823	1264.64	1264.64	0.13	8e-05	HCD (High Energy Collision Dissociation)	28	MS2	0	55.739	38.2852	12808	QEp25-0678_Fan_G6PDH-403YK.raw	F1	42	1	33	26	0.00137847	0.0003431	0.0001668
TRUE	High	Mascot (A3)	Unambiguous	206	215	EmVQNLmVLR	M2(Oxidation); M7(Oxidation)	3	1	0	1	1	422.218	1264.64	1264.64	0.19	8e-05	HCD (High Energy Collision Dissociation)	28	MS2	4.99005	50.76	33.8175	11029	QEp25-0678_Fan_G6PDH-403YK.raw	F1	31	1	33	26	0.0157543	0.0003431	0.0002346	33.64
TRUE	High	Mascot (A3)	Unambiguous	206	215	EmVQNLmVLR	M2(Oxidation); M7(Oxidation)	2	1	0	1	1	632.823	1264.64	1264.64	0.22	0.00014	HCD (High Energy Collision Dissociation)	28	MS2	34.687	100	43.917	15031	QEp25-0678_Fan_G6PDH-403YK.raw	F1	41	1	33	26	0.00155739	0.0003431	5.521e-05	44.14
TRUE	High	Mascot (A3)	Unambiguous	206	215	EmVQNLmVLR	M2(Oxidation); M7(Oxidation)	2	1	0	1	1	632.823	1264.64	1264.64	0.22	0.00014	HCD (High Energy Collision Dissociation)	28	MS2	3.48659	100	34.8559	11449	QEp25-0678_Fan_G6PDH-403YK.raw	F1	48	1	33	26	0.000317247	0.0003431	6.551e-05	33.65
TRUE	High	Mascot (A3)	Unambiguous	206	215	EmVQNLmVLR	M2(Oxidation); M7(Oxidation)	2	1	0	1	1	632.823	1264.64	1264.64	0.22	0.00014	HCD (High Energy Collision Dissociation)	28	MS2	0.257865	26.753	37.594	12538	QEp25-0678_Fan_G6PDH-403YK.raw	F1	42	1	33	26	0.00140087	0.0003431	0.001302	36.36
TRUE	High	Mascot (A3)	Unambiguous	206	215	EmVQNLmVLR	M2(Oxidation); M7(Oxidation)	2	1	0	1	1	632.823	1264.64	1264.64	0.22	0.00014	HCD (High Energy Collision Dissociation)	28	MS2	0.332776	41.643	37.9422	12676	QEp25-0678_Fan_G6PDH-403YK.raw	F1	48	1	33	26	0.000309313	0.0003431	0.000356	36.36
TRUE	High	Mascot (A3)	Unambiguous	206	215	EmVQNLmVLR	M2(Oxidation); M7(Oxidation)	3	1	0	1	1	422.218	1264.64	1264.64	0.26	0.00011	HCD (High Energy Collision Dissociation)	28	MS2	39.0708	100	37.6569	12564	QEp25-0678_Fan_G6PDH-403YK.raw	F1	22	1	33	26	0.125718	0.00123	0.008855	36.8
TRUE	High	Mascot (A3)	Unambiguous	206	215	EmVQNLmVLR	M2(Oxidation); M7(Oxidation)	2	1	0	1	1	632.823	1264.64	1264.64	0.32	0.0002	HCD (High Energy Collision Dissociation)	28	MS2	0.145077	10.466	36.5706	12137	QEp25-0678_Fan_G6PDH-403YK.raw	F1	45	1	33	26	0.000728447	0.0003431	0.0003529	36.36
TRUE	High	Mascot (A3)	Unambiguous	206	215	EmVQNLmVLR	M2(Oxidation); M7(Oxidation)	2	1	0	1	1	632.823	1264.64	1264.64	0.32	0.0002	HCD (High Energy Collision Dissociation)	28	MS2	0.297523	19.822	37.2574	12406	QEp25-0678_Fan_G6PDH-403YK.raw	F1	46	1	33	26	0.000572002	0.0003431	0.0007869	36.36
TRUE	High	Mascot (A3)	Unambiguous	206	215	EmVQNLmVLR	M2(Oxidation); M7(Oxidation)	3	1	0	1	1	422.218	1264.64	1264.64	0.33	0.00014	HCD (High Energy Collision Dissociation)	28	MS2	3.18291	26.584	33.4718	10891	QEp25-0678_Fan_G6PDH-403YK.raw	F1	36	1	33	26	0.0052408	0.0003431	0.0007324	33.64
TRUE	High	Mascot (A3)	Unambiguous	206	215	EmVQNLmVLR	M2(Oxidation); M7(Oxidation)	3	1	0	1	1	422.218	1264.64	1264.64	0.33	0.00014	HCD (High Energy Collision Dissociation)	28	MS2	45.1657	100	33.1233	10752	QEp25-0678_Fan_G6PDH-403YK.raw	F1	23	1	33	26	0.101718	0.002503	0.01892	33.32
TRUE	High	Mascot (A3)	Unambiguous	206	215	EmVQNLmVLR	M2(Oxidation); M7(Oxidation)	2	1	0	1	1	632.823	1264.64	1264.64	0.51	0.00032	HCD (High Energy Collision Dissociation)	28	MS2	0	100	48.7487	16878	QEp25-0678_Fan_G6PDH-403YK.raw	F1	12	1	33	26	1.25713	0.009684	0.1289
TRUE	High	Mascot (A3)	Unambiguous	206	215	EmVQNLmVLR	M2(Oxidation); M7(Oxidation)	2	1	0	1	1	632.823	1264.64	1264.64	0.51	0.00032	HCD (High Energy Collision Dissociation)	28	MS2	0.371049	18.713	35.5366	11719	QEp25-0678_Fan_G6PDH-403YK.raw	F1	46	1	33	26	0.000579935	0.0003431	0.0006315	35.7
TRUE	High	Mascot (A3)	Unambiguous	206	215	EmVQNLmVLR	M2(Oxidation); M7(Oxidation)	2	1	0	1	1	632.823	1264.64	1264.64	0.61	0.00038	HCD (High Energy Collision Dissociation)	28	MS2	0.249352	40.288	35.1988	11589	QEp25-0678_Fan_G6PDH-403YK.raw	F1	44	1	33	26	0.000889979	0.0003431	0.001554	35.7
TRUE	High	Mascot (A3)	Unambiguous	206	215	EmVQNLmVLR	M2(Oxidation); M7(Oxidation)	2	1	0	1	1	632.823	1264.64	1264.64	0.7	0.00045	HCD (High Energy Collision Dissociation)	28	MS2	26.7864	100	47.9894	16601	QEp25-0678_Fan_G6PDH-403YK.raw	F1	11	1	33	26	1.80044	0.007248	0.09233
TRUE	High	Mascot (A3)	Unambiguous	206	215	EmVQNLmVLR	M2(Oxidation); M7(Oxidation)	2	1	0	1	1	632.823	1264.64	1264.64	0.7	0.00045	HCD (High Energy Collision Dissociation)	28	MS2	40.4664	100	76.1735	24007	QEp25-0678_Fan_G6PDH-403YK.raw	F1	28	1	33	26	0.0359236	0.0003431	0.000164	76
TRUE	High	Mascot (A3)	Unambiguous	206	215	EmVQNLmVLR	M2(Oxidation); M7(Oxidation)	2	1	0	1	1	632.823	1264.64	1264.64	0.7	0.00045	HCD (High Energy Collision Dissociation)	28	MS2	65.1335	100	77.1527	24269	QEp25-0678_Fan_G6PDH-403YK.raw	F1	16	1	33	26	0.600316	0.0003431	0.0007692	77.09
TRUE	High	Mascot (A3)	Unambiguous	206	215	EmVQNLmVLR	M2(Oxidation); M7(Oxidation)	2	1	0	1	1	632.823	1264.64	1264.64	0.7	0.00045	HCD (High Energy Collision Dissociation)	28	MS2	0.145684	10.04	36.2293	12000	QEp25-0678_Fan_G6PDH-403YK.raw	F1	43	1	33	26	0.000955828	0.0003431	0.001361	36.36
TRUE	High	Mascot (A3)	Unambiguous	206	215	EmVQNLmVLR	M2(Oxidation); M7(Oxidation)	2	1	0	1	1	632.824	1264.64	1264.64	0.8	0.00051	HCD (High Energy Collision Dissociation)	28	MS2	61.3347	100	51.0117	17694	QEp25-0678_Fan_G6PDH-403YK.raw	F1	16	1	33	26	0.543725	0.00123	0.006984
TRUE	High	Mascot (A3)	Unambiguous	206	215	EmVQNLmVLR	M2(Oxidation); M7(Oxidation)	2	1	0	1	1	632.824	1264.64	1264.64	1.48	0.00093	HCD (High Energy Collision Dissociation)	28	MS2	33.2661	100	45.6872	15719	QEp25-0678_Fan_G6PDH-403YK.raw	F1	16	1	34	27	0.664723	0.002283	0.01379
TRUE	High	Mascot (A3)	Unambiguous	206	215	EmVQNLmVLR	M2(Oxidation); M7(Oxidation)	2	1	0	1	1	632.825	1264.64	1264.64	3.21	0.00203	HCD (High Energy Collision Dissociation)	28	MS2	24.8669	100	44.2791	15171	QEp25-0678_Fan_G6PDH-403YK.raw	F1	27	1	34	27	0.0513419	0.002283	0.01331	44.14
TRUE	High	Mascot (A3)	Unambiguous	206	215	EmVQNLmVLR	M2(Oxidation); M7(Oxidation)	2	1	0	1	1	632.825	1264.64	1264.64	3.7	0.00234	HCD (High Energy Collision Dissociation)	28	MS2	0.152955	1.955	33.7807	11015	QEp25-0678_Fan_G6PDH-403YK.raw	F1	52	1	34	27	0.000161611	0.0003431	0.0009315	33.65
TRUE	High	Mascot (A3)	Unambiguous	206	215	EmVQNLmVLR	M2(Oxidation); M7(Oxidation)	2	1	0	1	1	632.826	1264.64	1264.64	4.18	0.00264	HCD (High Energy Collision Dissociation)	28	MS2	23.9695	100	75.7154	23899	QEp25-0678_Fan_G6PDH-403YK.raw	F1	17	1	34	27	0.592003	0.00123	0.006074	76
TRUE	High	Mascot (A3)	Unambiguous	206	215	EmVQNLmVLR	M2(Oxidation); M7(Oxidation)	2	1	0	1	1	632.826	1264.64	1264.64	4.37	0.00276	HCD (High Energy Collision Dissociation)	28	MS2	0.157581	1.691	33.4331	10876	QEp25-0678_Fan_G6PDH-403YK.raw	F1	41	1	34	27	0.00219444	0.0003431	0.001431	33.31
TRUE	High	Mascot (A3)	Unambiguous	206	215	EmVQNLmVLR	M2(Oxidation); M7(Oxidation)	2	1	0	1	1	632.827	1264.65	1264.64	6.21	0.00392	HCD (High Energy Collision Dissociation)	28	MS2	38.1192	100	45.3031	15570	QEp25-0678_Fan_G6PDH-403YK.raw	F1	41	1	34	27	0.0019602	0.0003431	0.0005804
TRUE	High	Mascot (A3)	Unambiguous	220	227	IFGPIWNR		2	0.8723	0	1	1	501.779	1002.55	1002.55	-1.56	-0.00078	HCD (High Energy Collision Dissociation)	28	MS2	47.207	100	54.6849	18970	QEp25-0678_Fan_G6PDH-403YK.raw	F1	47	1	31	24	0.000269236	0.0003431	0.0003516	55.05
TRUE	High	Mascot (A3)	Unambiguous	220	227	IFGPIWNR		2	1	0	1	1	501.779	1002.55	1002.55	-0.64	-0.00032	HCD (High Energy Collision Dissociation)	28	MS2	40.8102	100	52.4477	18200	QEp25-0678_Fan_G6PDH-403YK.raw	F1	52	1	31	24	7.85839e-05	0.0003431	1.403e-05	52.34
TRUE	High	Mascot (A3)	Unambiguous	220	227	IFGPIWNR		2	1	0	1	1	501.779	1002.55	1002.55	-0.58	-0.00029	HCD (High Energy Collision Dissociation)	28	MS2	48.4106	100	53.1391	18443	QEp25-0678_Fan_G6PDH-403YK.raw	F1	38	1	31	24	0.00236774	0.0003431	0.0003103	52.82
TRUE	High	Mascot (A3)	Unambiguous	220	227	IFGPIWNR		2	1	0	1	1	501.779	1002.55	1002.55	-0.46	-0.00023	HCD (High Energy Collision Dissociation)	28	MS2	38.081	100	52.1096	18072	QEp25-0678_Fan_G6PDH-403YK.raw	F1	38	1	31	24	0.00213961	0.0003431	5.351e-05	52.34
TRUE	High	Mascot (A3)	Unambiguous	220	227	IFGPIWNR		2	1	0	1	1	501.78	1002.55	1002.55	-0.22	-0.00011	HCD (High Energy Collision Dissociation)	28	MS2	63.7626	100	57.6749	19933	QEp25-0678_Fan_G6PDH-403YK.raw	F1	24	1	31	24	0.0603023	0.002053	0.01201	58
TRUE	High	Mascot (A3)	Unambiguous	220	227	IFGPIWNR		2	1	0	1	1	501.78	1002.55	1002.55	-0.16	-8e-05	HCD (High Energy Collision Dissociation)	28	MS2	37.6216	100	52.8011	18331	QEp25-0678_Fan_G6PDH-403YK.raw	F1	44	1	31	24	0.000513498	0.0003431	0.0001809	52.82
TRUE	High	Mascot (A3)	Unambiguous	220	227	IFGPIWNR		2	1	0	1	1	501.78	1002.55	1002.55	-0.1	-5e-05	HCD (High Energy Collision Dissociation)	28	MS2	52.1618	100	53.6343	18599	QEp25-0678_Fan_G6PDH-403YK.raw	F1	48	1	31	24	0.000198482	0.0003431	0.0001127
TRUE	High	Mascot (A3)	Unambiguous	220	227	IFGPIWNR		2	1	0	1	1	501.78	1002.55	1002.55	-0.1	-5e-05	HCD (High Energy Collision Dissociation)	28	MS2	50.6157	100	51.7675	17961	QEp25-0678_Fan_G6PDH-403YK.raw	F1	38	1	31	24	0.00235896	0.0003431	2.248e-05	51.81
TRUE	High	Mascot (A3)	Unambiguous	220	227	IFGPIWNR		2	1	0	1	1	501.78	1002.55	1002.55	-0.1	-5e-05	HCD (High Energy Collision Dissociation)	28	MS2	44.708	100	55.0209	19076	QEp25-0678_Fan_G6PDH-403YK.raw	F1	51	1	31	24	0.000118228	0.0003431	4.896e-05	55.05
TRUE	High	Mascot (A3)	Unambiguous	220	227	IFGPIWNR		2	1	0	1	1	501.78	1002.55	1002.55	-0.03	-2e-05	HCD (High Energy Collision Dissociation)	28	MS2	28.3056	100	51.422	17840	QEp25-0678_Fan_G6PDH-403YK.raw	F1	54	1	31	24	6.11957e-05	0.0003431	2.727e-05	51.46
TRUE	High	Mascot (A3)	Unambiguous	220	227	IFGPIWNR		2	0.9808	0	1	1	501.78	1002.55	1002.55	-0.03	-2e-05	HCD (High Energy Collision Dissociation)	28	MS2	21.7086	100	49.8848	17294	QEp25-0678_Fan_G6PDH-403YK.raw	F1	52	1	31	24	7.9932e-05	0.0003431	4.92e-05	49.64
TRUE	High	Mascot (A3)	Unambiguous	220	227	IFGPIWNR		2	0.9825	0	1	1	501.78	1002.55	1002.55	0.03	1e-05	HCD (High Energy Collision Dissociation)	28	MS2	7.40569	68.79	48.8476	16913	QEp25-0678_Fan_G6PDH-403YK.raw	F1	57	1	31	24	2.49874e-05	0.0003431	2.253e-05	48.83
TRUE	High	Mascot (A3)	Unambiguous	220	227	IFGPIWNR		2	0.9792	0	1	1	501.78	1002.55	1002.55	0.03	1e-05	HCD (High Energy Collision Dissociation)	28	MS2	7.20951	66.056	47.8037	16535	QEp25-0678_Fan_G6PDH-403YK.raw	F1	48	1	31	24	0.000243624	0.0003431	0.0004626	46.05
TRUE	High	Mascot (A3)	Unambiguous	220	227	IFGPIWNR		2	1	0	1	1	501.78	1002.55	1002.55	0.09	4e-05	HCD (High Energy Collision Dissociation)	28	MS2	52.5432	100	55.3622	19189	QEp25-0678_Fan_G6PDH-403YK.raw	F1	38	1	31	24	0.00219139	0.0003431	0.0003759	55.05
TRUE	High	Mascot (A3)	Unambiguous	220	227	IFGPIWNR		2	0.98	0	1	1	501.78	1002.55	1002.55	0.09	4e-05	HCD (High Energy Collision Dissociation)	28	MS2	24.0389	100	50.229	17417	QEp25-0678_Fan_G6PDH-403YK.raw	F1	50	1	31	24	0.00013419	0.0003431	2.487e-05	49.64
TRUE	High	Mascot (A3)	Unambiguous	220	227	IFGPIWNR		2	0.9796	0	1	1	501.78	1002.55	1002.55	0.09	4e-05	HCD (High Energy Collision Dissociation)	28	MS2	4.91848	28.303	47.1115	16264	QEp25-0678_Fan_G6PDH-403YK.raw	F1	49	1	31	24	0.000181435	0.0003431	0.0001131	46.05
TRUE	High	Mascot (A3)	Unambiguous	220	227	IFGPIWNR		2	0.9818	0	1	1	501.78	1002.55	1002.55	0.09	4e-05	HCD (High Energy Collision Dissociation)	28	MS2	16.2169	100	49.5429	17174	QEp25-0678_Fan_G6PDH-403YK.raw	F1	55	1	31	24	4.48457e-05	0.0003431	5.161e-05	49.64
TRUE	High	Mascot (A3)	Unambiguous	220	227	IFGPIWNR		2	1	0	1	1	501.78	1002.55	1002.55	0.15	7e-05	HCD (High Energy Collision Dissociation)	28	MS2	39.9566	100	54.3345	18840	QEp25-0678_Fan_G6PDH-403YK.raw	F1	45	1	31	24	0.000461021	0.0003431	2.138e-05	54.45
TRUE	High	Mascot (A3)	Unambiguous	220	227	IFGPIWNR		2	0.9811	0	1	1	501.78	1002.55	1002.55	0.21	0.0001	HCD (High Energy Collision Dissociation)	28	MS2	11.8762	100	48.1421	16657	QEp25-0678_Fan_G6PDH-403YK.raw	F1	53	1	31	24	7.0749e-05	0.0003431	4.542e-05	48.83
TRUE	High	Mascot (A3)	Unambiguous	220	227	IFGPIWNR		2	0.9783	0	1	1	501.78	1002.55	1002.55	0.21	0.0001	HCD (High Energy Collision Dissociation)	28	MS2	28.4085	100	51.0804	17718	QEp25-0678_Fan_G6PDH-403YK.raw	F1	46	1	31	24	0.000320421	0.0003431	3.167e-05	49.64
TRUE	High	Mascot (A3)	Unambiguous	220	227	IFGPIWNR		2	0.9818	0	1	1	501.78	1002.55	1002.55	0.21	0.0001	HCD (High Energy Collision Dissociation)	28	MS2	7.06461	43.673	47.4559	16402	QEp25-0678_Fan_G6PDH-403YK.raw	F1	55	1	31	24	4.17562e-05	0.0003431	4.682e-05	46.05
TRUE	High	Mascot (A3)	Unambiguous	220	227	IFGPIWNR		2	0.9808	0	1	1	501.78	1002.55	1002.55	0.21	0.0001	HCD (High Energy Collision Dissociation)	28	MS2	17.6684	100	49.1931	17040	QEp25-0678_Fan_G6PDH-403YK.raw	F1	52	1	31	24	7.91992e-05	0.0003431	0.0003483	48.83
TRUE	High	Mascot (A3)	Unambiguous	220	227	IFGPIWNR		2	0.9811	0	1	1	501.78	1002.55	1002.55	0.21	0.0001	HCD (High Energy Collision Dissociation)	28	MS2	11.7339	98.285	48.5044	16790	QEp25-0678_Fan_G6PDH-403YK.raw	F1	53	1	31	24	7.14037e-05	0.0003431	0.0001114	48.83
TRUE	High	Mascot (A3)	Unambiguous	220	227	IFGPIWNR		2	0.9818	0	1	1	501.78	1002.55	1002.55	0.27	0.00014	HCD (High Energy Collision Dissociation)	28	MS2	2.16719	13.294	46.7429	16121	QEp25-0678_Fan_G6PDH-403YK.raw	F1	55	1	31	24	4.35232e-05	0.0003431	5.168e-05	46.05
TRUE	High	Mascot (A3)	Unambiguous	220	227	IFGPIWNR		2	1	0	1	1	501.78	1002.55	1002.55	0.33	0.00017	HCD (High Energy Collision Dissociation)	28	MS2	49.196	100	53.9851	18721	QEp25-0678_Fan_G6PDH-403YK.raw	F1	29	1	31	24	0.0176897	0.0003431	0.001444	54.45
TRUE	High	Mascot (A3)	Unambiguous	220	227	IFGPIWNR		2	1	0	1	1	501.78	1002.55	1002.55	0.33	0.00017	HCD (High Energy Collision Dissociation)	28	MS2	60.4333	100	56.3577	19523	QEp25-0678_Fan_G6PDH-403YK.raw	F1	39	1	31	24	0.0015766	0.0003431	0.0001699	55.72
TRUE	High	Mascot (A3)	Unambiguous	220	227	IFGPIWNR		2	1	0	1	1	501.78	1002.55	1002.55	0.33	0.00017	HCD (High Energy Collision Dissociation)	28	MS2	51.1199	100	56.6963	19628	QEp25-0678_Fan_G6PDH-403YK.raw	F1	38	1	31	24	0.0021514	0.0003431	0.0004334
TRUE	High	Mascot (A3)	Unambiguous	220	227	IFGPIWNR		2	0.9792	0	1	1	501.78	1002.55	1002.55	0.33	0.00017	HCD (High Energy Collision Dissociation)	28	MS2	29.4262	100	50.576	17540	QEp25-0678_Fan_G6PDH-403YK.raw	F1	48	1	31	24	0.000210727	0.0003431	3.214e-05	49.64
TRUE	High	Mascot (A3)	Unambiguous	220	227	IFGPIWNR		2	1	0	1	1	501.78	1002.55	1002.55	0.45	0.00023	HCD (High Energy Collision Dissociation)	28	MS2	31.785	100	45.7135	15728	QEp25-0678_Fan_G6PDH-403YK.raw	F1	39	1	31	24	0.00176897	0.0003431	0.0001016	46.05
TRUE	High	Mascot (A3)	Unambiguous	220	227	IFGPIWNR		2	1	0	1	1	501.78	1002.55	1002.55	0.51	0.00026	HCD (High Energy Collision Dissociation)	28	MS2	54.0043	100	55.6993	19303	QEp25-0678_Fan_G6PDH-403YK.raw	F1	34	1	31	24	0.00550453	0.0003431	0.0002552	55.72
TRUE	High	Mascot (A3)	Unambiguous	220	227	IFGPIWNR		2	1	0	1	1	501.78	1002.55	1002.55	1	0.0005	HCD (High Energy Collision Dissociation)	28	MS2	73.7494	100	57.313	19821	QEp25-0678_Fan_G6PDH-403YK.raw	F1	18	1	31	24	0.210762	0.002283	0.01329
TRUE	High	Mascot (A3)	Unambiguous	220	227	IFGPIWNR		2	0.9808	0	1	1	501.78	1002.55	1002.55	1.37	0.00068	HCD (High Energy Collision Dissociation)	28	MS2	0.641383	5.128	46.398	15989	QEp25-0678_Fan_G6PDH-403YK.raw	F1	52	1	31	24	8.58602e-05	0.0003431	7.239e-05	46.05
TRUE	High	Mascot (A3)	Unambiguous	220	227	IFGPIWNR		2	0.9825	0	1	1	501.781	1002.55	1002.55	2.52	0.00126	HCD (High Energy Collision Dissociation)	28	MS2	0.390498	2.203	46.0512	15856	QEp25-0678_Fan_G6PDH-403YK.raw	F1	57	1	31	24	2.6846e-05	0.0003431	0.0003403	46.05
TRUE	High	Mascot (A3)	Unambiguous	228	238	DNIAcVILTFK	C5(Carbamidomethyl)	3	1	0	1	1	431.901	1293.69	1293.69	0.1	4e-05	HCD (High Energy Collision Dissociation)	28	MS2	66.1199	100	56.1033	19442	QEp25-0678_Fan_G6PDH-403YK.raw	F1	38	1	32	25	0.00324048	0.0003431	0.0005717	56.14
TRUE	High	Mascot (A3)	Unambiguous	228	238	DNIAcVILTFK	C5(Carbamidomethyl)	2	1	0	1	1	647.347	1293.69	1293.69	0.13	8e-05	HCD (High Energy Collision Dissociation)	28	MS2	1.46343	100	56.0384	19420	QEp25-0678_Fan_G6PDH-403YK.raw	F1	59	1	32	25	2.2111e-05	0.0003431	6.524e-07	56.14
TRUE	High	Mascot (A3)	Unambiguous	228	238	DNIAcVILTFK	C5(Carbamidomethyl)	2	1	0	1	1	647.347	1293.69	1293.69	0.41	0.00027	HCD (High Energy Collision Dissociation)	28	MS2	2.5297	100	56.3793	19529	QEp25-0678_Fan_G6PDH-403YK.raw	F1	60	1	32	25	1.71804e-05	0.0003431	6.584e-07	56.14
TRUE	High	Mascot (A3)	Unambiguous	228	246	DNIAcVILTFKEPFGTEGR	C5(Carbamidomethyl)	2	0.8889	0	1	1	1084.05	2167.08	2167.09	-1	-0.00108	HCD (High Energy Collision Dissociation)	28	MS2	0	100	57.7348	19950	QEp25-0678_Fan_G6PDH-403YK.raw	F1	36	1	35	28	0.0103081	0.0003431	0.001119	57.42
TRUE	High	Mascot (A3)	Unambiguous	228	246	DNIAcVILTFKEPFGTEGR	C5(Carbamidomethyl)	3	1	0	1	1	723.033	2167.09	2167.09	0.01	1e-05	HCD (High Energy Collision Dissociation)	28	MS2	3.52076	100	58.1825	20083	QEp25-0678_Fan_G6PDH-403YK.raw	F1	49	1	35	28	0.000481164	0.0003431	3.115e-06	57.44
TRUE	High	Mascot (A3)	Unambiguous	228	246	DNIAcVILTFKEPFGTEGR	C5(Carbamidomethyl)	3	1	0	1	1	723.033	2167.09	2167.09	0.26	0.00019	HCD (High Energy Collision Dissociation)	28	MS2	36.1619	100	57.8384	19978	QEp25-0678_Fan_G6PDH-403YK.raw	F1	70	1	35	28	3.5096e-06	0.0003431	4.694e-10	57.44
TRUE	High	Mascot (A3)	Unambiguous	228	246	DNIAcVILTFKEPFGTEGR	C5(Carbamidomethyl)	3	1	0	1	1	723.034	2167.09	2167.09	0.77	0.00056	HCD (High Energy Collision Dissociation)	28	MS2	11.21	100	57.4999	19880	QEp25-0678_Fan_G6PDH-403YK.raw	F1	58	1	35	28	5.87776e-05	0.0003431	1.646e-12	57.44
TRUE	High	Mascot (A3)	Unambiguous	228	246	DNIAcVILTFKEPFGTEGR	C5(Carbamidomethyl)	3	1	0	1	1	723.034	2167.09	2167.09	1.7	0.00123	HCD (High Energy Collision Dissociation)	28	MS2	62.1142	100	58.5187	20178	QEp25-0678_Fan_G6PDH-403YK.raw	F1	45	1	36	29	0.00114664	0.0003431	6.359e-05	57.44
TRUE	High	Mascot (A3)	Unambiguous	228	246	DNIAcVILTFKEPFGTEGR	C5(Carbamidomethyl)	3	1	0	1	1	723.035	2167.09	2167.09	1.95	0.00141	HCD (High Energy Collision Dissociation)	28	MS2	18.4883	100	57.157	19775	QEp25-0678_Fan_G6PDH-403YK.raw	F1	15	1	35	28	1.13917	0.009233	0.125	57.44
TRUE	High	Mascot (A3)	Unambiguous	228	246	DnIAcVILTFKEPFGTEGR	N2(Deamidated); C5(Carbamidomethyl)	2	1	0	1	1	1084.55	2168.09	2168.07	9.53	0.01033	HCD (High Energy Collision Dissociation)	28	MS2	37.9906	100	57.2503	19804	QEp25-0678_Fan_G6PDH-403YK.raw	F1	8	1	35	28	5.88717	0.002731	0.02422
TRUE	High	Mascot (A3)	Unambiguous	239	246	EPFGTEGR		2	1	0	1	1	446.711	892.415	892.416	-0.94	-0.00042	HCD (High Energy Collision Dissociation)	28	MS2	37.7147	58.461	20.5506	5574	QEp25-0678_Fan_G6PDH-403YK.raw	F1	25	1	28	21	0.0212354	0.002731	0.02251	19.7
TRUE	High	Mascot (A3)	Unambiguous	239	246	EPFGTEGR		2	1	0	1	1	446.711	892.415	892.416	-0.66	-0.0003	HCD (High Energy Collision Dissociation)	28	MS2	63.2641	100	26.0329	7791	QEp25-0678_Fan_G6PDH-403YK.raw	F1	16	1	28	21	0.198181	0.00123	0.008017	25.56
TRUE	High	Mascot (A3)	Unambiguous	239	246	EPFGTEGR		2	1	0	1	1	446.711	892.416	892.416	-0.39	-0.00017	HCD (High Energy Collision Dissociation)	28	MS2	31.6556	100	21.5884	5979	QEp25-0678_Fan_G6PDH-403YK.raw	F1	22	1	28	21	0.043158	0.002503	0.01964	20.75
TRUE	High	Mascot (A3)	Unambiguous	239	246	EPFGTEGR		2	1	0	1	1	446.711	892.416	892.416	-0.32	-0.00014	HCD (High Energy Collision Dissociation)	28	MS2	20.8632	100	20.8907	5696	QEp25-0678_Fan_G6PDH-403YK.raw	F1	38	1	28	21	0.00109916	0.0003431	0.002588	20.75
TRUE	High	Mascot (A3)	Unambiguous	239	246	EPFGTEGR		2	1	0	1	1	446.711	892.416	892.416	-0.25	-0.00011	HCD (High Energy Collision Dissociation)	28	MS2	4.47104	41.211	20.202	5437	QEp25-0678_Fan_G6PDH-403YK.raw	F1	33	1	28	21	0.0036988	0.001786	0.01056	19.7
TRUE	High	Mascot (A3)	Unambiguous	239	246	EPFGTEGR		2	1	0	1	1	446.712	892.416	892.416	0.02	1e-05	HCD (High Energy Collision Dissociation)	28	MS2	26.0504	100	19.513	5160	QEp25-0678_Fan_G6PDH-403YK.raw	F1	22	1	28	21	0.0463512	0.001786	0.009922	19.7
TRUE	High	Mascot (A3)	Unambiguous	239	246	EPFGTEGR		2	1	0	1	1	446.712	892.416	892.416	0.09	4e-05	HCD (High Energy Collision Dissociation)	28	MS2	47.6907	100	21.9547	6130	QEp25-0678_Fan_G6PDH-403YK.raw	F1	15	1	28	21	0.251224	0.002731	0.02259	20.75
TRUE	High	Mascot (A3)	Unambiguous	239	246	EPFGTEGR		2	1	0	1	1	446.712	892.416	892.416	0.16	7e-05	HCD (High Energy Collision Dissociation)	28	MS2	37.4851	100	23.2606	6661	QEp25-0678_Fan_G6PDH-403YK.raw	F1	23	1	28	21	0.0385533	0.001786	0.009593	23.09
TRUE	High	Mascot (A3)	Unambiguous	239	246	EPFGTEGR		2	1	0	1	1	446.712	892.416	892.416	0.43	0.00019	HCD (High Energy Collision Dissociation)	28	MS2	39.8905	100	22.8069	6476	QEp25-0678_Fan_G6PDH-403YK.raw	F1	22	1	28	21	0.0441633	0.002053	0.01173	22.54
TRUE	High	Mascot (A3)	Unambiguous	239	246	EPFGTEGR		2	1	0	1	1	446.712	892.416	892.416	0.64	0.00028	HCD (High Energy Collision Dissociation)	28	MS2	44.7432	100	23.9799	6953	QEp25-0678_Fan_G6PDH-403YK.raw	F1	20	1	28	21	0.0679299	0.002053	0.01242
TRUE	High	Mascot (A3)	Unambiguous	239	246	EPFGTEGR		2	1	0	1	1	446.712	892.417	892.416	0.91	0.00041	HCD (High Energy Collision Dissociation)	28	MS2	36.0711	100	23.6279	6809	QEp25-0678_Fan_G6PDH-403YK.raw	F1	24	1	28	21	0.0325883	0.001786	0.01014	23.09
TRUE	High	Mascot (A3)	Unambiguous	239	246	EPFGTEGR		2	1	0	1	1	446.712	892.417	892.416	0.91	0.00041	HCD (High Energy Collision Dissociation)	28	MS2	25.0391	100	22.4527	6338	QEp25-0678_Fan_G6PDH-403YK.raw	F1	22	1	28	21	0.0482016	0.002731	0.02274	22.54
TRUE	High	Mascot (A3)	Unambiguous	239	246	EPFGTEGR		2	1	0	1	1	446.712	892.417	892.416	1.66	0.00074	HCD (High Energy Collision Dissociation)	28	MS2	28.9313	100	21.2316	5835	QEp25-0678_Fan_G6PDH-403YK.raw	F1	10	1	28	21	0.820894	0.004092	0.04418	20.75
TRUE	High	Mascot (A3)	Unambiguous	247	257	GGYFDEFGIIR		2	1	0	1	1	637.313	1273.62	1273.62	-2.51	-0.0016	HCD (High Energy Collision Dissociation)	28	MS2	47.9517	100	58.1076	20059	QEp25-0678_Fan_G6PDH-403YK.raw	F1	39	1	32	25	0.00218909	0.0003431	0.002577	57.76
TRUE	High	Mascot (A3)	Unambiguous	247	257	GGYFDEFGIIR		2	0.871	0	1	1	637.313	1273.62	1273.62	-1.84	-0.00117	HCD (High Energy Collision Dissociation)	28	MS2	0	100	51.9051	18007	QEp25-0678_Fan_G6PDH-403YK.raw	F1	31	1	32	25	0.0130508	0.00123	0.004906	51.75
TRUE	High	Mascot (A3)	Unambiguous	247	257	GGYFDEFGIIR		2	0.9318	0	1	1	637.313	1273.62	1273.62	-1.84	-0.00117	HCD (High Energy Collision Dissociation)	28	MS2	6.7133	100	56.7277	19638	QEp25-0678_Fan_G6PDH-403YK.raw	F1	44	1	32	25	0.000658622	0.0003431	0.0001551	56.22
TRUE	High	Mascot (A3)	Unambiguous	247	257	GGYFDEFGIIR		3	1	0	1	1	425.211	1273.62	1273.62	-0.99	-0.00042	HCD (High Energy Collision Dissociation)	28	MS2	7.8342	100	52.3453	18160	QEp25-0678_Fan_G6PDH-403YK.raw	F1	54	1	32	25	6.52023e-05	0.0003431	7.921e-07	52.39
TRUE	High	Mascot (A3)	Unambiguous	247	257	GGYFDEFGIIR		2	0.9623	0	1	1	637.314	1273.62	1273.62	-0.59	-0.00038	HCD (High Energy Collision Dissociation)	28	MS2	0	100	53.9415	18707	QEp25-0678_Fan_G6PDH-403YK.raw	F1	53	1	32	25	8.14697e-05	0.0003431	5.691e-07	53.6
TRUE	High	Mascot (A3)	Unambiguous	247	257	GGYFDEFGIIR		2	0.9649	0	1	1	637.314	1273.62	1273.62	-0.4	-0.00026	HCD (High Energy Collision Dissociation)	28	MS2	0	100	53.2653	18483	QEp25-0678_Fan_G6PDH-403YK.raw	F1	57	1	32	25	3.60575e-05	0.0003431	4.142e-06	52.39
TRUE	High	Mascot (A3)	Unambiguous	247	257	GGYFDEFGIIR		2	0.9483	0	1	1	637.314	1273.62	1273.62	-0.3	-0.00019	HCD (High Energy Collision Dissociation)	28	MS2	0	100	55.3305	19179	QEp25-0678_Fan_G6PDH-403YK.raw	F1	58	1	32	25	2.56446e-05	0.0003431	1.042e-05	55.16
TRUE	High	Mascot (A3)	Unambiguous	247	257	GGYFDEFGIIR		2	0.9592	0	1	1	637.314	1273.62	1273.62	-0.3	-0.00019	HCD (High Energy Collision Dissociation)	28	MS2	0.643798	69.559	52.9272	18376	QEp25-0678_Fan_G6PDH-403YK.raw	F1	49	1	32	25	0.000225942	0.0003431	1.337e-05	52.39
TRUE	High	Mascot (A3)	Unambiguous	247	257	GGYFDEFGIIR		2	0.95	0	1	1	637.314	1273.62	1273.62	-0.02	-1e-05	HCD (High Energy Collision Dissociation)	28	MS2	0	100	53.6034	18590	QEp25-0678_Fan_G6PDH-403YK.raw	F1	40	1	32	25	0.00157035	0.0003431	7.467e-06	53.6
TRUE	High	Mascot (A3)	Unambiguous	247	257	GGYFDEFGIIR		2	0.9268	0	1	1	637.314	1273.62	1273.62	0.08	5e-05	HCD (High Energy Collision Dissociation)	28	MS2	11.2455	100	56.3814	19530	QEp25-0678_Fan_G6PDH-403YK.raw	F1	41	1	32	25	0.0013772	0.0003431	0.0003865	56.22
TRUE	High	Mascot (A3)	Unambiguous	247	257	GGYFDEFGIIR		2	0.913	0	1	1	637.314	1273.62	1273.62	0.08	5e-05	HCD (High Energy Collision Dissociation)	28	MS2	0	100	51.2007	17762	QEp25-0678_Fan_G6PDH-403YK.raw	F1	46	1	32	25	0.000405505	0.0003431	3.691e-05	51.04
TRUE	High	Mascot (A3)	Unambiguous	247	257	GGYFDEFGIIR		2	0.9302	0	1	1	637.314	1273.62	1273.62	0.08	5e-05	HCD (High Energy Collision Dissociation)	28	MS2	0	100	56.0406	19421	QEp25-0678_Fan_G6PDH-403YK.raw	F1	43	1	32	25	0.000826031	0.0003431	0.0009673	55.84
TRUE	High	Mascot (A3)	Unambiguous	247	257	GGYFDEFGIIR		2	0.9592	0	1	1	637.314	1273.62	1273.62	0.08	5e-05	HCD (High Energy Collision Dissociation)	28	MS2	0.183415	9.293	52.2476	18121	QEp25-0678_Fan_G6PDH-403YK.raw	F1	49	1	32	25	0.000225422	0.0003431	3.516e-06	52.39
TRUE	High	Mascot (A3)	Unambiguous	247	257	GGYFDEFGIIR		2	1	0	1	1	637.314	1273.62	1273.62	0.17	0.00011	HCD (High Energy Collision Dissociation)	28	MS2	57.2158	100	51.5598	17889	QEp25-0678_Fan_G6PDH-403YK.raw	F1	27	1	32	25	0.0381941	0.0003431	0.003916	51.75
TRUE	High	Mascot (A3)	Unambiguous	247	257	GGYFDEFGIIR		2	0.9286	0	1	1	637.314	1273.62	1273.62	0.17	0.00011	HCD (High Energy Collision Dissociation)	28	MS2	6.91723	100	55.6816	19296	QEp25-0678_Fan_G6PDH-403YK.raw	F1	42	1	32	25	0.000966042	0.0003431	3.733e-05	55.84
TRUE	High	Mascot (A3)	Unambiguous	247	257	GGYFDEFGIIR		2	0.9348	0	1	1	637.314	1273.62	1273.62	0.17	0.00011	HCD (High Energy Collision Dissociation)	28	MS2	2.07807	100	54.2886	18822	QEp25-0678_Fan_G6PDH-403YK.raw	F1	46	1	32	25	0.000397188	0.0003431	5.835e-06	53.6
TRUE	High	Mascot (A3)	Unambiguous	247	257	GGYFDEFGIIR		2	0.9318	0	1	1	637.314	1273.62	1273.62	0.27	0.00017	HCD (High Energy Collision Dissociation)	28	MS2	3.51598	100	54.983	19066	QEp25-0678_Fan_G6PDH-403YK.raw	F1	44	1	32	25	0.000679198	0.0003431	2.127e-05	53.6
TRUE	High	Mascot (A3)	Unambiguous	247	257	GGYFDEFGIIR		2	0.9111	0	1	1	637.314	1273.62	1273.62	0.37	0.00023	HCD (High Energy Collision Dissociation)	28	MS2	2.96482	100	54.6324	18950	QEp25-0678_Fan_G6PDH-403YK.raw	F1	45	1	32	25	0.000557181	0.0003431	5.952e-05	53.6
TRUE	High	Mascot (A3)	Unambiguous	247	257	GGYFDEFGIIR		2	0.9643	0	1	1	637.315	1273.62	1273.62	0.46	0.00029	HCD (High Energy Collision Dissociation)	28	MS2	0.170291	7.074	52.5862	18251	QEp25-0678_Fan_G6PDH-403YK.raw	F1	56	1	32	25	5.07548e-05	0.0003431	1.246e-07	52.39
TRUE	High	Mascot (A3)	Unambiguous	247	257	GGYFDEFGIIR		2	0.9259	0	1	1	637.315	1273.62	1273.62	1.42	0.0009	HCD (High Energy Collision Dissociation)	28	MS2	4.71045	100	50.8591	17640	QEp25-0678_Fan_G6PDH-403YK.raw	F1	54	1	32	25	7.69245e-05	0.0003431	6.785e-05	51.04
TRUE	High	Mascot (A3)	Unambiguous	247	257	GGYFDEFGIIR		2	0.9375	0	1	1	637.316	1273.62	1273.62	2.57	0.00164	HCD (High Energy Collision Dissociation)	28	MS2	37.6347	100	57.0712	19747	QEp25-0678_Fan_G6PDH-403YK.raw	F1	48	1	32	25	0.000310789	0.0003431	5.734e-05	57.47
TRUE	High	Mascot (A3)	Unambiguous	258	288	DVMQNHLLQmLcLVAmEKPASTNSDDVRDEK	M10(Oxidation); C12(Carbamidomethyl); M16(Oxidation)	4	1	0	1	1	905.673	3619.67	3619.69	-4.24	-0.00384	HCD (High Energy Collision Dissociation)	28	MS2	21.3008	100	58.1277	20065	QEp25-0678_Fan_G6PDH-403YK.raw	F1	5	1	34	27	7.76171	0.003483	0.02928	58.21
TRUE	High	Mascot (A3)	Unambiguous	258	288	DVmQNHLLQMLcLVAmEKPASTNSDDVRDEK	M3(Oxidation); C12(Carbamidomethyl); M16(Oxidation)	4	1	0	1	2	905.673	3619.67	3619.69	-4.24	-0.00384	HCD (High Energy Collision Dissociation)	28	MS2	21.3008	100	58.1277	20065	QEp25-0678_Fan_G6PDH-403YK.raw	F1	5	1	34	27	7.76171	0.003483	0.02928	58.21
TRUE	High	Mascot (A3)	Unambiguous	258	288	DVmQNHLLQmLcLVAMEKPASTNSDDVRDEK	M3(Oxidation); M10(Oxidation); C12(Carbamidomethyl)	4	1	0	1	3	905.673	3619.67	3619.69	-4.24	-0.00384	HCD (High Energy Collision Dissociation)	28	MS2	21.3008	100	58.1277	20065	QEp25-0678_Fan_G6PDH-403YK.raw	F1	5	1	34	27	8.62894	0.003483	0.02928	58.21
TRUE	High	Mascot (A3)	Unambiguous	258	288	DVmQNHLLQmLcLVAmEKPASTNSDDVRDEK	M3(Oxidation); M10(Oxidation); C12(Carbamidomethyl); M16(Oxidation)	4	0.6667	0	1	1	909.676	3635.68	3635.68	0.33	0.0003	HCD (High Energy Collision Dissociation)	28	MS2	0	100	54.5981	18939	QEp25-0678_Fan_G6PDH-403YK.raw	F1	3	1	34	27	12.9879	0.006332	0.08252
TRUE	High	Mascot (A3)	Unambiguous	258	288	DVmQNHLLQmLcLVAmEKPASTNSDDVRDEK	M3(Oxidation); M10(Oxidation); C12(Carbamidomethyl); M16(Oxidation)	4	1	0	1	1	909.677	3635.69	3635.68	1.27	0.00115	HCD (High Energy Collision Dissociation)	28	MS2	0	100	54.2527	18810	QEp25-0678_Fan_G6PDH-403YK.raw	F1	8	1	33	26	4.24439	0.00123	0.005378
TRUE	High	Mascot (A3)	Unambiguous	258	288	DVmQNHLLqmLcLVAmEKPASTNSDDVRDEK	M3(Oxidation); Q9(Deamidated); M10(Oxidation); C12(Carbamidomethyl); M16(Oxidation)	5	1	0	1	1	728.143	3636.68	3636.66	5.54	0.00403	HCD (High Energy Collision Dissociation)	28	MS2	33.7991	100	54.6433	18954	QEp25-0678_Fan_G6PDH-403YK.raw	F1	13	1	32	25	0.832558	0.002053	0.01212	54.41
TRUE	High	Mascot (A3)	Unambiguous	258	288	DVmQnHLLQmLcLVAmEKPASTNSDDVRDEK	M3(Oxidation); N5(Deamidated); M10(Oxidation); C12(Carbamidomethyl); M16(Oxidation)	5	1	0	1	2	728.143	3636.68	3636.66	5.54	0.00403	HCD (High Energy Collision Dissociation)	28	MS2	33.7991	100	54.6433	18954	QEp25-0678_Fan_G6PDH-403YK.raw	F1	13	1	32	25	0.832558	0.002053	0.01212	54.41
TRUE	High	Mascot (A3)	Unambiguous	258	288	DVmqNHLLQmLcLVAmEKPASTNSDDVRDEK	M3(Oxidation); Q4(Deamidated); M10(Oxidation); C12(Carbamidomethyl); M16(Oxidation)	5	1	0	1	3	728.143	3636.68	3636.66	5.54	0.00403	HCD (High Energy Collision Dissociation)	28	MS2	33.7991	100	54.6433	18954	QEp25-0678_Fan_G6PDH-403YK.raw	F1	13	1	32	25	0.832558	0.002053	0.01212	54.41
TRUE	High	Mascot (A3)	Unambiguous	276	285	PASTNSDDVR		2	1	0	1	1	531.246	1061.49	1061.49	-0.14	-7e-05	HCD (High Energy Collision Dissociation)	28	MS2	43.4821	100	14.3113	3067	QEp25-0678_Fan_G6PDH-403YK.raw	F1	42	1	27	20	0.000408462	0.0003431	9.585e-05	14.31
TRUE	High	Mascot (A3)	Unambiguous	276	285	PASTNSDDVR		2	1	0	1	1	531.247	1061.49	1061.49	0.09	5e-05	HCD (High Energy Collision Dissociation)	28	MS2	0	100	13.7736	2838	QEp25-0678_Fan_G6PDH-403YK.raw	F1	73	1	27	20	2.89169e-07	0.0003431	1.686e-05	13.82
TRUE	High	Mascot (A3)	Unambiguous	276	285	PASTnSDDVR	N5(Deamidated)	2	1	0	1	1	531.739	1062.47	1062.47	1.69	0.0009	HCD (High Energy Collision Dissociation)	28	MS2	21.8468	100	14.1239	2986	QEp25-0678_Fan_G6PDH-403YK.raw	F1	51	1	25	18	2.3289e-05	0.0003431	3.853e-06	14.02
TRUE	High	Mascot (A3)	Unambiguous	276	288	PASTNSDDVRDEK		3	1	0	1	1	478.555	1433.65	1433.65	0.03	1e-05	HCD (High Energy Collision Dissociation)	28	MS2	3.50322	21.956	13.8512	2871	QEp25-0678_Fan_G6PDH-403YK.raw	F1	55	1	31	24	3.71452e-05	0.0003431	1.508e-11	13.77
TRUE	High	Mascot (A3)	Unambiguous	276	288	PASTNSDDVRDEK		3	1	0	1	1	478.555	1433.65	1433.65	1.05	0.0005	HCD (High Energy Collision Dissociation)	28	MS2	11.7897	100	14.2037	3021	QEp25-0678_Fan_G6PDH-403YK.raw	F1	20	1	30	23	0.130425	0.0003431	0.0001981	13.77
TRUE	High	Mascot (A3)	Unambiguous	276	288	PASTNSDDVRDEK		2	1	0	1	1	717.33	1433.65	1433.65	2.06	0.00148	HCD (High Energy Collision Dissociation)	28	MS2	35.716	100	13.6223	2773	QEp25-0678_Fan_G6PDH-403YK.raw	F1	85	1	31	24	3.81602e-08	0.0003431	4.268e-10	13.77
TRUE	High	Mascot (A3)	Unambiguous	276	288	PASTnSDDVRDEK	N5(Deamidated)	2	1	0	1	1	717.823	1434.64	1434.63	2.99	0.00215	HCD (High Energy Collision Dissociation)	28	MS2	34.6484	100	13.9941	2932	QEp25-0678_Fan_G6PDH-403YK.raw	F1	82	1	29	22	4.81342e-08	0.0003431	1.242e-06
TRUE	High	Mascot (A3)	Unambiguous	294	320	cISEVQANNVVLGQYVGNPDGEGEATK	C1(Carbamidomethyl)	3	1	0	1	1	950.11	2848.31	2848.34	-9.52	-0.00904	HCD (High Energy Collision Dissociation)	28	MS2	38.9297	100	49.9262	17310	QEp25-0678_Fan_G6PDH-403YK.raw	F1	29	1	33	26	0.0287782	0.001786	0.009884	49.95
TRUE	High	Mascot (A3)	Unambiguous	294	320	cISEVQANNVVLGQYVGNPDGEGEATK	C1(Carbamidomethyl)	3	1	0	1	1	950.114	2848.33	2848.34	-4.7	-0.00446	HCD (High Energy Collision Dissociation)	28	MS2	17.5946	100	51.9948	18036	QEp25-0678_Fan_G6PDH-403YK.raw	F1	14	1	34	27	1.13909	0.002503	0.02021	52.39
TRUE	High	Mascot (A3)	Unambiguous	294	320	cISEVQANNVVLGQYVGNPDGEGEATK	C1(Carbamidomethyl)	3	1	0	1	1	950.115	2848.33	2848.34	-3.73	-0.00354	HCD (High Energy Collision Dissociation)	28	MS2	0	100	47.9872	16600	QEp25-0678_Fan_G6PDH-403YK.raw	F1	19	1	34	27	0.328218	0.004092	0.03136
TRUE	High	Mascot (A3)	Unambiguous	294	320	cISEVQANNVVLGQYVGNPDGEGEATK	C1(Carbamidomethyl)	3	1	0	1	1	950.115	2848.33	2848.34	-3.73	-0.00354	HCD (High Energy Collision Dissociation)	28	MS2	5.66704	100	47.2842	16334	QEp25-0678_Fan_G6PDH-403YK.raw	F1	33	1	34	27	0.0148307	0.0003431	0.001612	47.28
TRUE	High	Mascot (A3)	Unambiguous	294	320	cISEVQANNVVLGQYVGNPDGEGEATK	C1(Carbamidomethyl)	3	1	0	1	1	950.115	2848.33	2848.34	-3.67	-0.00348	HCD (High Energy Collision Dissociation)	28	MS2	7.14835	100	49.2372	17057	QEp25-0678_Fan_G6PDH-403YK.raw	F1	9	1	34	27	3.35091	0.003745	0.03044	49.14
TRUE	High	Mascot (A3)	Unambiguous	294	320	cISEVQANNVVLGQYVGNPDGEGEATK	C1(Carbamidomethyl)	3	1	0	1	1	950.116	2848.33	2848.34	-2.9	-0.00275	HCD (High Energy Collision Dissociation)	28	MS2	36.2248	100	53.749	18640	QEp25-0678_Fan_G6PDH-403YK.raw	F1	8	1	34	27	4.85966	0.004092	0.0312	53.48
TRUE	High	Mascot (A3)	Unambiguous	294	320	cISEVQANNVVLGQYVGNPDGEGEATK	C1(Carbamidomethyl)	2	1	0	1	1	1424.67	2848.33	2848.34	-2.89	-0.00412	HCD (High Energy Collision Dissociation)	28	MS2	0	100	42.3811	14420	QEp25-0678_Fan_G6PDH-403YK.raw	F1	63	1	34	27	1.3951e-05	0.0003431	5.885e-06	42.59
TRUE	High	Mascot (A3)	Unambiguous	294	320	cISEVQANNVVLGQYVGNPDGEGEATK	C1(Carbamidomethyl)	4	1	0	1	1	712.839	2848.34	2848.34	-2	-0.00142	HCD (High Energy Collision Dissociation)	28	MS2	20.0079	100	42.4626	14453	QEp25-0678_Fan_G6PDH-403YK.raw	F1	87	1	34	27	5.92801e-08	0.0003431	3.208e-13	42.58
TRUE	High	Mascot (A3)	Unambiguous	294	320	cISEVQANNVVLGQYVGNPDGEGEATK	C1(Carbamidomethyl)	2	1	0	1	1	1424.67	2848.34	2848.34	-1.86	-0.00265	HCD (High Energy Collision Dissociation)	28	MS2	0	100	42.0406	14282	QEp25-0678_Fan_G6PDH-403YK.raw	F1	34	1	34	27	0.0118509	0.0003431	0.0008071	42.13
TRUE	High	Mascot (A3)	Unambiguous	294	320	cISEVQANNVVLGQYVGNPDGEGEATK	C1(Carbamidomethyl)	3	1	0	1	1	950.118	2848.34	2848.34	-1.22	-0.00116	HCD (High Energy Collision Dissociation)	28	MS2	0	100	52.3823	18175	QEp25-0678_Fan_G6PDH-403YK.raw	F1	51	1	34	27	0.000225377	0.0003431	3.851e-08	52.39
TRUE	High	Mascot (A3)	Unambiguous	294	320	cISEVQANNVVLGQYVGNPDGEGEATK	C1(Carbamidomethyl)	2	1	0	1	1	1424.67	2848.34	2848.34	-0.4	-0.00058	HCD (High Energy Collision Dissociation)	28	MS2	0	100	52.7284	18305	QEp25-0678_Fan_G6PDH-403YK.raw	F1	61	1	34	27	2.30437e-05	0.0003431	2.609e-08	52.71
TRUE	High	Mascot (A3)	Unambiguous	294	320	cISEVQANNVVLGQYVGNPDGEGEATK	C1(Carbamidomethyl)	3	1	0	1	1	950.118	2848.34	2848.34	-0.39	-0.00037	HCD (High Energy Collision Dissociation)	28	MS2	1.57928	100	44.4867	15255	QEp25-0678_Fan_G6PDH-403YK.raw	F1	62	1	34	27	1.87637e-05	0.0003431	2.022e-07	44.59
TRUE	High	Mascot (A3)	Unambiguous	294	320	cISEVQANNVVLGQYVGNPDGEGEATK	C1(Carbamidomethyl)	3	1	0	1	1	950.118	2848.34	2848.34	-0.39	-0.00037	HCD (High Energy Collision Dissociation)	28	MS2	0	100	52.7262	18304	QEp25-0678_Fan_G6PDH-403YK.raw	F1	61	1	34	27	2.46785e-05	0.0003431	1.863e-09	52.71
TRUE	High	Mascot (A3)	Unambiguous	294	320	cISEVQANNVVLGQYVGNPDGEGEATK	C1(Carbamidomethyl)	3	1	0	1	1	950.119	2848.34	2848.34	-0.13	-0.00012	HCD (High Energy Collision Dissociation)	28	MS2	0	100	43.1099	14722	QEp25-0678_Fan_G6PDH-403YK.raw	F1	103	1	34	27	1.36706e-09	0.0003431	1.01e-13	42.59
TRUE	High	Mascot (A3)	Unambiguous	294	320	cISEVQANNVVLGQYVGNPDGEGEATK	C1(Carbamidomethyl)	3	1	0	1	1	950.119	2848.34	2848.34	0.32	0.0003	HCD (High Energy Collision Dissociation)	28	MS2	84.9359	100	46.2222	15924	QEp25-0678_Fan_G6PDH-403YK.raw	F1	42	1	34	27	0.00185834	0.0003431	0.0001121
TRUE	High	Mascot (A3)	Unambiguous	294	320	cISEVQANNVVLGQYVGNPDGEGEATK	C1(Carbamidomethyl)	3	1	0	1	1	950.119	2848.34	2848.34	0.32	0.0003	HCD (High Energy Collision Dissociation)	28	MS2	0	100	42.4235	14437	QEp25-0678_Fan_G6PDH-403YK.raw	F1	107	1	34	27	5.56065e-10	0.0003431	1.161e-16	42.59
TRUE	High	Mascot (A3)	Unambiguous	294	320	cISEVQANNVVLGQYVGNPDGEGEATK	C1(Carbamidomethyl)	3	1	0	1	1	950.119	2848.34	2848.34	0.32	0.0003	HCD (High Energy Collision Dissociation)	28	MS2	0.294655	100	42.0868	14301	QEp25-0678_Fan_G6PDH-403YK.raw	F1	93	1	34	27	1.62228e-08	0.0003431	7.434e-15	42.14
TRUE	High	Mascot (A3)	Unambiguous	294	320	cISEVQANNVVLGQYVGNPDGEGEATK	C1(Carbamidomethyl)	3	1	0	1	1	950.119	2848.34	2848.34	0.45	0.00043	HCD (High Energy Collision Dissociation)	28	MS2	0.301441	37.939	42.7628	14581	QEp25-0678_Fan_G6PDH-403YK.raw	F1	97	1	34	27	5.27383e-09	0.0003431	7.98e-17	42.59
TRUE	High	Mascot (A3)	Unambiguous	294	320	cISEVQANNVVLGQYVGNPDGEGEATK	C1(Carbamidomethyl)	3	0.7083	0	1	1	950.119	2848.34	2848.34	0.7	0.00067	HCD (High Energy Collision Dissociation)	28	MS2	0	100	46.9412	16197	QEp25-0678_Fan_G6PDH-403YK.raw	F1	24	1	34	27	0.129584	0.0003431	0.0006576	47.28
TRUE	High	Mascot (A3)	Unambiguous	294	320	cISEVQANNVVLGQYVGNPDGEGEATK	C1(Carbamidomethyl)	4	1	0	1	1	712.841	2848.34	2848.34	0.83	0.00059	HCD (High Energy Collision Dissociation)	28	MS2	6.99098	100	42.804	14598	QEp25-0678_Fan_G6PDH-403YK.raw	F1	10	1	34	27	3.4218	0.0003431	0.001581	42.58
TRUE	High	Mascot (A3)	Unambiguous	294	320	cISEVQANNVVLGQYVGNPDGEGEATK	C1(Carbamidomethyl)	2	1	0	1	1	1424.68	2848.34	2848.34	0.97	0.00138	HCD (High Energy Collision Dissociation)	28	MS2	0	100	42.7216	14564	QEp25-0678_Fan_G6PDH-403YK.raw	F1	118	1	34	27	4.70901e-11	0.000343053	2.13334e-18	42.59
TRUE	High	Mascot (A3)	Unambiguous	294	320	cISEVQANnVVLGQYVGNPDGEGEATK	C1(Carbamidomethyl); N9(Deamidated)	2		0.0375	2	2	1425.17	2849.32	2849.33	-0.88	-0.00125	HCD (High Energy Collision Dissociation)	28	MS2	0	100	44.1143	15111	QEp25-0678_Fan_G6PDH-403YK.raw	F1	77	1	34	27	4.70477e-07	0.0003431	3.176e-07	44.15
TRUE	High	Mascot (A3)	Unambiguous	294	320	cISEVQAnNVVLGQYVGNPDGEGEATK	C1(Carbamidomethyl); N8(Deamidated)	2		0.0375	2	3	1425.17	2849.32	2849.33	-0.88	-0.00125	HCD (High Energy Collision Dissociation)	28	MS2	0	100	44.1143	15111	QEp25-0678_Fan_G6PDH-403YK.raw	F1	77	1	34	27	4.70477e-07	0.0003431	3.176e-07	44.15
TRUE	High	Mascot (A3)	Unambiguous	294	320	cISEVqANNVVLGQYVGNPDGEGEATK	C1(Carbamidomethyl); Q6(Deamidated)	2		0.0375	2	4	1425.17	2849.32	2849.33	-0.88	-0.00125	HCD (High Energy Collision Dissociation)	28	MS2	0	100	44.1143	15111	QEp25-0678_Fan_G6PDH-403YK.raw	F1	77	1	34	27	4.70477e-07	0.0003431	3.176e-07	44.15
TRUE	High	Mascot (A3)	Unambiguous	294	320	cISEVQANnVVLGQYVGNPDGEGEATK	C1(Carbamidomethyl); N9(Deamidated)	3	0.2826	0	1	1	950.448	2849.33	2849.33	0.83	0.00079	HCD (High Energy Collision Dissociation)	28	MS2	45.174	100	45.8753	15790	QEp25-0678_Fan_G6PDH-403YK.raw	F1	46	1	34	27	0.000663587	0.0003431	2.89e-06
TRUE	High	Mascot (A3)	Unambiguous	294	320	cISEVQAnNVVLGQYVGNPDGEGEATK	C1(Carbamidomethyl); N8(Deamidated)	3	0.2826	0	1	2	950.448	2849.33	2849.33	0.83	0.00079	HCD (High Energy Collision Dissociation)	28	MS2	45.174	100	45.8753	15790	QEp25-0678_Fan_G6PDH-403YK.raw	F1	46	1	34	27	0.000663587	0.0003431	2.89e-06
TRUE	High	Mascot (A3)	Unambiguous	294	320	cISEVqANNVVLGQYVGNPDGEGEATK	C1(Carbamidomethyl); Q6(Deamidated)	3	0.2826	0	1	3	950.448	2849.33	2849.33	0.83	0.00079	HCD (High Energy Collision Dissociation)	28	MS2	45.174	100	45.8753	15790	QEp25-0678_Fan_G6PDH-403YK.raw	F1	46	1	34	27	0.000663587	0.0003431	2.89e-06
TRUE	High	Mascot (A3)	Unambiguous	294	320	cISEVQAnNVVLGQYVGNPDGEGEATK	C1(Carbamidomethyl); N8(Deamidated)	3	0.0125	0	1	1	950.448	2849.33	2849.33	1.54	0.00146	HCD (High Energy Collision Dissociation)	28	MS2	1.3568	100	44.1481	15124	QEp25-0678_Fan_G6PDH-403YK.raw	F1	80	1	34	27	2.67736e-07	0.0003431	6.305e-16	44.14
TRUE	High	Mascot (A3)	Unambiguous	294	320	cISEVQANnVVLGQYVGNPDGEGEATK	C1(Carbamidomethyl); N9(Deamidated)	3	0.0125	0	1	2	950.448	2849.33	2849.33	1.54	0.00146	HCD (High Energy Collision Dissociation)	28	MS2	1.3568	100	44.1481	15124	QEp25-0678_Fan_G6PDH-403YK.raw	F1	80	1	34	27	3.15287e-07	0.0003431	6.305e-16	44.14
TRUE	High	Mascot (A3)	Unambiguous	294	320	cISEVQANNVVLGqYVGNPDGEGEATK	C1(Carbamidomethyl); Q14(Deamidated)	3	0.8182	0	1	1	950.448	2849.33	2849.33	1.79	0.0017	HCD (High Energy Collision Dissociation)	28	MS2	0	100	46.5923	16062	QEp25-0678_Fan_G6PDH-403YK.raw	F1	33	1	34	27	0.0140187	0.0003431	0.0009906
TRUE	High	Mascot (A3)	Unambiguous	294	320	cISEVQANnVVLGQYVGNPDGEGEATK	C1(Carbamidomethyl); N9(Deamidated)	3	0.8182	0	1	2	950.448	2849.33	2849.33	1.79	0.0017	HCD (High Energy Collision Dissociation)	28	MS2	0	100	46.5923	16062	QEp25-0678_Fan_G6PDH-403YK.raw	F1	33	1	34	27	0.0140187	0.0003431	0.0009906
TRUE	High	Mascot (A3)	Unambiguous	294	320	cISEVQAnNVVLGQYVGNPDGEGEATK	C1(Carbamidomethyl); N8(Deamidated)	3	0.8182	0	1	3	950.448	2849.33	2849.33	1.79	0.0017	HCD (High Energy Collision Dissociation)	28	MS2	0	100	46.5923	16062	QEp25-0678_Fan_G6PDH-403YK.raw	F1	33	1	34	27	0.0140187	0.0003431	0.0009906
TRUE	High	Mascot (A3)	Unambiguous	294	320	cISEVqANNVVLGQYVGNPDGEGEATK	C1(Carbamidomethyl); Q6(Deamidated)	3	0.8182	0	1	4	950.448	2849.33	2849.33	1.79	0.0017	HCD (High Energy Collision Dissociation)	28	MS2	0	100	46.5923	16062	QEp25-0678_Fan_G6PDH-403YK.raw	F1	33	1	34	27	0.0140187	0.0003431	0.0009906
TRUE	High	Mascot (A3)	Unambiguous	294	320	cISEVQANnVVLGQYVGNPDGEGEATK	C1(Carbamidomethyl); N9(Deamidated)	3	0.1383	0	1	1	950.449	2849.33	2849.33	2.57	0.00244	HCD (High Energy Collision Dissociation)	28	MS2	7.79316	100	43.7965	14990	QEp25-0678_Fan_G6PDH-403YK.raw	F1	94	1	34	27	1.12124e-08	0.0003431	8.392e-15	43.65
TRUE	High	Mascot (A3)	Unambiguous	294	320	cISEVQAnNVVLGQYVGNPDGEGEATK	C1(Carbamidomethyl); N8(Deamidated)	3	0.1383	0	1	2	950.449	2849.33	2849.33	2.57	0.00244	HCD (High Energy Collision Dissociation)	28	MS2	7.79316	100	43.7965	14990	QEp25-0678_Fan_G6PDH-403YK.raw	F1	94	1	34	27	1.12124e-08	0.0003431	8.392e-15	43.65
TRUE	High	Mascot (A3)	Unambiguous	294	320	cISEVqANNVVLGQYVGNPDGEGEATK	C1(Carbamidomethyl); Q6(Deamidated)	3	0.1383	0	1	3	950.449	2849.33	2849.33	2.57	0.00244	HCD (High Energy Collision Dissociation)	28	MS2	7.79316	100	43.7965	14990	QEp25-0678_Fan_G6PDH-403YK.raw	F1	94	1	34	27	1.12124e-08	0.0003431	8.392e-15	43.65
TRUE	High	Mascot (A3)	Unambiguous	294	320	cISEVQANNVVLGqYVGNPDGEGEATK	C1(Carbamidomethyl); Q14(Deamidated)	3	1	0	1	1	950.45	2849.33	2849.33	3.21	0.00305	HCD (High Energy Collision Dissociation)	28	MS2	0	100	54.0896	18755	QEp25-0678_Fan_G6PDH-403YK.raw	F1	7	1	34	27	5.1044	0.002731	0.02439	53.97
TRUE	High	Mascot (A3)	Unambiguous	294	320	cISEVQANnVVLGQYVGNPDGEGEATK	C1(Carbamidomethyl); N9(Deamidated)	3	1	0	1	2	950.45	2849.33	2849.33	3.21	0.00305	HCD (High Energy Collision Dissociation)	28	MS2	0	100	54.0896	18755	QEp25-0678_Fan_G6PDH-403YK.raw	F1	7	1	34	27	5.1044	0.002731	0.02439	53.97
TRUE	High	Mascot (A3)	Unambiguous	294	320	cISEVQAnNVVLGQYVGNPDGEGEATK	C1(Carbamidomethyl); N8(Deamidated)	3	1	0	1	3	950.45	2849.33	2849.33	3.21	0.00305	HCD (High Energy Collision Dissociation)	28	MS2	0	100	54.0896	18755	QEp25-0678_Fan_G6PDH-403YK.raw	F1	7	1	34	27	5.1044	0.002731	0.02439	53.97
TRUE	High	Mascot (A3)	Unambiguous	294	320	cISEVqANNVVLGQYVGNPDGEGEATK	C1(Carbamidomethyl); Q6(Deamidated)	3	1	0	1	4	950.45	2849.33	2849.33	3.21	0.00305	HCD (High Energy Collision Dissociation)	28	MS2	0	100	54.0896	18755	QEp25-0678_Fan_G6PDH-403YK.raw	F1	7	1	34	27	5.1044	0.002731	0.02439	53.97
TRUE	High	Mascot (A3)	Unambiguous	294	320	cISEVQANNVVLGQYVGnPDGEGEATK	C1(Carbamidomethyl); N18(Deamidated)	2	1	0	1	1	1425.17	2849.34	2849.33	3.32	0.00473	HCD (High Energy Collision Dissociation)	28	MS2	0	100	43.4162	14839	QEp25-0678_Fan_G6PDH-403YK.raw	F1	10	1	34	27	2.75654	0.0003431	0.003855	43.52
TRUE	High	Mascot (A3)	Unambiguous	294	320	cISEVQANNVVLGqYVGNPDGEGEATK	C1(Carbamidomethyl); Q14(Deamidated)	2	1	0	1	2	1425.17	2849.34	2849.33	3.32	0.00473	HCD (High Energy Collision Dissociation)	28	MS2	0	100	43.4162	14839	QEp25-0678_Fan_G6PDH-403YK.raw	F1	10	1	34	27	2.75654	0.0003431	0.003855	43.52
TRUE	High	Mascot (A3)	Unambiguous	294	320	cISEVQANnVVLGQYVGNPDGEGEATK	C1(Carbamidomethyl); N9(Deamidated)	2	1	0	1	3	1425.17	2849.34	2849.33	3.32	0.00473	HCD (High Energy Collision Dissociation)	28	MS2	0	100	43.4162	14839	QEp25-0678_Fan_G6PDH-403YK.raw	F1	10	1	34	27	2.75654	0.0003431	0.003855	43.52
TRUE	High	Mascot (A3)	Unambiguous	294	320	cISEVQAnNVVLGQYVGNPDGEGEATK	C1(Carbamidomethyl); N8(Deamidated)	2	1	0	1	4	1425.17	2849.34	2849.33	3.32	0.00473	HCD (High Energy Collision Dissociation)	28	MS2	0	100	43.4162	14839	QEp25-0678_Fan_G6PDH-403YK.raw	F1	10	1	34	27	2.75654	0.0003431	0.003855	43.52
TRUE	High	Mascot (A3)	Unambiguous	294	320	cISEVqANNVVLGQYVGNPDGEGEATK	C1(Carbamidomethyl); Q6(Deamidated)	2	1	0	1	5	1425.17	2849.34	2849.33	3.32	0.00473	HCD (High Energy Collision Dissociation)	28	MS2	0	100	43.4162	14839	QEp25-0678_Fan_G6PDH-403YK.raw	F1	10	1	34	27	2.75654	0.0003431	0.003855	43.52
TRUE	High	Mascot (A3)	Unambiguous	294	320	cISEVQANNVVLGqYVGNPDGEGEATK	C1(Carbamidomethyl); Q14(Deamidated)	3	0.0968	0	1	1	950.45	2849.34	2849.33	3.47	0.00329	HCD (High Energy Collision Dissociation)	28	MS2	19.979	100	45.5293	15656	QEp25-0678_Fan_G6PDH-403YK.raw	F1	31	1	34	27	0.0203407	0.0003431	2.164e-05
TRUE	High	Mascot (A3)	Unambiguous	294	320	cISEVQANNVVLGQYVGnPDGEGEATK	C1(Carbamidomethyl); N18(Deamidated)	3	0.4348	0	1	1	950.45	2849.34	2849.33	3.53	0.00335	HCD (High Energy Collision Dissociation)	28	MS2	0	100	84.0257	25842	QEp25-0678_Fan_G6PDH-403YK.raw	F1	23	1	34	27	0.127398	0.00123	0.007481	83.93
TRUE	High	Mascot (A3)	Unambiguous	294	320	cISEVQANNVVLGqYVGNPDGEGEATK	C1(Carbamidomethyl); Q14(Deamidated)	3	0.1443	0	1	1	950.451	2849.34	2849.33	3.92	0.00372	HCD (High Energy Collision Dissociation)	28	MS2	8.87742	100	43.456	14854	QEp25-0678_Fan_G6PDH-403YK.raw	F1	97	1	34	27	5.96443e-09	0.0003431	4.401e-17	43.65
TRUE	High	Mascot (A3)	Unambiguous	294	320	cISEVQANnVVLGQYVGNPDGEGEATK	C1(Carbamidomethyl); N9(Deamidated)	2	0.4808	0	1	1	1425.17	2849.34	2849.33	4.52	0.00644	HCD (High Energy Collision Dissociation)	28	MS2	49.8101	100	43.0597	14701	QEp25-0678_Fan_G6PDH-403YK.raw	F1	52	1	34	27	0.00016427	0.0003431	1.654e-06
TRUE	High	Mascot (A3)	Unambiguous	294	320	cISEVQAnNVVLGQYVGNPDGEGEATK	C1(Carbamidomethyl); N8(Deamidated)	2	0.4808	0	1	2	1425.17	2849.34	2849.33	4.52	0.00644	HCD (High Energy Collision Dissociation)	28	MS2	49.8101	100	43.0597	14701	QEp25-0678_Fan_G6PDH-403YK.raw	F1	52	1	34	27	0.00016427	0.0003431	1.654e-06
TRUE	High	Mascot (A3)	Unambiguous	294	320	cISEVqANNVVLGQYVGNPDGEGEATK	C1(Carbamidomethyl); Q6(Deamidated)	2	0.4808	0	1	3	1425.17	2849.34	2849.33	4.52	0.00644	HCD (High Energy Collision Dissociation)	28	MS2	49.8101	100	43.0597	14701	QEp25-0678_Fan_G6PDH-403YK.raw	F1	52	1	34	27	0.00016427	0.0003431	1.654e-06
TRUE	High	Mascot (A3)	Unambiguous	294	320	cISEVQANnVVLGQYVGNPDGEGEATK	C1(Carbamidomethyl); N9(Deamidated)	3	0.2836	0	1	1	950.451	2849.34	2849.33	4.69	0.00445	HCD (High Energy Collision Dissociation)	28	MS2	15.1638	100	44.8412	15394	QEp25-0678_Fan_G6PDH-403YK.raw	F1	67	1	34	27	5.88137e-06	0.0003431	7.681e-10
TRUE	High	Mascot (A3)	Unambiguous	294	320	cISEVQAnNVVLGQYVGNPDGEGEATK	C1(Carbamidomethyl); N8(Deamidated)	3	0.2836	0	1	2	950.451	2849.34	2849.33	4.69	0.00445	HCD (High Energy Collision Dissociation)	28	MS2	15.1638	100	44.8412	15394	QEp25-0678_Fan_G6PDH-403YK.raw	F1	67	1	34	27	5.88137e-06	0.0003431	7.681e-10
TRUE	High	Mascot (A3)	Unambiguous	294	320	cISEVqANNVVLGQYVGNPDGEGEATK	C1(Carbamidomethyl); Q6(Deamidated)	3	0.2836	0	1	3	950.451	2849.34	2849.33	4.69	0.00445	HCD (High Energy Collision Dissociation)	28	MS2	15.1638	100	44.8412	15394	QEp25-0678_Fan_G6PDH-403YK.raw	F1	67	1	34	27	5.88137e-06	0.0003431	7.681e-10
TRUE	High	Mascot (A3)	Unambiguous	294	320	cISEVQANNVVLGqYVGNPDGEGEATK	C1(Carbamidomethyl); Q14(Deamidated)	3	1	0	1	1	950.452	2849.34	2849.33	5.14	0.00488	HCD (High Energy Collision Dissociation)	28	MS2	0	100	83.9432	25823	QEp25-0678_Fan_G6PDH-403YK.raw	F1	24	1	34	27	0.103463	0.006332	0.08574	83.93
TRUE	High	Mascot (A3)	Unambiguous	294	320	cISEVQANnVVLGQYVGNPDGEGEATK	C1(Carbamidomethyl); N9(Deamidated)	3	1	0	1	2	950.452	2849.34	2849.33	5.14	0.00488	HCD (High Energy Collision Dissociation)	28	MS2	0	100	83.9432	25823	QEp25-0678_Fan_G6PDH-403YK.raw	F1	24	1	34	27	0.103463	0.006332	0.08574	83.93
TRUE	High	Mascot (A3)	Unambiguous	294	320	cISEVQAnNVVLGQYVGNPDGEGEATK	C1(Carbamidomethyl); N8(Deamidated)	3	1	0	1	3	950.452	2849.34	2849.33	5.14	0.00488	HCD (High Energy Collision Dissociation)	28	MS2	0	100	83.9432	25823	QEp25-0678_Fan_G6PDH-403YK.raw	F1	24	1	34	27	0.103463	0.006332	0.08574	83.93
TRUE	High	Mascot (A3)	Unambiguous	294	320	cISEVqANNVVLGQYVGNPDGEGEATK	C1(Carbamidomethyl); Q6(Deamidated)	3	1	0	1	4	950.452	2849.34	2849.33	5.14	0.00488	HCD (High Energy Collision Dissociation)	28	MS2	0	100	83.9432	25823	QEp25-0678_Fan_G6PDH-403YK.raw	F1	24	1	34	27	0.103463	0.006332	0.08574	83.93
TRUE	High	Mascot (A3)	Unambiguous	294	320	cISEVQANNVVLGqYVGNPDGEGEATK	C1(Carbamidomethyl); Q14(Deamidated)	3	1	0	1	1	950.452	2849.34	2849.33	5.2	0.00494	HCD (High Energy Collision Dissociation)	28	MS2		100	83.8537	25804	QEp25-0678_Fan_G6PDH-403YK.raw	F1	10	1	34	27	2.67673	0.00123	0.006836	83.93
TRUE	High	Mascot (A3)	Unambiguous	294	320	cISEVQANnVVLGQYVGNPDGEGEATK	C1(Carbamidomethyl); N9(Deamidated)	3	1	0	1	2	950.452	2849.34	2849.33	5.2	0.00494	HCD (High Energy Collision Dissociation)	28	MS2		100	83.8537	25804	QEp25-0678_Fan_G6PDH-403YK.raw	F1	10	1	34	27	2.67673	0.00123	0.006836	83.93
TRUE	High	Mascot (A3)	Unambiguous	294	320	cISEVQAnNVVLGQYVGNPDGEGEATK	C1(Carbamidomethyl); N8(Deamidated)	3	1	0	1	3	950.452	2849.34	2849.33	5.2	0.00494	HCD (High Energy Collision Dissociation)	28	MS2		100	83.8537	25804	QEp25-0678_Fan_G6PDH-403YK.raw	F1	10	1	34	27	2.67673	0.00123	0.006836	83.93
TRUE	High	Mascot (A3)	Unambiguous	294	320	cISEVqANNVVLGQYVGNPDGEGEATK	C1(Carbamidomethyl); Q6(Deamidated)	3	1	0	1	4	950.452	2849.34	2849.33	5.2	0.00494	HCD (High Energy Collision Dissociation)	28	MS2		100	83.8537	25804	QEp25-0678_Fan_G6PDH-403YK.raw	F1	10	1	34	27	2.67673	0.00123	0.006836	83.93
TRUE	High	Mascot (A3)	Unambiguous	294	320	cISEVQANNVVLGqYVGNPDGEGEATK	C1(Carbamidomethyl); Q14(Deamidated)	3	0.122	0	1	1	950.452	2849.34	2849.33	5.52	0.00524	HCD (High Energy Collision Dissociation)	28	MS2	24.2734	100	45.1867	15526	QEp25-0678_Fan_G6PDH-403YK.raw	F1	41	1	34	27	0.00197683	0.0003431	0.0004796
TRUE	High	Mascot (A3)	Unambiguous	294	320	cISEVQANNVVLGQYVGnPDGEGEATK	C1(Carbamidomethyl); N18(Deamidated)	3	1	0	1	1	950.453	2849.34	2849.33	6.23	0.00592	HCD (High Energy Collision Dissociation)	28	MS2	20.1411	100	53.405	18526	QEp25-0678_Fan_G6PDH-403YK.raw	F1	9	1	34	27	3.64096	0.00123	0.008341
TRUE	High	Mascot (A3)	Unambiguous	294	320	cISEVQANNVVLGqYVGNPDGEGEATK	C1(Carbamidomethyl); Q14(Deamidated)	3	1	0	1	2	950.453	2849.34	2849.33	6.23	0.00592	HCD (High Energy Collision Dissociation)	28	MS2	20.1411	100	53.405	18526	QEp25-0678_Fan_G6PDH-403YK.raw	F1	9	1	34	27	3.64096	0.00123	0.008341
TRUE	High	Mascot (A3)	Unambiguous	294	320	cISEVQANnVVLGQYVGNPDGEGEATK	C1(Carbamidomethyl); N9(Deamidated)	3	1	0	1	3	950.453	2849.34	2849.33	6.23	0.00592	HCD (High Energy Collision Dissociation)	28	MS2	20.1411	100	53.405	18526	QEp25-0678_Fan_G6PDH-403YK.raw	F1	9	1	34	27	3.64096	0.00123	0.008341
TRUE	High	Mascot (A3)	Unambiguous	294	320	cISEVQAnNVVLGQYVGNPDGEGEATK	C1(Carbamidomethyl); N8(Deamidated)	3	1	0	1	4	950.453	2849.34	2849.33	6.23	0.00592	HCD (High Energy Collision Dissociation)	28	MS2	20.1411	100	53.405	18526	QEp25-0678_Fan_G6PDH-403YK.raw	F1	9	1	34	27	3.64096	0.00123	0.008341
TRUE	High	Mascot (A3)	Unambiguous	294	320	cISEVqANNVVLGQYVGNPDGEGEATK	C1(Carbamidomethyl); Q6(Deamidated)	3	1	0	1	5	950.453	2849.34	2849.33	6.23	0.00592	HCD (High Energy Collision Dissociation)	28	MS2	20.1411	100	53.405	18526	QEp25-0678_Fan_G6PDH-403YK.raw	F1	9	1	34	27	3.64096	0.00123	0.008341
TRUE	High	Mascot (A3)	Unambiguous	294	320	cISEVQANnVVLGqYVGNPDGEGEATK	C1(Carbamidomethyl); N9(Deamidated); Q14(Deamidated)	2	0.6522	0	1	1	1425.67	2850.33	2850.31	6.96	0.00991	HCD (High Energy Collision Dissociation)	28	MS2	8.67079	100	43.7699	14980	QEp25-0678_Fan_G6PDH-403YK.raw	F1	23	1	34	27	0.151523	0.0003431	0.001202	43.7
TRUE	High	Mascot (A3)	Unambiguous	294	320	cISEVQAnNVVLGqYVGNPDGEGEATK	C1(Carbamidomethyl); N8(Deamidated); Q14(Deamidated)	2	0.6522	0	1	2	1425.67	2850.33	2850.31	6.96	0.00991	HCD (High Energy Collision Dissociation)	28	MS2	8.67079	100	43.7699	14980	QEp25-0678_Fan_G6PDH-403YK.raw	F1	23	1	34	27	0.151523	0.0003431	0.001202	43.7
TRUE	High	Mascot (A3)	Unambiguous	294	320	cISEVQAnnVVLGQYVGNPDGEGEATK	C1(Carbamidomethyl); N8(Deamidated); N9(Deamidated)	2	0.6522	0	1	3	1425.67	2850.33	2850.31	6.96	0.00991	HCD (High Energy Collision Dissociation)	28	MS2	8.67079	100	43.7699	14980	QEp25-0678_Fan_G6PDH-403YK.raw	F1	23	1	34	27	0.151523	0.0003431	0.001202	43.7
TRUE	High	Mascot (A3)	Unambiguous	294	320	cISEVqANNVVLGqYVGNPDGEGEATK	C1(Carbamidomethyl); Q6(Deamidated); Q14(Deamidated)	2	0.6522	0	1	4	1425.67	2850.33	2850.31	6.96	0.00991	HCD (High Energy Collision Dissociation)	28	MS2	8.67079	100	43.7699	14980	QEp25-0678_Fan_G6PDH-403YK.raw	F1	23	1	34	27	0.151523	0.0003431	0.001202	43.7
TRUE	High	Mascot (A3)	Unambiguous	294	320	cISEVqANnVVLGQYVGNPDGEGEATK	C1(Carbamidomethyl); Q6(Deamidated); N9(Deamidated)	2	0.6522	0	1	5	1425.67	2850.33	2850.31	6.96	0.00991	HCD (High Energy Collision Dissociation)	28	MS2	8.67079	100	43.7699	14980	QEp25-0678_Fan_G6PDH-403YK.raw	F1	23	1	34	27	0.151523	0.0003431	0.001202	43.7
TRUE	High	Mascot (A3)	Unambiguous	294	320	cISEVqAnNVVLGQYVGNPDGEGEATK	C1(Carbamidomethyl); Q6(Deamidated); N8(Deamidated)	2	0.6522	0	1	6	1425.67	2850.33	2850.31	6.96	0.00991	HCD (High Energy Collision Dissociation)	28	MS2	8.67079	100	43.7699	14980	QEp25-0678_Fan_G6PDH-403YK.raw	F1	23	1	34	27	0.151523	0.0003431	0.001202	43.7
TRUE	High	Mascot (A3)	Unambiguous	294	320	cISEVQAnnVVLGQYVGNPDGEGEATK	C1(Carbamidomethyl); N8(Deamidated); N9(Deamidated)	3	0.4706	0	1	1	950.782	2850.33	2850.31	7.25	0.00689	HCD (High Energy Collision Dissociation)	28	MS2	0	100	54.4423	18881	QEp25-0678_Fan_G6PDH-403YK.raw	F1	17	1	34	27	0.554428	0.0003431	0.001041	54.44
TRUE	High	Mascot (A3)	Unambiguous	294	320	cISEVqANnVVLGQYVGNPDGEGEATK	C1(Carbamidomethyl); Q6(Deamidated); N9(Deamidated)	3	0.4706	0	1	2	950.782	2850.33	2850.31	7.25	0.00689	HCD (High Energy Collision Dissociation)	28	MS2	0	100	54.4423	18881	QEp25-0678_Fan_G6PDH-403YK.raw	F1	17	1	34	27	0.554428	0.0003431	0.001041	54.44
TRUE	High	Mascot (A3)	Unambiguous	294	320	cISEVqAnNVVLGQYVGNPDGEGEATK	C1(Carbamidomethyl); Q6(Deamidated); N8(Deamidated)	3	0.4706	0	1	3	950.782	2850.33	2850.31	7.25	0.00689	HCD (High Energy Collision Dissociation)	28	MS2	0	100	54.4423	18881	QEp25-0678_Fan_G6PDH-403YK.raw	F1	17	1	34	27	0.554428	0.0003431	0.001041	54.44
TRUE	High	Mascot (A3)	Unambiguous	294	330	cISEVQANNVVLGQYVGNPDGEGEATKGYLDDPTVPR	C1(Carbamidomethyl)	4	1	0	1	1	991.228	3961.89	3961.89	0.52	0.00051	HCD (High Energy Collision Dissociation)	28	MS2	0	100	47.4371	16394	QEp25-0678_Fan_G6PDH-403YK.raw	F1	36	1	35	28	0.00850636	0.0003431	5.188e-10	47.39
TRUE	High	Mascot (A3)	Unambiguous	294	330	cISEVQANNVVLGQYVGNPDGEGEATKGYLDDPTVPR	C1(Carbamidomethyl)	3	1	0	1	1	1321.3	3961.9	3961.89	1.99	0.00262	HCD (High Energy Collision Dissociation)	28	MS2	0	100	47.4998	16420	QEp25-0678_Fan_G6PDH-403YK.raw	F1	13	1	35	28	1.58443	0.0003431	0.0006186	47.32
TRUE	High	Mascot (A3)	Unambiguous	321	330	GYLDDPTVPR		2	1	0	1	1	566.784	1132.56	1132.56	-3.16	-0.00179	HCD (High Energy Collision Dissociation)	28	MS2	33.2197	100	40.6677	13742	QEp25-0678_Fan_G6PDH-403YK.raw	F1	21	1	33	26	0.149559	0.0003431	0.003009	40.95
TRUE	High	Mascot (A3)	Unambiguous	321	330	GYLDDPTVPR		2	1	0	1	1	566.784	1132.56	1132.56	-3.05	-0.00173	HCD (High Energy Collision Dissociation)	28	MS2	55.898	100	48.8739	16923	QEp25-0678_Fan_G6PDH-403YK.raw	F1	22	1	33	26	0.123257	0.0003431	0.003672
TRUE	High	Mascot (A3)	Unambiguous	321	330	GYLDDPTVPR		2	1	0	1	1	566.784	1132.56	1132.56	-2.51	-0.00142	HCD (High Energy Collision Dissociation)	28	MS2	12.7491	100	36.0463	11925	QEp25-0678_Fan_G6PDH-403YK.raw	F1	26	1	32	25	0.0499806	0.002283	0.01355	36.34
TRUE	High	Mascot (A3)	Unambiguous	321	330	GYLDDPTVPR		2	1	0	1	1	566.784	1132.56	1132.56	-2.51	-0.00142	HCD (High Energy Collision Dissociation)	28	MS2	57.4468	100	42.3396	14403	QEp25-0678_Fan_G6PDH-403YK.raw	F1	5	1	32	25	5.55651	0.003483	0.02864	41.97
TRUE	High	Mascot (A3)	Unambiguous	321	330	GYLDDPTVPR		2	1	0	1	1	566.784	1132.56	1132.56	-2.29	-0.0013	HCD (High Energy Collision Dissociation)	28	MS2	28.4283	100	35.3525	11651	QEp25-0678_Fan_G6PDH-403YK.raw	F1	46	1	32	25	0.000504967	0.0003431	2.247e-05
TRUE	High	Mascot (A3)	Unambiguous	321	330	GYLDDPTVPR		2	1	0	1	1	566.784	1132.56	1132.56	-2.19	-0.00124	HCD (High Energy Collision Dissociation)	28	MS2	44.3063	100	48.9242	16943	QEp25-0678_Fan_G6PDH-403YK.raw	F1	21	1	32	25	0.131299	0.0003431	0.002329
TRUE	High	Mascot (A3)	Unambiguous	321	330	GYLDDPTVPR		2	1	0	1	1	566.784	1132.56	1132.56	-1.43	-0.00081	HCD (High Energy Collision Dissociation)	28	MS2	48.3567	100	41.2114	13958	QEp25-0678_Fan_G6PDH-403YK.raw	F1	21	1	32	25	0.129737	0.0003431	0.001748	41.25
TRUE	High	Mascot (A3)	Unambiguous	321	330	GYLDDPTVPR		2	1	0	1	1	566.784	1132.56	1132.56	-1.43	-0.00081	HCD (High Energy Collision Dissociation)	28	MS2	21.9246	100	30.8858	9817	QEp25-0678_Fan_G6PDH-403YK.raw	F1	17	1	32	25	0.339676	0.0003431	0.0006384	30.89
TRUE	High	Mascot (A3)	Unambiguous	321	330	GYLDDPTVPR		2	1	0	1	1	566.785	1132.56	1132.56	-1.32	-0.00075	HCD (High Energy Collision Dissociation)	28	MS2	79.6923	100	38.5453	12906	QEp25-0678_Fan_G6PDH-403YK.raw	F1	20	1	32	25	0.191454	0.0003431	0.002139	38.62
TRUE	High	Mascot (A3)	Unambiguous	321	330	GYLDDPTVPR		2	1	0	1	1	566.785	1132.56	1132.56	-1.11	-0.00063	HCD (High Energy Collision Dissociation)	28	MS2	12.577	100	36.7499	12207	QEp25-0678_Fan_G6PDH-403YK.raw	F1	31	1	32	25	0.0157645	0.0003431	0.0003432	36.91
TRUE	High	Mascot (A3)	Unambiguous	321	330	GYLDDPTVPR		2	1	0	1	1	566.785	1132.56	1132.56	-1	-0.00057	HCD (High Energy Collision Dissociation)	28	MS2	50.0186	100	46.3335	15964	QEp25-0678_Fan_G6PDH-403YK.raw	F1	8	1	32	25	3.18186	0.002963	0.02671
TRUE	High	Mascot (A3)	Unambiguous	321	330	GYLDDPTVPR		2	1	0	1	1	566.785	1132.56	1132.56	-1	-0.00057	HCD (High Energy Collision Dissociation)	28	MS2	21.7474	100	35.7056	11788	QEp25-0678_Fan_G6PDH-403YK.raw	F1	44	1	32	25	0.000812234	0.0003431	8.733e-06
TRUE	High	Mascot (A3)	Unambiguous	321	330	GYLDDPTVPR		2	1	0	1	1	566.785	1132.56	1132.56	-0.89	-0.00051	HCD (High Energy Collision Dissociation)	28	MS2	28.1787	100	39.9689	13465	QEp25-0678_Fan_G6PDH-403YK.raw	F1	21	1	32	25	0.143444	0.00123	0.005042	39.9
TRUE	High	Mascot (A3)	Unambiguous	321	330	GYLDDPTVPR		2	1	0	1	1	566.785	1132.56	1132.56	-0.68	-0.00038	HCD (High Energy Collision Dissociation)	28	MS2	4.75745	80.136	33.616	10949	QEp25-0678_Fan_G6PDH-403YK.raw	F1	45	1	32	25	0.000573695	0.0003431	4.245e-05	32
TRUE	High	Mascot (A3)	Unambiguous	321	330	GYLDDPTVPR		2	1	0	1	1	566.785	1132.56	1132.56	-0.57	-0.00032	HCD (High Energy Collision Dissociation)	28	MS2	46.5135	100	51.26	17784	QEp25-0678_Fan_G6PDH-403YK.raw	F1	22	1	32	25	0.113157	0.0003431	0.003348
TRUE	High	Mascot (A3)	Unambiguous	321	330	GYLDDPTVPR		2	1	0	1	1	566.785	1132.56	1132.56	-0.57	-0.00032	HCD (High Energy Collision Dissociation)	28	MS2	52.6019	100	48.1554	16662	QEp25-0678_Fan_G6PDH-403YK.raw	F1	16	1	32	25	0.444305	0.00123	0.005609
TRUE	High	Mascot (A3)	Unambiguous	321	330	GYLDDPTVPR		2	1	0	1	1	566.785	1132.56	1132.56	-0.57	-0.00032	HCD (High Energy Collision Dissociation)	28	MS2	15.6481	100	35.0029	11507	QEp25-0678_Fan_G6PDH-403YK.raw	F1	57	1	32	25	3.68707e-05	0.0003431	2.716e-06
TRUE	High	Mascot (A3)	Unambiguous	321	330	GYLDDPTVPR		2	1	0	1	1	566.785	1132.56	1132.56	-0.57	-0.00032	HCD (High Energy Collision Dissociation)	28	MS2	14.5076	100	34.6432	11358	QEp25-0678_Fan_G6PDH-403YK.raw	F1	51	1	32	25	0.000141475	0.0003431	3.216e-05
TRUE	High	Mascot (A3)	Unambiguous	321	330	GYLDDPTVPR		2	1	0	1	1	566.785	1132.56	1132.56	-0.46	-0.00026	HCD (High Energy Collision Dissociation)	28	MS2	57.6062	100	47.4393	16395	QEp25-0678_Fan_G6PDH-403YK.raw	F1	18	1	32	25	0.285549	0.0003431	0.001457
TRUE	High	Mascot (A3)	Unambiguous	321	330	GYLDDPTVPR		2	1	0	1	1	566.785	1132.56	1132.56	-0.46	-0.00026	HCD (High Energy Collision Dissociation)	28	MS2	27.5023	100	45.6466	15702	QEp25-0678_Fan_G6PDH-403YK.raw	F1	15	1	32	25	0.587058	0.00123	0.008808
TRUE	High	Mascot (A3)	Unambiguous	321	330	GYLDDPTVPR		2	1	0	1	1	566.785	1132.56	1132.56	-0.35	-0.0002	HCD (High Energy Collision Dissociation)	28	MS2	27.8274	100	37.4537	12485	QEp25-0678_Fan_G6PDH-403YK.raw	F1	33	1	32	25	0.0106827	0.0003431	0.0002655	36.91
TRUE	High	Mascot (A3)	Unambiguous	321	330	GYLDDPTVPR		2	1	0	1	1	566.785	1132.56	1132.56	-0.35	-0.0002	HCD (High Energy Collision Dissociation)	28	MS2	9.79073	100	33.9574	11087	QEp25-0678_Fan_G6PDH-403YK.raw	F1	53	1	32	25	0.000108563	0.0003431	1.179e-05
TRUE	High	Mascot (A3)	Unambiguous	321	330	GYLDDPTVPR		2	1	0	1	1	566.785	1132.56	1132.56	-0.35	-0.0002	HCD (High Energy Collision Dissociation)	28	MS2	56.0722	100	76.5707	24109	QEp25-0678_Fan_G6PDH-403YK.raw	F1	39	1	32	25	0.00245291	0.0003431	0.001178	76.78
TRUE	High	Mascot (A3)	Unambiguous	321	330	GYLDDPTVPR		2	1	0	1	1	566.785	1132.56	1132.56	-0.25	-0.00014	HCD (High Energy Collision Dissociation)	28	MS2	0	100	39.6096	13329	QEp25-0678_Fan_G6PDH-403YK.raw	F1	38	1	32	25	0.00324101	0.0003431	0.001503	39.75
TRUE	High	Mascot (A3)	Unambiguous	321	330	GYLDDPTVPR		2	1	0	1	1	566.785	1132.56	1132.56	-0.25	-0.00014	HCD (High Energy Collision Dissociation)	28	MS2	43.3702	100	45.9906	15832	QEp25-0678_Fan_G6PDH-403YK.raw	F1	18	1	32	25	0.277128	0.001008	0.004584
TRUE	High	Mascot (A3)	Unambiguous	321	330	GYLDDPTVPR		2	1	0	1	1	566.785	1132.56	1132.56	-0.25	-0.00014	HCD (High Energy Collision Dissociation)	28	MS2	23.9507	100	39.2487	13188	QEp25-0678_Fan_G6PDH-403YK.raw	F1	27	1	32	25	0.0361144	0.0003431	0.003329	38.62
TRUE	High	Mascot (A3)	Unambiguous	321	330	GYLDDPTVPR		3	0.9783	0	1	1	378.193	1132.56	1132.56	-0.07	-3e-05	HCD (High Energy Collision Dissociation)	28	MS2	4.61473	17.96	32.2437	10379	QEp25-0678_Fan_G6PDH-403YK.raw	F1	46	1	33	26	0.000491428	0.0003431	0.001318	32
TRUE	High	Mascot (A3)	Unambiguous	321	330	GYLDDPTVPR		2	1	0	1	1	566.785	1132.56	1132.56	-0.03	-2e-05	HCD (High Energy Collision Dissociation)	28	MS2	27.2879	100	40.3229	13604	QEp25-0678_Fan_G6PDH-403YK.raw	F1	23	1	33	26	0.106527	0.001008	0.004173	40.43
TRUE	High	Mascot (A3)	Unambiguous	321	330	GYLDDPTVPR		2	0.9375	0	1	1	566.785	1132.56	1132.56	-0.03	-2e-05	HCD (High Energy Collision Dissociation)	28	MS2	30.5721	100	32.6256	10545	QEp25-0678_Fan_G6PDH-403YK.raw	F1	16	1	33	26	0.546336	0.002053	0.01219	32
TRUE	High	Mascot (A3)	Unambiguous	321	330	GYLDDPTVPR		3	1	0	1	1	378.193	1132.56	1132.56	0.01	0	HCD (High Energy Collision Dissociation)	28	MS2	34.7005	10.277	31.9013	10243	QEp25-0678_Fan_G6PDH-403YK.raw	F1	35	1	33	26	0.00679923	0.0003431	5.3e-05	32
TRUE	High	Mascot (A3)	Unambiguous	321	330	GYLDDPTVPR		2	1	0	1	1	566.785	1132.56	1132.56	0.08	4e-05	HCD (High Energy Collision Dissociation)	28	MS2	14.0948	100	37.1039	12344	QEp25-0678_Fan_G6PDH-403YK.raw	F1	31	1	33	26	0.0182776	0.0003431	0.0003846	36.91
TRUE	High	Mascot (A3)	Unambiguous	321	330	GYLDDPTVPR		2	1	0	1	1	566.785	1132.56	1132.56	0.19	0.00011	HCD (High Energy Collision Dissociation)	28	MS2	55.103	100	50.1597	17392	QEp25-0678_Fan_G6PDH-403YK.raw	F1	11	1	33	26	1.84043	0.00123	0.005484
TRUE	High	Mascot (A3)	Unambiguous	321	330	GYLDDPTVPR		2	1	0	1	1	566.785	1132.56	1132.56	0.19	0.00011	HCD (High Energy Collision Dissociation)	28	MS2	1.01133	7.691	32.542	10510	QEp25-0678_Fan_G6PDH-403YK.raw	F1	56	1	33	26	5.51976e-05	0.0003431	0.0003736	32
TRUE	High	Mascot (A3)	Unambiguous	321	330	GYLDDPTVPR		2	1	0	1	1	566.785	1132.56	1132.56	0.19	0.00011	HCD (High Energy Collision Dissociation)	28	MS2	74.6312	100	75.2619	23799	QEp25-0678_Fan_G6PDH-403YK.raw	F1	37	1	33	26	0.00413923	0.0003431	0.0008473	75.25
TRUE	High	Mascot (A3)	Unambiguous	321	330	GYLDDPTVPR		2	1	0	1	1	566.785	1132.56	1132.56	0.29	0.00017	HCD (High Energy Collision Dissociation)	28	MS2	65.5857	100	44.9648	15442	QEp25-0678_Fan_G6PDH-403YK.raw	F1	14	1	33	26	0.742882	0.0003431	0.00224	44.72
TRUE	High	Mascot (A3)	Unambiguous	321	330	GYLDDPTVPR		2	1	0	1	1	566.785	1132.56	1132.56	0.29	0.00017	HCD (High Energy Collision Dissociation)	28	MS2	2.80252	27.459	32.9181	10665	QEp25-0678_Fan_G6PDH-403YK.raw	F1	59	1	33	26	2.42616e-05	0.0003431	8.065e-06	32
TRUE	High	Mascot (A3)	Unambiguous	321	330	GYLDDPTVPR		2	1	0	1	1	566.785	1132.56	1132.56	0.29	0.00017	HCD (High Energy Collision Dissociation)	28	MS2	4.08133	53.922	33.2712	10813	QEp25-0678_Fan_G6PDH-403YK.raw	F1	58	1	33	26	3.08973e-05	0.0003431	2.033e-05	32
TRUE	High	Mascot (A3)	Unambiguous	321	330	GYLDDPTVPR		2	1	0	1	1	566.785	1132.56	1132.56	0.29	0.00017	HCD (High Energy Collision Dissociation)	28	MS2	63.8033	100	77.2507	24296	QEp25-0678_Fan_G6PDH-403YK.raw	F1	36	1	33	26	0.00524711	0.0003431	0.000131	76.78
TRUE	High	Mascot (A3)	Unambiguous	321	330	GYLDDPTVPR		3	1	0	1	1	378.193	1132.56	1132.56	0.34	0.00013	HCD (High Energy Collision Dissociation)	28	MS2	39.8314	100	32.593	10532	QEp25-0678_Fan_G6PDH-403YK.raw	F1	39	1	33	26	0.00245991	0.0003431	0.0003464	32
TRUE	High	Mascot (A3)	Unambiguous	321	330	GYLDDPTVPR		2	1	0	1	1	566.786	1132.56	1132.56	0.4	0.00023	HCD (High Energy Collision Dissociation)	28	MS2	48.0636	100	49.2239	17052	QEp25-0678_Fan_G6PDH-403YK.raw	F1	24	1	33	26	0.0792355	0.0003431	0.003431
TRUE	High	Mascot (A3)	Unambiguous	321	330	GYLDDPTVPR		2	1	0	1	1	566.786	1132.56	1132.56	0.4	0.00023	HCD (High Energy Collision Dissociation)	28	MS2	1.93266	28.116	31.2314	9965	QEp25-0678_Fan_G6PDH-403YK.raw	F1	60	1	33	26	2.2229e-05	0.0003431	2.812e-05	31.23
TRUE	High	Mascot (A3)	Unambiguous	321	330	GYLDDPTVPR		2	1	0	1	1	566.786	1132.56	1132.56	0.51	0.00029	HCD (High Energy Collision Dissociation)	28	MS2	11.2106	100	36.4	12070	QEp25-0678_Fan_G6PDH-403YK.raw	F1	46	1	33	26	0.000489689	0.0003431	0.001472	36.34
TRUE	High	Mascot (A3)	Unambiguous	321	330	GYLDDPTVPR		2	1	0	1	1	566.786	1132.56	1132.56	0.51	0.00029	HCD (High Energy Collision Dissociation)	28	MS2	13.2156	100	34.3045	11223	QEp25-0678_Fan_G6PDH-403YK.raw	F1	60	1	33	26	1.86174e-05	0.0003431	5.428e-05
TRUE	High	Mascot (A3)	Unambiguous	321	330	GYLDDPTVPR		2	1	0	1	1	566.786	1132.56	1132.56	0.51	0.00029	HCD (High Energy Collision Dissociation)	28	MS2	1.18189	7.246	31.8588	10225	QEp25-0678_Fan_G6PDH-403YK.raw	F1	53	1	33	26	0.00010184	0.0003431	0.0003806	32
TRUE	High	Mascot (A3)	Unambiguous	321	330	GYLDDPTVPR		2	1	0	1	1	566.786	1132.56	1132.56	0.51	0.00029	HCD (High Energy Collision Dissociation)	28	MS2	53.9677	100	76.9141	24202	QEp25-0678_Fan_G6PDH-403YK.raw	F1	39	1	33	26	0.00263585	0.0003431	0.0001698	76.78
TRUE	High	Mascot (A3)	Unambiguous	321	330	GYLDDPTVPR		2	1	0	1	1	566.786	1132.56	1132.56	0.62	0.00035	HCD (High Energy Collision Dissociation)	28	MS2	52.8224	100	48.5329	16801	QEp25-0678_Fan_G6PDH-403YK.raw	F1	21	1	33	26	0.17576	0.001526	0.008952
TRUE	High	Mascot (A3)	Unambiguous	321	330	GYLDDPTVPR		2	1	0	1	1	566.786	1132.56	1132.56	0.62	0.00035	HCD (High Energy Collision Dissociation)	28	MS2	48.8192	100	50.8908	17650	QEp25-0678_Fan_G6PDH-403YK.raw	F1	32	1	33	26	0.0119652	0.0003431	0.0007873
TRUE	High	Mascot (A3)	Unambiguous	321	330	GYLDDPTVPR		2	1	0	1	1	566.786	1132.56	1132.56	0.62	0.00035	HCD (High Energy Collision Dissociation)	28	MS2	28.259	100	38.9052	13049	QEp25-0678_Fan_G6PDH-403YK.raw	F1	22	1	33	26	0.133021	0.0003431	0.002217	38.62
TRUE	High	Mascot (A3)	Unambiguous	321	330	GYLDDPTVPR		2	1	0	1	1	566.786	1132.56	1132.56	0.72	0.00041	HCD (High Energy Collision Dissociation)	28	MS2	19.4682	100	46.6971	16104	QEp25-0678_Fan_G6PDH-403YK.raw	F1	40	1	33	26	0.00207823	0.0003431	0.001059
TRUE	High	Mascot (A3)	Unambiguous	321	330	GYLDDPTVPR		2	1	0	1	1	566.786	1132.56	1132.56	0.72	0.00041	HCD (High Energy Collision Dissociation)	28	MS2	63.9161	100	47.7838	16528	QEp25-0678_Fan_G6PDH-403YK.raw	F1	14	1	33	26	0.78649	0.0003431	0.001761
TRUE	High	Mascot (A3)	Unambiguous	321	330	GYLDDPTVPR		2	1	0	1	1	566.786	1132.56	1132.56	0.83	0.00047	HCD (High Energy Collision Dissociation)	28	MS2	30.8368	100	43.6932	14949	QEp25-0678_Fan_G6PDH-403YK.raw	F1	6	1	33	26	4.62055	0.004794	0.05604	43.86
TRUE	High	Mascot (A3)	Unambiguous	321	330	GYLDDPTVPR		2	1	0	1	1	566.786	1132.56	1132.56	0.83	0.00047	HCD (High Energy Collision Dissociation)	28	MS2	33.8177	100	52.5291	18231	QEp25-0678_Fan_G6PDH-403YK.raw	F1	10	1	33	26	2.06392	0.004092	0.03638
TRUE	High	Mascot (A3)	Unambiguous	321	330	GYLDDPTVPR		3	1	0	1	1	378.193	1132.56	1132.56	0.98	0.00037	HCD (High Energy Collision Dissociation)	28	MS2	43.6309	100	31.2444	9971	QEp25-0678_Fan_G6PDH-403YK.raw	F1	22	1	33	26	0.123223	0.002963	0.02532	31.21
TRUE	High	Mascot (A3)	Unambiguous	321	330	GYLDDPTVPR		2	1	0	1	1	566.786	1132.56	1132.56	1.05	0.00059	HCD (High Energy Collision Dissociation)	28	MS2	54.5694	100	77.7022	24429	QEp25-0678_Fan_G6PDH-403YK.raw	F1	23	1	33	26	0.0969825	0.0003431	0.002084	76.78
TRUE	High	Mascot (A3)	Unambiguous	321	330	GYLDDPTVPR		2	1	0	1	1	566.787	1132.57	1132.56	2.88	0.00163	HCD (High Energy Collision Dissociation)	28	MS2	41.1005	100	44.6056	15300	QEp25-0678_Fan_G6PDH-403YK.raw	F1	25	1	33	26	0.0756878	0.0003431	0.001663	44.72
TRUE	High	Mascot (A3)	Unambiguous	321	330	GYLDDPTVPR		2	1	0	1	1	566.787	1132.57	1132.56	3.42	0.00194	HCD (High Energy Collision Dissociation)	28	MS2	35.4482	100	47.0874	16254	QEp25-0678_Fan_G6PDH-403YK.raw	F1	25	1	33	26	0.0707988	0.0003431	0.003805
TRUE	High	Mascot (A3)	Unambiguous	321	330	GYLDDPTVPR		2	1	0	1	1	566.787	1132.57	1132.56	3.74	0.00212	HCD (High Energy Collision Dissociation)	28	MS2	57.0477	100	50.513	17516	QEp25-0678_Fan_G6PDH-403YK.raw	F1	20	1	33	26	0.242273	0.00123	0.006486
TRUE	High	Mascot (A3)	Unambiguous	321	330	GYLDDPTVPR		2	1	0	1	1	566.788	1132.57	1132.56	4.07	0.0023	HCD (High Energy Collision Dissociation)	28	MS2	0.275569	0.377	32.202	10361	QEp25-0678_Fan_G6PDH-403YK.raw	F1	59	1	33	26	2.76889e-05	0.0003431	0.0002177	32
TRUE	High	Mascot (A3)	Unambiguous	321	330	GYLDDPTVPR		2	1	0	1	1	566.788	1132.57	1132.56	4.39	0.00249	HCD (High Energy Collision Dissociation)	28	MS2	36.9838	100	37.795	12618	QEp25-0678_Fan_G6PDH-403YK.raw	F1	36	1	33	26	0.00510535	0.0003431	7.457e-05	37.73
TRUE	High	Mascot (A3)	Unambiguous	331	348	GSTTATFAAVVLYVENER		2	1	0	1	1	964.49	1927.97	1927.98	-1.26	-0.00121	HCD (High Energy Collision Dissociation)	28	MS2	0	100	59.1035	20341	QEp25-0678_Fan_G6PDH-403YK.raw	F1	57	1	35	28	7.07118e-05	0.0003431	2.557e-05	59.02
TRUE	High	Mascot (A3)	Unambiguous	331	348	GSTTATFAAVVLYVENER		2	1	0	1	1	964.491	1927.98	1927.98	-0.37	-0.00036	HCD (High Energy Collision Dissociation)	28	MS2	0	100	58.7618	20246	QEp25-0678_Fan_G6PDH-403YK.raw	F1	100	1	35	28	3.29494e-09	0.0003431	1.232e-09	58.2
TRUE	High	Mascot (A3)	Unambiguous	331	348	GSTTATFAAVVLYVENER		2	1	0	1	1	964.492	1927.98	1927.98	-0.05	-5e-05	HCD (High Energy Collision Dissociation)	28	MS2	0	100	58.4223	20151	QEp25-0678_Fan_G6PDH-403YK.raw	F1	120	1	36	29	4.57231e-11	0.0003431	5.82e-12	58.2
TRUE	High	Mascot (A3)	Unambiguous	331	348	GSTTATFAAVVLYVENER		2	0.9714	0	1	1	964.492	1927.98	1927.98	0.58	0.00056	HCD (High Energy Collision Dissociation)	28	MS2	0	100	58.0754	20050	QEp25-0678_Fan_G6PDH-403YK.raw	F1	70	1	36	29	4.37806e-06	0.0003431	2.326e-07	58.2
TRUE	High	Mascot (A3)	Unambiguous	331	348	GSTTATFAAVVLYVENER		3	1	0	1	1	643.331	1927.98	1927.98	1.36	0.00088	HCD (High Energy Collision Dissociation)	28	MS2	3.6187	100	58.4324	20154	QEp25-0678_Fan_G6PDH-403YK.raw	F1	80	1	35	28	4.06487e-07	0.0003431	1.068e-08	58.2
TRUE	High	Mascot (A3)	Unambiguous	331	348	GSTTATFAAVVLYVENER		3	1	0	1	1	643.332	1927.98	1927.98	2.88	0.00185	HCD (High Energy Collision Dissociation)	28	MS2	7.70824	100	58.0904	20054	QEp25-0678_Fan_G6PDH-403YK.raw	F1	57	1	35	28	7.95465e-05	0.0003431	6.971e-06	58.2
TRUE	High	Mascot (A3)	Unambiguous	331	348	GSTTATFAAVVLYVENER		2	1	0	1	1	964.495	1927.98	1927.98	3.93	0.00379	HCD (High Energy Collision Dissociation)	28	MS2	0	100	59.7835	20527	QEp25-0678_Fan_G6PDH-403YK.raw	F1	26	1	36	29	0.107269	0.0003431	0.003066	59.02
TRUE	High	Mascot (A3)	Unambiguous	331	348	GSTTATFAAVVLYVENER		3	0.98	0	1	1	643.333	1927.99	1927.98	5.07	0.00326	HCD (High Energy Collision Dissociation)	28	MS2	10.5137	100	58.7911	20253	QEp25-0678_Fan_G6PDH-403YK.raw	F1	50	1	35	28	0.0003444	0.00123	0.005047	58.2
TRUE	High	Mascot (A3)	Unambiguous	349	357	WDGVPFILR		2	1	0	1	1	551.806	1102.6	1102.6	0.36	0.0002	HCD (High Energy Collision Dissociation)	28	MS2	31.89	100	57.5864	19905	QEp25-0678_Fan_G6PDH-403YK.raw	F1	32	1	33	26	0.0134471	0.0003431	0.0002306	56.76
TRUE	High	Mascot (A3)	Unambiguous	349	357	WDGVPFILR		2	1	0	1	1	551.806	1102.6	1102.6	0.36	0.0002	HCD (High Energy Collision Dissociation)	28	MS2	17.9452	68.896	57.2446	19802	QEp25-0678_Fan_G6PDH-403YK.raw	F1	43	1	33	26	0.00113666	0.0003431	3.675e-06	56.76
TRUE	High	Mascot (A3)	Unambiguous	349	357	WDGVPFILR		2	1	0	1	1	551.806	1102.61	1102.6	0.58	0.00032	HCD (High Energy Collision Dissociation)	28	MS2	21.9093	100	58.0414	20041	QEp25-0678_Fan_G6PDH-403YK.raw	F1	19	1	33	26	0.235304	0.0003431	0.002105	56.76
TRUE	High	Mascot (A3)	Unambiguous	349	357	WDGVPFILR		2	1	0	1	1	551.806	1102.61	1102.6	0.58	0.00032	HCD (High Energy Collision Dissociation)	28	MS2	16.6041	100	56.2281	19482	QEp25-0678_Fan_G6PDH-403YK.raw	F1	46	1	33	26	0.000540294	0.0003431	5.841e-06	56.76
TRUE	High	Mascot (A3)	Unambiguous	349	357	WDGVPFILR		2	1	0	1	1	551.806	1102.61	1102.6	0.58	0.00032	HCD (High Energy Collision Dissociation)	28	MS2	13.7599	54.052	56.5699	19587	QEp25-0678_Fan_G6PDH-403YK.raw	F1	43	1	33	26	0.00106324	0.0003431	1.508e-05	56.76
TRUE	High	Mascot (A3)	Unambiguous	349	357	WDGVPFILR		2	1	0	1	1	551.806	1102.61	1102.6	0.58	0.00032	HCD (High Energy Collision Dissociation)	28	MS2	9.83737	41.549	56.9087	19693	QEp25-0678_Fan_G6PDH-403YK.raw	F1	41	1	33	26	0.00146768	0.0003431	1.952e-05	56.76
TRUE	High	Mascot (A3)	Unambiguous	358	365	cGKALNER	C1(Carbamidomethyl)	2	0.95	0	1	1	474.24	947.473	947.473	0.17	8e-05	HCD (High Energy Collision Dissociation)	28	MS2	0	100	13.7092	2811	QEp25-0678_Fan_G6PDH-403YK.raw	F1	60	1	31	24	1.31908e-05	0.0003431	0.0001014	13.72
TRUE	High	Mascot (A3)	Unambiguous	371	386	LQFHDVAGDIFHQQcK	C15(Carbamidomethyl)	3	1	0	1	1	648.309	1942.91	1942.92	-6.07	-0.00393	HCD (High Energy Collision Dissociation)	28	MS2	11.8787	100	52.3693	18170	QEp25-0678_Fan_G6PDH-403YK.raw	F1	51	1	34	27	0.000228225	0.0003431	1.869e-10	52.47
TRUE	High	Mascot (A3)	Unambiguous	371	386	LQFHDVAGDIFHQQcK	C15(Carbamidomethyl)	3	1	0	1	1	648.31	1942.91	1942.92	-4.38	-0.00283	HCD (High Energy Collision Dissociation)	28	MS2	28.8136	100	59.2567	20382	QEp25-0678_Fan_G6PDH-403YK.raw	F1	21	1	34	27	0.23541	0.0003431	5.938e-05	59.16
TRUE	High	Mascot (A3)	Unambiguous	371	386	LQFHDVAGDIFHQQcK	C15(Carbamidomethyl)	3	1	0	1	1	648.312	1942.92	1942.92	-1.45	-0.00094	HCD (High Energy Collision Dissociation)	28	MS2	3.91613	100	53.0476	18413	QEp25-0678_Fan_G6PDH-403YK.raw	F1	49	1	34	27	0.000333072	0.0003431	3.75e-09	52.47
TRUE	High	Mascot (A3)	Unambiguous	371	386	LQFHDVAGDIFHQQcK	C15(Carbamidomethyl)	3	1	0	1	1	648.312	1942.92	1942.92	-0.98	-0.00064	HCD (High Energy Collision Dissociation)	28	MS2	0	100	50.9818	17683	QEp25-0678_Fan_G6PDH-403YK.raw	F1	27	1	34	27	0.0563794	0.002053	0.01176	51.55
TRUE	High	Mascot (A3)	Unambiguous	371	386	LQFHDVAGDIFHQQcK	C15(Carbamidomethyl)	4	1	0	1	1	486.486	1942.92	1942.92	-0.93	-0.00045	HCD (High Energy Collision Dissociation)	28	MS2	31.7011	100	53.9436	18708	QEp25-0678_Fan_G6PDH-403YK.raw	F1	32	1	34	27	0.0146933	0.0003431	1.399e-08	54.26
TRUE	High	Mascot (A3)	Unambiguous	371	386	LQFHDVAGDIFHQQcK	C15(Carbamidomethyl)	3	1	0	1	1	648.312	1942.92	1942.92	-0.79	-0.00051	HCD (High Energy Collision Dissociation)	28	MS2	5.94121	100	52.0057	18040	QEp25-0678_Fan_G6PDH-403YK.raw	F1	61	1	34	27	2.22128e-05	0.0003431	2.555e-11	52.47
TRUE	High	Mascot (A3)	Unambiguous	371	386	LQFHDVAGDIFHQQcK	C15(Carbamidomethyl)	3	1	0	1	1	648.312	1942.92	1942.92	-0.7	-0.00045	HCD (High Energy Collision Dissociation)	28	MS2	0	100	53.7315	18633	QEp25-0678_Fan_G6PDH-403YK.raw	F1	69	1	34	27	3.59421e-06	0.0003431	1.524e-11	54.39
TRUE	High	Mascot (A3)	Unambiguous	371	386	LQFHDVAGDIFHQQcK	C15(Carbamidomethyl)	3	1	0	1	1	648.312	1942.92	1942.92	-0.61	-0.00039	HCD (High Energy Collision Dissociation)	28	MS2	5.34053	100	52.711	18298	QEp25-0678_Fan_G6PDH-403YK.raw	F1	43	1	34	27	0.001311	0.0003431	1.65e-09	52.47
TRUE	High	Mascot (A3)	Unambiguous	371	386	LQFHDVAGDIFHQQcK	C15(Carbamidomethyl)	3	1	0	1	1	648.312	1942.92	1942.92	-0.61	-0.00039	HCD (High Energy Collision Dissociation)	28	MS2	32.3741	100	56.5323	19574	QEp25-0678_Fan_G6PDH-403YK.raw	F1	37	1	34	27	0.00529181	0.0003431	2.112e-09	56.23
TRUE	High	Mascot (A3)	Unambiguous	371	386	LQFHDVAGDIFHQQcK	C15(Carbamidomethyl)	3	1	0	1	1	648.312	1942.92	1942.92	-0.51	-0.00033	HCD (High Energy Collision Dissociation)	28	MS2	19.9756	100	57.2201	19794	QEp25-0678_Fan_G6PDH-403YK.raw	F1	61	1	34	27	2.30464e-05	0.0003431	2.988e-11	56.23
TRUE	High	Mascot (A3)	Unambiguous	371	386	LQFHDVAGDIFHQQcK	C15(Carbamidomethyl)	3	1	0	1	1	648.312	1942.92	1942.92	-0.51	-0.00033	HCD (High Energy Collision Dissociation)	28	MS2	2.09775	100	54.075	18750	QEp25-0678_Fan_G6PDH-403YK.raw	F1	63	1	34	27	1.311e-05	0.0003431	3.528e-15	54.39
TRUE	High	Mascot (A3)	Unambiguous	371	386	LQFHDVAGDIFHQQcK	C15(Carbamidomethyl)	4	1	0	1	1	486.486	1942.92	1942.92	-0.49	-0.00024	HCD (High Energy Collision Dissociation)	28	MS2	26.2805	100	54.2865	18821	QEp25-0678_Fan_G6PDH-403YK.raw	F1	36	1	34	27	0.00600626	0.0003431	1.276e-08	54.26
TRUE	High	Mascot (A3)	Unambiguous	371	386	LQFHDVAGDIFHQQcK	C15(Carbamidomethyl)	3	1	0	1	1	648.312	1942.92	1942.92	-0.42	-0.00027	HCD (High Energy Collision Dissociation)	28	MS2	0.972187	100	53.3856	18520	QEp25-0678_Fan_G6PDH-403YK.raw	F1	56	1	34	27	7.02431e-05	0.0003431	2.718e-09	53.63
TRUE	High	Mascot (A3)	Unambiguous	371	386	LQFHDVAGDIFHQQcK	C15(Carbamidomethyl)	3	1	0	1	1	648.312	1942.92	1942.92	-0.42	-0.00027	HCD (High Energy Collision Dissociation)	28	MS2	17.1761	100	56.8731	19681	QEp25-0678_Fan_G6PDH-403YK.raw	F1	53	1	34	27	0.000119565	0.0003431	1.172e-12	56.23
TRUE	High	Mascot (A3)	Unambiguous	371	386	LQFHDVAGDIFHQQcK	C15(Carbamidomethyl)	3	1	0	1	1	648.312	1942.92	1942.92	-0.42	-0.00027	HCD (High Energy Collision Dissociation)	28	MS2	2.38314	100	55.1093	19104	QEp25-0678_Fan_G6PDH-403YK.raw	F1	59	1	34	27	3.5205e-05	0.0003431	1.539e-14	54.86
TRUE	High	Mascot (A3)	Unambiguous	371	386	LQFHDVAGDIFHQQcK	C15(Carbamidomethyl)	3	1	0	1	1	648.312	1942.92	1942.92	-0.32	-0.00021	HCD (High Energy Collision Dissociation)	28	MS2	19.6918	100	58.578	20195	QEp25-0678_Fan_G6PDH-403YK.raw	F1	30	1	34	27	0.0290806	0.0003431	1.831e-05	57.83
TRUE	High	Mascot (A3)	Unambiguous	371	386	LQFHDVAGDIFHQQcK	C15(Carbamidomethyl)	4	1	0	1	1	486.486	1942.92	1942.92	-0.24	-0.00011	HCD (High Energy Collision Dissociation)	28	MS2	25.6694	100	52.555	18241	QEp25-0678_Fan_G6PDH-403YK.raw	F1	16	1	34	27	0.661882	0.0003431	3.811e-07	52.33
TRUE	High	Mascot (A3)	Unambiguous	371	386	LQFHDVAGDIFHQQcK	C15(Carbamidomethyl)	3	1	0	1	1	648.312	1942.92	1942.92	-0.23	-0.00015	HCD (High Energy Collision Dissociation)	28	MS2	13.226	100	51.3223	17805	QEp25-0678_Fan_G6PDH-403YK.raw	F1	70	1	34	27	2.77831e-06	0.0003431	8.834e-11	51.55
TRUE	High	Mascot (A3)	Unambiguous	371	386	LQFHDVAGDIFHQQcK	C15(Carbamidomethyl)	3	1	0	1	1	648.312	1942.92	1942.92	-0.23	-0.00015	HCD (High Energy Collision Dissociation)	28	MS2	2.91052	100	55.454	19219	QEp25-0678_Fan_G6PDH-403YK.raw	F1	62	1	34	27	1.55876e-05	0.0003431	5.397e-14	55.48
TRUE	High	Mascot (A3)	Unambiguous	371	386	LQFHDVAGDIFHQQcK	C15(Carbamidomethyl)	3	1	0	1	1	648.312	1942.92	1942.92	-0.23	-0.00015	HCD (High Energy Collision Dissociation)	28	MS2	2.54786	100	54.766	18995	QEp25-0678_Fan_G6PDH-403YK.raw	F1	56	1	34	27	7.42644e-05	0.0003431	4.918e-16	54.86
TRUE	High	Mascot (A3)	Unambiguous	371	386	LQFHDVAGDIFHQQcK	C15(Carbamidomethyl)	4	1	0	1	1	486.486	1942.92	1942.92	-0.17	-8e-05	HCD (High Energy Collision Dissociation)	28	MS2	57.0298	100	58.0732	20049	QEp25-0678_Fan_G6PDH-403YK.raw	F1	6	1	34	27	6.24857	0.0003431	0.002018	57.68
TRUE	High	Mascot (A3)	Unambiguous	371	386	LQFHDVAGDIFHQQcK	C15(Carbamidomethyl)	4	1	0	1	1	486.486	1942.92	1942.92	-0.17	-8e-05	HCD (High Energy Collision Dissociation)	28	MS2	49.0542	100	57.0178	19730	QEp25-0678_Fan_G6PDH-403YK.raw	F1	19	1	34	27	0.357916	0.0003431	2.841e-07	56.82
TRUE	High	Mascot (A3)	Unambiguous	371	386	LQFHDVAGDIFHQQcK	C15(Carbamidomethyl)	4	1	0	1	1	486.486	1942.92	1942.92	-0.11	-5e-05	HCD (High Energy Collision Dissociation)	28	MS2	32.7426	100	54.9678	19060	QEp25-0678_Fan_G6PDH-403YK.raw	F1	39	1	34	27	0.00307454	0.0003431	2.21e-09	54.99
TRUE	High	Mascot (A3)	Unambiguous	371	386	LQFHDVAGDIFHQQcK	C15(Carbamidomethyl)	4	1	0	1	1	486.486	1942.92	1942.92	0.02	1e-05	HCD (High Energy Collision Dissociation)	28	MS2	29.0844	100	55.9964	19404	QEp25-0678_Fan_G6PDH-403YK.raw	F1	41	1	34	27	0.00193099	0.0003431	8.518e-12	55.92
TRUE	High	Mascot (A3)	Unambiguous	371	386	LQFHDVAGDIFHQQcK	C15(Carbamidomethyl)	4	1	0	1	1	486.486	1942.92	1942.92	0.02	1e-05	HCD (High Energy Collision Dissociation)	28	MS2	28.0586	100	53.5959	18588	QEp25-0678_Fan_G6PDH-403YK.raw	F1	31	1	34	27	0.0200808	0.0003431	8.119e-12	53.67
TRUE	High	Mascot (A3)	Unambiguous	371	386	LQFHDVAGDIFHQQcK	C15(Carbamidomethyl)	3	1	0	1	1	648.312	1942.92	1942.92	0.05	4e-05	HCD (High Energy Collision Dissociation)	28	MS2	1.53387	100	54.4164	18871	QEp25-0678_Fan_G6PDH-403YK.raw	F1	55	1	34	27	8.52669e-05	0.0003431	1.966e-11	54.39
TRUE	High	Mascot (A3)	Unambiguous	371	386	LQFHDVAGDIFHQQcK	C15(Carbamidomethyl)	4	1	0	1	1	486.486	1942.92	1942.92	0.08	4e-05	HCD (High Energy Collision Dissociation)	28	MS2	71.5573	100	59.1409	20351	QEp25-0678_Fan_G6PDH-403YK.raw	F1	5	1	34	27	8.33596	0.0003431	0.000933	58.77
TRUE	High	Mascot (A3)	Unambiguous	371	386	LQFHDVAGDIFHQQcK	C15(Carbamidomethyl)	4	1	0	1	1	486.486	1942.92	1942.92	0.08	4e-05	HCD (High Energy Collision Dissociation)	28	MS2	47.4526	100	51.8668	17995	QEp25-0678_Fan_G6PDH-403YK.raw	F1	10	1	34	27	2.81161	0.0003431	0.0001409	51.8
TRUE	High	Mascot (A3)	Unambiguous	371	386	LQFHDVAGDIFHQQcK	C15(Carbamidomethyl)	4	1	0	1	1	486.486	1942.92	1942.92	0.08	4e-05	HCD (High Energy Collision Dissociation)	28	MS2	37.7304	100	52.904	18368	QEp25-0678_Fan_G6PDH-403YK.raw	F1	38	1	34	27	0.0046021	0.0003431	2.608e-08	53.4
TRUE	High	Mascot (A3)	Unambiguous	371	386	LQFHDVAGDIFHQQcK	C15(Carbamidomethyl)	4	1	0	1	1	486.486	1942.92	1942.92	0.08	4e-05	HCD (High Energy Collision Dissociation)	28	MS2	31.392	100	55.6495	19284	QEp25-0678_Fan_G6PDH-403YK.raw	F1	32	1	34	27	0.0168638	0.0003431	1.183e-09	55.27
TRUE	High	Mascot (A3)	Unambiguous	371	386	LQFHDVAGDIFHQQcK	C15(Carbamidomethyl)	3	1	0	1	1	648.313	1942.92	1942.92	0.15	0.0001	HCD (High Energy Collision Dissociation)	28	MS2	0	100	51.6662	17925	QEp25-0678_Fan_G6PDH-403YK.raw	F1	54	1	34	27	9.95304e-05	0.0003431	4.527e-09	51.55
TRUE	High	Mascot (A3)	Unambiguous	371	386	LQFHDVAGDIFHQQcK	C15(Carbamidomethyl)	4	1	0	1	1	486.486	1942.92	1942.92	0.14	7e-05	HCD (High Energy Collision Dissociation)	28	MS2	45.5219	100	56.6792	19623	QEp25-0678_Fan_G6PDH-403YK.raw	F1	15	1	34	27	0.774383	0.0003431	8.013e-08	56.82
TRUE	High	Mascot (A3)	Unambiguous	371	386	LQFHDVAGDIFHQQcK	C15(Carbamidomethyl)	4	1	0	1	1	486.486	1942.92	1942.92	0.14	7e-05	HCD (High Energy Collision Dissociation)	28	MS2	22.3544	100	54.6302	18949	QEp25-0678_Fan_G6PDH-403YK.raw	F1	23	1	34	27	0.119387	0.0003431	4.971e-10	54.99
TRUE	High	Mascot (A3)	Unambiguous	371	386	LQFHDVAGDIFHQQcK	C15(Carbamidomethyl)	4	1	0	1	1	486.486	1942.92	1942.92	0.14	7e-05	HCD (High Energy Collision Dissociation)	28	MS2	29.2064	100	55.3042	19169	QEp25-0678_Fan_G6PDH-403YK.raw	F1	34	1	34	27	0.0110651	0.0003431	4.336e-08	55.27
TRUE	High	Mascot (A3)	Unambiguous	371	386	LQFHDVAGDIFHQQcK	C15(Carbamidomethyl)	4	1	0	1	1	486.486	1942.92	1942.92	0.27	0.00013	HCD (High Energy Collision Dissociation)	28	MS2	34.9736	100	52.2041	18105	QEp25-0678_Fan_G6PDH-403YK.raw	F1	8	1	34	27	4.09772	0.0003431	9.878e-05	52.33
TRUE	High	Mascot (A3)	Unambiguous	371	386	LQFHDVAGDIFHQQcK	C15(Carbamidomethyl)	3	1	0	1	1	648.313	1942.92	1942.92	0.34	0.00022	HCD (High Energy Collision Dissociation)	28	MS2	2.43938	100	55.7948	19334	QEp25-0678_Fan_G6PDH-403YK.raw	F1	55	1	34	27	8.66049e-05	0.0003431	2.022e-13	55.48
TRUE	High	Mascot (A3)	Unambiguous	371	386	LQFHDVAGDIFHQQcK	C15(Carbamidomethyl)	4	1	0	1	1	486.486	1942.92	1942.92	0.33	0.00016	HCD (High Energy Collision Dissociation)	28	MS2	30.8971	100	53.2519	18478	QEp25-0678_Fan_G6PDH-403YK.raw	F1	35	1	34	27	0.00967258	0.0003431	1.467e-10	53.4
TRUE	High	Mascot (A3)	Unambiguous	371	386	LQFHDVAGDIFHQQcK	C15(Carbamidomethyl)	4	1	0	1	1	486.486	1942.92	1942.92	0.39	0.00019	HCD (High Energy Collision Dissociation)	28	MS2	50.1086	100	51.5192	17876	QEp25-0678_Fan_G6PDH-403YK.raw	F1	4	1	34	27	9.76208	0.002283	0.01511	51.5
TRUE	High	Mascot (A3)	Unambiguous	371	386	LQFHDVAGDIFHQQcK	C15(Carbamidomethyl)	4	1	0	1	1	486.486	1942.92	1942.92	0.39	0.00019	HCD (High Energy Collision Dissociation)	28	MS2	41.93	100	56.3409	19519	QEp25-0678_Fan_G6PDH-403YK.raw	F1	27	1	34	27	0.0577487	0.0003431	3.791e-08	56.21
TRUE	High	Mascot (A3)	Unambiguous	371	386	LQFHDVAGDIFHQQcK	C15(Carbamidomethyl)	3	1	0	1	1	648.313	1942.92	1942.92	0.43	0.00028	HCD (High Energy Collision Dissociation)	28	MS2	38.3879	100	58.9191	20289	QEp25-0678_Fan_G6PDH-403YK.raw	F1	45	1	34	27	0.000840628	0.0003431	1.413e-07	59.16
TRUE	High	Mascot (A3)	Unambiguous	371	386	LQFHDVAGDIFHQQcK	C15(Carbamidomethyl)	4	1	0	1	1	486.486	1942.92	1942.92	0.52	0.00025	HCD (High Energy Collision Dissociation)	28	MS2	56.1204	100	57.7054	19941	QEp25-0678_Fan_G6PDH-403YK.raw	F1	10	1	34	27	2.78716	0.0003431	2.028e-05	57.68
TRUE	High	Mascot (A3)	Unambiguous	371	386	LQFHDVAGDIFHQQcK	C15(Carbamidomethyl)	4	1	0	1	1	486.486	1942.92	1942.92	0.52	0.00025	HCD (High Energy Collision Dissociation)	28	MS2	41.3815	100	57.3557	19835	QEp25-0678_Fan_G6PDH-403YK.raw	F1	16	1	34	27	0.626849	0.0003431	3.529e-05	57.31
TRUE	High	Mascot (A3)	Unambiguous	371	386	LQFHDVAGDIFHQQcK	C15(Carbamidomethyl)	3	1	0	1	1	648.313	1942.92	1942.92	0.62	0.0004	HCD (High Energy Collision Dissociation)	28	MS2	15.7849	100	57.8983	19997	QEp25-0678_Fan_G6PDH-403YK.raw	F1	40	1	34	27	0.0025419	0.0003431	9.227e-10	57.83
TRUE	High	Mascot (A3)	Unambiguous	371	386	LQFHDVAGDIFHQQcK	C15(Carbamidomethyl)	3	1	0	1	1	648.313	1942.92	1942.92	0.9	0.00058	HCD (High Energy Collision Dissociation)	28	MS2	27.99	100	59.9344	20564	QEp25-0678_Fan_G6PDH-403YK.raw	F1	37	1	34	27	0.00672551	0.0003431	5.297e-05
TRUE	High	Mascot (A3)	Unambiguous	371	386	LQFHDVAGDIFHQQcK	C15(Carbamidomethyl)	3	1	0	1	1	648.313	1942.92	1942.92	1.09	0.00071	HCD (High Energy Collision Dissociation)	28	MS2	29.8089	100	58.2396	20099	QEp25-0678_Fan_G6PDH-403YK.raw	F1	32	1	34	27	0.019531	0.0003431	1.497e-07	57.83
TRUE	High	Mascot (A3)	Unambiguous	371	386	LQFHDVAGDIFHQQcK	C15(Carbamidomethyl)	3	1	0	1	1	648.313	1942.93	1942.92	1.19	0.00077	HCD (High Energy Collision Dissociation)	28	MS2	38.0907	100	59.5929	20478	QEp25-0678_Fan_G6PDH-403YK.raw	F1	31	1	34	27	0.0225801	0.0003431	1.985e-06	59.16
TRUE	High	Mascot (A3)	Unambiguous	371	386	LQFHDVAGDIFHQQcK	C15(Carbamidomethyl)	3	1	0	1	1	648.313	1942.93	1942.92	1.56	0.00101	HCD (High Energy Collision Dissociation)	28	MS2	17.4465	100	57.5627	19899	QEp25-0678_Fan_G6PDH-403YK.raw	F1	42	1	34	27	0.00204148	0.0003431	4.273e-10	57.83
TRUE	High	Mascot (A3)	Unambiguous	387	393	RNELVIR		2	0.6296	0	1	1	450.272	899.537	899.542	-5.59	-0.00251	HCD (High Energy Collision Dissociation)	28	MS2	17.324	100	25.2788	7485	QEp25-0678_Fan_G6PDH-403YK.raw	F1	27	1	31	24	0.0227253	0.0003431	0.000842	25.13
TRUE	High	Mascot (A3)	Unambiguous	387	393	RNELVIR		2	0.7143	0	1	1	450.274	899.54	899.542	-2.61	-0.00117	HCD (High Energy Collision Dissociation)	28	MS2	39.9842	100	84.2336	25889	QEp25-0678_Fan_G6PDH-403YK.raw	F1	28	1	31	24	0.0190521	0.0003431	0.001154	83.82
TRUE	High	Mascot (A3)	Unambiguous	387	393	RNELVIR		3	1	0	1	1	300.518	899.54	899.542	-2.15	-0.00064	HCD (High Energy Collision Dissociation)	28	MS2	20.3694	100	25.0982	7413	QEp25-0678_Fan_G6PDH-403YK.raw	F1	25	1	28	21	0.0221085	0.00528	0.05898	25.11
TRUE	High	Mascot (A3)	Unambiguous	387	393	RNELVIR		2	0.5	0	1	1	450.274	899.541	899.542	-1.25	-0.00056	HCD (High Energy Collision Dissociation)	28	MS2	61.3573	100	33.7729	11012	QEp25-0678_Fan_G6PDH-403YK.raw	F1	10	1	28	21	0.708859	0.007883	0.1041	33.91
TRUE	High	Mascot (A3)	Unambiguous	387	393	RNELVIR		2	0.6552	0	1	1	450.274	899.541	899.542	-1.05	-0.00047	HCD (High Energy Collision Dissociation)	28	MS2	11.3315	100	25.6203	7622	QEp25-0678_Fan_G6PDH-403YK.raw	F1	29	1	28	21	0.00812007	0.0003431	3.875e-05	25.13
TRUE	High	Mascot (A3)	Unambiguous	387	393	RNELVIR		2	0.7353	0	1	1	450.274	899.541	899.542	-0.84	-0.00038	HCD (High Energy Collision Dissociation)	28	MS2	33.8097	100	83.7693	25785	QEp25-0678_Fan_G6PDH-403YK.raw	F1	34	1	28	21	0.00259155	0.0003431	0.0002122	83.82
TRUE	High	Mascot (A3)	Unambiguous	387	393	RNELVIR		2	0.5938	0	1	1	450.275	899.542	899.542	-0.43	-0.0002	HCD (High Energy Collision Dissociation)	28	MS2	18.582	100	25.962	7762	QEp25-0678_Fan_G6PDH-403YK.raw	F1	32	1	28	21	0.00381557	0.0003431	0.0003974	26.34
TRUE	High	Mascot (A3)	Unambiguous	387	393	RNELVIR		3	1	0	1	1	300.519	899.542	899.542	-0.31	-9e-05	HCD (High Energy Collision Dissociation)	28	MS2	37.6617	100	22.3002	6273	QEp25-0678_Fan_G6PDH-403YK.raw	F1	30	1	28	21	0.00658506	0.004092	0.03545	22.53
TRUE	High	Mascot (A3)	Unambiguous	387	393	RNELVIR		2	0.6774	0	1	1	450.275	899.542	899.542	-0.1	-4e-05	HCD (High Energy Collision Dissociation)	28	MS2	12.5978	100	24.9335	7342	QEp25-0678_Fan_G6PDH-403YK.raw	F1	31	1	28	21	0.00485914	0.0003431	0.0003438	25.13
TRUE	High	Mascot (A3)	Unambiguous	387	393	RNELVIR		2	0.8	0	1	1	450.275	899.542	899.542	-0.03	-1e-05	HCD (High Energy Collision Dissociation)	28	MS2	47.3261	100	26.3247	7912	QEp25-0678_Fan_G6PDH-403YK.raw	F1	30	1	28	21	0.00664599	0.0003431	0.000728	26.34
TRUE	High	Mascot (A3)	Unambiguous	387	393	RNELVIR		2	0.6842	0	1	1	450.275	899.542	899.542	0.04	2e-05	HCD (High Energy Collision Dissociation)	28	MS2	5.52491	100	22.2915	6269	QEp25-0678_Fan_G6PDH-403YK.raw	F1	38	1	28	21	0.000980753	0.0003431	0.0001114	22.54
TRUE	High	Mascot (A3)	Unambiguous	387	393	RNELVIR		3	0.9615	0	1	1	300.519	899.542	899.542	0.09	3e-05	HCD (High Energy Collision Dissociation)	28	MS2	48.1918	21.211	24.0377	6977	QEp25-0678_Fan_G6PDH-403YK.raw	F1	26	1	28	21	0.0156516	0.0003431	0.002798	23.14
TRUE	High	Mascot (A3)	Unambiguous	387	393	RNELVIR		2	0.6667	0	1	1	450.275	899.542	899.542	0.11	5e-05	HCD (High Energy Collision Dissociation)	28	MS2	14.595	55.206	24.5736	7197	QEp25-0678_Fan_G6PDH-403YK.raw	F1	36	1	28	21	0.0016314	0.0003431	2.217e-05	25.13
TRUE	High	Mascot (A3)	Unambiguous	387	393	RNELVIR		3	1	0	1	1	300.519	899.542	899.542	0.3	9e-05	HCD (High Energy Collision Dissociation)	28	MS2	42.1016	31.705	24.3943	7125	QEp25-0678_Fan_G6PDH-403YK.raw	F1	30	1	28	21	0.00600565	0.0003431	0.003003	24.34
TRUE	High	Mascot (A3)	Unambiguous	387	393	RNELVIR		2	0.641	0	1	1	450.275	899.542	899.542	0.38	0.00017	HCD (High Energy Collision Dissociation)	28	MS2	0.620326	9.544	23.8722	6910	QEp25-0678_Fan_G6PDH-403YK.raw	F1	39	1	28	21	0.000756066	0.0003431	0.003667	22.54
TRUE	High	Mascot (A3)	Unambiguous	387	393	RNELVIR		3	0.8571	0	1	1	300.519	899.543	899.542	0.5	0.00015	HCD (High Energy Collision Dissociation)	28	MS2	0.666925	2.285	22.6502	6413	QEp25-0678_Fan_G6PDH-403YK.raw	F1	28	1	28	21	0.0102934	0.002731	0.0215	22.53
TRUE	High	Mascot (A3)	Unambiguous	387	393	RNELVIR		2	0.7647	0	1	1	450.275	899.543	899.542	0.52	0.00023	HCD (High Energy Collision Dissociation)	28	MS2	0.539966	1.424	22.6309	6405	QEp25-0678_Fan_G6PDH-403YK.raw	F1	51	1	28	21	5.52789e-05	0.0003431	0.001877	22.54
TRUE	High	Mascot (A3)	Unambiguous	387	393	RNELVIR		2	0.6842	0	1	1	450.275	899.543	899.542	0.58	0.00026	HCD (High Energy Collision Dissociation)	28	MS2	23.4553	19.624	24.2112	7049	QEp25-0678_Fan_G6PDH-403YK.raw	F1	38	1	28	21	0.00102461	0.002731	0.02479	22.54
TRUE	High	Mascot (A3)	Unambiguous	387	393	RNELVIR		2	0.6842	0	1	1	450.275	899.543	899.542	0.79	0.00035	HCD (High Energy Collision Dissociation)	28	MS2	1.14109	4.655	23.5179	6763	QEp25-0678_Fan_G6PDH-403YK.raw	F1	38	1	28	21	0.000930164	0.0003431	0.001817	22.54
TRUE	High	Mascot (A3)	Unambiguous	387	393	RNELVIR		3	0.871	0	1	1	300.519	899.543	899.542	1.01	0.0003	HCD (High Energy Collision Dissociation)	28	MS2	1.171	5.205	23.341	6692	QEp25-0678_Fan_G6PDH-403YK.raw	F1	31	1	28	21	0.00543951	0.003483	0.02972	23.14
TRUE	High	Mascot (A3)	Unambiguous	387	393	RNELVIR		2	0.6316	0	1	1	450.275	899.543	899.542	1.06	0.00048	HCD (High Energy Collision Dissociation)	28	MS2	0.629637	2.896	23.1637	6620	QEp25-0678_Fan_G6PDH-403YK.raw	F1	38	1	28	21	0.00112088	0.0003431	0.002445	22.54
TRUE	High	Mascot (A3)	Unambiguous	387	393	RNELVIR		3	0.8824	0	1	1	300.519	899.543	899.542	1.21	0.00036	HCD (High Energy Collision Dissociation)	28	MS2	1.89463	6.787	23.693	6836	QEp25-0678_Fan_G6PDH-403YK.raw	F1	34	1	28	21	0.00247491	0.004092	0.04732	23.14
TRUE	High	Mascot (A3)	Unambiguous	387	393	RNELVIR		3	0.9333	0	1	1	300.519	899.543	899.542	1.31	0.00039	HCD (High Energy Collision Dissociation)	28	MS2	1.00415	4.028	22.9941	6551	QEp25-0678_Fan_G6PDH-403YK.raw	F1	30	1	28	21	0.00710493	0.002283	0.01437	22.53
TRUE	High	Mascot (A3)	Unambiguous	388	393	NELVIR		2	0.5	0	1	1	372.224	743.441	743.441	-0.31	-0.00012	HCD (High Energy Collision Dissociation)	28	MS2	8.50229	61.497	26.1078	7822	QEp25-0678_Fan_G6PDH-403YK.raw	F1	38	1	31	24	0.00216914	0.004305	0.05298	25.21
TRUE	High	Mascot (A3)	Unambiguous	388	393	NELVIR		2	0.4872	0	1	1	372.224	743.441	743.441	-0.23	-9e-05	HCD (High Energy Collision Dissociation)	28	MS2	2.23614	19.42	25.7591	7681	QEp25-0678_Fan_G6PDH-403YK.raw	F1	39	1	31	24	0.00198284	0.006799	0.08821	25.21
TRUE	High	Mascot (A3)	Unambiguous	388	393	NELVIR		2	0.4865	0	1	1	372.224	743.441	743.441	-0.23	-9e-05	HCD (High Energy Collision Dissociation)	28	MS2	45.4543	100	25.0656	7399	QEp25-0678_Fan_G6PDH-403YK.raw	F1	37	1	31	24	0.0025544	0.001786	0.009636	25.21
TRUE	High	Mascot (A3)	Unambiguous	388	393	NELVIR		2	0.5758	0	1	1	372.224	743.441	743.441	-0.15	-5e-05	HCD (High Energy Collision Dissociation)	28	MS2	45.2093	100	27.1531	8258	QEp25-0678_Fan_G6PDH-403YK.raw	F1	33	1	31	24	0.0066725	0.002283	0.01607	26.81
TRUE	High	Mascot (A3)	Unambiguous	388	393	NELVIR		2	0.5	0	1	1	372.224	743.441	743.441	0.02	1e-05	HCD (High Energy Collision Dissociation)	28	MS2	9.42508	88.658	26.4502	7965	QEp25-0678_Fan_G6PDH-403YK.raw	F1	38	1	31	24	0.00224045	0.002963	0.02776	25.21
TRUE	High	Mascot (A3)	Unambiguous	388	393	NELVIR		2	0.3871	0	1	1	372.224	743.441	743.441	0.1	4e-05	HCD (High Energy Collision Dissociation)	28	MS2	24.7057	100	26.7872	8105	QEp25-0678_Fan_G6PDH-403YK.raw	F1	31	1	31	24	0.012599	0.004092	0.03492	26.81
TRUE	High	Mascot (A3)	Unambiguous	388	393	nELVIR	N1(Deamidated)	2	0.8	0	1	1	372.715	744.423	744.425	-2.21	-0.00082	HCD (High Energy Collision Dissociation)	28	MS2	42.4288	100	27.6519	8468	QEp25-0678_Fan_G6PDH-403YK.raw	F1	30	1	30	23	0.0132001	0.004305	0.04944	27.75
TRUE	High	Mascot (A3)	Unambiguous	394	407	VQPNEAVYTKMMTK		2	1	0	1	1	901.945	1802.88	1802.88	0.52	0.00047	HCD (High Energy Collision Dissociation)	28	MS2	38.9126	100	36.5309	12123	QEp25-0678_Fan_G6PDH-403YK.raw	F1	14	1	35	28	1.29385	0.0003431	0.002182
TRUE	High	Mascot (A3)	Unambiguous	394	407	VQPNEAVYTKmmTK	M11(Oxidation); M12(Oxidation)	2	1	0	1	1	917.939	1834.87	1834.87	-0.66	-0.00061	HCD (High Energy Collision Dissociation)	28	MS2	0	100	23.5028	6757	QEp25-0678_Fan_G6PDH-403YK.raw	F1	14	1	34	27	1.14058	0.00123	0.007423
TRUE	High	Mascot (A3)	Unambiguous	394	407	VQPNEAVYTkMMTK	K10(Tyros)	2	1	0	1	2	901.945	1802.88	1802.88	0.52	0.00047	HCD (High Energy Collision Dissociation)	28	MS2	38.9126	100	36.5309	12123	QEp25-0678_Fan_G6PDH-403YK.raw	F1	14	1	35	28	1.29385	0.0003431	0.002182
TRUE	High	Mascot (A3)	Unambiguous	394	407	VQPNEAVYTkMMTK	K10(Tyros)	3	1	0	1	2	601.633	1802.88	1802.88	1.19	0.00072	HCD (High Energy Collision Dissociation)	28	MS2	32.5202	100	36.4611	12095	QEp25-0678_Fan_G6PDH-403YK.raw	F1	43	1	35	28	0.00161517	0.0003431	0.0002385
TRUE	High	Mascot (A3)	Unambiguous	394	407	VQPNEAVYTkMMTK	K10(Tyros)	3	0.3	0	1	1	601.633	1802.88	1802.88	1.7	0.00102	HCD (High Energy Collision Dissociation)	28	MS2	41.1739	100	36.8112	12230	QEp25-0678_Fan_G6PDH-403YK.raw	F1	10	1	35	28	3.52718	0.0003431	5.977e-06
TRUE	High	Mascot (A3)	Unambiguous	394	407	VQPNEAVYTkMmTK	K10(Tyros); M12(Oxidation)	3	1	0	1	1	606.963	1818.87	1818.88	-1.49	-0.00091	HCD (High Energy Collision Dissociation)	28	MS2	45.314	100	28.0962	8655	QEp25-0678_Fan_G6PDH-403YK.raw	F1	2	1	33	26	14.949	0.0003431	0.00342
TRUE	High	Mascot (A3)	Unambiguous	394	407	VQPNEAVYTkmMTK	K10(Tyros); M11(Oxidation)	3	1	0	1	2	606.963	1818.87	1818.88	-1.49	-0.00091	HCD (High Energy Collision Dissociation)	28	MS2	45.314	100	28.0962	8655	QEp25-0678_Fan_G6PDH-403YK.raw	F1	2	1	33	26	14.949	0.0003431	0.00342
TRUE	High	Mascot (A3)	Unambiguous	394	407	VQPNEAVYTkMmTK	K10(Tyros); M12(Oxidation)	3	0.2373	0	1	1	606.963	1818.88	1818.88	-0.59	-0.00036	HCD (High Energy Collision Dissociation)	28	MS2	4.10428	100	32.2157	10367	QEp25-0678_Fan_G6PDH-403YK.raw	F1	59	1	33	26	2.78324e-05	0.0003431	5.68e-08
TRUE	High	Mascot (A3)	Unambiguous	394	407	VQPNEAVYTkmMTK	K10(Tyros); M11(Oxidation)	3	0.2373	0	1	2	606.963	1818.88	1818.88	-0.59	-0.00036	HCD (High Energy Collision Dissociation)	28	MS2	4.10428	100	32.2157	10367	QEp25-0678_Fan_G6PDH-403YK.raw	F1	59	1	33	26	2.78324e-05	0.0003431	5.68e-08
TRUE	High	Mascot (A3)	Unambiguous	394	407	VQPNEAVYTkMmTK	K10(Tyros); M12(Oxidation)	3	0.3023	0	1	1	606.964	1818.88	1818.88	0.02	1e-05	HCD (High Energy Collision Dissociation)	28	MS2	22.2555	78.595	31.8649	10228	QEp25-0678_Fan_G6PDH-403YK.raw	F1	43	1	33	26	0.00112258	0.0003431	3.867e-07
TRUE	High	Mascot (A3)	Unambiguous	394	407	VQPNEAVYTkmMTK	K10(Tyros); M11(Oxidation)	3	0.3023	0	1	2	606.964	1818.88	1818.88	0.02	1e-05	HCD (High Energy Collision Dissociation)	28	MS2	22.2555	78.595	31.8649	10228	QEp25-0678_Fan_G6PDH-403YK.raw	F1	43	1	33	26	0.00112258	0.0003431	3.867e-07
TRUE	High	Mascot (A3)	Unambiguous	394	407	VQPNEAVYTkMmTK	K10(Tyros); M12(Oxidation)	3	0.1852	0	1	1	606.964	1818.88	1818.88	0.22	0.00013	HCD (High Energy Collision Dissociation)	28	MS2	23.0985	100	28.4822	8823	QEp25-0678_Fan_G6PDH-403YK.raw	F1	27	1	33	26	0.0427707	0.0003431	7.675e-05
TRUE	High	Mascot (A3)	Unambiguous	394	407	VQPNEAVYTkmMTK	K10(Tyros); M11(Oxidation)	3	0.1852	0	1	2	606.964	1818.88	1818.88	0.22	0.00013	HCD (High Energy Collision Dissociation)	28	MS2	23.0985	100	28.4822	8823	QEp25-0678_Fan_G6PDH-403YK.raw	F1	27	1	33	26	0.0427707	0.0003431	7.675e-05
TRUE	High	Mascot (A3)	Unambiguous	394	407	VQPNEAVYTkMmTK	K10(Tyros); M12(Oxidation)	2	0.087	0	1	1	909.942	1818.88	1818.88	0.43	0.00039	HCD (High Energy Collision Dissociation)	28	MS2	29.3238	100	28.1887	8695	QEp25-0678_Fan_G6PDH-403YK.raw	F1	23	1	33	26	0.10499	0.0003431	8.622e-05
TRUE	High	Mascot (A3)	Unambiguous	394	407	VQPNEAVYTkmMTK	K10(Tyros); M11(Oxidation)	2	0.087	0	1	2	909.942	1818.88	1818.88	0.43	0.00039	HCD (High Energy Collision Dissociation)	28	MS2	29.3238	100	28.1887	8695	QEp25-0678_Fan_G6PDH-403YK.raw	F1	23	1	33	26	0.10499	0.0003431	8.622e-05
TRUE	High	Mascot (A3)	Unambiguous	394	407	VQPNEAVYTkMmTK	K10(Tyros); M12(Oxidation)	2	0.05	0	1	1	909.943	1818.88	1818.88	1.23	0.00112	HCD (High Energy Collision Dissociation)	28	MS2	36.8516	100	31.9639	10273	QEp25-0678_Fan_G6PDH-403YK.raw	F1	20	1	33	26	0.218286	0.0003431	0.001662
TRUE	High	Mascot (A3)	Unambiguous	394	407	VQPNEAVYTkmMTK	K10(Tyros); M11(Oxidation)	2	0.05	0	1	2	909.943	1818.88	1818.88	1.23	0.00112	HCD (High Energy Collision Dissociation)	28	MS2	36.8516	100	31.9639	10273	QEp25-0678_Fan_G6PDH-403YK.raw	F1	20	1	33	26	0.218286	0.0003431	0.001662
TRUE	High	Mascot (A3)	Unambiguous	394	407	VQPNEAVYTkMmTK	K10(Tyros); M12(Oxidation)	3	0.6667	0	1	1	606.966	1818.88	1818.88	4.24	0.00257	HCD (High Energy Collision Dissociation)	28	MS2	62.8128	100	34.8316	11439	QEp25-0678_Fan_G6PDH-403YK.raw	F1	6	1	34	27	7.70628	0.007017	0.09045
TRUE	High	Mascot (A3)	Unambiguous	394	407	VQPNEAVYTkmMTK	K10(Tyros); M11(Oxidation)	3	0.6667	0	1	2	606.966	1818.88	1818.88	4.24	0.00257	HCD (High Energy Collision Dissociation)	28	MS2	62.8128	100	34.8316	11439	QEp25-0678_Fan_G6PDH-403YK.raw	F1	6	1	34	27	7.70628	0.007017	0.09045
TRUE	High	Mascot (A3)	Unambiguous	394	407	VQPNEAVYTkmmTK	K10(Tyros); M11(Oxidation); M12(Oxidation)	2	0.75	0	1	1	917.938	1834.87	1834.87	-1.26	-0.00116	HCD (High Energy Collision Dissociation)	28	MS2	0	100	24.264	7070	QEp25-0678_Fan_G6PDH-403YK.raw	F1	8	1	34	27	4.96179	0.004092	0.03507
TRUE	High	Mascot (A3)	Unambiguous	394	407	VQPNEAVYTkmmTK	K10(Tyros); M11(Oxidation); M12(Oxidation)	3	1	0	1	1	612.295	1834.87	1834.87	-1.04	-0.00063	HCD (High Energy Collision Dissociation)	28	MS2	30.7242	100	29.2787	9150	QEp25-0678_Fan_G6PDH-403YK.raw	F1	10	1	34	27	2.96919	0.0003431	0.002642
TRUE	High	Mascot (A3)	Unambiguous	394	407	VQPNEAVYTkmmTK	K10(Tyros); M11(Oxidation); M12(Oxidation)	3	0.3333	0	1	1	612.295	1834.87	1834.87	-0.84	-0.00051	HCD (High Energy Collision Dissociation)	28	MS2	0	41.078	24.1481	7024	QEp25-0678_Fan_G6PDH-403YK.raw	F1	21	1	34	27	0.219603	0.0003431	2.104e-07
TRUE	High	Mascot (A3)	Unambiguous	394	407	VQPNEAVYTkmmTK	K10(Tyros); M11(Oxidation); M12(Oxidation)	2	1	0	1	2	917.939	1834.87	1834.87	-0.66	-0.00061	HCD (High Energy Collision Dissociation)	28	MS2	0	100	23.5028	6757	QEp25-0678_Fan_G6PDH-403YK.raw	F1	14	1	34	27	1.14058	0.00123	0.007423
TRUE	High	Mascot (A3)	Unambiguous	394	407	VQPNEAVYTkmmTK	K10(Tyros); M11(Oxidation); M12(Oxidation)	3	0.4118	0	1	1	612.295	1834.87	1834.87	0.16	0.0001	HCD (High Energy Collision Dissociation)	28	MS2	0.325391	28.601	23.8081	6882	QEp25-0678_Fan_G6PDH-403YK.raw	F1	17	1	34	27	0.578605	0.0003431	2.016e-06
TRUE	High	Mascot (A3)	Unambiguous	394	407	VQPNEAVYTkmmTK	K10(Tyros); M11(Oxidation); M12(Oxidation)	3	0.1429	0	1	1	612.296	1834.87	1834.87	0.36	0.00022	HCD (High Energy Collision Dissociation)	28	MS2	23.8383	100	24.4857	7161	QEp25-0678_Fan_G6PDH-403YK.raw	F1	7	1	34	27	5.23918	0.002053	0.01206
TRUE	High	Mascot (A3)	Unambiguous	394	407	VQPNEAVYTkmmTK	K10(Tyros); M11(Oxidation); M12(Oxidation)	2	0.2703	0	1	1	917.94	1834.87	1834.87	0.6	0.00055	HCD (High Energy Collision Dissociation)	28	MS2	0.628649	100	23.8744	6911	QEp25-0678_Fan_G6PDH-403YK.raw	F1	37	1	34	27	0.00519256	0.0003431	1.855e-06
TRUE	High	Mascot (A3)	Unambiguous	394	407	VQPNEAVYTkmmTK	K10(Tyros); M11(Oxidation); M12(Oxidation)	3	1	0	1	1	612.296	1834.87	1834.87	0.66	0.0004	HCD (High Energy Collision Dissociation)	28	MS2	25.6757	100	29.6291	9298	QEp25-0678_Fan_G6PDH-403YK.raw	F1	4	1	34	27	11.8408	0.002283	0.01361
TRUE	High	Mascot (A3)	Unambiguous	394	407	VQPNEAVYTkmmTK	K10(Tyros); M11(Oxidation); M12(Oxidation)	3	0.3462	0	1	1	612.296	1834.87	1834.87	0.76	0.00046	HCD (High Energy Collision Dissociation)	28	MS2	7.80145	100	26.2197	7868	QEp25-0678_Fan_G6PDH-403YK.raw	F1	26	1	34	27	0.0698847	0.0003431	0.0001887
TRUE	High	Mascot (A3)	Unambiguous	408	427	KPGMFFNPEESELDLTYGNR		3	1	0	1	1	782.035	2344.09	2344.09	-1	-0.00078	HCD (High Energy Collision Dissociation)	28	MS2	11.7867	100	57.6571	19928	QEp25-0678_Fan_G6PDH-403YK.raw	F1	59	1	32	25	2.23234e-05	0.0003431	0.0001435	58.07
TRUE	High	Mascot (A3)	Unambiguous	408	427	KPGMFFNPEESELDLTYGNR		3	1	0	1	1	782.035	2344.09	2344.09	-0.76	-0.0006	HCD (High Energy Collision Dissociation)	28	MS2	7.40728	100	52.8758	18357	QEp25-0678_Fan_G6PDH-403YK.raw	F1	40	1	32	25	0.00171722	0.0003431	0.0001081
TRUE	High	Mascot (A3)	Unambiguous	408	427	KPGMFFNPEESELDLTYGNR		3	1	0	1	1	782.035	2344.09	2344.09	-0.53	-0.00041	HCD (High Energy Collision Dissociation)	28	MS2	41.4921	100	58.3108	20120	QEp25-0678_Fan_G6PDH-403YK.raw	F1	32	1	32	25	0.00926458	0.0003431	0.0002916	58.07
TRUE	High	Mascot (A3)	Unambiguous	408	427	KPGMFFNPEESELDLTYGNR		3	1	0	1	1	782.035	2344.09	2344.09	-0.45	-0.00035	HCD (High Energy Collision Dissociation)	28	MS2	1.82176	100	53.5624	18577	QEp25-0678_Fan_G6PDH-403YK.raw	F1	65	1	32	25	5.7125e-06	0.0003431	3.212e-07	54.94
TRUE	High	Mascot (A3)	Unambiguous	408	427	KPGMFFNPEESELDLTYGNR		3	1	0	1	1	782.035	2344.09	2344.09	-0.45	-0.00035	HCD (High Energy Collision Dissociation)	28	MS2	1.12649	100	55.2757	19158	QEp25-0678_Fan_G6PDH-403YK.raw	F1	64	1	32	25	6.49869e-06	0.0003431	6.678e-10	55.16
TRUE	High	Mascot (A3)	Unambiguous	408	427	KPGMFFNPEESELDLTYGNR		3	1	0	1	1	782.035	2344.09	2344.09	-0.29	-0.00023	HCD (High Energy Collision Dissociation)	28	MS2	0	100	56.298	19504	QEp25-0678_Fan_G6PDH-403YK.raw	F1	68	1	32	25	2.73417e-06	0.0003431	3.14e-08	55.16
TRUE	High	Mascot (A3)	Unambiguous	408	427	KPGMFFNPEESELDLTYGNR		3	1	0	1	1	782.035	2344.09	2344.09	-0.29	-0.00023	HCD (High Energy Collision Dissociation)	28	MS2	2.47629	100	56.6438	19611	QEp25-0678_Fan_G6PDH-403YK.raw	F1	60	1	32	25	1.54464e-05	0.0003431	7.628e-07	55.16
TRUE	High	Mascot (A3)	Unambiguous	408	427	KPGMFFNPEESELDLTYGNR		3	1	0	1	1	782.035	2344.09	2344.09	-0.29	-0.00023	HCD (High Energy Collision Dissociation)	28	MS2	1.16785	100	55.6188	19272	QEp25-0678_Fan_G6PDH-403YK.raw	F1	65	1	32	25	5.62116e-06	0.0003431	1.28e-11	55.16
TRUE	High	Mascot (A3)	Unambiguous	408	427	KPGMFFNPEESELDLTYGNR		3	1	0	1	1	782.035	2344.09	2344.09	-0.22	-0.00017	HCD (High Energy Collision Dissociation)	28	MS2	0	100	54.2439	18807	QEp25-0678_Fan_G6PDH-403YK.raw	F1	64	1	32	25	6.30704e-06	0.0003431	1.179e-09	54.94
TRUE	High	Mascot (A3)	Unambiguous	408	427	KPGMFFNPEESELDLTYGNR		3	1	0	1	1	782.035	2344.09	2344.09	-0.22	-0.00017	HCD (High Energy Collision Dissociation)	28	MS2	0	100	54.9306	19046	QEp25-0678_Fan_G6PDH-403YK.raw	F1	60	1	32	25	1.66658e-05	0.0003431	6.005e-12	54.94
TRUE	High	Mascot (A3)	Unambiguous	408	427	KPGMFFNPEESELDLTYGNR		3	1	0	1	1	782.035	2344.09	2344.09	0.02	1e-05	HCD (High Energy Collision Dissociation)	28	MS2	7.15742	100	57.3218	19824	QEp25-0678_Fan_G6PDH-403YK.raw	F1	50	1	32	25	0.000177348	0.0003431	1.145e-05
TRUE	High	Mascot (A3)	Unambiguous	408	427	KPGMFFNPEESELDLTYGNR		3	1	0	1	1	782.035	2344.09	2344.09	0.1	8e-05	HCD (High Energy Collision Dissociation)	28	MS2	3.43536	100	55.9635	19391	QEp25-0678_Fan_G6PDH-403YK.raw	F1	64	1	32	25	6.16348e-06	0.0003431	3.475e-08	55.16
TRUE	High	Mascot (A3)	Unambiguous	408	427	KPGMFFNPEESELDLTYGNR		3	1	0	1	1	782.036	2344.09	2344.09	0.41	0.00032	HCD (High Energy Collision Dissociation)	28	MS2	0	100	53.222	18469	QEp25-0678_Fan_G6PDH-403YK.raw	F1	59	1	32	25	1.84514e-05	0.0003431	2.226e-06	54.94
TRUE	High	Mascot (A3)	Unambiguous	408	427	KPGMFFNPEESELDLTYGNR		3	0.9535	0	1	1	782.036	2344.09	2344.09	0.56	0.00044	HCD (High Energy Collision Dissociation)	28	MS2	51.5422	100	58.9917	20310	QEp25-0678_Fan_G6PDH-403YK.raw	F1	43	1	32	25	0.000728446	0.0003431	0.001025
TRUE	High	Mascot (A3)	Unambiguous	408	427	KPGMFFNPEESELDLTYGNR		3	1	0	1	1	782.036	2344.09	2344.09	0.64	0.0005	HCD (High Energy Collision Dissociation)	28	MS2	3.01981	100	56.9828	19716	QEp25-0678_Fan_G6PDH-403YK.raw	F1	61	1	32	25	1.3134e-05	0.0003431	2.027e-06
TRUE	High	Mascot (A3)	Unambiguous	408	427	KPGMFFNPEESELDLTYGNR		3	1	0	1	1	782.036	2344.09	2344.09	0.64	0.0005	HCD (High Energy Collision Dissociation)	28	MS2	6.3904	100	53.9044	18696	QEp25-0678_Fan_G6PDH-403YK.raw	F1	64	1	32	25	6.01724e-06	0.0003431	2.004e-07	54.94
TRUE	High	Mascot (A3)	Unambiguous	408	427	KPGMFFNPEESELDLTYGNR		3	1	0	1	1	782.036	2344.09	2344.09	0.88	0.00069	HCD (High Energy Collision Dissociation)	28	MS2	1.15767	100	54.5873	18935	QEp25-0678_Fan_G6PDH-403YK.raw	F1	61	1	32	25	1.26551e-05	0.0003431	3.542e-12	54.94
TRUE	High	Mascot (A3)	Unambiguous	408	427	KPGMFFnPEESELDLTYGNR	N7(Deamidated)	3	1	0	1	1	782.368	2345.09	2345.08	6.5	0.00508	HCD (High Energy Collision Dissociation)	28	MS2	60.263	100	52.5313	18232	QEp25-0678_Fan_G6PDH-403YK.raw	F1	11	1	32	25	1.38255	0.001008	0.004448	53.69
TRUE	High	Mascot (A3)	Unambiguous	408	427	KPGmFFNPEESELDLTYGNR	M4(Oxidation)	3	1	0	1	1	787.366	2360.08	2360.09	-1.58	-0.00124	HCD (High Energy Collision Dissociation)	28	MS2	5.58836	100	52.4312	18194	QEp25-0678_Fan_G6PDH-403YK.raw	F1	65	1	32	25	6.17037e-06	0.0003431	1.276e-12	52.58
TRUE	High	Mascot (A3)	Unambiguous	408	427	KPGmFFNPEESELDLTYGNR	M4(Oxidation)	3	0.9286	0	1	1	787.366	2360.08	2360.09	-0.72	-0.00057	HCD (High Energy Collision Dissociation)	28	MS2	9.37118	100	59.5766	20474	QEp25-0678_Fan_G6PDH-403YK.raw	F1	28	1	32	25	0.0298647	0.0003431	0.003904
TRUE	High	Mascot (A3)	Unambiguous	408	427	KPGmFFNPEESELDLTYGNR	M4(Oxidation)	2	1	0	1	1	1180.55	2360.09	2360.09	-0.46	-0.00054	HCD (High Energy Collision Dissociation)	28	MS2	0	100	54.0019	18727	QEp25-0678_Fan_G6PDH-403YK.raw	F1	6	1	32	25	4.22822	0.007698	0.09943
[truncated: 365 more rows]
